# Supplementary material for: New insights in the discovery of novel h-MAO-B inhibitors: structural characterization of a series of N-phenyl-4-oxo-4H-chromene-3-carboxamide derivatives
Source: Acta Crystallogr E Crystallogr Commun. 2015 Apr 25;71(Pt 5):547–54. doi: 10.1107/S2056989015007859 (PMC4420052; doi:10.1107/S2056989015007859)
Supplement: Supplementary file 1 [file e-71-00547-sup1.cif]

##############################################################################
#                                                                            #
# This CIF contains the data in a paper accepted for publication in          #
# Acta Crystallographica Section E. It conforms to the requirements of       #
# Notes for Authors for Acta Crystallographica Section E, and has been       #
# peer reviewed under the auspices of the IUCr Commission on Journals.       #
#                                                                            #
# Full details of the Crystallographic Information File format               #
# are given in the paper "The Crystallographic Information File (CIF):       #
# a New Standard Archive File for Crystallography" by S. R. Hall, F. H.      #
# Allen and I. D. Brown [Acta Cryst. (1991), A47, 655-685].                  #
#                                                                            #
# The current version of the core CIF dictionary is obtainable from          #
# ftp://ftp.iucr.org/pub/cif_core.dic.                                       #
#                                                                            #
# Software is freely available for graphical display of the structure(s)     #
# in this CIF. For information consult the CIF software page                 #
# http://www.iucr.org/resources/cif/software.                                #
#                                                                            #
# This file may be used for bona fide research purposes within the           #
# scientific community so long as proper attribution is given to the journal # 
# article from which it was obtained.                                        #
#                                                                            #
##############################################################################
data_2b
_database_code_depnum_ccdc_archive 'CCDC 1025354'
_audit_creation_method     SHELXL2014
_chemical_name_systematic
;
<i>N</i>-(2-Nitrophenyl)-4-oxo-4<i>H</i>-chromene-3-carboxamide
;
_chemical_name_common     ?
_chemical_formula_moiety     'C16 H10 N2 O5'
_chemical_formula_sum     'C16 H10 N2 O5'
_chemical_formula_iupac     'C16 H10 N2 O5'
_chemical_formula_weight     310.26
_chemical_melting_point     ?
_shelx_space_group_comment
;
The symmetry employed for this shelxl refinement is uniquely defined
by the following loop, which should always be used as a source of
symmetry information in preference to the above space-group names.
They are only intended as comments.
;
_space_group_crystal_system     monoclinic
_space_group_name_H-M_alt     'P 21/c'
_space_group_name_Hall     '-P 2ybc'
loop_
    _space_group_symop_operation_xyz
    'x, y, z'
    '-x, y+1/2, -z+1/2'
    '-x, -y, -z'
    'x, -y-1/2, z-1/2'
_cell_length_a     14.104(9)
_cell_length_b     12.692(8)
_cell_length_c     7.340(5)
_cell_angle_alpha     90
_cell_angle_beta     100.065(13)
_cell_angle_gamma     90
_cell_volume     1293.7(15)
_cell_formula_units_Z     4
_cell_measurement_reflns_used     3262
_cell_measurement_theta_min     2.2
_cell_measurement_theta_max     31.3
_cell_measurement_temperature     100(2)
_exptl_crystal_description     rod
_exptl_crystal_colour     yellow
_exptl_crystal_size_max     0.090
_exptl_crystal_size_mid     0.020
_exptl_crystal_size_min     0.010
_exptl_crystal_density_diffrn     1.593
_exptl_crystal_density_meas     ?
_exptl_crystal_density_method     ?
_exptl_crystal_F_000     640
_exptl_absorpt_coefficient_mu     0.121
_exptl_absorpt_correction_type     multi-scan
_exptl_absorpt_process_details
;
(<i>CrystalClear-SM Expert</i>; Rigaku, 2012)
;
_shelx_estimated_absorpt_T_min     0.989
_shelx_estimated_absorpt_T_max     0.999
_exptl_absorpt_correction_T_min     0.9892
_exptl_absorpt_correction_T_max     0.9988
_diffrn_ambient_temperature     100(2)
_diffrn_radiation_type     MoK\a
_diffrn_radiation_wavelength     0.71075
_diffrn_radiation_monochromator     'Confocal'
_diffrn_measurement_device_type
;
Rigaku Saturn724+ (2x2 bin mode)
;
_diffrn_measurement_device
;
AFC12 (Right): Kappa 3 circle
;
_diffrn_measurement_method     'profile data from \w-scans'
_diffrn_detector_area_resol_mean     28.5714
_diffrn_reflns_number     8466
_diffrn_reflns_av_R_equivalents     0.0609
_diffrn_reflns_theta_min     2.934
_diffrn_reflns_theta_max     27.483
_diffrn_reflns_theta_full     25.000
_diffrn_measured_fraction_theta_max     0.996
_diffrn_measured_fraction_theta_full     0.997
_diffrn_reflns_limit_h_min     -18
_diffrn_reflns_limit_h_max     18
_diffrn_reflns_limit_k_min     -16
_diffrn_reflns_limit_k_max     15
_diffrn_reflns_limit_l_min     -9
_diffrn_reflns_limit_l_max     9
_refine_special_details     ?
_reflns_number_total     2947
_reflns_number_gt     2215
_reflns_threshold_expression     I>2\s(I)
_refine_ls_structure_factor_coef     Fsqd
_refine_ls_matrix_type     full
_refine_ls_R_factor_all     0.1077
_refine_ls_R_factor_gt     0.0766
_refine_ls_wR_factor_gt     0.1381
_refine_ls_wR_factor_ref     0.1525
_refine_ls_goodness_of_fit_ref     1.158
_refine_ls_restrained_S_all     1.158
_refine_ls_number_reflns     2947
_refine_ls_number_parameters     212
_refine_ls_number_restraints     0
_refine_ls_hydrogen_treatment     mixed
_refine_ls_weighting_scheme     calc
_refine_ls_weighting_details
              'w=1/[\s^2^(Fo^2^)+(0.0365P)^2^+1.6526P] where P=(Fo^2^+2Fc^2^)/3'
_atom_sites_solution_hydrogens     mixed
_atom_sites_solution_primary     ?
_atom_sites_solution_secondary     ?
_refine_ls_shift/su_max     0.000
_refine_ls_shift/su_mean     0.000
_refine_diff_density_max     0.243
_refine_diff_density_min     -0.306
_refine_ls_extinction_method     none
_refine_ls_extinction_coef     .
loop_
    _atom_type_symbol
    _atom_type_description
    _atom_type_scat_dispersion_real
    _atom_type_scat_dispersion_imag
    _atom_type_scat_source
    'C' 'C' 0.0033 0.0016
                         'International Tables Vol C Tables 4.2.6.8 and 6.1.1.4'
    'H' 'H' 0.0000 0.0000
                         'International Tables Vol C Tables 4.2.6.8 and 6.1.1.4'
    'N' 'N' 0.0061 0.0033
                         'International Tables Vol C Tables 4.2.6.8 and 6.1.1.4'
    'O' 'O' 0.0106 0.0060
                         'International Tables Vol C Tables 4.2.6.8 and 6.1.1.4'
_computing_data_collection
;
<i>CrystalClear-SM Expert</i> (Rigaku, 2012)
;
_computing_cell_refinement
;
<i>CrystalClear-SM Expert</i> (Rigaku, 2012)
;
_computing_data_reduction
;
<i>CrystalClear-SM Expert</i> (Rigaku, 2012)
;
_computing_structure_solution
;
SHELXS97 (Sheldrick, 2008),
PLATON (Spek, 2009) and
<i>Flipper 25</i> (Oszl\'anyi & S\"ut\>o, 2004)
;
_computing_structure_refinement
;
OSCAIL (McArdle <i>et al.</i>,  2004),
<i>ShelXle</i> (H\"ubschle <i>et al.</i>,  2011) and
SHELXL2014 (Sheldrick, 2015)
;
_computing_molecular_graphics
;
Mercury (Macrae <i>et al.</i>, 2006)
;
_computing_publication_material
;
OSCAIL (McArdle <i>et al.</i>,  2004),
SHELXL2014 (Sheldrick, 2015) and
PLATON (Spek, 2009)
;
loop_
    _atom_site_type_symbol
    _atom_site_label
    _atom_site_fract_x
    _atom_site_fract_y
    _atom_site_fract_z
    _atom_site_U_iso_or_equiv
    _atom_site_adp_type
    _atom_site_calc_flag
    _atom_site_occupancy
    _atom_site_disorder_assembly
    _atom_site_disorder_group
    O O1 0.06264(13) 0.90167(15) 0.2131(3) 0.0216(5) Uani d 1 . .
    O O3 0.33472(14) 0.85362(16) 0.4843(3) 0.0253(5) Uani d 1 . .
    O O4 0.15266(14) 0.59520(16) 0.2912(3) 0.0261(5) Uani d 1 . .
    O O31 0.37222(16) 0.41995(16) 0.8305(3) 0.0296(5) Uani d 1 . .
    O O32 0.27802(14) 0.48771(16) 0.5956(3) 0.0261(5) Uani d 1 . .
    N N3 0.32255(17) 0.67310(19) 0.4733(3) 0.0200(5) Uani d 1 . .
    H H3 0.278(3) 0.616(3) 0.447(5) 0.049(11) Uiso d 1 . .
    N N31 0.35685(17) 0.48317(19) 0.7022(3) 0.0219(6) Uani d 1 . .
    C C2 0.1510(2) 0.8769(2) 0.3047(4) 0.0209(6) Uani d 1 . .
    H H2 0.1918 0.9337 0.3523 0.025 Uiso calc 1 . .
    C C3 0.18677(19) 0.7789(2) 0.3351(4) 0.0180(6) Uani d 1 . .
    C C4 0.1266(2) 0.6879(2) 0.2674(4) 0.0201(6) Uani d 1 . .
    C C4A 0.03017(19) 0.7160(2) 0.1659(4) 0.0191(6) Uani d 1 . .
    C C5 -0.0351(2) 0.6377(2) 0.0908(4) 0.0206(6) Uani d 1 . .
    H H5 -0.0180 0.5655 0.1071 0.025 Uiso calc 1 . .
    C C6 -0.1244(2) 0.6653(2) -0.0068(4) 0.0249(7) Uani d 1 . .
    H H6 -0.1681 0.6119 -0.0588 0.030 Uiso calc 1 . .
    C C7 -0.1509(2) 0.7710(3) -0.0296(4) 0.0246(7) Uani d 1 . .
    H H7 -0.2126 0.7889 -0.0969 0.030 Uiso calc 1 . .
    C C8 -0.0884(2) 0.8501(2) 0.0448(4) 0.0232(6) Uani d 1 . .
    H H8 -0.1063 0.9222 0.0311 0.028 Uiso calc 1 . .
    C C8A 0.0017(2) 0.8203(2) 0.1405(4) 0.0212(6) Uani d 1 . .
    C C31 0.2891(2) 0.7728(2) 0.4371(4) 0.0211(6) Uani d 1 . .
    C C311 0.4162(2) 0.6460(2) 0.5629(4) 0.0202(6) Uani d 1 . .
    C C312 0.43423(19) 0.5536(2) 0.6708(4) 0.0196(6) Uani d 1 . .
    C C313 0.5268(2) 0.5248(2) 0.7552(4) 0.0221(6) Uani d 1 . .
    H H313 0.5367 0.4627 0.8284 0.027 Uiso calc 1 . .
    C C314 0.6038(2) 0.5870(2) 0.7320(4) 0.0250(7) Uani d 1 . .
    H H314 0.6673 0.5677 0.7880 0.030 Uiso calc 1 . .
    C C315 0.5883(2) 0.6778(2) 0.6266(4) 0.0236(7) Uani d 1 . .
    H H315 0.6416 0.7203 0.6103 0.028 Uiso calc 1 . .
    C C316 0.4957(2) 0.7078(2) 0.5439(4) 0.0223(6) Uani d 1 . .
    H H316 0.4866 0.7711 0.4739 0.027 Uiso calc 1 . .
loop_
    _atom_site_aniso_label
    _atom_site_aniso_U_11
    _atom_site_aniso_U_22
    _atom_site_aniso_U_33
    _atom_site_aniso_U_12
    _atom_site_aniso_U_13
    _atom_site_aniso_U_23
    O1 0.0174(10) 0.0192(10) 0.0275(12) 0.0018(8) 0.0020(8) 0.0005(9)
    O3 0.0215(11) 0.0186(10) 0.0348(13) -0.0029(9) 0.0027(9) -0.0010(9)
    O4 0.0214(11) 0.0163(10) 0.0381(13) 0.0011(9) -0.0016(9) 0.0017(9)
    O31 0.0355(12) 0.0219(11) 0.0300(13) 0.0006(10) 0.0022(10) 0.0077(10)
    O32 0.0190(10) 0.0229(11) 0.0341(13) -0.0012(9) -0.0017(9) 0.0027(9)
    N3 0.0160(12) 0.0170(12) 0.0258(14) 0.0010(10) 0.0004(10) 0.0022(10)
    N31 0.0217(12) 0.0191(12) 0.0256(14) 0.0015(10) 0.0057(11) 0.0013(10)
    C2 0.0169(14) 0.0236(15) 0.0223(16) 0.0015(12) 0.0033(12) -0.0012(12)
    C3 0.0173(13) 0.0185(13) 0.0182(14) -0.0004(12) 0.0029(11) 0.0009(12)
    C4 0.0190(14) 0.0209(14) 0.0210(15) 0.0016(12) 0.0053(11) 0.0029(12)
    C4A 0.0162(13) 0.0221(14) 0.0189(15) -0.0015(12) 0.0028(11) 0.0005(12)
    C5 0.0209(14) 0.0182(14) 0.0229(15) 0.0010(12) 0.0042(12) 0.0002(12)
    C6 0.0233(15) 0.0272(16) 0.0238(16) -0.0018(13) 0.0033(12) -0.0020(13)
    C7 0.0187(14) 0.0318(16) 0.0236(16) 0.0039(14) 0.0044(12) 0.0003(13)
    C8 0.0238(15) 0.0252(15) 0.0215(15) 0.0046(13) 0.0062(12) 0.0007(13)
    C8A 0.0197(14) 0.0231(15) 0.0212(15) -0.0005(12) 0.0048(11) -0.0019(12)
    C31 0.0204(14) 0.0217(14) 0.0220(16) -0.0012(12) 0.0063(12) 0.0004(12)
    C311 0.0174(13) 0.0217(14) 0.0207(15) 0.0014(12) 0.0014(11) -0.0012(12)
    C312 0.0177(13) 0.0187(14) 0.0225(15) -0.0012(12) 0.0034(11) -0.0003(12)
    C313 0.0230(15) 0.0211(14) 0.0216(16) 0.0023(12) 0.0021(12) -0.0018(12)
    C314 0.0199(14) 0.0270(16) 0.0264(17) 0.0041(13) -0.0005(12) -0.0063(13)
    C315 0.0175(14) 0.0263(15) 0.0273(16) -0.0025(13) 0.0048(12) -0.0057(13)
    C316 0.0181(14) 0.0217(15) 0.0269(17) -0.0006(12) 0.0033(12) -0.0016(12)
_geom_special_details
;
All e.s.d.'s (except the e.s.d. in the dihedral angle between two l.s. planes)
are estimated using the full covariance matrix. The cell e.s.d.'s are taken
into account individually in the estimation of e.s.d.'s in distances, angles
and torsion angles; correlations between e.s.d.'s in cell parameters are only
used when they are defined by crystal symmetry. An approximate (isotropic)
treatment of cell e.s.d.'s is used for estimating e.s.d.'s involving l.s.
planes.
;
loop_
    _geom_bond_atom_site_label_1
    _geom_bond_atom_site_label_2
    _geom_bond_site_symmetry_2
    _geom_bond_distance
    _geom_bond_publ_flag
    O1 C2 . 1.346(3) ?
    O1 C8A . 1.389(3) ?
    O3 C31 . 1.228(4) ?
    O4 C4 . 1.235(3) ?
    O31 N31 . 1.227(3) ?
    O32 N31 . 1.244(3) ?
    N3 C31 . 1.360(4) ?
    N3 C311 . 1.411(4) ?
    N3 H3 . 0.96(4) ?
    N31 C312 . 1.460(4) ?
    C2 C3 . 1.346(4) ?
    C2 H2 . 0.9500 ?
    C3 C4 . 1.468(4) ?
    C3 C31 . 1.508(4) ?
    C4 C4A . 1.476(4) ?
    C4A C8A . 1.385(4) ?
    C4A C5 . 1.401(4) ?
    C5 C6 . 1.381(4) ?
    C5 H5 . 0.9500 ?
    C6 C7 . 1.395(4) ?
    C6 H6 . 0.9500 ?
    C7 C8 . 1.384(4) ?
    C7 H7 . 0.9500 ?
    C8 C8A . 1.392(4) ?
    C8 H8 . 0.9500 ?
    C311 C316 . 1.396(4) ?
    C311 C312 . 1.413(4) ?
    C312 C313 . 1.392(4) ?
    C313 C314 . 1.378(4) ?
    C313 H313 . 0.9500 ?
    C314 C315 . 1.383(4) ?
    C314 H314 . 0.9500 ?
    C315 C316 . 1.394(4) ?
    C315 H315 . 0.9500 ?
    C316 H316 . 0.9500 ?
loop_
    _geom_angle_atom_site_label_1
    _geom_angle_atom_site_label_2
    _geom_angle_atom_site_label_3
    _geom_angle_site_symmetry_1
    _geom_angle_site_symmetry_3
    _geom_angle
    _geom_angle_publ_flag
    C2 O1 C8A . . 118.3(2) ?
    C31 N3 C311 . . 125.6(2) ?
    C31 N3 H3 . . 118(2) ?
    C311 N3 H3 . . 116(2) ?
    O31 N31 O32 . . 122.1(2) ?
    O31 N31 C312 . . 119.0(2) ?
    O32 N31 C312 . . 118.9(2) ?
    O1 C2 C3 . . 125.9(3) ?
    O1 C2 H2 . . 117.1 ?
    C3 C2 H2 . . 117.1 ?
    C2 C3 C4 . . 119.6(3) ?
    C2 C3 C31 . . 115.4(3) ?
    C4 C3 C31 . . 125.0(3) ?
    O4 C4 C3 . . 124.2(3) ?
    O4 C4 C4A . . 121.8(3) ?
    C3 C4 C4A . . 114.0(2) ?
    C8A C4A C5 . . 118.0(3) ?
    C8A C4A C4 . . 121.3(3) ?
    C5 C4A C4 . . 120.7(3) ?
    C6 C5 C4A . . 120.1(3) ?
    C6 C5 H5 . . 120.0 ?
    C4A C5 H5 . . 120.0 ?
    C5 C6 C7 . . 120.5(3) ?
    C5 C6 H6 . . 119.8 ?
    C7 C6 H6 . . 119.8 ?
    C8 C7 C6 . . 120.7(3) ?
    C8 C7 H7 . . 119.6 ?
    C6 C7 H7 . . 119.6 ?
    C7 C8 C8A . . 117.7(3) ?
    C7 C8 H8 . . 121.2 ?
    C8A C8 H8 . . 121.2 ?
    C4A C8A O1 . . 120.9(3) ?
    C4A C8A C8 . . 123.0(3) ?
    O1 C8A C8 . . 116.1(3) ?
    O3 C31 N3 . . 125.1(3) ?
    O3 C31 C3 . . 120.4(3) ?
    N3 C31 C3 . . 114.5(2) ?
    C316 C311 N3 . . 121.3(3) ?
    C316 C311 C312 . . 117.0(3) ?
    N3 C311 C312 . . 121.8(3) ?
    C313 C312 C311 . . 122.0(3) ?
    C313 C312 N31 . . 115.9(3) ?
    C311 C312 N31 . . 122.0(2) ?
    C314 C313 C312 . . 119.5(3) ?
    C314 C313 H313 . . 120.2 ?
    C312 C313 H313 . . 120.2 ?
    C313 C314 C315 . . 119.7(3) ?
    C313 C314 H314 . . 120.2 ?
    C315 C314 H314 . . 120.2 ?
    C314 C315 C316 . . 121.1(3) ?
    C314 C315 H315 . . 119.5 ?
    C316 C315 H315 . . 119.5 ?
    C315 C316 C311 . . 120.7(3) ?
    C315 C316 H316 . . 119.7 ?
    C311 C316 H316 . . 119.7 ?
loop_
    _geom_torsion_atom_site_label_1
    _geom_torsion_atom_site_label_2
    _geom_torsion_atom_site_label_3
    _geom_torsion_atom_site_label_4
    _geom_torsion_site_symmetry_1
    _geom_torsion_site_symmetry_2
    _geom_torsion_site_symmetry_3
    _geom_torsion_site_symmetry_4
    _geom_torsion
    _geom_torsion_publ_flag
    C8A O1 C2 C3 . . . . -0.6(4) ?
    O1 C2 C3 C4 . . . . -0.9(5) ?
    O1 C2 C3 C31 . . . . 178.3(3) ?
    C2 C3 C4 O4 . . . . -178.8(3) ?
    C31 C3 C4 O4 . . . . 2.0(5) ?
    C2 C3 C4 C4A . . . . 1.3(4) ?
    C31 C3 C4 C4A . . . . -177.9(3) ?
    O4 C4 C4A C8A . . . . 179.8(3) ?
    C3 C4 C4A C8A . . . . -0.3(4) ?
    O4 C4 C4A C5 . . . . -0.7(4) ?
    C3 C4 C4A C5 . . . . 179.2(3) ?
    C8A C4A C5 C6 . . . . 0.7(4) ?
    C4 C4A C5 C6 . . . . -178.8(3) ?
    C4A C5 C6 C7 . . . . -0.8(4) ?
    C5 C6 C7 C8 . . . . 0.1(5) ?
    C6 C7 C8 C8A . . . . 0.8(4) ?
    C5 C4A C8A O1 . . . . 179.3(3) ?
    C4 C4A C8A O1 . . . . -1.2(4) ?
    C5 C4A C8A C8 . . . . 0.2(4) ?
    C4 C4A C8A C8 . . . . 179.7(3) ?
    C2 O1 C8A C4A . . . . 1.7(4) ?
    C2 O1 C8A C8 . . . . -179.2(3) ?
    C7 C8 C8A C4A . . . . -0.9(5) ?
    C7 C8 C8A O1 . . . . 179.9(3) ?
    C311 N3 C31 O3 . . . . -3.2(5) ?
    C311 N3 C31 C3 . . . . 178.5(3) ?
    C2 C3 C31 O3 . . . . -1.0(4) ?
    C4 C3 C31 O3 . . . . 178.1(3) ?
    C2 C3 C31 N3 . . . . 177.3(3) ?
    C4 C3 C31 N3 . . . . -3.5(4) ?
    C31 N3 C311 C316 . . . . -32.2(4) ?
    C31 N3 C311 C312 . . . . 149.8(3) ?
    C316 C311 C312 C313 . . . . 0.1(4) ?
    N3 C311 C312 C313 . . . . 178.1(3) ?
    C316 C311 C312 N31 . . . . 179.4(3) ?
    N3 C311 C312 N31 . . . . -2.6(4) ?
    O31 N31 C312 C313 . . . . 17.2(4) ?
    O32 N31 C312 C313 . . . . -161.3(3) ?
    O31 N31 C312 C311 . . . . -162.2(3) ?
    O32 N31 C312 C311 . . . . 19.3(4) ?
    C311 C312 C313 C314 . . . . -0.8(4) ?
    N31 C312 C313 C314 . . . . 179.8(3) ?
    C312 C313 C314 C315 . . . . 0.6(4) ?
    C313 C314 C315 C316 . . . . 0.3(5) ?
    C314 C315 C316 C311 . . . . -1.1(5) ?
    N3 C311 C316 C315 . . . . -177.2(3) ?
    C312 C311 C316 C315 . . . . 0.8(4) ?
loop_
    _geom_hbond_atom_site_label_D
    _geom_hbond_atom_site_label_H
    _geom_hbond_atom_site_label_A
    _geom_hbond_site_symmetry_A
    _geom_hbond_distance_DH
    _geom_hbond_distance_HA
    _geom_hbond_distance_DA
    _geom_hbond_angle_DHA
    N3 H3 O4 . 0.96(4) 1.95(4) 2.718(3) 136(3)
    N3 H3 O32 . 0.96(4) 1.96(4) 2.633(3) 126(3)
    C316 H316 O3 . 0.95 2.40 2.902(4) 113
    C8 H8 O32 2 0.95 2.58 3.210(4) 124
    C5 H5 O1 2_545 0.95 2.60 3.375(4) 139
    C313 H313 O3 2_646 0.95 2.49 3.299(4) 143
_shelx_hkl_file
;
   0   0   1 250.530 73.8700   1
   0   0  -1 221.240 56.7300   1
  -2   0   0 31131.0 432.850   1
   2   0   0 31738.2 419.340   1
   1   0  -1 277.710 48.4500   1
  -1   0   1 168.780 35.7600   1
  -1   0   1 61.3400 64.9200   1
   1   0  -1 332.380 135.080   1
   0   2   0 30231.5 417.100   1
   0  -2   0 29988.7 393.610   1
   0   2   0 29322.9 382.190   1
   0   1   1 25592.5 385.130   1
   0  -1   1 24490.1 350.720   1
   0   1  -1 25032.8 349.460   1
   2   1   0 246.430 60.1600   1
  -2   1   0 152.550 33.6100   1
   2  -1   0 261.990 56.4500   1
   2   1   0 183.400 82.0500   1
  -2  -1   0 157.210 46.7200   1
   2  -1   0 63.2800 71.7000   1
  -2   1   0 47.6000 62.1600   1
   2  -1   0 262.790 42.2400   1
  -1   1   1 3071.48 144.490   1
   1  -1  -1 3229.74 210.590   1
   1   0   1 346.790 57.5200   1
  -1   0  -1 247.740 28.3400   1
   1   2   0 90393.1 1151.66   1
  -1   2   0 87939.2 1117.94   1
   1  -2   0 85516.5 1089.61   1
   1   2   0 88908.7 1133.24   1
  -1  -2   0 86992.1 1116.90   1
   1  -2   0 88647.7 1115.87   1
  -1  -2   0 84164.1 1073.64   1
   2   0  -1 33.7900 97.9400   1
   2   0  -1 170.180 37.0700   1
  -2   0   1 172.660 53.8000   1
  -1   1  -1 49485.1 625.110   1
  -1   1  -1 50359.9 673.260   1
  -1  -1  -1 46394.3 597.730   1
   1   1   1 50222.0 643.670   1
  -1  -1  -1 48822.6 637.170   1
   2  -1  -1 14442.6 231.470   1
  -2   1   1 14402.7 216.050   1
   2  -1  -1 14695.3 314.300   1
   0  -2   1 23018.8 323.900   1
   0  -2  -1 22709.2 331.990   1
   0   2   1 22763.4 319.900   1
   0   2  -1 22630.8 296.460   1
   2   2   0 1420.67 112.420   1
  -2   2   0 1449.62 167.540   1
   2  -2   0 1375.78 198.590   1
   2   2   0 1182.42 153.920   1
  -2  -2   0 1602.30 201.420   1
   2  -2   0 1047.12 135.180   1
   2   2   0 1066.30 133.590   1
  -2  -2   0 1117.04 98.8400   1
   1  -2  -1 4871.70 211.650   1
  -1   2   1 5112.32 129.300   1
   1   2  -1 5132.00 182.530   1
  -1  -2   1 4985.00 160.430   1
  -3   0   0 13538.0 202.850   1
   3   0   0 13346.8 194.160   1
   2   0   1 60.8900 22.4200   1
  -2   0  -1 -455.60 164.690   1
  -2   0  -1 -23.430 47.3300   1
   2   0   1 -113.48 168.930   1
  -1  -2  -1 4470.68 153.590   1
   1  -2   1 4971.38 96.1900   1
  -1  -2  -1 4931.85 162.130   1
   1   2   1 4766.99 123.630   1
  -1   2  -1 4772.77 82.6700   1
   1   2   1 4972.89 245.070   1
   1  -2   1 4440.64 75.1000   1
  -3   1   0 17507.5 257.870   1
  -3  -1   0 16637.4 291.440   1
   3  -1   0 17093.5 244.320   1
   3  -1   0 16664.2 226.780   1
  -3   1   0 17674.0 290.420   1
   3  -1   0 17501.5 275.990   1
  -3   1   0 16158.5 230.550   1
   3   1   0 16817.2 255.020   1
  -3  -1   0 16356.7 321.990   1
   2  -1   1 11450.8 176.220   1
  -2   1  -1 12191.1 242.830   1
  -2  -1  -1 11609.0 180.090   1
   2   1   1 11909.8 178.210   1
   2   1   1 11580.7 319.610   1
  -2  -1  -1 12028.7 218.780   1
   2   1   1 12402.7 253.400   1
  -2   1  -1 11934.2 177.350   1
  -2  -1  -1 12415.0 264.420   1
  -2   1  -1 12029.8 172.720   1
  -3   0   1 271.080 49.8500   1
   3   0  -1 115.210 127.060   1
   0  -3   0 -8.6200 56.8900   1
   0   3   0 -66.450 87.2100   1
   0  -3   0 -33.510 64.1900   1
   0   3   0 -28.180 48.6000   1
  -2  -2   1 25492.5 334.430   1
   2  -2  -1 25776.4 401.750   1
   2   2  -1 25230.3 431.860   1
  -2   2   1 26177.3 362.750   1
   2   2  -1 26306.0 368.220   1
   1   3   0 2304.35 274.810   1
   1  -3   0 1965.18 183.600   1
  -1   3   0 2056.48 220.440   1
  -1  -3   0 2122.41 221.870   1
   1   3   0 2018.64 166.610   1
   1  -3   0 1927.89 110.340   1
  -1   3   0 1907.95 97.9700   1
   3  -1  -1 419.060 92.5600   1
   3   1  -1 506.220 86.7400   1
  -3   1   1 562.630 71.8800   1
   3  -1  -1 333.430 62.8900   1
  -3   1   1 319.290 105.540   1
   3  -2   0 7773.52 136.720   1
  -3  -2   0 8018.33 233.430   1
   3   2   0 7676.28 146.360   1
   3  -2   0 7804.28 156.970   1
  -3   2   0 7838.45 139.060   1
   3  -2   0 7768.65 121.100   1
  -3  -2   0 7909.65 210.740   1
   3   2   0 7858.67 228.290   1
  -3   2   0 8000.98 194.940   1
  -2   2  -1 20548.2 269.880   1
   2   2   1 20833.7 388.720   1
  -2   2  -1 20350.9 272.050   1
   2   2   1 20031.0 287.420   1
  -2  -2  -1 20497.4 310.970   1
   2  -2   1 20423.1 266.850   1
   2   2   1 20096.8 287.040   1
  -2  -2  -1 20023.0 293.340   1
   2  -2   1 20550.1 275.180   1
   1   0  -2 38465.6 509.720   1
   1   0  -2 37097.4 480.500   1
  -1   0   2 40695.3 540.110   1
   0  -3  -1 138.690 90.9100   1
   0  -3   1 -0.4400 70.1100   1
   0   3  -1 -22.400 44.6700   1
   0  -3  -1 69.0200 50.0100   1
   0   3  -1 95.4100 39.0900   1
   3   0   1 172.620 45.2200   1
  -3   0  -1 -192.12 58.2400   1
   3   0   1 -82.440 56.4700   1
   3   0   1 107.990 84.5100   1
   0   0   2 2884.92 89.1000   1
   0   0  -2 2595.48 76.9900   1
  -2   3   0 65453.2 852.370   1
  -2  -3   0 61300.1 809.230   1
   2   3   0 64903.9 842.600   1
   2  -3   0 62475.4 824.000   1
   2   3   0 65962.5 850.710   1
  -2  -3   0 59772.1 787.230   1
  -1  -3   1 40665.0 543.180   1
   1  -3  -1 39233.6 529.880   1
   1   3  -1 41474.5 542.690   1
   1   3  -1 41938.2 549.680   1
   3   2  -1 9991.53 209.720   1
   3  -2  -1 10044.7 220.660   1
  -3  -2   1 9650.09 321.700   1
   3  -2  -1 9534.47 194.090   1
  -1   1   2 1944.27 93.8300   1
  -1  -1   2 2364.45 156.690   1
   1   1  -2 1852.18 87.2200   1
   1  -1  -2 2085.23 114.530   1
   3   1   1 1149.92 117.370   1
  -3  -1  -1 1010.41 106.650   1
  -3   1  -1 1108.56 80.5100   1
  -3  -1  -1 1525.37 189.100   1
   3   1   1 1338.93 178.720   1
   3  -1   1 1212.01 65.1500   1
   3  -1   1 1695.01 141.470   1
  -3   1  -1 1134.90 168.330   1
  -3   1  -1 1834.66 283.030   1
   0   1  -2 18676.1 239.000   1
   0   1  -2 19342.8 262.600   1
   0   1   2 18850.6 265.980   1
   0  -1   2 19870.1 416.080   1
   0  -1  -2 18959.3 297.440   1
  -4   0   0 101348. 1294.24   1
   4   0   0 102044. 1304.16   1
  -2   0   2 51298.4 691.180   1
   2   0  -2 52238.5 686.320   1
  -2   0   2 50700.3 663.810   1
   2   0  -2 51618.1 683.980   1
  -1  -3  -1 719.700 106.520   1
  -1   3  -1 1183.75 86.5900   1
   1   3   1 1050.69 100.520   1
  -1   3  -1 1049.69 109.900   1
   1   3   1 1045.95 110.050   1
   1  -3   1 970.890 63.1100   1
  -1  -3  -1 1255.34 181.380   1
   4   0  -1 -219.38 161.460   1
  -1   0  -2 4348.63 76.6600   1
   1   0   2 4323.16 89.5400   1
   1   0   2 5958.45 757.720   1
   2   3  -1 76675.1 1011.64   1
  -2   3   1 74657.3 969.550   1
   2  -3  -1 76912.5 1135.79   1
   2   3  -1 75309.4 979.410   1
  -2  -3   1 76811.9 999.840   1
   4  -1   0 9253.64 153.850   1
  -4   1   0 9331.01 212.850   1
  -4  -1   0 9666.37 345.510   1
  -4   1   0 9533.98 328.520   1
   4  -1   0 9196.08 195.840   1
  -4  -1   0 9576.80 334.090   1
  -2   1   2 968776. 17568.8   1
   2   1  -2 979231. 17777.7   1
   2  -1  -2 999508. 18145.2   1
   2  -1  -2 999999. 18142.3   1
  -2  -1   2 955864. 17344.2   1
   4   1  -1 48158.3 758.080   1
  -4   1   1 46067.0 702.930   1
  -4   1   1 45259.0 612.030   1
   4  -1  -1 47856.1 634.200   1
  -1  -1  -2 3792.11 133.330   1
  -1   1  -2 3223.92 58.1500   1
   1   1   2 3713.34 182.800   1
  -1   1  -2 3526.39 392.220   1
   0  -4   0 24051.8 362.830   1
   0   4   0 25048.3 347.780   1
   0  -4   0 25130.9 353.620   1
   0   4   0 25706.3 354.330   1
   1  -2  -2 171925. 3136.56   1
  -1   2   2 169381. 2148.31   1
  -3   2  -1 4382.48 98.7500   1
   3   2   1 4850.52 222.510   1
  -3   2  -1 4414.78 107.030   1
  -3  -2  -1 4139.67 296.530   1
   3  -2   1 4139.63 87.7000   1
   3   2   1 4347.80 176.460   1
  -3  -2  -1 4007.39 115.020   1
   3  -2   1 4211.45 100.080   1
   3   2   1 4297.01 506.960   1
  -3  -2  -1 4658.23 172.720   1
  -3   2  -1 4088.01 97.5800   1
   0  -2   2 158647. 2018.34   1
   0   2  -2 152121. 1912.19   1
   0   2   2 156829. 1984.83   1
   3   0  -2 6190.35 171.740   1
  -3   0   2 6040.90 194.500   1
   3   0  -2 6564.26 272.430   1
   3  -3   0 2998.29 77.7800   1
   3  -3   0 2845.88 110.170   1
  -3   3   0 2813.53 83.3800   1
  -3  -3   0 2198.28 138.360   1
   3   3   0 2539.64 89.5200   1
  -3  -3   0 2600.64 137.240   1
   3   3   0 3473.96 352.680   1
   3   3   0 3546.14 269.860   1
  -2  -3  -1 5824.29 367.460   1
   2  -3   1 6102.02 195.240   1
  -2   3  -1 6107.82 159.750   1
  -1   4   0 39661.3 530.440   1
   1  -4   0 37266.4 502.120   1
   1   4   0 40117.9 532.260   1
  -1  -4   0 39090.1 551.120   1
  -1   4   0 36985.6 479.010   1
   1   4   0 38165.5 506.200   1
   1  -4   0 38128.5 492.910   1
  -1  -4   0 37325.2 600.110   1
  -4   2   0 1726.44 188.420   1
   4   2   0 1252.01 131.150   1
  -4  -2   0 1535.14 147.900   1
   4   2   0 1708.58 203.000   1
   4  -2   0 1478.81 111.800   1
  -4   2   0 1269.18 72.8200   1
   4  -2   0 1233.21 50.5900   1
  -4  -2   0 1704.03 166.450   1
   4   2   0 1143.79 243.820   1
   4  -2   0 1082.27 157.880   1
   2  -2  -2 32104.8 493.620   1
  -2   2   2 34597.2 545.210   1
  -3  -1   2 157869. 2001.55   1
   3  -1  -2 148135. 1886.58   1
  -3   1   2 144484. 1840.19   1
  -3   1   2 155051. 1971.53   1
   3  -1  -2 148062. 1898.19   1
   3  -3  -1 15493.1 327.990   1
  -3   3   1 15585.1 262.650   1
   3  -3  -1 15256.9 313.250   1
   3   3  -1 14882.8 232.330   1
  -3  -3   1 15159.1 365.050   1
   3   3  -1 14710.5 249.370   1
   3   3  -1 14912.3 238.410   1
  -2   0  -2 12089.9 171.570   1
   2   0   2 11321.2 174.350   1
  -2   0  -2 12008.6 427.350   1
   2   0   2 12768.1 727.420   1
  -4  -2   1 8516.84 451.130   1
   4  -2  -1 6511.14 141.950   1
  -4   2   1 7463.31 162.300   1
   4   2  -1 7643.06 306.690   1
   4  -2  -1 7205.64 202.250   1
  -4   2   1 6807.34 173.570   1
  -1   2  -2 1542.77 36.6600   1
  -1  -2  -2 1718.72 202.300   1
   1   2   2 1341.24 92.9300   1
  -1   2  -2 1714.25 270.160   1
  -4   0  -1 179.480 45.7900   1
   4   0   1 110.520 35.4700   1
  -2  -1  -2 27911.7 372.600   1
   2   1   2 29560.9 394.360   1
   2  -1   2 29279.9 481.950   1
  -2  -1  -2 26841.8 419.630   1
  -2   1  -2 29109.6 444.450   1
   0   4  -1 698.960 55.5200   1
   0  -4  -1 757.290 93.8600   1
   0  -4   1 829.200 115.960   1
   0   4  -1 665.050 64.4200   1
   0  -4  -1 710.570 129.700   1
   0   4   1 550.230 59.2000   1
   2  -4   0 14047.2 189.860   1
   2   4   0 14390.4 254.900   1
  -2  -4   0 14459.9 388.010   1
   2   4   0 14131.6 225.640   1
   2  -4   0 14681.5 316.230   1
  -2   4   0 14784.8 233.670   1
  -2  -4   0 13869.8 291.280   1
  -1  -4   1 352.150 85.8800   1
   1   4  -1 201.020 68.8100   1
   1  -4  -1 54.0400 28.4100   1
   1   4  -1 -158.21 81.1500   1
   1  -4  -1 476.600 100.690   1
  -1   4   1 -142.54 95.2500   1
  -1  -4   1 126.040 72.8300   1
  -4   1  -1 11605.2 180.450   1
  -4  -1  -1 12936.4 931.110   1
   4  -1   1 11610.6 214.670   1
  -4   1  -1 12690.1 461.790   1
   4   1   1 13796.8 1002.07   1
  -4   1  -1 11329.6 172.980   1
   4  -1   1 11592.1 175.680   1
   4   1   1 11410.9 184.590   1
  -4  -1  -1 11766.0 232.900   1
   4   1   1 11914.4 196.200   1
  -1  -4  -1 12052.3 219.760   1
   1  -4   1 12070.8 184.270   1
  -1  -4  -1 12607.7 350.590   1
  -1   4  -1 12817.9 198.890   1
  -1   4  -1 12955.8 181.790   1
   1   4   1 12223.5 220.840   1
   3  -2  -2 2308.90 88.0700   1
   3  -2  -2 2083.37 144.810   1
  -3   2   2 2099.90 109.880   1
   5   0   0 1811.43 113.310   1
  -5   0   0 2141.82 277.850   1
  -1   3   2 5100.79 149.330   1
   1  -3  -2 4801.28 215.080   1
   1   3  -2 5188.53 99.0200   1
   5   0  -1 -162.68 73.6000   1
  -5   0   1 226.660 65.0600   1
   4   0  -2 24145.5 344.890   1
  -4   0   2 24173.8 356.080   1
   4   0  -2 25307.8 425.070   1
  -3  -3  -1 1120.67 108.940   1
   3   3   1 1308.90 208.530   1
  -3  -3  -1 1113.79 127.900   1
  -3   3  -1 1238.50 94.7600   1
  -3   3  -1 971.090 36.5000   1
   3  -3   1 959.790 92.7000   1
   3  -3   1 1010.98 148.440   1
   3   3   1 979.380 106.890   1
   2   4  -1 16553.0 323.470   1
  -2  -4   1 15533.8 358.990   1
   2   4  -1 16086.9 414.770   1
  -2  -4   1 16162.2 261.410   1
  -2   4   1 16899.2 325.330   1
   0   3  -2 15186.2 210.550   1
   0  -3  -2 14307.6 362.100   1
   0   3   2 14534.5 255.410   1
   0   3  -2 14648.5 255.070   1
  -5  -1   0 1133.33 150.940   1
   5  -1   0 697.110 124.610   1
  -5   1   0 597.660 61.7300   1
   5   1   0 452.580 46.1200   1
   5  -1   0 805.950 64.8000   1
  -5   1   0 987.940 101.290   1
  -5  -1   0 650.260 93.0200   1
  -2  -2  -2 2593.42 125.590   1
  -2  -2  -2 2626.91 373.870   1
   2   2   2 2862.52 231.140   1
  -2   2  -2 2574.01 128.130   1
   2   2   2 2746.30 200.010   1
  -5   1   1 404.880 89.6800   1
   5  -1  -1 284.750 87.1000   1
   5   1  -1 451.710 82.5400   1
   5  -1  -1 738.000 235.470   1
   4  -1  -2 450.230 122.940   1
  -4   1   2 393.070 103.650   1
  -4  -1   2 654.940 73.7400   1
   4  -1  -2 670.530 65.3200   1
  -4   1   2 941.280 117.010   1
  -4   3   0 17887.6 268.700   1
   4  -3   0 17549.3 264.370   1
   4   3   0 18730.0 298.400   1
  -4  -3   0 18261.6 445.500   1
  -4  -3   0 17367.0 318.930   1
  -4  -3   0 17828.8 355.470   1
   4  -3   0 17913.4 259.990   1
   4  -3   0 18045.5 238.460   1
  -4   3   0 17637.6 349.710   1
   2   3  -2 46293.2 607.130   1
   2  -3  -2 45029.6 693.560   1
  -4  -2  -1 177.860 64.4200   1
  -4   2  -1 112.790 36.1300   1
  -4  -2  -1 212.760 43.9200   1
   4   2   1 58.6100 33.2800   1
   4   2   1 102.320 57.2100   1
   4  -2   1 104.420 59.5300   1
  -4   2  -1 66.0100 16.5700   1
  -4  -2  -1 212.480 38.3000   1
  -4   3   1 7222.38 154.770   1
   4   3  -1 7114.29 278.730   1
   4   3  -1 7143.56 274.250   1
   4  -3  -1 7523.72 396.750   1
  -4  -3   1 6866.45 236.910   1
  -3   0  -2 26322.1 365.270   1
  -3   0  -2 26883.3 448.460   1
  -3   0  -2 27115.8 356.280   1
   3   0   2 25167.1 331.890   1
   3   0   2 28039.0 564.960   1
   1  -3   2 2294.41 127.800   1
   1  -3   2 1836.56 75.7900   1
  -1  -3  -2 2515.87 223.090   1
  -1   3  -2 1913.32 51.8000   1
  -1  -3  -2 1546.74 92.0500   1
  -1   3  -2 1727.72 227.460   1
   3   4   0 5475.73 240.300   1
   3  -4   0 5875.69 153.340   1
  -3   4   0 6074.81 157.620   1
  -3  -4   0 5564.25 274.860   1
   3   4   0 6102.89 184.050   1
   3  -4   0 5502.66 114.850   1
  -3  -4   0 6209.31 286.120   1
   3   4   0 6057.77 317.360   1
   2   4   1 8103.74 157.650   1
   2  -4   1 9006.53 210.070   1
  -2   4  -1 9218.98 154.770   1
  -2   4  -1 8722.29 127.740   1
  -2  -4  -1 8629.69 279.640   1
   2   4   1 9067.50 328.810   1
  -3  -1  -2 1713.75 183.800   1
  -3   1  -2 1578.57 163.020   1
   3  -1   2 1552.38 285.130   1
  -3  -1  -2 1182.00 288.750   1
   3   1   2 1495.44 173.530   1
   3  -1   2 1196.01 62.5500   1
   3   1   2 1513.41 185.040   1
  -3  -1  -2 973.620 70.0400   1
  -3   1  -2 1596.35 186.180   1
   5  -2   0 167.350 29.3400   1
   5   2   0 39.2900 56.4400   1
  -5   2   0 283.530 89.2100   1
   5  -2   0 213.520 56.7600   1
  -5  -2   0 785.420 251.580   1
  -5   2   0 189.140 110.520   1
   5  -2   0 28.4200 95.6800   1
   3   4  -1 10855.9 247.560   1
   3   4  -1 12099.6 286.530   1
  -3  -4   1 10857.6 266.170   1
   3   4  -1 11727.1 195.240   1
  -3  -4   1 11389.5 223.500   1
   3  -4  -1 11488.1 228.360   1
   0  -5   0 -129.39 112.740   1
   0   5   0 25.8800 86.9000   1
   0  -5   0 -44.210 63.3500   1
   0   5   0 87.8000 37.9400   1
   5  -2  -1 806.950 118.240   1
  -5   2   1 521.130 75.7400   1
   5  -2  -1 485.710 101.990   1
  -5  -2   1 1828.42 249.080   1
  -5   2   1 839.370 114.660   1
   4  -2  -2 19143.6 526.090   1
  -4   2   2 22072.2 385.560   1
   4  -2  -2 21243.6 329.980   1
   3  -3  -2 1280.58 126.830   1
   3   3  -2 751.880 82.6900   1
   3  -3  -2 1196.99 168.870   1
  -3   3   2 1517.18 123.240   1
   1   5   0 19155.8 384.400   1
   1  -5   0 17829.2 280.860   1
  -1  -5   0 17627.6 475.810   1
  -1  -5   0 17932.5 290.340   1
  -1   5   0 18907.9 371.810   1
   1  -5   0 18295.1 313.680   1
   1   5   0 18878.5 299.430   1
  -1   5   0 18139.7 252.780   1
  -5   0  -1 1014.87 286.360   1
   1   0  -3 -37.190 40.6200   1
   1   0  -3 -130.43 61.3200   1
  -2  -3  -2 34626.5 681.700   1
   2  -3   2 33672.5 619.960   1
  -2   3  -2 32667.5 652.930   1
   2  -3   2 34645.0 638.620   1
  -2  -3  -2 31910.0 611.480   1
   2   3   2 32158.6 615.950   1
  -2   3  -2 33480.5 614.050   1
   3   2   2 4609.89 677.890   1
   3   2   2 5106.11 168.590   1
  -3  -2  -2 5565.94 327.610   1
  -3   2  -2 5007.68 117.180   1
  -3   2  -2 4546.27 566.640   1
  -3  -2  -2 5110.00 209.080   1
  -5   0   2 2944.30 279.590   1
   5   0  -2 3369.41 151.750   1
   4   3   1 1953.19 133.910   1
  -4  -3  -1 2131.91 214.950   1
  -4   3  -1 2176.41 67.8900   1
  -4   3  -1 2305.95 195.320   1
   4  -3   1 2203.01 92.2500   1
   4   3   1 2063.00 221.770   1
   4   3   1 2017.21 188.890   1
   4  -3   1 2309.28 183.390   1
  -4  -3  -1 2473.58 288.890   1
  -4   3  -1 1967.10 93.8100   1
   2   0  -3 107.420 46.5500   1
  -2   0   3 -95.110 73.0000   1
   2   0  -3 20.1200 39.0100   1
   0   0  -3 -3.2900 53.5500   1
   0   0   3 106.210 38.3200   1
   0   0   3 657.580 140.980   1
  -5  -1  -1 8155.81 298.820   1
  -5   1  -1 8065.85 367.760   1
   5   1   1 8689.00 326.960   1
  -5   1  -1 9071.44 286.130   1
   5  -1   1 8930.73 229.630   1
   5   1   1 8926.10 290.680   1
  -5   1  -1 8523.27 192.370   1
   5  -1   1 8387.38 205.040   1
   5   1   1 8732.72 230.200   1
  -5  -1  -1 9544.90 898.120   1
   1   1  -3 7100.27 220.930   1
  -1  -1   3 7289.60 261.190   1
   1   1  -3 6963.11 150.450   1
  -1   1   3 6736.54 173.750   1
   1  -1  -3 6785.97 188.660   1
   1   4  -2 58412.6 1079.84   1
  -1   4   2 58517.3 1095.44   1
   1  -4  -2 55456.8 1037.34   1
   1   4  -2 59207.4 1097.99   1
  -1  -4   2 60093.7 1115.31   1
   0   5   1 27979.2 533.310   1
   0  -5   1 27945.2 529.640   1
   0   5   1 30115.0 578.960   1
   0  -5  -1 28638.3 556.260   1
   0   5  -1 29022.7 546.680   1
   0   5  -1 29530.6 561.070   1
  -3   4  -1 513.340 59.1900   1
   3  -4   1 528.730 69.4000   1
   3   4   1 162.750 52.6700   1
  -3  -4  -1 659.120 103.260   1
   3  -4   1 556.940 66.0700   1
   3   4   1 218.210 50.2000   1
   0  -4  -2 740.620 130.760   1
   0   4   2 498.740 67.9100   1
   0  -4  -2 733.320 90.6600   1
   0  -4   2 663.900 93.7900   1
   0   4  -2 525.340 66.5000   1
   2   5   0 67603.1 1253.18   1
   2  -5   0 68430.7 1249.61   1
  -2  -5   0 65307.8 1221.79   1
  -2   5   0 70574.6 1311.34   1
   2  -5   0 67981.8 1276.42   1
   2   5   0 67801.4 1251.19   1
  -1  -5   1 3645.68 218.160   1
   1  -5  -1 2959.18 113.770   1
   1   5  -1 2858.87 222.610   1
  -1  -5   1 3082.79 176.510   1
  -1   5   1 2686.84 117.160   1
   1   5  -1 3226.66 172.040   1
   5  -1  -2 15921.7 361.010   1
  -5   1   2 16049.2 405.110   1
   5  -1  -2 16153.0 503.430   1
  -5  -1   2 15747.7 460.310   1
  -5   1   2 15195.3 483.650   1
  -2   1   3 4381.78 139.830   1
   2   1  -3 5319.81 256.170   1
   2   1  -3 4687.12 188.500   1
   2  -1  -3 4922.53 153.730   1
  -2  -1   3 5017.11 198.380   1
   0  -1   3 8820.72 263.940   1
   0   1  -3 8520.47 187.300   1
   0   1  -3 8626.54 174.260   1
   0   1   3 9123.62 229.480   1
   0  -1  -3 8694.75 204.950   1
   4   4   0 93816.2 4096.94   1
   4  -4   0 86743.9 1589.60   1
   4   4   0 89602.7 3892.83   1
  -4   4   0 87544.2 3803.57   1
  -4  -4   0 86694.8 1602.80   1
   4  -4   0 85359.0 1576.78   1
   2   4  -2 3757.16 301.990   1
   2  -4  -2 3573.65 341.340   1
   2   4  -2 3557.80 201.270   1
  -2   4   2 3459.77 140.540   1
   1   5   1 25114.3 488.110   1
  -1  -5  -1 24837.2 490.490   1
  -1   5  -1 26340.1 493.320   1
   1   5   1 25950.2 504.920   1
  -1   5  -1 26152.4 510.030   1
   1  -5   1 24799.5 478.950   1
  -1  -5  -1 24841.0 502.510   1
   6   0  -1 189.060 137.360   1
   6   0  -1 311.350 87.4000   1
  -6   0   1 611.660 114.950   1
   5   3   0 2060.50 237.340   1
   5  -3   0 2648.69 288.400   1
   5  -3   0 2040.24 75.7200   1
  -5  -3   0 2285.10 272.880   1
  -5  -3   0 1623.31 196.530   1
   5   3   0 1974.49 291.350   1
   5  -3   0 2252.41 210.940   1
   5   3   0 2120.46 231.670   1
   6   0   0 52189.1 973.650   1
  -6   0   0 53440.8 1022.91   1
   5  -3  -1 16317.4 357.200   1
  -5  -3   1 17696.3 434.590   1
   5  -3  -1 17607.6 427.700   1
  -5   3   1 16820.7 370.890   1
  -5  -3   1 17353.7 447.400   1
  -5   3   1 16798.9 365.450   1
   5   3  -1 16384.2 373.400   1
  -4   0  -2 4232.61 238.180   1
  -4   0  -2 3942.21 371.630   1
   4   0   2 4117.25 138.330   1
  -4   4   1 5809.44 276.550   1
   4  -4  -1 5863.73 177.990   1
   4   4  -1 6383.06 372.240   1
   4  -4  -1 6070.48 162.990   1
   4   4  -1 7042.31 485.660   1
   4   4  -1 5485.82 229.920   1
  -4  -3   2 49.5100 23.1200   1
   4   3  -2 100.220 47.4500   1
  -4   3   2 352.960 71.3000   1
   4  -3  -2 224.750 113.350   1
   4  -3  -2 147.480 49.5100   1
   3   0  -3 149.540 48.8100   1
  -3   0   3 92.3900 48.7400   1
   3   0  -3 286.070 99.2200   1
   1   0   3 81.8900 44.1400   1
  -1   0  -3 43.5300 25.3900   1
  -1  -4  -2 3071.28 321.600   1
  -1  -4  -2 1720.64 122.230   1
   1  -4   2 1883.61 100.310   1
  -1   4  -2 1675.39 144.200   1
   1   4   2 1816.58 210.080   1
  -2  -5   1 4652.60 371.620   1
  -2  -5   1 3973.13 397.310   1
   2   5  -1 4062.45 224.040   1
   2  -5  -1 4582.48 424.020   1
  -2   5   1 3625.49 126.970   1
   2   5  -1 4267.94 258.210   1
   2  -5  -1 4085.99 228.040   1
   5  -2   1 7168.27 181.780   1
  -5   2  -1 7387.88 204.850   1
   5   2   1 8302.37 844.860   1
  -5  -2  -1 6858.11 605.340   1
  -5  -2  -1 8980.04 410.020   1
  -5   2  -1 7521.86 230.020   1
   5  -2   1 7811.01 201.990   1
   6  -1  -1 -41.900 140.580   1
   6  -1  -1 456.370 43.9100   1
   6   1  -1 193.590 49.3700   1
  -6   1   1 367.560 130.430   1
   1   2  -3 180.170 91.5400   1
  -1   2   3 200.200 80.4100   1
   1  -2  -3 402.020 64.2600   1
   6  -1   0 6618.65 231.220   1
  -6   1   0 6839.71 351.130   1
  -6  -1   0 7968.50 315.630   1
   6  -1   0 6792.94 194.940   1
   6   1   0 7680.64 308.500   1
  -6  -1   0 7103.18 342.020   1
  -6   1   0 7281.15 254.270   1
  -4  -1  -2 27167.0 617.860   1
  -4  -1  -2 26691.6 503.460   1
   4  -1   2 27769.7 523.140   1
   4   1   2 27867.4 525.530   1
  -4  -1  -2 29504.8 716.350   1
  -4   1  -2 26331.3 516.650   1
   4   1   2 27569.3 1269.17   1
  -3   1   3 4690.45 155.620   1
   3  -1  -3 4972.30 272.930   1
   3  -1  -3 5313.30 339.040   1
  -3  -1   3 4074.71 142.850   1
   3   1  -3 4445.05 157.770   1
  -1   1  -3 7957.05 155.660   1
  -1  -1  -3 8001.11 205.300   1
   1   1   3 7498.05 468.110   1
   1   1   3 7975.79 187.930   1
   1  -1   3 8908.81 915.400   1
  -5   2   2 24536.6 497.590   1
   5  -2  -2 24530.9 536.520   1
   5  -2  -2 24942.9 503.960   1
  -5   2   2 22229.0 454.230   1
   5   2  -2 23629.2 476.280   1
  -2   2   3 1956.30 120.710   1
  -2  -2   3 1729.73 316.300   1
  -2  -2   3 2246.00 193.380   1
   2   2  -3 2134.68 238.610   1
   2  -2  -3 2165.76 293.160   1
   0   2   3 1778.35 165.220   1
   0  -2  -3 2001.50 173.050   1
   0   2  -3 1670.26 101.250   1
  -3  -3  -2 3599.78 366.720   1
   3   3   2 3719.11 211.080   1
  -3   3  -2 3282.45 91.9400   1
  -3  -3  -2 4208.93 254.070   1
   3   3   2 3410.72 136.620   1
  -3   3  -2 3504.76 138.100   1
  -3   3  -2 3047.95 124.230   1
   3   3   2 3229.57 375.310   1
   3  -3   2 3480.53 83.4400   1
   3   4  -2 5856.18 259.870   1
   3  -4  -2 6145.27 231.170   1
  -3   4   2 5472.06 190.290   1
   3   4  -2 5967.67 219.970   1
   3   5   0 1226.41 118.810   1
  -3  -5   0 1229.03 133.500   1
  -3   5   0 1599.65 165.640   1
   3  -5   0 1374.26 107.530   1
   3   5   0 920.320 104.940   1
  -3  -5   0 1927.58 214.110   1
   3  -5   0 1366.32 88.2100   1
  -2  -5  -1 2120.10 212.840   1
  -2   5  -1 1785.21 61.6200   1
  -2   5  -1 1731.42 225.680   1
   2   5   1 1491.41 99.1000   1
   2  -5   1 2427.48 275.040   1
  -2  -5  -1 1481.45 132.880   1
   6  -2  -1 19923.2 444.030   1
  -6  -2   1 21840.2 585.570   1
  -6   2   1 19196.2 398.570   1
   6   2  -1 19949.5 612.580   1
  -6   2   1 19869.6 463.310   1
  -6  -2   1 19533.7 544.400   1
  -3  -5   1 14148.7 366.580   1
   3   5  -1 12871.3 416.460   1
  -3   5   1 13981.6 318.780   1
   3  -5  -1 12573.5 272.850   1
  -3  -5   1 13819.1 359.810   1
   3   5  -1 14052.7 436.130   1
   2  -4   2 1850.23 99.9300   1
  -2  -4  -2 2032.31 206.200   1
   2   4   2 1581.34 166.810   1
  -2   4  -2 1488.54 73.5400   1
   2  -4   2 2055.02 173.410   1
   6   2   0 24237.9 477.620   1
  -6   2   0 24079.3 540.750   1
   6  -2   0 25315.7 506.780   1
  -6  -2   0 23508.8 480.350   1
   6  -2   0 24762.7 467.060   1
   6   2   0 24608.9 484.530   1
  -4  -2  -2 4306.53 268.620   1
  -4   2  -2 4096.97 104.800   1
  -4   2  -2 4442.39 387.140   1
   4   2   2 4417.57 439.850   1
  -4  -2  -2 3844.25 203.510   1
   4   2   2 3969.01 169.660   1
   4  -2   2 4160.20 122.870   1
  -4   2  -2 4351.43 132.030   1
   4   2   2 3836.58 123.350   1
  -3  -2   3 993.050 86.9800   1
   3  -2  -3 712.300 71.8300   1
  -3   2   3 888.100 87.8700   1
   3  -2  -3 605.840 123.200   1
  -1   2  -3 7369.38 662.270   1
  -1   2  -3 7181.58 139.970   1
  -1  -2  -3 6408.80 167.560   1
   1   2   3 7361.49 348.290   1
   1  -2   3 6622.10 347.400   1
  -4   0   3 -48.730 78.2700   1
   4   0  -3 -180.97 133.860   1
   4   0  -3 -161.07 58.4300   1
   2   0   3 -331.32 238.470   1
   2   0   3 -27.200 29.2300   1
  -4   4  -1 15.3800 36.5100   1
  -4  -4  -1 419.220 99.1500   1
   4  -4   1 81.3200 29.3000   1
  -4  -4  -1 412.530 103.650   1
   4   4   1 -1.6800 73.4300   1
   4  -4   1 233.520 68.3100   1
  -4   1   3 2698.16 314.750   1
   4  -1  -3 1663.66 139.260   1
  -4  -1   3 2332.30 198.640   1
  -4   1   3 2323.75 173.560   1
   4   1  -3 1732.22 122.470   1
   4  -1  -3 2543.26 261.360   1
  -2   1  -3 1273.00 39.8900   1
  -2   1  -3 1270.16 136.560   1
  -2  -1  -3 1643.63 171.720   1
   2   1   3 1257.28 124.820   1
   2   1   3 1451.07 135.560   1
   2  -1   3 1170.52 218.730   1
   6   0  -2 1424.53 186.060   1
  -6   0   2 1650.94 141.940   1
  -5   3  -1 281.710 70.7200   1
  -5  -3  -1 128.340 68.2000   1
   5   3   1 72.9700 51.4100   1
   5  -3   1 85.6000 91.8900   1
  -5   3  -1 43.8700 26.9100   1
  -5  -3  -1 97.0000 66.0000   1
   5   3   1 155.650 66.2300   1
  -5   3  -1 115.200 52.2200   1
   5  -3   1 -122.33 54.9200   1
  -5  -3  -1 329.890 70.5600   1
   1   3  -3 4327.23 120.590   1
  -1  -3   3 4426.20 355.510   1
  -1  -3   3 3725.01 85.5600   1
   1  -3  -3 3764.78 135.230   1
  -1   3   3 4006.21 139.780   1
   0   6   0 8908.18 209.060   1
   0  -6   0 9190.18 380.610   1
   0   6   0 9274.30 258.040   1
   0  -6   0 9733.58 247.330   1
  -6   0  -1 219.020 93.1600   1
   5  -3  -2 24215.9 491.600   1
  -5  -3   2 23456.4 462.810   1
  -6  -1   2 24533.4 571.820   1
  -6   1   2 23485.0 473.890   1
   6  -1  -2 21937.4 459.630   1
  -2  -3   3 471.060 66.7200   1
  -2  -3   3 180.510 32.1800   1
   2  -3  -3 185.530 50.0100   1
  -2   3   3 181.530 37.1200   1
   0   3  -3 2091.31 86.4400   1
   0   3  -3 2391.99 261.070   1
   0   3   3 1982.07 153.220   1
   0  -3  -3 2631.95 258.640   1
  -1   6   0 4012.50 126.050   1
   1   6   0 4215.60 257.510   1
   1  -6   0 4243.83 199.210   1
  -1  -6   0 4411.87 401.580   1
  -1   6   0 3549.19 133.220   1
   1  -6   0 3898.50 150.850   1
  -1  -6   0 4445.58 300.320   1
   5  -4   0 4927.78 183.100   1
  -5   4   0 4730.34 130.980   1
   5  -4   0 4734.05 106.650   1
   5  -4   0 4774.96 138.900   1
  -5  -4   0 4727.05 220.430   1
  -5  -4   0 4716.54 261.130   1
   1   5  -2 1852.73 133.030   1
  -1  -5   2 2236.55 265.720   1
   1   5  -2 1270.43 172.000   1
   1  -5  -2 2169.53 227.030   1
   1  -5  -2 1880.74 216.800   1
  -5   4   1 9328.15 249.420   1
   5  -4  -1 9662.21 312.990   1
   4  -4  -2 3940.75 138.120   1
   3  -5   1 61477.8 1132.13   1
  -3  -5  -1 61053.7 1147.39   1
  -3  -5  -1 60689.2 1135.54   1
  -3   5  -1 63205.6 1166.16   1
   3  -5   1 62964.9 1159.71   1
   0   5  -2 7697.20 183.180   1
   0   5  -2 7520.74 173.610   1
   0  -5   2 7951.14 190.270   1
   0  -5  -2 7513.82 250.480   1
   0  -5  -2 7368.66 262.020   1
  -6   1  -1 69302.5 1281.13   1
   6  -1   1 70395.5 1294.34   1
  -6   1  -1 69158.8 1280.88   1
  -6  -1  -1 67144.4 1264.00   1
   6   1   1 68016.1 1258.42   1
   6  -1   1 69688.0 1289.37   1
   6   1   1 70480.7 1316.49   1
   4  -5   0 1967.60 234.270   1
  -4   5   0 2065.75 159.740   1
   4  -5   0 2105.92 291.170   1
  -4  -5   0 1353.24 212.310   1
   4   5   0 1456.79 156.710   1
  -4  -5   0 1972.67 175.140   1
   4  -2  -3 148.510 83.5200   1
  -4  -2   3 172.140 55.6500   1
   4  -2  -3 83.1500 22.8500   1
   2  -5  -2 9351.65 350.700   1
   2   5  -2 9612.47 210.240   1
  -2  -5   2 10708.7 261.550   1
   2   5  -2 9352.31 228.570   1
  -2   2  -3 -239.36 128.100   1
   2  -2   3 136.270 106.850   1
  -2  -2  -3 158.430 52.4600   1
   2   2   3 -27.090 58.2300   1
  -2  -2  -3 216.370 56.1600   1
  -2   2  -3 59.1100 13.3100   1
  -6   3   1 997.470 132.350   1
  -6   3   1 961.250 104.900   1
   6  -3  -1 1177.45 175.020   1
  -6  -3   1 1015.74 124.430   1
   5   0   2 172025. 7476.60   1
   5   0   2 197508. 8563.83   1
  -5   0  -2 185884. 8063.27   1
  -6   3   0 16151.9 407.460   1
   6  -3   0 16800.6 486.800   1
   6  -3   0 16184.8 310.830   1
  -6   3   0 16246.6 334.050   1
   6  -3   0 16060.8 556.400   1
  -6  -3   0 14471.7 374.990   1
  -6  -3   0 14619.1 440.310   1
   0  -6  -1 953.400 122.800   1
   0  -6   1 676.680 108.580   1
   0   6   1 779.550 66.6500   1
   0  -6  -1 788.780 94.5500   1
   0   6  -1 788.610 71.1400   1
   0  -6   1 952.850 79.5900   1
   0   6  -1 910.790 91.0300   1
   4   3   2 13454.4 294.340   1
  -4  -3  -2 12979.7 369.360   1
  -4   3  -2 13595.6 384.890   1
   4   3   2 11480.5 1079.29   1
  -4   3  -2 13485.8 266.220   1
  -4   3  -2 13769.2 266.650   1
  -4  -3  -2 12644.5 370.380   1
   4  -3   2 13489.5 257.950   1
   4  -5  -1 4554.41 164.160   1
   4   5  -1 3538.36 357.860   1
  -4  -5   1 4547.02 228.270   1
  -4  -5   1 4684.41 482.540   1
  -3  -4  -2 27989.7 564.400   1
   3  -4   2 29184.9 543.570   1
   3   4   2 29041.3 683.680   1
   3  -4   2 29085.8 540.950   1
   3   4   2 26442.9 516.100   1
  -3   4  -2 28449.8 528.920   1
  -3  -4  -2 27694.2 565.180   1
  -3  -3   3 1072.23 99.6100   1
   3  -3  -3 773.600 81.4800   1
   3  -3  -3 846.330 116.480   1
  -1   3  -3 287.080 45.3000   1
  -1   3  -3 133.670 51.6100   1
   1   3   3 180.460 60.7700   1
  -1  -3  -3 187.670 82.7500   1
  -1   5  -2 10438.0 223.040   1
   1  -5   2 10219.8 206.170   1
  -1   5  -2 10508.5 216.610   1
  -1  -5  -2 9284.61 243.290   1
  -1  -5  -2 10104.5 358.540   1
   2  -6   0 -254.55 96.7400   1
  -2   6   0 58.2600 78.9900   1
  -2  -6   0 297.340 74.3800   1
   2  -6   0 62.5700 17.3400   1
   2   6   0 -124.95 53.2700   1
  -2  -6   0 133.620 44.6600   1
  -1  -6   1 1225.48 132.660   1
   1  -6  -1 1052.27 146.420   1
   1   6  -1 867.060 76.7100   1
  -1  -6   1 791.580 91.1700   1
   1  -6  -1 1103.48 126.740   1
   1   6  -1 976.730 72.6800   1
   6  -2  -2 43194.0 830.400   1
  -6   2   2 42719.5 819.050   1
   5  -1   2 20575.5 401.190   1
   5   1   2 22954.7 1051.92   1
   5   1   2 18567.0 366.710   1
  -5   1  -2 19630.2 377.760   1
  -5  -1  -2 20136.8 425.250   1
   5   1   2 20634.2 398.430   1
   7   0  -1 132.810 31.7900   1
   7   0  -1 -267.49 151.930   1
  -7   0   1 110.860 110.220   1
   5   0  -3 417.990 164.300   1
  -5   0   3 -105.33 89.0800   1
   5   0  -3 167.170 39.3700   1
  -3   0  -3 -21.730 25.6600   1
   3   0   3 19.4300 8.67000   1
   1   6   1 30783.7 588.330   1
   1  -6   1 30446.9 583.400   1
  -1  -6  -1 31071.0 627.150   1
  -1   6  -1 31889.8 602.440   1
  -1  -6  -1 30361.6 698.160   1
  -1   6  -1 31620.7 589.010   1
  -6  -2  -1 14624.3 441.630   1
  -6   2  -1 15395.3 357.920   1
   6  -2   1 15508.9 298.440   1
   6  -2   1 15593.1 317.940   1
  -6   2  -1 14570.0 305.840   1
   6   2   1 14751.1 458.500   1
   6   2   1 15533.3 327.440   1
  -7   0   0 22880.7 463.430   1
  -7   0   0 22668.3 564.950   1
   7   0   0 24640.6 482.490   1
   7  -1  -1 8188.40 252.550   1
  -7   1   1 8098.22 362.080   1
   7  -1  -1 7695.50 257.570   1
   5   1  -3 3139.18 234.370   1
  -5  -1   3 2997.66 255.000   1
   5  -1  -3 2701.80 195.620   1
   5  -1  -3 3021.38 297.130   1
  -5   1   3 3990.00 360.230   1
   2  -6  -1 5414.01 200.610   1
  -2  -6   1 5522.30 275.500   1
   2  -6  -1 5092.67 261.080   1
  -2  -6   1 5023.10 334.570   1
   2   6  -1 5165.36 326.940   1
  -3  -1  -3 75.5200 27.3800   1
   3  -1   3 449.070 160.610   1
   3   1   3 214.300 163.040   1
   3   1   3 125.350 37.8200   1
  -3  -1  -3 334.760 116.660   1
   3   5  -2 6029.44 158.810   1
   3  -5  -2 6305.73 214.320   1
   3   5  -2 5894.92 376.610   1
   7  -1   0 68095.3 1284.13   1
  -7   1   0 62166.8 1159.44   1
   7   1   0 64589.9 1211.16   1
   7  -1   0 63370.3 1170.05   1
  -7  -1   0 63201.0 1192.05   1
  -5   4  -1 6004.77 256.660   1
  -5  -4  -1 5706.28 284.810   1
  -5   4  -1 5498.34 138.120   1
   5  -4   1 5236.83 164.390   1
   5   4   1 4539.26 914.500   1
  -5  -4  -1 5207.76 422.270   1
   5  -4   1 5611.42 135.180   1
   5  -2   2 767.460 66.6700   1
   5   2   2 830.960 132.820   1
  -5  -2  -2 1177.21 160.120   1
  -5  -2  -2 1201.73 142.310   1
  -5   2  -2 1328.52 126.670   1
  -5   2  -2 1250.24 130.500   1
   1  -4  -3 28163.7 607.730   1
   1   4  -3 28086.8 524.600   1
  -2  -5  -2 11759.0 462.510   1
  -2  -5  -2 12826.3 330.950   1
   2  -5   2 13922.4 288.350   1
  -2   5  -2 13550.5 264.990   1
   2  -5   2 13662.4 268.640   1
  -2   5  -2 13229.6 276.400   1
   4  -3  -3 171.990 62.2400   1
  -2   3  -3 1395.90 163.030   1
  -2  -3  -3 1266.78 157.220   1
   2   3   3 749.370 95.9100   1
  -2  -3  -3 1149.85 117.870   1
  -3  -6   0 21232.1 446.030   1
  -3  -6   0 20492.8 453.280   1
  -3   6   0 21770.2 430.100   1
   3  -6   0 21577.3 441.940   1
   3  -6   0 21739.9 410.880   1
  -2   6  -1 500.270 45.4100   1
  -2  -6  -1 851.030 127.850   1
  -2   6  -1 377.610 50.6800   1
   2  -6   1 680.250 99.6600   1
  -2  -6  -1 678.060 133.460   1
   5  -4  -2 879.740 113.450   1
  -4  -5  -1 9526.42 374.740   1
   4  -5   1 9965.71 217.540   1
  -4   5  -1 9856.17 208.430   1
  -4  -5  -1 9709.65 373.910   1
   4   5   1 9097.00 786.410   1
   4  -5   1 9718.31 226.300   1
   2   4  -3 20244.9 391.240   1
   2  -4  -3 19889.2 468.270   1
   0  -4  -3 38906.8 754.580   1
   0   4  -3 40021.5 741.070   1
   0   4  -3 38759.2 779.870   1
  -7  -2   1 301.480 100.450   1
   7  -2  -1 19.8400 127.400   1
  -7  -2   1 -34.590 107.450   1
   7  -2  -1 83.5700 32.9100   1
  -7   2   1 421.870 83.0000   1
  -5  -2   3 171.830 47.5100   1
   5  -2  -3 156.140 70.1500   1
  -3  -2  -3 25564.2 495.710   1
  -3   2  -3 24871.8 461.940   1
   3   2   3 23843.2 570.060   1
  -3   2  -3 23607.5 497.180   1
   3   2   3 25104.6 481.940   1
  -3  -2  -3 23616.0 481.100   1
   6  -3  -2 36972.8 727.030   1
  -6   3   2 37117.3 720.250   1
  -6  -3   2 36683.3 739.030   1
   3  -6  -1 9184.67 215.560   1
  -3  -6   1 8948.60 231.750   1
   3  -6  -1 9284.31 242.360   1
  -3  -6   1 9431.91 410.160   1
  -7   2   0 6003.74 357.940   1
   7  -2   0 6215.00 170.590   1
  -7  -2   0 6581.84 454.300   1
   7  -2   0 5602.64 166.570   1
  -7   0   2 1363.56 174.350   1
   7   0  -2 1288.98 152.680   1
   6  -3   1 3627.05 178.310   1
   6   3   1 3489.66 623.140   1
  -6   3  -1 3352.74 191.970   1
   6  -3   1 3322.22 203.250   1
  -6  -3  -1 3575.85 322.250   1
  -6   3  -1 3195.22 172.750   1
  -6  -4   1 30093.8 734.070   1
   6  -4  -1 29622.5 774.980   1
  -6   4   1 29012.2 582.810   1
  -6  -4   1 31329.2 625.290   1
  -5  -5   0 53406.1 1029.05   1
   5  -5   0 52014.0 944.850   1
  -5  -5   0 50879.6 980.530   1
   5   5   0 55683.6 1119.09   1
  -5   5   0 53014.4 989.590   1
   5  -5   0 52521.1 1003.67   1
  -6   4   0 3062.43 176.440   1
   6  -4   0 2903.34 182.490   1
   6  -4   0 3180.75 159.960   1
   6   4   0 3036.34 480.490   1
  -6   4   0 2581.67 150.680   1
  -6  -4   0 2787.44 288.950   1
   5   5  -1 18116.8 525.380   1
  -5  -5   1 18293.7 413.680   1
   5  -5  -1 18993.7 433.450   1
   4  -4   2 4258.29 204.000   1
  -4  -4  -2 4637.46 226.230   1
   4   4   2 4522.12 748.920   1
   4  -4   2 4231.50 196.480   1
  -4   4  -2 4086.43 256.920   1
  -4   4  -2 4088.30 185.050   1
  -4  -4  -2 4547.15 709.080   1
   4  -5  -2 3243.46 185.280   1
   3   4  -3 14293.9 290.910   1
   3  -4  -3 13586.4 337.190   1
  -1  -4  -3 3822.67 359.350   1
  -1  -4  -3 2650.77 180.880   1
   1  -4   3 2511.30 126.090   1
  -1   4  -3 2440.85 290.480   1
   7  -1  -2 2747.53 189.440   1
  -7   1   2 2055.82 251.620   1
  -7  -1   2 2433.84 279.350   1
   6   0  -3 245.700 223.250   1
  -6   0   3 -10.940 88.7300   1
  -5  -3  -2 3038.98 342.200   1
   5   3   2 2567.02 351.830   1
  -5   3  -2 2740.23 172.100   1
  -5   3  -2 2513.90 135.160   1
  -5  -3  -2 2203.59 166.710   1
   5  -3   2 2570.51 166.480   1
   5   3   2 1942.89 243.840   1
   4   0   3 381.250 149.810   1
  -4   0  -3 -54.570 64.7900   1
   4   0   3 17.1200 21.6200   1
   1   0  -4 1227.58 135.130   1
  -1   0   4 1389.58 107.950   1
   1   0  -4 1603.86 128.050   1
   7   0   1 157.190 54.1300   1
  -7   0  -1 84.1300 38.6100   1
   1  -6  -2 13722.6 430.790   1
   1   6  -2 13495.6 277.870   1
   1  -6  -2 13208.7 466.340   1
  -1  -6   2 13418.1 289.330   1
   1   6  -2 12962.3 266.270   1
   2   0  -4 3508.80 258.990   1
  -2   0   4 3371.72 178.010   1
   2   0  -4 3688.05 258.450   1
   3  -5   2 2032.60 107.700   1
  -3  -5  -2 1859.37 264.090   1
  -3   5  -2 2353.20 185.960   1
   3  -5   2 2313.71 241.050   1
  -3  -5  -2 1901.93 221.140   1
  -3  -6  -1 6305.62 633.920   1
   3  -6   1 5334.99 264.450   1
  -3   6  -1 5275.11 143.240   1
  -3  -6  -1 5522.06 551.780   1
   3  -6   1 5254.31 220.370   1
   0   6  -2 63112.2 1164.20   1
   0  -6  -2 61261.0 1156.03   1
   0  -6   2 62612.2 1165.86   1
   0   6  -2 63185.6 1161.62   1
  -6  -1   3 5728.78 309.220   1
   6  -1  -3 5815.92 264.810   1
  -6   1   3 4279.00 329.070   1
   6   1  -3 5188.05 224.400   1
  -4   1  -3 7974.26 229.880   1
   4  -1   3 8824.83 980.560   1
  -4  -1  -3 7335.32 206.430   1
   4   1   3 7406.09 173.820   1
   4  -1   3 7143.40 137.120   1
  -4  -1  -3 6813.50 223.610   1
   1  -1  -4 1825.07 116.210   1
  -1   1   4 2224.07 173.560   1
  -1  -1   4 2239.60 337.330   1
   1   1  -4 2186.23 218.840   1
   1   1  -4 1906.26 143.140   1
   1  -1  -4 2035.83 233.060   1
   7   1   1 5170.94 274.620   1
   7  -1   1 6457.49 346.980   1
  -7   1  -1 5506.02 181.640   1
  -7  -1  -1 5641.41 284.630   1
   7  -1   1 5420.20 191.110   1
  -7   1  -1 5778.90 204.410   1
   0   7   0 -23.880 45.8300   1
   0  -7   0 -138.07 92.9300   1
   0  -7   0 13.5600 42.0400   1
  -7   3   1 6162.08 378.290   1
   7  -3  -1 5679.57 177.950   1
  -7  -3   1 7375.24 417.540   1
   7  -3  -1 6156.20 250.010   1
   6   0   2 7584.12 168.580   1
  -6   0  -2 7630.62 331.880   1
   6   0   2 7511.36 283.070   1
   2  -1  -4 17768.2 460.650   1
   2   1  -4 18142.1 376.580   1
   2  -1  -4 18597.0 362.310   1
   2   1  -4 18167.5 367.390   1
  -2   1   4 17636.9 361.320   1
   3   3   3 4249.83 477.690   1
  -3  -3  -3 5528.55 267.970   1
   3   3   3 4600.00 149.190   1
  -3  -3  -3 5125.85 296.450   1
   0   0   4 21928.2 426.480   1
   0   0  -4 20217.0 401.270   1
   0   0   4 21153.7 874.980   1
   4   6   0 2070.55 344.910   1
  -4  -6   0 2252.81 238.070   1
   4  -6   0 3044.06 386.940   1
  -4  -6   0 2829.54 323.080   1
  -7   2   2 4452.21 710.310   1
   7  -2  -2 4145.63 245.180   1
   2   6  -2 5968.58 270.780   1
   2  -6  -2 7010.06 371.420   1
   2   6  -2 5562.29 278.850   1
  -2  -6   2 6132.47 242.910   1
   2  -6  -2 6320.02 214.440   1
   1   7   0 6501.22 238.050   1
   1  -7   0 6897.09 221.330   1
  -1   7   0 7271.95 238.920   1
  -1  -7   0 6438.18 171.070   1
  -1  -7   0 7324.46 595.030   1
   1  -7   0 7033.27 203.470   1
  -7  -3   0 3520.06 317.730   1
  -7  -3   0 1967.34 266.070   1
  -7   3   0 2903.91 390.610   1
   7  -3   0 3109.24 195.950   1
   7  -3   0 3092.94 188.670   1
   3   0  -4 27496.6 547.200   1
   3   0  -4 30291.5 601.600   1
   6   1   2 4567.53 786.930   1
  -6   1  -2 4552.73 598.070   1
   6  -1   2 4273.53 201.930   1
   6  -1   2 4523.47 602.990   1
  -6  -1  -2 5468.35 299.870   1
   6   1   2 4118.73 242.300   1
  -4  -6   1 5220.44 450.130   1
  -4  -6   1 5065.53 234.660   1
   4  -6  -1 5258.49 162.830   1
   4  -6  -1 5292.98 207.890   1
  -1   6  -2 6176.80 158.300   1
  -1   6  -2 5998.93 203.290   1
  -1  -6  -2 6976.90 522.250   1
   1  -6   2 5927.51 147.530   1
  -1  -6  -2 6803.01 501.030   1
   0   1   4 669.450 81.9200   1
   0   1  -4 721.120 88.2100   1
   0  -1  -4 472.370 54.5800   1
   0   1  -4 504.290 53.3500   1
   0  -1   4 1063.33 171.160   1
   4  -4  -3 4870.93 188.930   1
  -2  -4  -3 4838.83 200.740   1
  -2   4  -3 5260.84 107.360   1
  -2  -4  -3 5880.13 330.570   1
   3   1  -4 45569.0 866.550   1
  -3   1   4 45365.9 862.530   1
   3  -1  -4 47057.1 875.710   1
   3  -1  -4 43770.6 843.700   1
   6  -4  -2 984.190 146.520   1
  -6  -4   2 932.450 90.9600   1
  -6  -2   3 2398.41 297.320   1
  -6   2   3 2708.73 364.130   1
   6  -2  -3 2313.23 189.060   1
  -5  -5  -1 7912.65 289.020   1
   5  -5   1 8856.64 207.450   1
  -5   5  -1 9223.53 205.080   1
  -5  -5  -1 7922.39 452.940   1
   5  -5   1 7821.88 349.690   1
   5   5   1 7982.74 1044.19   1
   4   2   3 27313.2 519.670   1
  -4  -2  -3 27058.6 554.040   1
  -4   2  -3 27176.7 522.560   1
  -4   2  -3 28795.6 534.570   1
  -4  -2  -3 27064.8 514.150   1
   1   5  -3 12966.8 276.560   1
   1  -5  -3 12618.1 366.430   1
   1   5  -3 13603.1 274.790   1
   1  -2  -4 216.870 71.5400   1
  -1   2   4 247.410 63.1000   1
   1   2  -4 272.130 56.8500   1
   7  -2   1 21.6600 75.8500   1
  -7   2  -1 415.420 97.2600   1
  -7  -2  -1 -67.810 108.670   1
   7  -2   1 -10.660 42.3300   1
  -7   2  -1 205.740 58.3500   1
  -8   0   1 237.800 87.7700   1
   8   0  -1 139.950 150.700   1
   0   7   1 87.9100 46.2800   1
   0  -7  -1 170.610 38.0900   1
   0   7  -1 135.300 45.6400   1
   0  -7   1 91.7200 22.8300   1
   0  -7  -1 353.930 106.150   1
   0  -7   1 253.320 51.5900   1
  -2   2   4 3798.53 200.030   1
  -2  -2   4 4247.60 374.080   1
   2   2  -4 4745.72 314.110   1
   2  -2  -4 4388.96 604.460   1
   2  -2  -4 4843.31 254.680   1
  -2  -7   0 13699.0 312.890   1
   2  -7   0 14150.9 314.540   1
  -2  -7   0 13843.7 530.330   1
   2  -7   0 13749.3 324.550   1
   1  -7  -1 327.550 71.0700   1
  -1  -7   1 489.280 73.8800   1
   1   7  -1 296.740 57.3300   1
   1  -7  -1 274.470 115.900   1
  -1  -7   1 351.670 66.3100   1
   1   0   4 5654.13 421.460   1
   1   0   4 6339.15 257.490   1
  -1   0  -4 5406.16 122.200   1
   3   6  -2 117.660 38.1800   1
   3  -6  -2 207.120 88.4600   1
  -3  -6   2 154.190 51.9700   1
   6  -4   1 796.660 104.850   1
  -6  -4  -1 648.330 104.070   1
  -6   4  -1 780.180 85.1000   1
  -6  -4  -1 666.810 106.670   1
  -6   4  -1 768.100 84.3600   1
   6  -4   1 685.480 74.2400   1
   5  -5  -2 3036.21 362.020   1
   2   5  -3 14825.9 331.340   1
   2  -5  -3 14394.9 451.860   1
   0  -5  -3 406.940 68.1600   1
   0  -5  -3 211.100 105.140   1
   0   5  -3 489.990 68.5500   1
  -8  -1   1 1021.99 192.130   1
   8  -1  -1 679.650 162.260   1
   8  -1  -1 1065.83 99.4300   1
  -8   1   1 1181.07 143.290   1
  -6  -2  -2 91.9400 44.7500   1
   6  -2   2 121.020 47.9600   1
   6   2   2 135.910 36.8600   1
   6   2   2 -239.77 282.380   1
  -6   2  -2 90.5400 35.3100   1
   0   2  -4 91.2700 30.7800   1
   0   2   4 323.710 45.2600   1
   0  -2  -4 346.590 47.6400   1
   1   1   4 5178.40 250.530   1
  -1   1  -4 4318.90 202.330   1
  -1  -1  -4 4969.76 138.990   1
   1  -1   4 4775.56 807.420   1
   1   1   4 6361.39 512.430   1
  -8   0   0 807.360 94.5700   1
   8   0   0 604.320 73.5100   1
  -8   0   0 775.310 85.8600   1
  -1   7  -1 2767.02 196.510   1
   1  -7   1 2995.76 310.560   1
  -1  -7  -1 3189.95 357.310   1
   1  -7   1 3298.52 255.120   1
  -1  -7  -1 3208.12 326.910   1
   4   0  -4 244516. 4465.69   1
   4   0  -4 244765. 31390.4   1
  -2  -6  -2 3279.86 200.650   1
  -2   6  -2 3636.36 213.740   1
  -2   6  -2 3478.62 168.680   1
  -2  -6  -2 3110.11 391.860   1
   2  -6   2 3656.54 247.560   1
   3  -2  -4 2883.75 193.920   1
   3  -2  -4 2450.80 262.860   1
  -3  -2   4 3842.52 299.620   1
   3   2  -4 2863.94 178.160   1
  -2  -7   1 2204.38 275.840   1
   2  -7  -1 1992.17 130.590   1
  -2  -7   1 2660.18 264.320   1
   2  -7  -1 2188.47 132.850   1
  -7  -3   2 212.740 70.0400   1
  -7   3   2 109.140 68.6700   1
   8  -1   0 685.270 177.540   1
   8  -1   0 735.190 92.0400   1
  -8  -1   0 1022.24 132.000   1
  -8   1   0 746.010 86.4900   1
  -8   1   0 318.140 78.1100   1
  -4  -6  -1 15046.2 358.950   1
  -4   6  -1 14867.3 303.030   1
   4  -6   1 15752.6 321.780   1
  -4  -6  -1 14107.4 321.900   1
   4   6   1 13835.2 490.370   1
   4  -6   1 15002.8 296.730   1
  -4  -1   4 13850.4 287.990   1
   4  -1  -4 13244.1 408.830   1
   4  -1  -4 13613.2 339.700   1
   4   1  -4 12490.3 330.040   1
   6  -5  -1 2630.28 347.900   1
  -6  -5   1 2046.98 228.830   1
  -5   4  -2 1210.90 124.130   1
   5   4   2 571.420 134.930   1
  -5  -4  -2 986.680 148.710   1
   5  -4   2 1133.91 107.180   1
  -5  -4  -2 1220.04 133.410   1
  -5   4  -2 1159.35 103.940   1
  -5   4  -2 1148.83 113.340   1
  -6  -5   0 -38.380 100.280   1
   6   5   0 381.200 121.680   1
  -6  -5   0 321.440 96.4100   1
   6  -5   0 -20.470 103.230   1
  -4  -5  -2 1366.68 171.260   1
   4  -5   2 1602.80 90.1200   1
  -4   5  -2 1535.40 92.5400   1
  -4   5  -2 1486.66 85.1700   1
   4  -5   2 1623.25 188.510   1
   4   5   2 1934.20 281.400   1
  -4  -5  -2 1202.49 145.820   1
   3   5  -3 18954.1 394.870   1
   3  -5  -3 18201.4 401.480   1
  -1  -5  -3 366.420 84.9600   1
  -1   5  -3 589.380 68.2300   1
  -1  -5  -3 300.990 58.1000   1
   1  -5   3 371.910 44.8800   1
  -1   5  -3 407.710 80.3600   1
  -8  -2   1 37353.6 767.530   1
  -8   2   1 37242.2 731.900   1
   8  -2  -1 36667.7 694.740   1
   8  -2  -1 37796.3 737.170   1
  -7  -4   1 233.120 113.570   1
   7  -4  -1 260.310 69.4900   1
  -7  -4   1 346.500 89.7800   1
  -7   4   1 196.410 111.140   1
   5  -4  -3 4559.77 748.590   1
  -3  -4  -3 12849.2 293.190   1
  -3  -4  -3 13257.5 382.970   1
   3   4   3 13358.8 919.160   1
   1   2   4 525.820 274.210   1
   1  -2   4 409.560 159.370   1
   1   2   4 408.010 76.2900   1
  -1   2  -4 200.880 35.3900   1
   3  -7   0 998.660 151.860   1
  -3  -7   0 891.990 169.190   1
  -3  -7   0 662.460 112.980   1
   3  -7   0 766.210 141.610   1
  -2   7  -1 5313.98 213.860   1
  -2  -7  -1 5730.87 298.470   1
   2  -7   1 5406.59 217.540   1
  -2  -7  -1 5803.49 672.360   1
   6  -3  -3 6922.01 379.800   1
  -8   0   2 3162.92 410.410   1
   8   0  -2 3401.04 183.540   1
  -4  -3  -3 2495.65 228.090   1
   4   3   3 1634.89 321.730   1
  -4  -3  -3 2062.80 450.320   1
  -4   3  -3 2328.21 127.080   1
   4   3   3 2069.45 516.580   1
   5   6   0 17898.2 674.390   1
  -5  -6   0 16963.8 608.000   1
   5  -6   0 17086.4 597.930   1
  -5  -6   0 17039.7 626.310   1
  -7   0   3 -104.02 92.2200   1
   7   0  -3 212.910 184.230   1
   7  -4   0 -185.62 97.9000   1
  -7  -4   0 90.7700 44.5200   1
   7  -4   0 204.840 43.9000   1
  -7   4   0 39.1600 68.7500   1
  -7  -4   0 125.410 69.4200   1
  -1  -3   4 4109.66 508.300   1
   1   3  -4 3791.56 150.250   1
   1  -3  -4 4171.76 230.700   1
   1   3  -4 3583.95 161.210   1
   7  -3   1 15510.4 532.900   1
  -7   3  -1 13312.9 544.080   1
   7  -3   1 15538.0 521.120   1
  -7  -3  -1 14843.1 599.960   1
  -7   3  -1 15896.8 536.340   1
   7   3   1 15516.2 851.180   1
   5   0   3 395.840 150.000   1
  -5   0  -3 50.5400 29.7000   1
   5   0   3 18.2800 17.6500   1
   5  -6  -1 10214.2 403.140   1
  -5  -6   1 9844.77 473.890   1
  -5  -6   1 9628.72 398.850   1
  -2   0  -4 9408.04 323.270   1
   2   0   4 10011.4 345.260   1
   2   0   4 10754.6 1124.55   1
   2   3  -4 19171.8 661.290   1
   2  -3  -4 18718.8 656.120   1
  -2  -3   4 19250.0 647.960   1
   4  -6  -2 19984.2 719.380   1
  -8  -2   0 63.1700 53.1200   1
   8  -2   0 77.0800 109.930   1
  -8   2   0 360.920 132.640   1
   8  -2   0 125.010 41.1700   1
  -4  -2   4 33469.4 6956.69   1
   4  -2  -4 31644.6 1080.50   1
   4   2  -4 34631.6 7200.80   1
  -8  -1   2 24368.9 840.440   1
   8  -1  -2 26367.8 967.550   1
  -8   1   2 23866.2 824.790   1
   8   1  -2 23807.4 838.110   1
  -7   1   3 1378.26 269.780   1
  -7  -1   3 1885.99 448.690   1
   7  -1  -3 1746.21 309.960   1
   7   1  -3 1890.91 443.740   1
  -3  -7   1 8771.99 489.270   1
  -3  -7   1 8518.64 430.860   1
   3  -7  -1 8725.57 341.070   1
   3  -7  -1 8183.41 297.290   1
   5   1   3 1740.43 315.330   1
   5  -1   3 1366.32 186.430   1
  -5   1  -3 1462.21 222.940   1
  -5  -1  -3 1774.48 264.590   1
   5   1   3 1276.41 174.810   1
  -6  -3  -2 305.090 71.6400   1
  -6   3  -2 128.330 24.9600   1
  -6  -3  -2 -51.830 86.4500   1
  -6   3  -2 196.420 43.2400   1
   6   3   2 450.110 195.490   1
  -2   1  -4 3305.45 125.240   1
   2   1   4 2902.82 293.290   1
   2   1   4 3198.95 215.260   1
  -2  -1  -4 3520.23 270.380   1
   0  -3  -4 34.7700 90.4900   1
   0   3   4 15.9200 60.9300   1
   0   3  -4 278.530 60.9700   1
   0   3  -4 75.2500 17.2800   1
   0  -3   4 -56.460 145.900   1
  -5   0   4 170642. 35457.6   1
   5   0  -4 174020. 36161.6   1
   5   0  -4 157263. 32680.6   1
   3   3  -4 210.330 122.380   1
  -3  -3   4 231.840 81.1500   1
  -3  -3   4 226.060 60.3900   1
   3  -3  -4 -26.690 96.5700   1
  -3   6  -2 25512.6 849.250   1
  -3   6  -2 25991.4 873.760   1
   3  -6   2 24556.6 827.100   1
  -3  -6  -2 24556.4 856.130   1
  -3  -6  -2 24051.9 883.380   1
   3  -6   2 26038.3 871.750   1
   4  -5  -3 17692.7 728.740   1
  -2  -5  -3 5001.56 484.140   1
  -2   5  -3 3862.43 277.480   1
   2  -5   3 4302.64 194.980   1
  -2   5  -3 4400.76 159.650   1
  -2  -5  -3 4338.36 432.670   1
   2  -5   3 4278.18 176.070   1
   5  -1  -4 1742.28 261.200   1
   5   1  -4 1443.38 242.060   1
  -5  -1   4 1764.99 278.140   1
   6  -5  -2 2192.55 166.300   1
   8  -2  -2 -4.1400 150.300   1
  -8   2   2 -148.35 106.460   1
  -8  -2   2 591.050 93.4700   1
  -7   2   3 5399.04 518.220   1
  -7  -2   3 6608.58 515.240   1
   7  -2  -3 5404.90 349.700   1
  -8   0  -1 -79.100 70.6700   1
   1  -7  -2 2307.73 253.610   1
   1   7  -2 2188.18 198.470   1
  -1  -7   2 2237.77 255.290   1
   1  -7  -2 2481.95 280.320   1
   5  -2   3 31.1700 8.87000   1
   5   2   3 179.970 56.3000   1
  -5  -2  -3 135.160 32.8300   1
  -5  -2  -3 166.680 54.7700   1
  -5   2  -3 -74.150 48.2500   1
  -5   2  -3 200.610 65.4800   1
   8  -3  -1 1646.96 250.400   1
   8  -3  -1 2076.97 452.510   1
  -8   3   1 1899.70 441.530   1
  -8  -3   1 2392.06 265.600   1
   7   0   2 1301.25 214.480   1
  -7   0  -2 1189.86 189.690   1
  -2  -2  -4 17310.4 618.620   1
   2   2   4 17016.2 608.790   1
   2  -2   4 16590.2 650.610   1
   2   2   4 17848.9 1745.09   1
  -3  -7  -1 3841.39 415.790   1
  -3  -7  -1 3549.08 453.200   1
   3  -7   1 4354.06 232.680   1
   0  -7   2 3264.12 312.410   1
   0  -7  -2 2639.57 204.000   1
   0   7  -2 2227.29 238.850   1
   0   7  -2 2969.27 260.270   1
   0  -7  -2 3443.77 336.420   1
   7  -4  -2 13713.3 499.860   1
  -7   4   2 11639.3 423.810   1
  -7  -4   2 14639.0 648.360   1
   1   3   4 26404.4 916.750   1
  -1   3  -4 25666.6 852.980   1
   1  -3   4 27892.4 979.380   1
  -1  -3  -4 26553.8 901.220   1
  -1   3  -4 29705.5 985.410   1
  -6   5  -1 12010.6 421.990   1
  -6  -5  -1 12401.9 715.080   1
   6  -5   1 11764.8 422.400   1
  -6  -5  -1 11877.5 501.250   1
  -8   1  -1 1027.28 186.170   1
  -8  -1  -1 1114.19 174.660   1
  -8   1  -1 1539.34 236.430   1
   8  -1   1 829.550 155.440   1
   8  -1   1 1139.87 175.810   1
  -7   1  -2 -127.47 54.4200   1
   7   1   2 -154.71 47.0500   1
   7  -1   2 203.140 93.7600   1
   7  -1   2 52.4300 20.1700   1
  -7  -1  -2 -26.830 77.3000   1
   7  -1   2 -25.000 41.8500   1
  -7   1  -2 -130.27 73.1300   1
  -4  -7   0 -244.18 95.3500   1
   4  -7   0 153.470 49.5600   1
  -4  -7   0 163.990 91.0300   1
   4  -7   0 118.940 54.4000   1
   2  -7  -2 1164.23 184.750   1
   2  -7  -2 727.700 141.390   1
  -2  -7   2 827.230 156.300   1
  -8  -3   0 1632.30 241.450   1
   8  -3   0 1009.12 162.470   1
  -8   3   0 1301.13 267.890   1
   8  -3   0 1383.27 198.020   1
   4  -3  -4 3226.68 362.930   1
   4   3  -4 3500.21 271.660   1
  -4  -3   4 3044.29 163.580   1
  -4  -3   4 1796.06 390.140   1
  -5   6  -1 578.890 90.4700   1
   5  -6   1 1149.95 186.240   1
  -5  -6  -1 596.360 124.810   1
  -5  -6  -1 859.470 155.840   1
   1   6  -3 98.7900 32.5700   1
   1   6  -3 176.110 39.0900   1
   1  -6  -3 164.550 52.7100   1
   1  -6  -3 224.260 110.750   1
  -5  -2   4 29370.3 994.730   1
   5   2  -4 30816.7 1065.70   1
   5  -2  -4 29496.6 1019.30   1
   4  -7  -1 5222.80 381.050   1
  -4  -7   1 4804.52 430.520   1
   4   7  -1 5704.27 476.540   1
   4  -7  -1 5385.08 295.400   1
  -4  -7   1 5108.60 287.120   1
   1  -7   2 5856.77 324.910   1
  -1  -7  -2 5760.64 637.230   1
  -1   7  -2 4899.82 237.250   1
  -1  -7  -2 5098.62 225.460   1
  -1   7  -2 5103.93 197.880   1
  -3   0  -4 4553.39 182.210   1
   3   0   4 4212.69 186.910   1
   5  -6  -2 5720.66 617.320   1
   6  -4  -3 14338.1 602.330   1
   2  -6  -3 1664.35 277.160   1
   2   6  -3 1533.31 258.890   1
   0  -6  -3 1823.90 477.830   1
   0   6  -3 1302.15 205.300   1
   0  -6  -3 2115.58 471.590   1
   0   6  -3 1364.72 212.850   1
   0  -6   3 1922.71 427.490   1
   0   6  -3 1335.16 234.090   1
   5  -5   2 135.600 35.2400   1
  -5   5  -2 84.8900 46.8800   1
  -5  -5  -2 143.820 120.280   1
   5  -5   2 -13.440 36.8700   1
   5   5   2 -298.77 229.140   1
  -5  -5  -2 305.610 81.5700   1
   4   4   3 636.440 174.960   1
  -4  -4  -3 413.530 125.000   1
  -4  -4  -3 593.540 113.860   1
   1  -4  -4 4301.06 294.270   1
   1   4  -4 4795.85 185.450   1
   7  -4   1 -23.460 80.3300   1
  -7   4  -1 -169.45 65.8600   1
  -7  -4  -1 133.370 45.5900   1
  -7   4  -1 166.020 69.3100   1
   7   4   1 105.220 118.960   1
   0  -8   0 117.600 36.3100   1
   0  -8   0 160.750 72.3200   1
   0   8   0 -27.280 43.3700   1
   2   4  -4 29485.8 986.380   1
   2  -4  -4 31708.2 1093.73   1
  -2  -4   4 30786.2 1026.16   1
   3   1   4 25689.7 973.050   1
   3   1   4 26304.0 882.340   1
   3  -1   4 25241.8 956.370   1
  -3  -1  -4 25806.8 863.360   1
  -3  -1  -4 25367.9 951.000   1
   1  -8   0 3131.45 331.000   1
  -1  -8   0 2344.80 231.290   1
   1  -8   0 3073.14 250.250   1
  -1   8   0 2440.10 181.970   1
  -1  -8   0 2076.10 491.510   1
   8  -2   1 1663.07 275.400   1
  -8   2  -1 2092.25 470.710   1
   8  -2   1 1624.01 232.870   1
  -8  -2  -1 2069.55 462.920   1
  -8   2  -1 1558.98 327.910   1
   7  -5  -1 144.400 95.9600   1
  -7  -5   1 421.620 80.8500   1
   7  -2   2 2991.67 317.960   1
  -7   2  -2 2588.73 192.920   1
  -7   2  -2 3388.08 256.710   1
  -7  -2  -2 2775.71 306.960   1
   7   2   2 3124.27 597.990   1
  -6  -4  -2 531.130 107.010   1
  -6   4  -2 240.210 43.5800   1
  -6   4  -2 235.600 59.8400   1
  -6  -4  -2 434.690 107.080   1
   6  -4   2 363.650 80.1700   1
   5  -5  -3 3955.76 465.130   1
   3  -5   3 1068.73 157.460   1
  -3  -5  -3 1394.30 228.420   1
  -3  -5  -3 885.790 159.830   1
  -3   5  -3 938.680 141.620   1
   3  -5   3 920.980 132.830   1
   0  -4  -4 9195.27 375.910   1
   0   4  -4 9535.26 332.420   1
  -3  -7   2 8975.04 375.430   1
   3  -7  -2 9201.72 392.280   1
   3  -7  -2 9947.80 395.130   1
   9   0  -1 280.680 168.890   1
  -9   0   1 593.880 164.570   1
   6  -6  -1 2581.17 279.630   1
  -6  -6   1 3314.47 316.400   1
   6   6  -1 2315.73 381.940   1
  -8   3   2 468.960 91.0100   1
   8  -3  -2 607.920 146.590   1
  -8  -3   2 521.120 107.970   1
   7  -3  -3 1861.25 459.490   1
  -7   3   3 1445.86 267.160   1
  -7  -3   3 2031.21 467.960   1
   7  -5   0 334.820 84.7700   1
   7  -5   0 306.900 51.1700   1
   7   5   0 1026.53 415.460   1
  -6   0   4 1895.58 440.340   1
   6   0  -4 1319.90 203.490   1
  -5  -3  -3 2884.10 195.400   1
  -5  -3  -3 3396.30 294.340   1
   5   3   3 2577.15 139.150   1
  -5   3  -3 2868.02 178.520   1
   5   3   3 2842.31 330.730   1
  -5   3  -3 3514.18 149.780   1
   6  -6   0 630.410 126.480   1
  -6  -6   0 297.870 79.4200   1
  -6  -6   0 606.010 125.760   1
   3  -4  -4 9928.60 484.750   1
   3   4  -4 9450.46 336.460   1
  -3  -4   4 9589.82 333.520   1
   2   3   4 1855.74 464.240   1
  -2  -3  -4 1792.29 358.100   1
  -2  -3  -4 1640.83 246.740   1
   2   3   4 1392.18 207.320   1
   4  -6   2 8238.78 368.910   1
   4   6   2 9833.85 1273.46   1
  -4  -6  -2 7164.75 294.480   1
  -4   6  -2 7738.19 271.770   1
   4  -6   2 8686.38 307.670   1
  -4  -6  -2 8069.51 612.550   1
   3  -6  -3 1767.53 310.910   1
   1  -6   3 9693.49 388.730   1
  -1   6  -3 8932.77 398.840   1
  -1   6  -3 10071.4 348.490   1
  -1  -6  -3 8731.73 330.450   1
  -1  -6  -3 9164.43 366.730   1
   9  -1  -1 1177.95 192.150   1
  -9   1   1 1469.03 267.560   1
  -9  -1   1 1247.71 204.670   1
  -2   7  -2 4896.94 194.170   1
  -2   7  -2 5464.33 228.950   1
  -2  -7  -2 4375.23 375.770   1
   2  -7   2 5124.01 319.060   1
  -2  -7  -2 4684.05 596.510   1
  -6   1   4 375.930 96.7700   1
  -6  -1   4 227.720 70.5200   1
   6   1  -4 462.960 210.940   1
   6  -1  -4 190.720 124.320   1
   0  -8  -1 -24.300 61.9400   1
   0  -8   1 298.860 74.8900   1
   0  -8   1 131.760 43.4400   1
   0  -8  -1 289.030 75.4900   1
   0   8  -1 257.750 61.5100   1
   2  -8   0 9121.97 361.560   1
  -2  -8   0 10876.5 604.510   1
  -2  -8   0 9742.53 414.570   1
   2  -8   0 10195.9 373.170   1
   1  -8  -1 1246.42 197.940   1
  -1  -8   1 679.630 140.990   1
   1  -8  -1 520.670 122.280   1
  -1  -8   1 1125.12 198.010   1
   1   8  -1 607.150 101.320   1
  -3   2  -4 7690.33 260.530   1
  -3  -2  -4 7454.11 339.670   1
   3   2   4 6649.65 304.810   1
   3   2   4 7403.01 704.440   1
   3  -2   4 7341.34 709.860   1
  -3  -2  -4 7412.64 279.590   1
   9   0   0 10841.9 433.150   1
  -9   0   0 13634.9 629.710   1
  -9   0   0 12636.2 544.100   1
   4  -7   1 158.630 59.7400   1
  -4  -7  -1 249.740 75.2100   1
  -4  -7  -1 636.700 144.040   1
  -8   0   3 -141.76 92.4600   1
   8   0  -3 -164.54 196.470   1
  -6   0  -3 121.590 66.6500   1
   6   0   3 728.520 237.180   1
   6   0   3 58.9800 38.5700   1
  -5  -3   4 57.2900 37.4700   1
   5  -3  -4 297.560 116.650   1
   8  -4  -1 9093.56 436.800   1
   8  -4  -1 9104.07 341.900   1
  -8  -4   1 7687.23 422.260   1
  -8   4   1 8920.86 683.820   1
  -8  -4   1 9316.12 567.460   1
  -1   4  -4 358.430 85.3300   1
  -1  -4  -4 366.190 80.2700   1
  -1   4  -4 178.660 37.2200   1
  -1  -4  -4 436.420 120.650   1
  -1   4  -4 203.080 52.7300   1
   1  -8   1 127.980 44.7700   1
  -1  -8  -1 -16.460 121.600   1
   1  -8   1 163.340 41.3300   1
  -1  -8  -1 -63.360 83.9100   1
  -1   8  -1 -42.770 33.0800   1
  -9  -1   0 2020.37 458.810   1
   9  -1   0 1383.88 251.810   1
  -9   1   0 1654.28 307.220   1
  -8  -1   3 19861.6 696.730   1
   8  -1  -3 17922.3 750.660   1
  -8   1   3 17937.0 636.310   1
   8   1  -3 19470.2 817.340   1
  -6   1  -3 10166.9 360.510   1
   6   1   3 9754.97 1224.26   1
  -6  -1  -3 9891.45 403.330   1
   6  -1   3 9820.28 341.000   1
   6   1   3 10296.5 358.350   1
   6  -1   3 10290.4 349.600   1
  -2  -8   1 269.860 71.9200   1
  -2  -8   1 -150.76 87.9700   1
   2  -8  -1 -222.00 109.750   1
   2  -8  -1 239.460 56.7600   1
   8  -4   0 3605.38 379.010   1
  -8  -4   0 3737.70 413.910   1
   8  -4   0 2959.06 192.080   1
  -8   4   0 3534.05 357.770   1
   9  -2  -1 3069.18 271.420   1
   9  -2  -1 4099.07 300.810   1
  -9   2   1 4408.73 446.210   1
  -4  -4   4 21024.8 712.420   1
   4  -4  -4 21787.4 798.160   1
   5  -7   0 2707.22 330.550   1
  -5  -7   0 2326.18 307.000   1
  -5  -7   0 2374.94 225.130   1
  -9   0   2 14924.7 558.420   1
   9   0  -2 13804.1 544.670   1
  -6  -2   4 378.670 74.8900   1
   6   2  -4 162.130 124.430   1
   6  -2  -4 565.480 152.160   1
  -8   3  -1 -25.820 80.4700   1
  -8  -3  -1 50.0000 61.4700   1
   8  -3   1 -19.380 78.9100   1
  -8   3  -1 321.250 64.7300   1
   8  -3   1 157.160 36.0100   1
  -7  -3  -2 9541.08 659.680   1
  -7   3  -2 8901.79 475.870   1
   7   3   2 7563.18 800.490   1
   7  -3   2 8751.87 403.720   1
  -7   3  -2 8328.91 338.660   1
  -5  -7   1 -209.78 124.730   1
  -5  -7   1 49.8300 38.7400   1
   5  -7  -1 124.150 37.2900   1
   5   7  -1 253.910 101.000   1
   5  -7  -1 391.260 90.8700   1
  -4  -7   2 178.680 68.3900   1
   4  -7  -2 -120.61 59.0600   1
   4  -7  -2 173.130 70.4500   1
   4  -6  -3 6258.55 298.900   1
   7  -5  -2 3170.97 192.810   1
   2  -6   3 1259.23 215.070   1
   2  -6   3 1322.28 199.190   1
  -2   6  -3 1371.66 208.410   1
  -2  -6  -3 1368.90 221.460   1
  -2  -6  -3 1544.16 237.370   1
   9   1  -2 11754.7 496.400   1
   9  -1  -2 12074.4 469.160   1
  -9  -1   2 11575.9 540.380   1
  -9   1   2 11420.7 611.190   1
   3  -8   0 26.6600 23.0600   1
  -3  -8   0 -48.830 130.310   1
   3  -8   0 176.870 107.290   1
  -3  -8   0 275.130 91.4200   1
  -2   8  -1 9162.01 328.540   1
  -2  -8  -1 9981.17 386.380   1
   2  -8   1 8849.31 420.720   1
  -2  -8  -1 8896.09 608.130   1
  -9   2   0 3509.30 355.540   1
   9  -2   0 2758.95 218.150   1
  -9  -2   0 3026.57 264.260   1
   9  -2   0 2805.45 160.370   1
   6  -6  -2 1553.54 334.600   1
  -4   0  -4 6869.07 445.300   1
   4   0   4 4751.07 516.560   1
   4   0   4 5129.00 183.150   1
   8  -2  -3 89.3900 153.980   1
  -8   2   3 500.820 98.7300   1
  -8  -2   3 822.330 189.010   1
   6  -2   3 667.330 122.660   1
   6   2   3 535.200 87.4400   1
   6  -2   3 918.630 148.420   1
  -6  -2  -3 1080.16 197.040   1
  -6   2  -3 859.620 130.670   1
  -6   2  -3 919.320 192.330   1
   6   2   3 1126.28 263.460   1
   3  -7   2 4292.25 183.360   1
  -3   7  -2 3724.26 147.830   1
  -3  -7  -2 4661.29 412.690   1
   3  -7   2 3496.45 278.660   1
  -3  -7  -2 5139.42 563.350   1
  -3   7  -2 4123.32 151.170   1
   6   6   1 -100.63 258.930   1
  -6  -6  -1 386.340 96.2500   1
  -6   6  -1 -93.280 62.8000   1
   6  -6   1 -62.550 64.4100   1
  -6  -6  -1 -83.630 115.720   1
   3   3   4 2213.02 354.330   1
  -3  -3  -4 1443.00 342.720   1
   3   3   4 666.480 153.480   1
  -3  -3  -4 997.830 229.020   1
  -4  -1  -4 1506.55 348.130   1
   4   1   4 926.970 245.160   1
  -4  -1  -4 1764.46 208.840   1
   4  -1   4 1512.03 399.900   1
  -4   1  -4 2456.25 233.520   1
   6  -5  -3 5153.49 527.180   1
   8  -4  -2 8645.83 354.180   1
  -8   4   2 9408.00 420.840   1
  -8  -4   2 8832.38 386.220   1
   4   5   3 -184.70 288.300   1
   4  -5   3 27.1400 13.8800   1
  -4   5  -3 273.250 67.8500   1
  -4  -5  -3 417.490 125.280   1
  -4  -5  -3 322.780 141.240   1
  -7  -4   3 200.620 50.7600   1
  -3  -8   1 3636.90 354.260   1
   3  -8  -1 4108.61 180.770   1
  -3  -8   1 4299.07 232.250   1
   3  -8  -1 4664.32 195.490   1
   1   5  -4 3124.12 163.080   1
   1  -5  -4 4555.19 432.250   1
  -7   5  -1 452.560 107.720   1
  -7  -5  -1 733.490 182.320   1
  -7   5  -1 730.060 175.850   1
   7   5   1 714.760 199.930   1
  -7  -5  -1 801.420 242.830   1
   7  -5   1 694.150 166.090   1
  -5   4  -3 337.970 95.1700   1
  -5  -4  -3 -96.270 90.2000   1
  -5  -4  -3 132.870 154.900   1
   5   4   3 541.610 207.830   1
  -2  -4  -4 638.750 218.390   1
  -2  -4  -4 -5.2400 91.5400   1
   2   5  -4 16885.0 386.540   1
   2  -5  -4 17832.5 459.880   1
  -9   2   2 2640.32 282.870   1
  -9  -2   2 3000.89 329.640   1
   9  -2  -2 2998.59 156.020   1
   6   5   2 206.320 151.890   1
   6  -5   2 281.450 68.6100   1
  -6  -5  -2 125.720 102.440   1
  -6  -5  -2 198.850 65.9000   1
   6  -5   2 426.760 103.350   1
  -6   5  -2 188.380 68.6500   1
   0   5  -4 13310.2 341.320   1
   0   5  -4 13720.5 318.300   1
   0  -5  -4 13960.1 421.020   1
   7   0  -4 34710.1 975.300   1
  -7   0   4 33326.2 762.210   1
   9  -3  -1 -14.710 40.7300   1
  -9   3   1 69.0500 76.0900   1
   9  -3  -1 192.410 122.260   1
  -9  -3   1 177.180 76.0200   1
  -8   0  -2 1743.25 521.900   1
   8   0   2 1174.39 274.970   1
  -5  -6  -2 3280.77 315.500   1
  -5   6  -2 3433.69 108.090   1
   5   6   2 4130.74 319.500   1
   5  -6   2 3471.52 107.560   1
   5  -6   2 3524.95 123.380   1
  -5  -6  -2 4241.42 387.200   1
   2   0  -5 -157.35 69.3000   1
   2   0  -5 31.7800 29.6000   1
  -6  -3   4 544.020 142.510   1
  -5  -4   4 18450.4 439.920   1
   5  -4  -4 16447.3 466.650   1
   3  -5  -4 1809.38 149.240   1
   1   0  -5 176.280 47.8000   1
   1   0  -5 67.8800 36.2400   1
  -1   0   5 674.130 235.200   1
  -7  -1   4 3422.77 257.390   1
  -7   1   4 3977.40 363.060   1
   7   1  -4 3303.55 200.640   1
   7  -1  -4 2971.60 200.460   1
   4   2   4 4583.77 541.620   1
  -4  -2  -4 6240.43 557.930   1
  -4   2  -4 4715.70 120.650   1
   4   2   4 3911.95 182.860   1
  -4  -2  -4 4722.54 280.640   1
   5  -7   1 4481.71 153.150   1
   5   7   1 4227.97 435.070   1
  -5  -7  -1 4335.66 439.800   1
  -5  -7  -1 4365.17 397.140   1
   8  -1   2 1470.14 339.240   1
   8  -1   2 1014.94 233.860   1
  -8   1  -2 1524.21 339.710   1
  -8  -1  -2 1473.62 342.160   1
  -8   1  -2 1354.71 301.780   1
  -9   0  -1 311.670 80.3000   1
  -9   0  -1 171.210 74.2000   1
  -2  -1   5 5613.59 865.470   1
   2   1  -5 6766.85 173.850   1
   2  -1  -5 7798.11 313.960   1
   2   1  -5 6737.93 264.810   1
   2  -1  -5 6635.03 218.610   1
   1   7  -3 -57.480 58.7400   1
  -1  -7   3 -157.19 75.7500   1
   1  -7  -3 150.280 124.500   1
   1  -7  -3 248.760 67.6500   1
   1  -8  -2 2231.35 167.000   1
   1  -8  -2 2234.83 147.870   1
  -1  -8   2 2888.06 376.920   1
   7  -6  -1 1015.26 234.740   1
  -7  -6   1 1336.71 314.980   1
   1  -1  -5 105.670 51.5200   1
   1   1  -5 154.650 52.1700   1
   1   1  -5 322.540 86.2100   1
   1  -1  -5 157.290 49.8700   1
  -1   1   5 -12.100 52.0800   1
   3   0  -5 -19.190 84.7700   1
   3   0  -5 17.0900 26.2400   1
   5  -6  -3 521.170 223.690   1
   3  -8   1 4561.06 341.730   1
  -3  -8  -1 3957.56 356.900   1
  -3  -8  -1 4084.22 450.130   1
   3  -6   3 649.330 152.110   1
   3  -6   3 688.100 155.710   1
  -3   6  -3 656.380 153.590   1
  -3  -6  -3 615.560 183.830   1
  -3  -6  -3 590.410 163.250   1
   0  -8  -2 1278.99 287.730   1
   0  -8  -2 1994.09 278.190   1
   0  -8   2 1762.52 193.650   1
   0   8  -2 1264.16 286.450   1
   5  -7  -2 12649.0 388.350   1
   9  -3   0 615.340 139.110   1
  -9  -3   0 691.610 165.390   1
   9  -3   0 687.880 202.150   1
  -9   3   0 623.880 153.830   1
   2   7  -3 202.220 56.9300   1
   2  -7  -3 337.950 91.9000   1
   2  -7  -3 -27.610 117.240   1
  -8  -3   3 1349.48 303.490   1
  -8   3   3 2222.61 212.980   1
   8  -3  -3 1678.81 518.790   1
   0   7  -3 10378.5 307.840   1
   0   7  -3 9329.66 290.790   1
   0   7  -3 9882.01 264.190   1
   0  -7   3 10738.9 272.300   1
   0  -7  -3 10651.7 318.340   1
   0  -7  -3 10194.9 297.410   1
  -9   1  -1 1372.70 327.840   1
  -9  -1  -1 1642.05 500.400   1
  -9   1  -1 1284.07 331.810   1
   9  -1   1 1775.72 165.930   1
  -6   3  -3 3125.86 107.820   1
  -6  -3  -3 3740.81 235.220   1
   6  -3   3 3155.56 79.6800   1
  -6  -3  -3 3424.09 260.820   1
  -6   3  -3 3268.77 318.270   1
   7  -6   0 1590.30 398.070   1
   7   6   0 1359.03 318.060   1
  -7  -6   0 1760.65 152.660   1
   8   4   1 1934.38 211.400   1
  -8   4  -1 3231.35 311.270   1
  -8  -4  -1 2266.81 218.600   1
   8  -4   1 3003.81 314.210   1
  -8   5   1 6420.10 198.430   1
   8  -5  -1 7267.34 230.040   1
   8  -5  -1 7594.15 238.300   1
  -8  -5   1 7488.01 304.950   1
  -8  -5   1 5640.84 511.590   1
   0   0  -5 -56.990 30.3700   1
   0   0   5 986.610 263.600   1
   0   0   5 94.1100 63.5300   1
   0   0  -5 21.3800 26.2600   1
  -7  -4  -2 6340.93 509.110   1
  -7   4  -2 5890.56 160.300   1
   7  -4   2 5725.59 162.870   1
  -7  -4  -2 5311.62 427.580   1
   7   4   2 7586.72 913.630   1
  -7   4  -2 5212.35 161.670   1
   3  -1  -5 1997.98 202.280   1
   3   1  -5 2253.56 189.970   1
   3  -1  -5 3262.37 258.040   1
   4  -8   0 837.140 185.920   1
  -4  -8   0 864.830 247.950   1
   4  -8   0 1316.10 310.900   1
  -4  -8   0 1053.54 247.640   1
  -1   5  -4 6622.78 155.840   1
  -1  -5  -4 7509.55 440.060   1
  -1  -5  -4 6975.14 232.020   1
   2  -8  -2 7454.98 627.050   1
  -2  -8   2 6735.80 480.900   1
   2  -8  -2 6271.82 487.630   1
   0  -1   5 301.870 123.850   1
   0   1   5 1120.37 307.870   1
   0  -1  -5 621.820 152.110   1
   0   1  -5 304.510 79.2600   1
   0   1   5 319.670 87.5300   1
   0   1  -5 382.190 92.1800   1
  -4  -8   1 1287.29 306.670   1
   4  -8  -1 1582.96 348.830   1
  -4  -8   1 1651.50 516.440   1
   4  -8  -1 1450.37 330.490   1
  -1  -8  -2 1495.86 354.050   1
  -1   8  -2 1558.70 357.110   1
   1  -8   2 2517.74 270.370   1
  -1  -8  -2 2161.96 277.700   1
  -8   5   0 2420.61 108.650   1
   8  -5   0 2794.87 83.8900   1
   8  -5   0 3112.55 316.130   1
  -8  -5   0 2885.88 247.470   1
   7  -2  -4 4399.67 465.540   1
   7   2  -4 3322.08 178.650   1
  -7   2   4 4494.87 337.310   1
  -7  -2   4 3853.67 420.730   1
   4  -5  -4 206.310 154.060   1
  -8   2  -2 214.590 59.0200   1
   8  -2   2 441.980 116.690   1
  -8  -2  -2 364.630 104.140   1
  -8   2  -2 471.780 115.730   1
   6  -7  -1 15631.4 391.670   1
  -6  -7   1 16201.3 437.370   1
  -6  -7   1 15394.5 424.420   1
   6   7  -1 16468.0 716.160   1
   2   2  -5 90.4500 41.7100   1
   2  -2  -5 28.8700 42.2600   1
  -2  -2   5 584.170 198.170   1
  -9  -3   2 2270.68 231.260   1
   9  -3  -2 3854.19 314.450   1
  -9   3   2 4286.76 403.090   1
   6  -7   0 691.390 168.810   1
  -6  -7   0 1196.16 287.650   1
   6   7   0 159.480 135.360   1
  -6  -7   0 839.980 214.160   1
   1  -2  -5 7523.88 427.460   1
   1   2  -5 7653.20 225.060   1
  -1  -2   5 8068.88 307.360   1
  -4  -7  -2 1156.35 288.030   1
   4  -7   2 880.540 215.580   1
  -4   7  -2 1567.22 333.870   1
  -4  -7  -2 1070.62 262.020   1
   4  -7   2 1273.39 283.380   1
   3  -7  -3 5051.91 342.300   1
   3  -7  -3 4737.90 219.770   1
   4   0  -5 140.530 40.7400   1
   4   0  -5 -158.47 95.9200   1
   1  -7   3 3461.52 252.380   1
  -1   7  -3 3162.20 110.030   1
  -1   7  -3 2708.90 268.450   1
  -1  -7  -3 2996.75 287.740   1
  -1  -7  -3 3253.65 230.640   1
  -3  -4  -4 161.100 57.7300   1
  -3  -4  -4 244.170 79.3800   1
   3   4   4 254.800 386.170   1
   9  -2   1 273.700 90.9700   1
  -9   2  -1 161.120 71.2300   1
  -9  -2  -1 772.880 184.400   1
   9  -2   1 235.120 58.9800   1
  -9   2  -1 605.770 158.030   1
  -3  -2   5 -206.07 125.080   1
   3   2  -5 146.270 85.1200   1
   3  -2  -5 -29.490 109.390   1
   4   1  -5 363.870 120.060   1
  -9   0   3 581.370 167.290   1
   9   0  -3 652.380 230.330   1
  -7   0  -3 96.2500 65.3800   1
   7   0   3 151.410 47.6900   1
   3  -8  -2 867.020 226.850   1
   3  -8  -2 718.930 181.850   1
  -3  -8   2 429.220 117.290   1
  -4   3  -4 2471.68 127.930   1
  -4  -3  -4 1878.79 155.720   1
   4   3   4 1795.36 176.290   1
  -4  -3  -4 2665.88 304.410   1
   4   3   4 2728.84 366.640   1
   1   0   5 1011.27 362.270   1
   1   0   5 -14.460 42.3800   1
  -1   0  -5 8.27000 29.4000   1
   0  -9   0 283.080 87.0700   1
   0  -9   0 -151.70 61.4400   1
  10   0  -1 451.130 140.380   1
 -10   0   1 241.660 86.5700   1
   0  -2  -5 3499.16 199.870   1
   0   2  -5 2707.76 167.860   1
   0   2   5 2701.51 101.340   1
  -9  -1   3 126.040 64.2600   1
   9   1  -3 675.860 195.400   1
   9  -1  -3 98.4300 160.790   1
  -9   1   3 44.6300 76.2600   1
   7  -6  -2 3087.97 199.330   1
   5   0   4 398.470 93.5000   1
   5   0   4 478.080 173.500   1
  -5   0  -4 699.200 191.960   1
  -7   1  -3 3294.91 261.700   1
   7  -1   3 2930.80 182.370   1
   7   1   3 1801.51 205.110   1
   7  -1   3 2344.25 72.7500   1
  -7  -1  -3 2346.00 145.540   1
  -7   1  -3 3146.35 364.560   1
   7   1   3 2681.45 324.230   1
  -9  -4   1 2144.65 168.410   1
  -9   4   1 2415.01 298.990   1
   9  -4  -1 2112.33 201.170   1
   9  -4  -1 1455.87 337.780   1
  -1   1  -5 8722.02 210.460   1
  -1   1  -5 8451.55 191.160   1
   1  -1   5 8818.79 846.820   1
  -1  -1  -5 8616.31 228.140   1
   1   1   5 9252.36 744.410   1
   1   1   5 8081.25 208.980   1
  -8  -5   2 900.280 214.400   1
   8  -5  -2 1250.02 316.780   1
   1  -9   0 274.320 73.1400   1
  -1   9   0 299.890 82.8700   1
  -1  -9   0 175.340 84.4200   1
   1  -9   0 448.370 119.890   1
  -1  -9   0 687.760 166.490   1
   7  -5  -3 372.850 114.170   1
   2  -8   2 7289.89 453.850   1
  -2  -8  -2 5725.14 652.430   1
  -2   8  -2 5703.21 207.000   1
  -2  -8  -2 5664.64 219.690   1
  -6  -4   4 1239.96 290.560   1
   6  -4  -4 1468.19 340.760   1
 -10  -1   1 36.9600 107.720   1
 -10   1   1 -75.120 136.570   1
  10  -1  -1 -99.460 137.270   1
   5  -5   3 15001.2 331.690   1
  -5  -5  -3 13331.8 449.550   1
  -5   5  -3 13939.5 327.840   1
   5   5   3 13287.2 1234.01   1
  -5  -5  -3 13775.1 357.340   1
  -2   5  -4 69.4600 23.1300   1
  -2  -5  -4 -295.21 90.8500   1
  -2  -5  -4 -120.50 112.250   1
   5   1   4 63.5300 41.0300   1
  -5  -1  -4 249.010 82.0400   1
  -5  -1  -4 171.180 45.3700   1
  -5   1  -4 95.7200 41.0300   1
   5  -1   4 1151.35 274.160   1
   5   1   4 501.540 198.680   1
  -4  -8  -1 5059.84 410.590   1
   4  -8   1 4671.29 165.620   1
  -4  -8  -1 5550.68 467.420   1
   4   2  -5 1188.97 287.740   1
   4  -2  -5 1166.37 268.720   1
   4  -7  -3 2526.60 232.110   1
  -2   7  -3 5984.31 187.460   1
   2  -7   3 6349.36 169.350   1
   2  -7   3 6121.33 166.350   1
  -2   7  -3 6174.99 171.580   1
  -2  -7  -3 6544.92 258.500   1
  -2  -7  -3 5785.56 315.790   1
 -10   0   0 1628.76 389.080   1
 -10   0   0 1568.96 362.910   1
  10   0   0 2584.99 262.490   1
  -7  -3   4 3863.72 273.140   1
   7  -3  -4 4297.15 428.820   1
   7   3  -4 3210.10 219.730   1
   9  -4   0 1420.10 311.910   1
  -9   4   0 2242.03 229.250   1
  -9  -4   0 2384.39 195.000   1
   9  -4   0 2656.96 282.870   1
   6  -6  -3 6906.01 294.490   1
  -8  -4   3 36.1000 50.7100   1
   8  -4  -3 51.3700 146.930   1
   8  -3   2 7648.00 406.240   1
   8   3   2 7613.14 726.180   1
  -8   3  -2 7336.61 277.220   1
  -8  -3  -2 8283.16 447.490   1
  -8   3  -2 8297.10 512.960   1
   2  -3  -5 13587.9 504.630   1
   2   3  -5 13584.2 334.400   1
  -4   6  -3 9836.44 232.200   1
   4  -6   3 9834.95 229.090   1
   4   6   3 9029.70 633.550   1
   4  -6   3 9419.00 234.580   1
  -4  -6  -3 9256.77 478.430   1
  -4  -6  -3 8363.13 377.910   1
  -6   4  -3 2090.31 77.3800   1
  -6  -4  -3 1789.78 209.620   1
  -6  -4  -3 1843.16 213.580   1
   6   4   3 879.080 270.550   1
  -6   4  -3 2116.95 203.270   1
   1   6  -4 10317.9 262.380   1
   1  -6  -4 9795.45 338.970   1
   1  -6  -4 10251.0 317.720   1
  -7  -6  -1 -75.150 115.550   1
   7  -6   1 227.320 105.100   1
  -7  -6  -1 652.140 197.080   1
   5   0  -5 -7.7300 98.1000   1
   5  -5  -4 1179.83 285.440   1
   0  -9  -1 160.170 59.1900   1
   0   9  -1 204.910 52.8300   1
   0  -9   1 183.220 76.1500   1
   0  -9  -1 138.530 89.0300   1
   0  -9   1 462.900 117.720   1
   1  -3  -5 1298.94 316.110   1
   1   3  -5 1144.98 251.250   1
  -1  -3   5 729.120 196.170   1
   2   6  -4 379.670 90.7700   1
   2  -6  -4 883.090 235.940   1
  -9   2   3 7778.23 588.690   1
   9   2  -3 6556.13 315.820   1
   9  -2  -3 6151.34 258.810   1
  -9  -2   3 6917.78 472.360   1
   2  -9   0 35731.5 10305.7   1
  -2  -9   0 34309.6 799.330   1
  -2  -9   0 35402.3 10219.2   1
   2  -9   0 35712.0 10301.6   1
  -1  -9   1 5397.91 287.630   1
  -1  -9   1 6629.62 587.840   1
   1  -9  -1 5988.81 484.890   1
   1  -9  -1 5913.60 552.080   1
   7  -2   3 1662.64 483.160   1
  -7  -2  -3 1824.56 185.290   1
   7   2   3 1051.60 274.890   1
   7   2   3 1265.89 389.400   1
  -7   2  -3 2392.18 242.750   1
   7  -2   3 1642.33 475.220   1
  -7   2  -3 2021.08 145.620   1
 -10  -1   0 2650.77 318.110   1
 -10   1   0 3196.79 312.040   1
  10  -1   0 2734.63 193.510   1
 -10   0   2 16201.9 416.080   1
  10   0  -2 16031.8 467.200   1
   6  -7  -2 30.3400 123.900   1
  -1  -2  -5 711.960 164.920   1
  -1   2  -5 599.040 131.790   1
   1   2   5 345.370 84.9600   1
   1  -2   5 510.800 150.550   1
   1   2   5 1163.85 351.380   1
   9  -3   1 388.540 89.7900   1
  -9   3  -1 836.590 199.580   1
   9  -3   1 428.330 139.390   1
  -9  -3  -1 386.950 104.260   1
   8   0  -4 24380.5 812.950   1
  -8   0   4 24336.7 583.850   1
  -5  -8   0 3603.01 335.790   1
   5  -8   0 3448.27 154.530   1
  -5  -8   0 3839.03 436.740   1
   5   8   0 3928.75 513.960   1
   5   1  -5 3609.89 182.760   1
   5  -1  -5 4471.03 390.590   1
 -10   2   1 341.140 104.130   1
  10  -2  -1 -154.85 119.710   1
   6  -6   2 218.640 60.1200   1
  -6   6  -2 269.490 80.8200   1
  -6  -6  -2 333.320 104.250   1
   6   6   2 1241.93 329.070   1
  -6  -6  -2 480.640 135.980   1
  -5  -8   1 173.540 88.5500   1
   5   8  -1 319.380 103.740   1
   5  -8  -1 137.060 54.0300   1
  -5  -8   1 14.2800 40.4100   1
   5  -8  -1 -33.240 108.810   1
   3  -3  -5 1881.83 259.000   1
   3   3  -5 1946.94 131.740   1
  -3  -3   5 1726.89 585.060   1
  -4  -8   2 -148.52 131.820   1
   4  -8  -2 -272.45 121.960   1
   4   8  -2 539.420 134.800   1
   4  -8  -2 261.640 68.9700   1
   0   6  -4 211.190 51.4100   1
   0  -6  -4 341.530 131.150   1
   0   6  -4 149.810 62.7700   1
   0  -6  -4 -161.74 104.060   1
  -5  -2  -4 4810.91 242.320   1
  -5  -2  -4 5475.70 250.000   1
  -5   2  -4 5445.80 184.300   1
  -5   2  -4 5448.11 184.060   1
   1  -9   1 3565.72 272.500   1
   1  -9   1 3771.97 192.120   1
  -1  -9  -1 3980.56 319.170   1
  -1  -9  -1 4172.27 432.880   1
  -1   9  -1 2747.27 236.560   1
  -6  -7  -1 10367.0 470.200   1
   6  -7   1 10954.3 286.970   1
  -6  -7  -1 10106.0 451.740   1
   6   7   1 11195.4 1149.71   1
 -10   1   2 1955.52 220.440   1
  10   1  -2 1312.12 343.660   1
  10  -1  -2 2201.11 200.680   1
 -10  -1   2 1584.52 396.190   1
   8  -1  -4 2104.50 202.050   1
   8   1  -4 2114.62 210.480   1
  -8   1   4 1737.54 191.150   1
  -8  -1   4 2072.07 227.990   1
  -9   4   2 4789.91 437.150   1
   9  -4  -2 4234.63 423.440   1
  -8  -5  -1 276.930 122.650   1
   8  -5   1 540.680 182.860   1
   8   5   1 735.000 321.630   1
  -8   5  -1 345.870 111.880   1
   2   0   5 507.740 219.200   1
  -2   0  -5 158.270 62.3300   1
   2   0   5 198.300 87.7400   1
   0  -3  -5 841.300 281.620   1
   0   3  -5 967.710 301.740   1
   0  -3   5 670.440 235.950   1
   0   3  -5 670.230 210.520   1
  -7  -5  -2 15289.8 425.530   1
   7  -5   2 15934.8 414.260   1
  -7  -5  -2 15552.2 511.280   1
  -7   5  -2 15387.0 480.930   1
   3  -6  -4 1548.01 276.060   1
   2  -9  -1 377.000 158.040   1
  -2  -9   1 375.820 126.170   1
   2  -9  -1 233.790 84.2900   1
  -2  -9   1 118.320 71.9200   1
  -2   1  -5 2645.92 106.840   1
   2   1   5 3426.85 327.620   1
   2   1   5 1988.76 140.560   1
  -2  -1  -5 2546.58 166.090   1
  -3  -8  -2 615.470 202.610   1
  -3  -8  -2 707.970 227.550   1
  -3   8  -2 498.370 149.240   1
   3  -8   2 688.670 216.120   1
 -10  -2   0 11330.2 564.980   1
  10  -2   0 10726.1 358.930   1
 -10   2   0 10110.3 455.690   1
   4   4   4 1801.44 238.460   1
  -4  -4  -4 2004.79 159.600   1
  -4  -4  -4 2646.87 283.330   1
   5  -7   2 740.770 222.340   1
  -5   7  -2 533.270 170.980   1
  -5  -7  -2 805.740 267.620   1
   5   7   2 1367.77 231.690   1
  -5  -7  -2 710.570 235.910   1
  -5  -2   5 1228.09 297.470   1
   5   2  -5 1259.71 196.320   1
   5  -2  -5 893.970 282.410   1
   8  -6  -1 9599.57 573.960   1
  -8  -6   1 8303.66 424.960   1
  -4  -3   5 2153.59 275.100   1
   4   3  -5 1635.15 139.810   1
   4  -3  -5 2000.59 146.210   1
  -1   6  -4 225.430 74.9900   1
  -1  -6  -4 673.730 220.650   1
  -1  -6  -4 496.650 177.100   1
   1  -6   4 105.570 33.3600   1
  -1   6  -4 -128.52 78.1600   1
   3  -9   0 81.2700 53.2300   1
  -3  -9   0 46.2300 99.1600   1
   3  -9   0 297.260 151.500   1
  -3  -9   0 278.970 126.860   1
  -2  -9  -1 2026.67 257.110   1
  -2  -9  -1 2528.15 221.070   1
  -2   9  -1 1983.59 165.090   1
   2  -9   1 2463.13 244.700   1
  -3  -5  -4 429.180 144.610   1
  -3  -5  -4 927.370 295.360   1
   3   5   4 921.750 343.420   1
 -10   2   2 -100.26 120.230   1
  10  -2  -2 -36.850 136.990   1
 -10  -2   2 -24.760 120.020   1
   8  -2  -4 2959.83 273.150   1
   8   2  -4 2612.79 169.370   1
  -8  -2   4 2927.64 307.850   1
  -8   2   4 3497.25 343.060   1
   7   7  -1 752.280 251.150   1
  -7  -7   1 747.820 236.050   1
   7  -7  -1 666.540 212.500   1
   5  -7  -3 5184.29 455.100   1
  -9   3   3 -102.89 111.490   1
  -9  -3   3 611.980 216.870   1
   9  -3  -3 -197.98 155.990   1
   3  -7   3 3025.30 251.430   1
  -3  -7  -3 2569.74 289.540   1
   3  -7   3 1947.56 188.150   1
  -3  -7  -3 2800.69 179.640   1
  -3   7  -3 2183.17 154.570   1
  -3   7  -3 2231.94 135.000   1
   8  -6   0 1247.94 156.780   1
   8   6   0 1517.95 248.430   1
   8  -6   0 923.040 269.910   1
  -8  -6   0 1039.97 323.440   1
  -7  -3  -3 1121.10 345.000   1
   7   3   3 206.390 290.190   1
  -7   3  -3 1304.80 146.410   1
   7  -3   3 1178.56 357.300   1
   7  -3   3 1056.03 319.380   1
  -7   3  -3 1177.65 371.010   1
   4  -6  -4 1526.16 157.880   1
  -1   3  -5 2244.90 61.5500   1
   1   3   5 2813.66 420.980   1
  -1   3  -5 1979.14 73.8900   1
  -1  -3  -5 2592.97 323.120   1
   3  -9  -1 4754.40 350.450   1
  -3  -9   1 5021.56 412.770   1
   3  -9  -1 3747.69 180.650   1
  -3  -9   1 5017.32 510.580   1
  -7  -7   0 -249.38 146.800   1
   7  -7   0 111.440 59.9300   1
  -7  -7   0 338.100 182.690   1
  10  -3  -1 2992.08 204.570   1
 -10  -3   1 2629.97 241.560   1
 -10   3   1 3227.50 302.680   1
  -2  -2  -5 5632.18 217.140   1
   2   2   5 4226.41 268.050   1
   2  -2   5 4658.20 996.520   1
  -9   0  -2 5663.31 219.610   1
   6   0  -5 234.800 125.510   1
  -5   3  -4 3210.98 289.060   1
  -5  -3  -4 2752.40 277.500   1
  -5   3  -4 2210.50 143.370   1
   5   3   4 3076.57 409.140   1
  -7  -4   4 527.900 171.910   1
   7  -4  -4 875.690 319.930   1
   9  -5  -1 1498.17 152.870   1
  -9  -5   1 2565.11 242.150   1
   9  -5  -1 2275.27 253.850   1
  -9   5   1 2516.02 257.780   1
   5   8   1 1512.00 186.560   1
  -5  -8  -1 2099.88 191.460   1
   5  -8   1 1489.49 124.830   1
  -5  -8  -1 2383.84 218.440   1
  -8   4  -2 521.450 167.960   1
   8   4   2 1150.88 423.070   1
   8  -4   2 802.500 258.010   1
  -8   4  -2 463.810 152.740   1
  -8  -4  -2 249.070 92.2500   1
   2  -4  -5 562.340 191.300   1
   2   4  -5 463.270 156.610   1
   2   4  -5 995.660 301.780   1
  -2  -4   5 1168.23 351.690   1
  -1  -8   3 1118.82 345.170   1
   1  -8  -3 875.530 272.800   1
   1  -8  -3 578.490 193.790   1
   6  -5  -4 14723.8 458.580   1
   9  -1   2 5190.12 501.020   1
  -9   1  -2 5388.24 461.370   1
  -9  -1  -2 5105.16 422.850   1
  -9   1  -2 5075.73 526.510   1
   1   4  -5 1.67000 32.4700   1
   1  -4  -5 236.370 128.630   1
   1   4  -5 194.660 63.7900   1
   6  -1  -5 441.810 156.990   1
  -6  -1   5 627.600 217.370   1
   6   1  -5 787.300 266.260   1
   5   8  -2 216.100 79.6400   1
   5  -8  -2 165.530 82.2400   1
   5  -8  -2 233.380 131.350   1
  -2  -8   3 1689.97 270.810   1
   2  -8  -3 1717.75 170.480   1
   2  -8  -3 1216.57 327.960   1
   2   8  -3 1413.23 127.650   1
   0   8  -3 162.910 69.3900   1
   0  -8  -3 527.900 178.560   1
   0  -8   3 -221.15 90.8400   1
   0  -8  -3 26.2300 131.640   1
   9  -4   1 160.140 56.7700   1
  -9   4  -1 229.510 89.5700   1
   9  -4   1 137.110 60.8500   1
  -9  -4  -1 459.280 152.760   1
  -3  -4   5 277.380 88.9500   1
  -3  -4   5 210.500 97.1200   1
   3   4  -5 195.310 108.740   1
   3  -4  -5 152.720 98.8600   1
 -10   0  -1 -178.64 99.5200   1
 -10   0  -1 356.790 126.740   1
 -10  -3   0 3655.47 290.640   1
  10  -3   0 3665.82 205.840   1
  10  -3   0 2537.57 234.350   1
 -10   3   0 3050.27 328.440   1
   9  -5   0 5341.88 148.410   1
  -9  -5   0 6393.11 518.440   1
   9  -5   0 4883.30 212.960   1
  -9   5   0 5302.27 196.840   1
  -8  -5   3 13867.6 423.170   1
   8  -5  -3 13506.9 613.200   1
   8  -6  -2 1809.94 203.210   1
   6   0   4 15226.3 380.890   1
  -6   0  -4 17339.0 531.410   1
   6   0   4 17113.0 597.230   1
   7  -6  -3 8605.87 333.530   1
   6  -5   3 18686.5 461.750   1
  -6  -5  -3 16914.6 471.990   1
  -6  -5  -3 16850.8 543.360   1
  -6   5  -3 17027.5 421.960   1
   6   5   3 17342.2 1367.06   1
   5   3  -5 87.9100 133.860   1
   5  -3  -5 -67.700 103.090   1
  -5  -3   5 281.890 90.2000   1
  -3   0  -5 44.1200 26.1100   1
   3   0   5 51.3700 30.5000   1
  -1  -9   2 114.710 68.3700   1
   1  -9  -2 425.780 235.310   1
   1  -9  -2 98.4600 52.0200   1
  -5  -6  -3 -133.68 120.710   1
  -5   6  -3 55.9800 39.3700   1
   5  -6   3 81.6500 32.9700   1
  -5   6  -3 70.2600 34.6500   1
  -5  -6  -3 79.2700 47.8700   1
   0   4  -5 3709.06 116.520   1
   0  -4  -5 4271.24 442.540   1
  -2  -6  -4 2089.26 214.910   1
  -2  -6  -4 2421.34 219.230   1
  -2   6  -4 1630.20 138.300   1
  10  -1   1 7838.07 292.890   1
 -10  -1  -1 7801.06 349.130   1
 -10   1  -1 7713.97 485.280   1
 -10   1  -1 8413.45 593.210   1
   3  -9   1 1819.26 205.560   1
  -3  -9  -1 1893.08 187.580   1
  -3  -9  -1 1443.26 136.120   1
   0  -9  -2 6731.41 308.610   1
   0  -9   2 6900.21 281.270   1
   0   9  -2 6461.14 220.720   1
   0  -9  -2 7266.03 739.210   1
 -10   3   2 306.460 125.380   1
  10  -3  -2 -156.53 129.420   1
   6  -8  -1 4519.93 200.220   1
   6  -8  -1 4910.82 521.930   1
  -6  -8   1 5178.06 414.690   1
  -6  -8   1 5368.25 533.620   1
   8  -3  -4 1408.88 188.230   1
   8   3  -4 980.860 315.320   1
  -8  -3   4 1228.41 307.010   1
   6   1   4 93.6900 36.3000   1
   6  -1   4 -22.440 16.6200   1
   6   1   4 -879.91 293.060   1
  -6  -1  -4 67.5600 55.5900   1
  -6   1  -4 171.890 75.1900   1
   3  -1   5 1413.01 264.540   1
   3   1   5 3090.60 369.100   1
   3   1   5 1982.87 176.240   1
  -3  -1  -5 2696.69 164.410   1
  -6  -8   0 102.790 114.840   1
   6  -8   0 412.160 150.820   1
   6   8   0 403.810 220.760   1
  -9  -2  -2 9830.61 381.390   1
   9  -2   2 11252.6 326.710   1
  -9   2  -2 10239.2 414.400   1
  -9   2  -2 9975.02 389.800   1
  -4  -8  -2 190.020 85.1400   1
   4  -8   2 553.380 172.600   1
  -4  -8  -2 445.920 158.770   1
   3  -8  -3 432.730 205.900   1
   3  -8  -3 -132.33 79.1800   1
  -1  -8  -3 7334.68 776.460   1
  -1  -8  -3 7128.87 278.330   1
   1  -8   3 7761.38 420.830   1
  -1   8  -3 6698.04 234.990   1
   6   2  -5 470.490 210.620   1
  -6  -2   5 392.150 145.260   1
   6  -2  -5 178.500 117.330   1
   4  -9   0 6720.60 242.940   1
  -4  -9   0 5191.02 571.640   1
  -4  -9   0 6825.78 332.630   1
   4  -9   0 6421.51 188.670   1
   7  -7  -2 1196.67 316.090   1
  -2  -9   2 265.930 101.010   1
   2  -9  -2 35.9600 82.7000   1
   2  -9  -2 368.450 133.560   1
  10   0  -3 290.430 218.970   1
 -10   0   3 367.090 170.180   1
   8   0   3 89.9600 39.5400   1
  -8   0  -3 297.430 118.250   1
   9  -5  -2 847.130 262.940   1
  -9  -5   2 571.280 188.600   1
   5  -6  -4 3475.34 204.940   1
  -2  -3  -5 5057.50 346.560   1
  -2  -3  -5 5365.52 406.910   1
   2   3   5 4999.69 467.540   1
  -4  -9   1 -67.560 121.920   1
   4  -9  -1 379.600 118.160   1
   4  -9  -1 509.540 166.910   1
  -4  -9   1 1175.64 435.860   1
   4   4  -5 4417.64 224.130   1
  -4  -4   5 3496.68 223.450   1
  -4  -4   5 3154.52 232.880   1
   4  -4  -5 3524.08 183.710   1
  -1  -9  -2 7601.70 278.910   1
  -1   9  -2 6234.49 171.020   1
  -1  -9  -2 7337.49 668.730   1
 -10   1   3 2125.97 241.260   1
  10   1  -3 2267.42 312.850   1
  10  -1  -3 1883.74 204.420   1
 -10  -1   3 2219.47 202.090   1
  -8  -1  -3 5145.07 414.910   1
   8  -1   3 3553.41 132.680   1
  -8   1  -3 4426.79 213.560   1
   8  -1   3 4390.98 260.900   1
   8   1   3 3515.89 116.440   1
  -8   1  -3 4496.32 341.100   1
  10  -2   1 13295.9 419.980   1
 -10   2  -1 13408.4 573.910   1
 -10  -2  -1 13058.8 455.170   1
 -10   2  -1 13497.3 397.170   1
  -9   4   3 533.770 177.100   1
   9  -4  -3 216.280 153.780   1
  -9  -4   3 116.560 45.2100   1
  -7   4  -3 2061.36 207.670   1
  -7  -4  -3 1949.27 210.180   1
   7  -4   3 1919.85 127.610   1
  -7  -4  -3 1994.21 160.040   1
  -7   4  -3 2421.17 269.070   1
   4   5   4 1167.29 401.080   1
  -4  -5  -4 534.970 181.950   1
  -4  -5  -4 701.400 230.460   1
   6  -7  -3 6969.39 281.830   1
  -1   4  -5 300.560 94.5700   1
  -1   4  -5 287.210 99.4800   1
  -1  -4  -5 614.110 205.220   1
  -9   0   4 4081.19 410.090   1
   9   0  -4 3730.61 211.680   1
  -4   7  -3 24.9200 14.4800   1
   4  -7   3 11.5400 32.7700   1
   4   7   3 521.880 266.470   1
  -4  -7  -3 -438.48 108.640   1
   4  -7   3 -29.780 45.1600   1
  -4  -7  -3 -68.380 106.490   1
  -4   7  -3 139.350 54.0800   1
  -6  -2  -4 276.360 124.930   1
   6   2   4 370.630 121.970   1
  -6  -2  -4 503.340 156.840   1
  -6   2  -4 423.940 153.160   1
  -6   2  -4 252.770 83.2800   1
   6   2   4 827.580 308.960   1
   1  -7  -4 1491.20 207.250   1
   1   7  -4 1778.03 166.810   1
   1  -7  -4 2204.45 245.590   1
   7   7   1 375.950 200.100   1
  -7  -7  -1 1188.43 303.280   1
   7  -7   1 1565.84 190.620   1
  -7  -7  -1 1280.20 157.850   1
  10  -4  -1 103.550 46.7200   1
  10  -4  -1 168.640 122.480   1
 -10  -4   1 200.380 122.730   1
 -10   4   1 69.0100 69.8300   1
  -8  -6  -1 28669.6 6585.59   1
   8   6   1 26602.6 825.850   1
   8  -6   1 27242.7 722.730   1
   3  -2   5 2151.17 415.100   1
   3   2   5 2754.05 311.120   1
  -3  -2  -5 3268.53 245.400   1
   3   2   5 2189.29 150.950   1
  -3  -2  -5 2824.48 291.930   1
  -7  -6  -2 258.190 99.1200   1
   7  -6   2 451.340 140.050   1
  -7  -6  -2 265.750 135.430   1
  -7   6  -2 496.200 154.560   1
   2  -7  -4 8972.45 542.860   1
   2  -7  -4 8008.99 611.940   1
  -5  -4  -4 1550.98 188.270   1
   5   4   4 1978.15 331.950   1
  -5   4  -4 1763.74 192.900   1
  -5  -4  -4 1300.02 272.580   1
   3  -9  -2 7560.16 295.870   1
  -3  -9   2 7700.23 506.660   1
   3  -9  -2 7663.17 419.540   1
   9   1  -4 237.230 186.200   1
  -9   1   4 -154.02 111.940   1
  -9  -1   4 210.000 74.2000   1
   9  -1  -4 -224.08 166.980   1
  11   0  -1 443.820 205.020   1
 -11   0   1 667.030 233.600   1
   6   7   2 2399.00 241.470   1
  -6  -7  -2 3057.75 302.250   1
  -6  -7  -2 2965.38 348.860   1
  -6   7  -2 2258.56 221.950   1
   6  -7   2 2873.13 119.630   1
   0   7  -4 46.5800 42.6500   1
   0   7  -4 355.320 151.490   1
   0  -7  -4 220.650 136.660   1
   0  -7  -4 -19.920 99.3900   1
   4  -8  -3 12471.1 547.600   1
   4  -8  -3 11755.1 439.810   1
   7   0  -5 -83.940 104.060   1
  -7   0   5 188.840 83.2900   1
 -10  -2   3 288.070 143.930   1
 -10   2   3 -236.67 122.150   1
  10   2  -3 419.550 214.770   1
  10  -2  -3 329.460 253.770   1
  -2   8  -3 1025.71 311.300   1
  -2  -8  -3 1108.18 340.290   1
   2  -8   3 1028.16 336.520   1
  -2   8  -3 1235.53 289.170   1
  -2  -8  -3 1590.97 160.360   1
   2  -8   3 1467.62 195.690   1
  -8   2  -3 11004.3 415.780   1
  -8  -2  -3 10499.8 371.330   1
  -8   2  -3 10029.3 366.070   1
   8  -2   3 9341.04 251.810   1
   8   2   3 11001.6 1101.28   1
  -2  -9  -2 549.750 176.060   1
   2  -9   2 610.060 219.480   1
  -2  -9  -2 617.960 199.160   1
  -2   9  -2 537.380 166.270   1
 -11   1   1 2441.15 191.860   1
 -11  -1   1 1355.72 196.480   1
  11   1  -1 1532.48 223.630   1
  11  -1  -1 1466.42 214.850   1
  -9  -3  -2 342.480 114.710   1
  -9   3  -2 551.320 181.300   1
   9  -3   2 284.100 97.4500   1
  -9   3  -2 456.470 149.010   1
   3  -7  -4 4833.74 237.450   1
  -6  -3   5 188.290 73.6800   1
   6   3  -5 252.080 183.810   1
   6  -3  -5 -41.140 126.620   1
   7   1  -5 1563.65 185.730   1
  -7  -1   5 1768.44 217.370   1
   7  -1  -5 1796.64 134.440   1
  10  -4   0 2003.98 184.330   1
 -10   4   0 1267.29 172.830   1
  10  -4   0 1522.53 132.050   1
 -10  -4   0 2226.96 204.430   1
   7  -5  -4 283.380 159.610   1
  -3   6  -4 827.340 241.080   1
  -3  -6  -4 847.700 275.100   1
  -3  -6  -4 1387.34 160.570   1
   6  -8  -2 2009.20 171.000   1
   6  -8  -2 1968.26 179.370   1
   4  -9   1 4840.43 261.440   1
  -4  -9  -1 5130.07 457.360   1
  -4  -9  -1 4922.61 446.830   1
  -8  -5  -2 77.0300 77.0900   1
  -8   5  -2 522.160 216.020   1
   8   5   2 1046.08 344.220   1
   8  -5   2 139.800 64.4900   1
   2   5  -5 8189.59 238.890   1
   2   5  -5 9348.25 456.500   1
   2  -5  -5 8786.67 295.200   1
   5  -4  -5 894.750 278.520   1
  -5  -4   5 580.030 179.440   1
   5   4  -5 570.740 183.100   1
   0 -10   0 3725.43 322.770   1
   0 -10   0 4056.55 361.540   1
   1   5  -5 1859.58 140.250   1
   1   5  -5 1174.30 379.090   1
   1  -5  -5 2330.49 297.700   1
  -6  -8  -1 240.590 103.400   1
   6  -8   1 484.330 176.240   1
  -6  -8  -1 442.840 170.880   1
   6   8   1 505.930 340.980   1
 -10   4   2 -110.18 136.080   1
  10  -4  -2 575.890 229.130   1
   9   5   1 659.410 268.670   1
  -9  -5  -1 408.570 146.180   1
  -9   5  -1 1213.02 338.390   1
   9  -5   1 577.040 189.810   1
  -9   2   4 642.150 200.240   1
  -9  -2   4 63.5100 78.1300   1
   9  -2  -4 650.900 237.280   1
   9   2  -4 -142.73 173.810   1
  -1 -10   0 2742.76 424.320   1
   1 -10   0 2265.18 227.560   1
  -1 -10   0 2702.01 245.570   1
   1 -10   0 2001.54 227.860   1
  -8  -4   4 112.460 57.4300   1
   8  -4  -4 238.690 112.160   1
  -8  -7   1 4066.93 343.280   1
   8  -7  -1 3093.28 391.870   1
  11   0  -2 7802.02 339.910   1
 -11   0   2 8244.47 677.520   1
 -11   0   0 4491.47 355.460   1
  11   0   0 4610.77 341.440   1
  -3  -5   5 657.340 219.160   1
   3  -5  -5 1053.86 263.060   1
  10  -3   1 14771.8 442.210   1
  10  -3   1 17550.2 571.640   1
 -10  -3  -1 15522.9 556.020   1
 -10   3  -1 15910.4 484.560   1
   1  -7   4 368.580 93.2900   1
  -1   7  -4 87.2200 40.5500   1
  -1  -7  -4 242.340 95.2100   1
  -1  -7  -4 -331.90 103.680   1
  -1   7  -4 191.520 62.6300   1
   4   0   5 98.0400 39.2300   1
   4   0   5 286.340 186.190   1
  -4   0  -5 36.6000 58.2400   1
   9  -6  -1 898.500 238.240   1
  -9  -6   1 612.050 191.950   1
   9  -6  -1 445.240 115.620   1
  -6  -3  -4 8873.49 429.570   1
  -6   3  -4 9440.68 302.290   1
  -6   3  -4 9083.77 321.860   1
  -6  -3  -4 9125.33 331.080   1
   5  -9   0 3457.37 330.730   1
  -5  -9   0 3082.95 287.510   1
  -5  -9   0 3431.53 289.680   1
   5   9   0 3844.52 523.880   1
   6  -6  -4 128.690 148.900   1
 -11  -2   1 2883.82 315.910   1
  11  -2  -1 2118.68 215.290   1
 -11   2   1 2351.60 240.810   1
  -3  -3  -5 1330.01 334.710   1
   3   3   5 2358.24 297.910   1
  -3  -3  -5 1186.37 310.800   1
  -2  -4  -5 294.560 100.750   1
  -2  -4  -5 275.140 95.7500   1
   2   4   5 916.470 284.310   1
 -11   1   2 2621.53 368.990   1
  11  -1  -2 2576.48 188.540   1
  11   1  -2 3011.86 251.390   1
 -11  -1   2 1482.90 375.100   1
 -11   1   0 2674.39 330.910   1
 -11  -1   0 1965.16 161.350   1
 -11  -1   0 2358.89 260.030   1
  11  -1   0 1866.16 189.580   1
   0   5  -5 3466.72 125.800   1
   0  -5  -5 3921.34 439.790   1
   0   5  -5 2609.85 183.170   1
   5   9  -1 3243.42 284.390   1
   5  -9  -1 4139.77 218.690   1
  -5  -9   1 4446.81 365.130   1
   5  -9  -1 4178.88 397.270   1
  -5  -9   1 4156.51 359.580   1
   4   9  -2 591.810 154.110   1
   4  -9  -2 -60.580 59.1700   1
  -4  -9   2 467.750 125.100   1
   4  -9  -2 54.9200 77.2800   1
   7  -2  -5 3213.94 311.260   1
   7   2  -5 2732.59 192.290   1
  -7  -2   5 3241.34 298.060   1
   8  -7   0 1907.22 296.770   1
   8   7   0 2269.54 382.640   1
  -8  -7   0 2523.18 250.240   1
  -4  -1  -5 4735.61 291.400   1
  -4   1  -5 5863.60 393.640   1
   4  -1   5 4503.04 736.750   1
  -4  -1  -5 4555.51 228.650   1
   4  -7  -4 770.580 216.300   1
  -5  -8  -2 3327.48 358.210   1
   5  -8   2 2866.37 243.730   1
  -5  -8  -2 2731.99 516.090   1
   5   8   2 3354.31 313.460   1
   0 -10   1 -78.730 62.5200   1
   0 -10   1 241.330 136.050   1
   0 -10  -1 268.800 100.260   1
   0 -10  -1 566.660 188.240   1
  -2 -10   0 214.940 80.5700   1
   2 -10   0 134.330 51.4600   1
   2 -10   0 416.240 147.340   1
  -2 -10   0 221.700 83.9600   1
  -1 -10   1 11793.6 704.050   1
   1 -10  -1 10718.4 366.770   1
   1 -10  -1 13005.0 419.930   1
  -1 -10   1 12458.5 631.850   1
  10  -3  -3 3800.66 225.840   1
 -10  -3   3 4121.84 416.240   1
 -10   3   3 5111.01 490.610   1
   9  -6   0 31445.7 871.580   1
  -9  -6   0 30856.3 945.170   1
   9  -6   0 30067.5 868.320   1
   8  -3   3 4536.96 152.590   1
  -8   3  -3 5106.94 232.880   1
  -8  -3  -3 4510.64 338.330   1
  -8   3  -3 4729.53 407.860   1
   8   3   3 3510.80 384.550   1
   8  -6  -3 6564.96 296.470   1
   6   6   3 9590.53 738.780   1
  -6  -6  -3 10176.9 469.740   1
  -6   6  -3 10919.2 306.770   1
   6  -6   3 11158.6 320.450   1
  -6  -6  -3 10651.7 409.340   1
  -7  -8   1 2975.98 234.230   1
   7  -8  -1 2498.50 323.850   1
   7  -8  -1 2140.37 149.050   1
   7   8  -1 2260.46 369.810   1
  -3   9  -2 949.800 242.170   1
  -3  -9  -2 1507.94 373.810   1
   3  -9   2 1748.67 497.600   1
  -3  -9  -2 1328.98 353.320   1
   5  -8  -3 19497.9 727.800   1
   4  -5  -5 4291.85 178.320   1
  -4  -5   5 4182.57 249.570   1
  -3  -8  -3 6734.85 468.490   1
   3  -8   3 6205.56 237.660   1
   3  -8   3 7602.07 424.500   1
  -3   8  -3 6445.10 206.160   1
  -3   8  -3 6979.74 219.950   1
  -3  -8  -3 7908.87 571.220   1
  -1 -10  -1 19489.2 608.810   1
  -1  10  -1 17089.1 489.530   1
  -1 -10  -1 19012.9 587.090   1
   1 -10   1 18933.2 573.560   1
   1 -10   1 19213.3 631.520   1
   7  -8   0 320.690 103.710   1
  -7  -8   0 564.790 184.670   1
  -7  -8   0 598.220 155.940   1
 -11   2   2 237.390 119.620   1
 -11  -2   2 381.100 118.260   1
  11  -2  -2 297.500 152.000   1
 -11  -2   0 14120.3 539.260   1
 -11   2   0 14158.8 459.960   1
  11  -2   0 14424.4 572.470   1
   9  -5  -3 1296.26 321.980   1
  -9  -5   3 737.680 199.130   1
   2 -10  -1 2104.79 223.970   1
  -2 -10   1 2667.11 357.640   1
  -2 -10   1 2582.09 278.320   1
   2 -10  -1 2340.45 171.750   1
  -7  -5  -3 1930.79 209.720   1
  -7  -5  -3 1523.41 394.090   1
   7  -5   3 1368.53 345.330   1
  -7   5  -3 1582.60 372.390   1
  -4  -2  -5 1072.84 263.250   1
  -4   2  -5 314.270 92.4200   1
   4  -2   5 824.630 253.000   1
  -4  -2  -5 1187.33 307.150   1
   4   2   5 1434.61 408.770   1
   4   2   5 732.660 179.660   1
  -1   5  -5 7456.72 212.300   1
  -1  -5  -5 8051.32 331.880   1
  -1   5  -5 7263.38 209.470   1
  -1  -5  -5 6910.17 370.390   1
   9  -3  -4 1051.52 286.880   1
   9   3  -4 419.680 196.820   1
  -9   3   4 1256.32 337.320   1
  -9  -3   4 1439.42 355.940   1
   8  -7  -2 -63.180 136.460   1
   9  -6  -2 1348.76 353.430   1
   7  -7  -3 11865.6 405.730   1
  -7   0  -4 160.370 86.1000   1
   7   0   4 286.630 80.7000   1
  10  -5  -1 890.650 230.810   1
  10  -5  -1 1264.11 315.970   1
 -10  -5   1 1414.03 347.700   1
 -10   5   1 2176.37 229.430   1
   5  -7   3 13683.6 393.090   1
   5   7   3 12982.5 1353.72   1
  -5  -7  -3 12789.7 525.930   1
  -5   7  -3 13164.6 366.660   1
   5  -7   3 13853.3 449.800   1
  -5   7  -3 13359.0 384.790   1
  -5  -7  -3 12955.3 477.390   1
  -9   4  -2 68268.5 1894.29   1
  -9  -4  -2 67479.2 1908.79   1
  -9   4  -2 67303.5 1882.31   1
   9  -4   2 69073.9 18211.9   1
   9   4   2 72045.1 19008.3   1
  -2   7  -4 196.060 89.9900   1
   2  -7   4 496.310 144.280   1
  -2  -7  -4 894.270 234.880   1
  -2  -7  -4 1061.86 269.140   1
   6  -4  -5 420.580 193.560   1
  -6  -4   5 147.070 47.8400   1
  -6  -4   5 110.270 49.1700   1
   6   4  -5 732.540 226.670   1
  -5  -5  -4 170.130 78.6800   1
  -5   5  -4 104.210 47.0100   1
  -5  -5  -4 -70.370 120.550   1
   5   5   4 -585.06 347.850   1
  11  -3  -1 1750.34 497.600   1
 -11   3   1 1676.81 431.980   1
   7   1   4 262.520 77.3400   1
   7  -1   4 136.630 54.6600   1
  -7  -1  -4 320.230 125.630   1
  -7   1  -4 223.260 64.1700   1
  -7   1  -4 164.430 99.6200   1
   7  -1   4 129.830 43.2500   1
   7   1   4 -504.08 285.770   1
 -10   0  -2 6646.12 276.980   1
 -10   0  -2 6958.93 328.300   1
  -7  -3   5 2513.99 283.120   1
   7   3  -5 1641.36 422.450   1
   7  -3  -5 2147.09 148.900   1
   3 -10   0 1381.16 347.850   1
  -3 -10   0 2860.86 259.260   1
   3 -10   0 1722.28 419.600   1
  -3 -10   0 1416.28 346.780   1
   2 -10   1 1473.81 367.150   1
  -2   0   6 2114.42 323.050   1
   2   0  -6 1378.09 354.550   1
   2   0  -6 1930.95 256.400   1
  -4  -6  -4 5209.16 565.240   1
  -4  -6  -4 5106.02 469.600   1
   4   6   4 5972.88 566.020   1
  -5  -9  -1 1230.83 313.390   1
  -5  -9  -1 1279.35 354.960   1
   5  -9   1 1345.20 336.300   1
   5   9   1 367.240 170.200   1
   1  -9  -3 6876.28 446.260   1
   1  -9  -3 7721.80 314.870   1
  -1  -9   3 7002.53 474.520   1
   5  -7  -4 245.910 105.860   1
 -10  -1  -2 2008.21 199.740   1
 -10   1  -2 1938.55 203.450   1
  10  -1   2 1840.10 140.220   1
 -10   1  -2 1980.14 175.300   1
  -8   0   5 583.130 162.450   1
   8   0  -5 -22.880 118.470   1
  10  -4   1 6356.54 290.840   1
 -10  -4  -1 6487.42 495.810   1
  10  -4   1 5458.37 193.790   1
 -10   4  -1 5452.54 341.650   1
   3   0  -6 6681.32 221.890   1
   3   0  -6 8025.85 467.520   1
   1   0  -6 897.570 230.260   1
   1   0  -6 815.820 223.130   1
  -1   0   6 1307.50 378.060   1
 -10   5   0 157.990 75.3900   1
  10  -5   0 0.14000 18.5400   1
 -10  -5   0 459.740 140.810   1
   5  -9  -2 68.8900 84.2000   1
  -5  -9   2 448.530 158.890   1
   5  -9  -2 198.590 71.8500   1
  -2  -1   6 6863.01 898.670   1
   2  -1  -6 4812.73 234.970   1
   2   1  -6 6101.28 365.950   1
   2  -1  -6 5858.81 355.770   1
   2  -9  -3 1479.34 366.650   1
  -2  -9   3 1064.49 307.050   1
   2  -9  -3 998.040 283.790   1
   0  -9  -3 2955.11 261.570   1
   0  -9   3 3140.23 335.510   1
   0  -9  -3 3584.47 417.580   1
  -6   4  -4 26.4400 18.0300   1
  -6   4  -4 260.770 97.0900   1
  -6  -4  -4 268.310 75.7300   1
  -6  -4  -4 -124.19 121.320   1
   6   4   4 671.750 218.480   1
  -3 -10   1 19630.4 663.870   1
   3 -10  -1 19958.6 610.090   1
  -3 -10   1 19325.0 766.220   1
  -5  -5   5 383.080 111.350   1
   5  -5  -5 478.310 167.530   1
  -3  -4  -5 2003.62 225.660   1
   3   4   5 1459.10 451.990   1
  -3  -4  -5 1745.60 483.060   1
  -8  -1   5 -82.200 99.4600   1
   8   1  -5 -156.69 126.260   1
   8  -1  -5 194.270 148.700   1
  -8   1   5 393.640 110.550   1
   7  -8  -2 222.550 72.7900   1
  -3  -1   6 510.630 188.270   1
   3  -1  -6 489.470 162.870   1
   1  -1  -6 1806.68 512.150   1
   1   1  -6 1822.69 176.440   1
   1  -1  -6 740.530 221.310   1
  -1  -1   6 1285.38 352.410   1
  -1   1   6 1544.36 496.540   1
 -10   5   2 519.130 155.860   1
  10  -5  -2 485.610 186.640   1
   8  -5  -4 158.630 96.7300   1
  -8  -5   4 374.940 138.640   1
  -7   2  -4 778.540 199.850   1
  -7   2  -4 1225.43 299.680   1
  -7  -2  -4 1334.80 370.030   1
   7   2   4 1060.55 317.230   1
   7   2   4 498.930 121.750   1
   8  -7   1 13502.0 428.970   1
  -8  -7  -1 13332.7 662.290   1
  -8  -7  -1 11922.2 424.010   1
   8   7   1 11281.8 1093.98   1
 -11  -3   2 1072.09 282.430   1
  11  -3  -2 829.900 235.390   1
 -11   3   2 1371.10 351.780   1
  11  -3   0 54216.1 1558.41   1
 -11  -3   0 52505.8 1516.89   1
 -11   3   0 51029.4 1444.97   1
   7   7   2 56763.4 1741.96   1
  -7  -7  -2 52552.2 1501.85   1
   7  -7   2 57627.7 1615.39   1
  -7  -7  -2 54179.7 1669.15   1
 -11   0   3 -24.680 130.900   1
  11   0  -3 626.970 294.850   1
  11   0   1 189.420 193.610   1
 -11   0  -1 -164.44 89.7400   1
 -11   0  -1 208.980 95.1100   1
 -10   0   4 15609.8 565.610   1
  10   0  -4 16306.0 709.790   1
 -10   4   3 2460.50 306.790   1
  10  -4  -3 3181.02 307.900   1
 -10  -4   3 1950.17 171.350   1
   9   0   3 64.7900 25.4200   1
  -9   0  -3 466.120 146.720   1
   7  -6  -4 9915.88 363.230   1
  -8   4  -3 4828.53 198.930   1
  -8  -4  -3 5386.41 400.960   1
   8   4   3 4054.10 522.590   1
  -8   4  -3 5124.77 193.330   1
   8  -4   3 4708.70 193.810   1
   4   3   5 16888.0 1607.97   1
  -4  -3  -5 18193.7 577.840   1
  -4  -3  -5 17660.8 526.240   1
   8  -6   2 8398.53 260.480   1
  -8  -6  -2 8201.14 740.690   1
  -8  -6  -2 8068.05 535.580   1
   8   6   2 8992.13 686.040   1
   6  -9  -1 670.360 167.040   1
   6  -9  -1 782.610 208.600   1
  -6  -9   1 984.070 275.180   1
  -6  -9   1 1002.75 271.630   1
   6   9  -1 642.070 196.000   1
   2  -6  -5 5242.33 332.010   1
   0   0  -6 2155.45 226.760   1
   0   0  -6 1141.22 299.460   1
   0   0   6 1782.41 584.850   1
  -2  -5  -5 606.420 188.860   1
   2   5   5 325.460 186.240   1
  -2  -5  -5 241.740 127.710   1
  -6  -9   0 2758.41 231.040   1
  -6  -9   0 2354.88 205.060   1
   6  -9   0 3294.17 295.230   1
   6   9   0 2245.29 385.190   1
 -10   2  -2 6065.25 428.130   1
 -10  -2  -2 6877.13 551.130   1
 -10   2  -2 5839.92 275.990   1
  10  -2   2 5886.52 220.490   1
   1  -6  -5 5525.31 524.330   1
   1   6  -5 3807.25 206.100   1
  -4  -9  -2 418.790 156.470   1
   4  -9   2 7.00000 56.2800   1
  -4  -9  -2 302.840 137.740   1
   3  -9  -3 13977.6 465.080   1
   3  -9  -3 14963.5 562.820   1
  -1  -9  -3 467.280 144.980   1
  -1  -9  -3 269.380 139.510   1
  -1   9  -3 369.730 111.290   1
   1  -9   3 233.910 82.4900   1
  11   1  -3 7499.86 377.680   1
 -11   1   3 7813.04 688.510   1
 -11  -1   3 6651.98 579.360   1
  11  -1  -3 6711.86 293.880   1
 -11  -1  -1 6708.89 359.860   1
  11  -1   1 7844.72 354.990   1
 -11   1  -1 7230.50 606.870   1
 -11   1  -1 6165.80 522.900   1
  10  -1  -4 480.010 162.400   1
 -10   1   4 712.210 181.480   1
  10   1  -4 576.750 289.080   1
 -10  -1   4 1133.51 281.150   1
  -9  -1  -3 5032.42 386.950   1
  -9   1  -3 4539.80 449.820   1
   9  -1   3 4112.69 135.480   1
   9  -1   3 4630.71 186.990   1
  -9   1  -3 4836.00 421.880   1
  -2  -2   6 816.480 255.410   1
   2  -2  -6 964.780 251.760   1
   6  -8  -3 1830.50 203.000   1
   9  -6   1 265.030 106.180   1
  -9  -6  -1 590.390 178.240   1
   9   6   1 1054.14 313.790   1
   4  -8   3 8636.42 286.040   1
   4  -8   3 8145.50 244.380   1
  -4   8  -3 7906.42 224.460   1
  -4  -8  -3 10198.6 909.800   1
  -4  -8  -3 8234.08 349.970   1
   4  -1  -6 893.820 246.530   1
   4   1  -6 1051.30 268.710   1
   1  -8  -4 232.280 76.0800   1
   1  -8  -4 421.260 191.030   1
  -7  -8  -1 10559.0 633.270   1
  -7  -8  -1 11736.4 754.390   1
   7  -8   1 10864.5 365.530   1
   7   8   1 9622.06 1446.17   1
   5   0   5 -1.3200 18.3300   1
  -5   0  -5 210.650 72.2800   1
   5   0   5 297.240 170.400   1
   0   1   6 6343.99 213.860   1
   0   1   6 6236.95 533.140   1
   0   1  -6 5077.58 147.480   1
   0  -1  -6 4820.51 157.190   1
   0   1  -6 6397.19 249.700   1
   0  -1  -6 6171.44 387.040   1
   0  -1   6 7022.35 643.090   1
  -1 -10   2 4633.56 340.350   1
   1 -10  -2 4317.46 322.210   1
   1 -10  -2 3879.19 450.090   1
   8   2  -5 953.980 285.970   1
  -8  -2   5 274.210 98.8500   1
   8  -2  -5 726.510 243.370   1
   2  -8  -4 3750.41 376.040   1
   2  -8  -4 3517.10 218.180   1
   3  -6  -5 688.880 199.360   1
  -3  -6   5 67.3800 26.0200   1
  -3 -10  -1 7130.28 620.920   1
   3 -10   1 7036.32 481.320   1
  -3 -10  -1 5825.31 277.060   1
   0 -10  -2 28125.2 850.120   1
   0 -10   2 29765.8 868.480   1
   0 -10  -2 27810.8 882.510   1
  -3  -2   6 684.800 206.000   1
   3   2  -6 465.960 154.380   1
   3  -2  -6 -96.690 86.8100   1
   1   2  -6 820.910 205.890   1
  -1  -2   6 -227.20 190.790   1
   1  -2  -6 985.250 244.900   1
  -3  -7  -4 -313.62 129.900   1
  -3  -7  -4 495.280 151.770   1
  -3   7  -4 125.570 45.5000   1
   9  -4  -4 3450.11 265.470   1
  -9  -4   4 4069.95 382.270   1
  -9  -4   4 2122.86 190.490   1
   5   1   5 -645.92 340.970   1
   5  -1   5 659.180 217.520   1
  -5   1  -5 444.040 222.800   1
  -5  -1  -5 156.790 54.8700   1
  -5  -1  -5 93.6200 133.070   1
   0  -6  -5 1248.22 329.460   1
   0  -6  -5 1616.36 417.100   1
   0   6  -5 907.260 218.930   1
  -6  -8  -2 4074.85 427.360   1
   6  -8   2 3811.88 171.090   1
   6   8   2 3591.47 378.420   1
  -6  -8  -2 3356.60 480.020   1
   0   8  -4 179.420 53.8200   1
   0  -8  -4 524.210 178.250   1
   0  -8  -4 143.870 139.570   1
  -4 -10   0 343.080 106.060   1
   4 -10   0 240.430 67.0500   1
   4 -10   0 64.9400 125.930   1
  -4 -10   0 329.210 130.390   1
  -2 -10   2 819.200 214.110   1
   2 -10  -2 790.280 223.840   1
   2 -10  -2 437.420 184.940   1
  11  -4  -1 2351.71 335.360   1
 -11  -4   1 1995.78 228.180   1
 -11   4   1 2328.77 254.990   1
   3  -8  -4 156.760 64.9600   1
   3  -8  -4 657.720 196.370   1
   4 -10  -1 64.6400 45.1700   1
  -4 -10   1 449.400 136.610   1
   4 -10  -1 101.040 141.510   1
  -4 -10   1 420.080 162.330   1
  -1 -10  -2 6957.39 638.600   1
  -1  10  -2 4746.08 232.760   1
  -1 -10  -2 5836.52 522.190   1
   1 -10   2 6809.98 464.300   1
 -11   2   3 1968.72 239.720   1
  11  -2  -3 1535.98 420.740   1
  11   2  -3 1345.16 367.390   1
 -11  -2   3 2143.05 218.100   1
 -11   2  -1 208.800 81.9200   1
 -11  -2  -1 522.210 176.980   1
 -11   2  -1 119.870 56.7800   1
  11  -2   1 -89.720 144.490   1
  -7  -4   5 2384.90 290.760   1
   7   4  -5 2310.57 242.540   1
   7  -4  -5 3016.48 404.410   1
  10  -2  -4 535.890 206.670   1
 -10  -2   4 293.880 114.280   1
  10   2  -4 446.320 224.630   1
 -10   2   4 288.980 101.170   1
   9  -2   3 482.280 134.050   1
  -9  -2  -3 1193.89 309.350   1
  -9   2  -3 969.340 252.540   1
  -9   2  -3 479.590 128.170   1
   9  -2   3 893.740 229.870   1
   9  -7  -1 818.060 235.380   1
  -9  -7   1 434.280 146.580   1
   9  -7  -1 303.950 78.6200   1
  -4  -2   6 1056.45 295.370   1
   4   2  -6 560.370 166.000   1
   4  -2  -6 224.330 109.020   1
   6  -7  -4 2290.84 260.700   1
  -7   3  -4 27628.0 778.660   1
   7   3   4 26411.4 2234.65   1
  -7  -3  -4 28238.8 876.550   1
  -7   3  -4 28987.2 827.200   1
   0  -2  -6 3590.40 158.380   1
   0   2  -6 2879.44 171.430   1
   0   2   6 2763.68 364.960   1
   5   0  -6 17370.4 600.320   1
   9   5   2 7731.00 1479.12   1
  -9   5  -2 10187.2 442.100   1
  -9  -5  -2 9441.77 409.510   1
   9  -5   2 9869.51 309.420   1
  -1   0  -6 4725.44 146.850   1
  -1   0  -6 6004.92 214.110   1
   1   0   6 5053.59 445.580   1
   4  -6  -5 7538.02 288.410   1
  -4  -6   5 8393.32 261.150   1
  -6  -5   5 7545.53 371.950   1
   6  -5  -5 8427.41 593.890   1
   4  -9  -3 671.200 260.230   1
   4  -9  -3 328.840 120.190   1
   2  -9   3 4077.94 296.650   1
  -2  -9  -3 4029.89 300.910   1
  -2   9  -3 3554.81 106.690   1
  -2  -9  -3 3583.18 310.220   1
  -5   2  -5 237.160 78.2700   1
  -5   2  -5 337.080 110.650   1
   5   2   5 160.790 59.0400   1
  -5  -2  -5 237.520 125.090   1
  -5  -2  -5 396.090 126.870   1
  -8  -8   1 993.360 296.410   1
   8  -8  -1 1005.32 321.250   1
   8  -8  -1 999.490 283.280   1
   5   1  -6 2277.84 187.770   1
   5  -1  -6 1877.66 132.600   1
 -10   3  -2 1249.32 368.340   1
  10  -3   2 1643.59 116.700   1
 -10  -3  -2 1709.97 162.520   1
 -10   3  -2 1540.56 756.160   1
   1   1   6 66.4100 163.420   1
  -1   1  -6 571.350 159.730   1
  -1  -1  -6 706.630 206.390   1
   1   1   6 192.240 68.2000   1
  -1   1  -6 148.300 47.5200   1
   9  -6  -3 1032.48 309.910   1
  -1   8  -4 546.470 198.370   1
  -1  -8  -4 923.300 278.710   1
   1  -8   4 275.480 100.520   1
  -1  -8  -4 1159.38 344.360   1
   7  -6   3 1808.27 184.640   1
  -7  -6  -3 1496.65 726.820   1
  -7  -6  -3 1711.36 207.810   1
   7   6   3 2894.17 319.950   1
  -3 -10   2 4216.54 461.170   1
   3 -10  -2 3811.36 373.300   1
   3 -10  -2 4102.04 399.220   1
  12   0  -1 361.850 192.460   1
 -12   0   1 748.270 234.880   1
   2  -3  -6 717.810 216.960   1
   2   3  -6 739.400 206.820   1
   9  -7   0 454.180 145.090   1
  -9  -7   0 595.540 210.120   1
   9   7   0 536.390 226.050   1
   6  -9  -2 139.590 83.9700   1
   6  -9  -2 210.670 64.8600   1
   6   9  -2 151.940 52.9400   1
  -1   6  -5 18.1600 16.9700   1
  -1   6  -5 -20.400 23.4300   1
  -1  -6  -5 307.720 162.110   1
  -1  -6  -5 202.630 147.880   1
   8  -7  -3 1376.03 402.920   1
  -6  -7  -3 15407.3 472.510   1
  -6   7  -3 15751.5 360.240   1
   6  -7   3 15874.8 365.350   1
  -6  -7  -3 14206.5 464.750   1
   6   7   3 16039.4 977.580   1
 -10  -6   1 1089.40 313.330   1
  10  -6  -1 1235.67 359.740   1
  10  -6  -1 881.580 258.930   1
 -11   4   2 1017.28 295.750   1
  11  -4  -2 903.170 293.050   1
  11  -4   0 14101.2 323.080   1
 -11   4   0 15606.4 760.320   1
 -11  -4   0 16173.4 853.290   1
  11  -4   0 15131.7 466.080   1
   8  -3  -5 442.360 188.930   1
  -8  -3   5 677.970 203.550   1
   8   3  -5 490.760 243.480   1
  10  -5   1 3404.49 463.470   1
 -10  -5  -1 3758.55 274.390   1
 -10   5  -1 3758.04 356.110   1
   3   3  -6 1820.30 116.760   1
   3  -3  -6 1703.72 143.600   1
  -3  -3   6 1192.94 494.730   1
  -5  -6  -4 44992.2 1187.24   1
   5   6   4 43378.8 1242.94   1
  -5  -6  -4 46495.1 1049.76   1
   8  -8   0 1824.46 222.400   1
  -8  -8   0 2186.18 279.180   1
   8   8   0 1415.21 430.850   1
   1   3  -6 173.880 56.6400   1
   1  -3  -6 -90.170 77.2800   1
  -1  -3   6 949.040 297.920   1
   1   3  -6 126.020 45.2400   1
   6  -9   1 817.930 226.780   1
  -6  -9  -1 976.700 287.790   1
  -6  -9  -1 247.470 192.000   1
  12  -1  -1 20759.9 555.830   1
 -12   1   1 20296.3 586.240   1
  12   1  -1 18135.4 499.200   1
 -12  -1   1 18810.9 1214.82   1
  -4  -4  -5 2723.85 263.910   1
  -4  -4  -5 2514.67 196.450   1
   4   4   5 3039.88 408.840   1
   4  -8  -4 3808.20 173.900   1
  -6  -5  -4 4854.21 423.640   1
  -6  -5  -4 4861.98 211.220   1
  -6   5  -4 5577.42 165.260   1
   6   5   4 6344.46 553.200   1
   2 -10   2 807.870 230.440   1
  -2 -10  -2 540.120 187.070   1
  -2 -10  -2 1005.35 290.390   1
  -2  10  -2 385.700 125.660   1
   3   5   5 735.670 274.930   1
  -3  -5  -5 139.220 82.9600   1
  -3  -5  -5 294.060 95.4800   1
  -4 -10  -1 6840.87 624.380   1
   4 -10   1 7216.09 233.600   1
  -4 -10  -1 7738.93 319.590   1
   9  -7  -2 173.070 70.1800   1
   5   2  -6 351.660 159.410   1
   5  -2  -6 198.300 82.8900   1
  12   0  -2 15073.4 461.910   1
 -12   0   2 15062.9 414.970   1
  -1  -2  -6 2610.01 122.590   1
  -1   2  -6 2628.45 77.0100   1
   1  -2   6 1411.60 431.790   1
   1   2   6 2551.09 342.050   1
 -11  -3   3 383.980 164.470   1
  11  -3  -3 1170.26 341.300   1
 -11   3   3 277.470 101.870   1
 -11   3  -1 2352.91 191.330   1
 -11  -3  -1 2052.63 193.310   1
  11  -3   1 2247.06 205.430   1
  10   3  -4 173.060 184.510   1
 -10   3   4 262.090 90.8800   1
  10  -3  -4 1247.71 438.990   1
 -10  -3   4 539.970 155.200   1
  10  -5  -3 7526.90 416.620   1
 -10  -5   3 5521.40 267.590   1
  -9   0   5 55.6700 48.7200   1
   9   0  -5 214.400 174.740   1
  10  -6   0 3808.97 427.000   1
 -10  -6   0 3820.22 328.740   1
  10  -6   0 2847.60 100.660   1
   9  -3   3 7132.53 184.890   1
  -9   3  -3 7132.37 253.420   1
  -9  -3  -3 8113.15 656.210   1
  -9   3  -3 7256.15 210.470   1
   9   3   3 5940.16 751.790   1
   8   5   3 6545.13 656.670   1
  -8  -5  -3 7267.61 319.020   1
  -8   5  -3 7941.04 243.180   1
   8  -5   3 7915.85 231.980   1
  -8   5  -3 7847.97 193.640   1
  -8  -5  -3 8208.08 507.870   1
   5  -9   2 511.430 155.340   1
  -5  -9  -2 552.650 220.190   1
   5   9   2 -62.510 273.740   1
  -5  -9  -2 460.840 143.360   1
  -4  -3   6 310.160 117.580   1
   4   3  -6 -35.600 78.1500   1
   4  -3  -6 226.970 83.8900   1
  -5  -6   5 4450.87 268.680   1
   5  -6  -5 3476.95 410.110   1
   0   3   6 1344.03 505.320   1
   0  -3   6 1005.86 342.250   1
   0  -3  -6 1224.98 359.640   1
   0   3  -6 678.340 218.320   1
 -12   1   2 1012.06 297.440   1
  12   1  -2 1674.01 271.880   1
 -12  -1   2 1221.69 353.120   1
  12  -1  -2 1747.75 182.300   1
 -12   0   0 969.440 286.760   1
  12   0   0 1871.08 280.830   1
  -9  -1   5 331.720 109.810   1
  -9   1   5 778.490 235.320   1
   9  -1  -5 536.230 203.740   1
   9   1  -5 338.100 254.260   1
  12  -2  -1 11130.9 532.510   1
 -12   2   1 10696.5 474.640   1
 -12  -2   1 10426.2 946.880   1
  10  -6  -2 8151.08 297.570   1
   4   7   4 1345.83 425.360   1
  -4  -7  -4 304.390 207.120   1
  -4  -7  -4 441.420 129.090   1
   8   0   4 6043.17 150.930   1
  -8   0  -4 7157.55 427.610   1
   8  -8  -2 38.2000 126.180   1
   8  -6  -4 3072.36 292.300   1
   5 -10   0 36.4800 29.6200   1
  -5 -10   0 32.6200 124.600   1
  -5 -10   0 334.190 131.380   1
   5 -10   0 775.440 267.230   1
   5  10   0 557.430 199.840   1
   6   0  -6 36664.4 860.880   1
   7  -8  -3 137.410 70.6700   1
   0 -11   0 466.230 183.720   1
   0 -11   0 71.6400 98.7600   1
  -5  -3  -5 17299.6 415.410   1
  -5   3  -5 16849.1 488.190   1
  -5  -3  -5 16910.6 548.010   1
   5   3   5 14998.3 1099.72   1
  -5  -8  -3 -155.82 149.560   1
   5   8   3 256.810 152.780   1
  -5  -8  -3 171.370 147.830   1
   5  -8   3 369.110 106.090   1
   7   9  -1 1104.05 320.550   1
  -7  -9   1 744.030 224.320   1
   7  -9  -1 1651.44 151.380   1
   7  -9  -1 1006.44 294.850   1
  -2   0  -6 619.760 176.110   1
  -5 -10   1 15144.9 985.500   1
   5 -10  -1 15282.7 468.580   1
  -5 -10   1 14285.3 475.290   1
   5 -10  -1 15637.4 388.410   1
   5  10  -1 15923.0 596.300   1
  -2  -8  -4 1120.14 333.450   1
  -2  -8  -4 1112.67 352.950   1
   2  -8   4 403.040 140.830   1
  -4 -10   2 56711.2 26973.9   1
   4 -10  -2 55914.9 1275.80   1
   4 -10  -2 54926.0 1219.02   1
   4  10  -2 57139.4 27177.9   1
   5  -9  -3 5823.76 335.180   1
   5  -9  -3 5522.11 349.560   1
 -12  -1   0 165.130 94.0200   1
 -12   1   0 605.470 235.680   1
 -12  -1   0 -13.980 111.430   1
  12  -1   0 538.750 206.790   1
  -3  -9  -3 1256.10 364.830   1
   3  -9   3 819.370 234.280   1
  -3  -9  -3 494.230 173.520   1
  -8  -1  -4 2.66000 57.0500   1
   8  -1   4 -37.940 32.8200   1
   8  -1   4 155.790 46.5100   1
  -8   1  -4 337.010 121.400   1
  -8   1  -4 68.6700 42.6200   1
  -9  -5   4 3309.19 434.200   1
   9  -5  -4 3428.61 380.840   1
  -9  -5   4 1781.69 154.170   1
   1 -11   0 181.600 76.9400   1
  -1 -11   0 279.480 128.440   1
  -1 -11   0 194.680 85.6700   1
   1 -11   0 -74.940 128.550   1
   6  -1  -6 29052.0 697.380   1
   6   1  -6 28757.3 805.960   1
  -7  -9   0 5744.18 472.720   1
   7  -9   0 6310.87 551.540   1
  -7  -9   0 6099.76 475.140   1
   7   9   0 4790.07 604.470   1
  -7  -4  -4 1621.64 148.000   1
  -7   4  -4 914.920 318.720   1
  -7  -4  -4 1842.61 242.710   1
  -7   4  -4 1538.60 738.460   1
  -2  -6  -5 304.880 113.380   1
  -2  -6  -5 362.360 114.630   1
   2  -1   6 2323.42 468.310   1
  -2  -1  -6 2553.39 217.110   1
  -2   1  -6 2256.00 76.5200   1
   2   1   6 1834.98 144.190   1
   2   1   6 2076.91 284.450   1
  11  -5  -1 104.080 127.660   1
 -11  -5   1 885.650 276.810   1
 -11   5   1 500.560 151.120   1
   5  -8  -4 5297.11 540.310   1
 -10   4  -2 433.040 126.540   1
 -10   4  -2 323.040 97.7700   1
  10  -4   2 234.760 91.6100   1
 -10  -4  -2 593.740 209.470   1
  12   2  -2 639.060 337.110   1
 -12  -2   2 1042.85 306.280   1
 -12   2   2 933.820 275.690   1
  12  -2  -2 802.310 262.990   1
  -3 -10  -2 213.800 76.0000   1
   3 -10   2 496.970 171.400   1
  -3 -10  -2 299.940 126.730   1
  -7  -5   5 4682.72 354.750   1
   7  -5  -5 5941.87 521.370   1
   9  -2  -5 1121.23 335.710   1
  -9  -2   5 1489.79 722.130   1
   9   2  -5 1048.82 322.360   1
   7  -7  -4 3012.85 467.050   1
   2   4  -6 5669.24 179.190   1
  -2  -4   6 4798.06 427.290   1
   2  -4  -6 6031.85 508.030   1
  -8  -7  -2 55.7500 98.5000   1
   8  -7   2 57.7100 67.4300   1
  -8  -7  -2 731.800 245.070   1
  -2  -7   5 402.750 143.850   1
   2  -7  -5 1205.36 353.170   1
   6   0   5 955.430 354.730   1
  -6   0  -5 195.550 92.5000   1
   5   3  -6 276.710 146.910   1
   5  -3  -6 430.180 155.430   1
   0 -11   1 9179.88 553.780   1
   0 -11  -1 9739.12 785.260   1
   0 -11   1 8078.50 485.100   1
   0 -11  -1 8715.72 406.790   1
  -8  -4   5 276.700 108.710   1
   8   4  -5 213.070 177.610   1
   8  -4  -5 424.940 169.940   1
   1  -7  -5 1876.26 181.780   1
   1  -7  -5 1344.83 384.070   1
   1  -3   6 666.440 241.720   1
  -1  -3  -6 1095.03 317.540   1
   1   3   6 1021.77 332.380   1
 -12   2   0 2735.21 233.460   1
 -12  -2   0 2412.55 309.860   1
  12  -2   0 2277.40 225.760   1
  -2 -11   0 22381.2 580.810   1
   2 -11   0 20441.5 506.510   1
   2 -11   0 22928.0 586.440   1
  -2 -11   0 21988.1 771.450   1
   1 -11  -1 2069.78 191.340   1
  -1 -11   1 2065.61 252.480   1
   1 -11  -1 2044.97 186.170   1
  -1 -11   1 2006.19 229.320   1
  -3  -4   6 120.670 127.590   1
   3   4  -6 147.880 76.5400   1
   3  -4  -6 235.390 138.030   1
   1  -4  -6 10919.0 309.200   1
   1   4  -6 10539.6 254.260   1
  -8   2  -4 5701.16 213.820   1
   8   2   4 4404.66 422.480   1
  -8  -2  -4 6124.58 442.710   1
  -8   2  -4 6071.70 195.740   1
   9   7   1 10475.6 1500.68   1
  -9  -7  -1 13544.3 968.540   1
   9  -7   1 12470.4 355.240   1
   6   2  -6 1550.04 145.450   1
   6  -2  -6 1764.42 176.040   1
  -6  -1  -5 898.270 277.770   1
  -6   1  -5 289.640 91.3900   1
   6   1   5 613.120 282.930   1
  -8  -8  -1 16278.3 638.250   1
  -8  -8  -1 15398.6 473.290   1
   8  -8   1 15418.4 390.540   1
   2   2   6 1022.46 352.180   1
   2  -2   6 394.320 193.600   1
  -2  -2  -6 769.530 228.490   1
  -7  -8  -2 9923.57 326.200   1
   7  -8   2 12361.8 302.970   1
  -7  -8  -2 13157.4 900.560   1
   7   8   2 8862.58 1541.38   1
  -3  -7   5 5835.43 208.720   1
   3  -7  -5 6577.62 325.420   1
   1 -11   1 6397.24 434.500   1
  -1 -11  -1 5474.42 505.450   1
  -1 -11  -1 5342.51 634.790   1
  12  -3  -1 2823.30 211.240   1
 -12   3   1 3767.42 371.340   1
  11   0  -4 9218.05 738.030   1
 -11   0   4 9281.22 552.220   1
  11   0   2 94.8600 156.710   1
 -11   0  -2 573.520 198.940   1
 -11   0  -2 593.340 181.890   1
  11  -5  -2 13164.6 383.540   1
 -11   5   2 13174.0 516.840   1
 -11   5   0 4413.78 464.900   1
 -11  -5   0 4646.40 359.150   1
  11  -5   0 3814.55 191.000   1
   9  -6   2 2883.01 128.140   1
   9   6   2 2911.61 614.010   1
  -9  -6  -2 3115.12 312.300   1
   0  -7  -5 3913.41 251.960   1
   0  -7  -5 3892.54 360.110   1
   2 -11  -1 4158.99 355.310   1
  -2 -11   1 3666.55 386.810   1
  -2 -11   1 4174.81 280.580   1
   2 -11  -1 4269.60 402.270   1
 -11   4   3 675.630 220.100   1
 -11  -4   3 654.170 215.390   1
  11  -4  -3 585.290 197.250   1
 -11   4  -1 11108.6 356.270   1
  11  -4   1 11859.0 330.600   1
 -11  -4  -1 13179.5 875.800   1
  -6  -6   5 7596.43 365.970   1
   6  -6  -5 8525.38 396.300   1
   7  -9  -2 1261.25 369.610   1
   7  -9  -2 1406.85 387.710   1
 -10  -4   4 727.270 213.400   1
  10  -4  -4 436.140 202.090   1
   9  -4   3 1038.12 300.850   1
  -9   4  -3 876.840 254.310   1
   9   4   3 -414.66 346.360   1
  -9   4  -3 1195.92 347.650   1
  -9  -4  -3 1499.00 737.760   1
  -4  -5  -5 1750.60 146.380   1
  -4  -5  -5 2116.74 179.360   1
 -11   1   4 735.570 233.620   1
 -11  -1   4 604.300 170.470   1
  11   1  -4 754.090 257.160   1
  11  -1  -4 924.370 311.560   1
 -11   1  -2 176.590 82.5700   1
  11  -1   2 136.650 135.140   1
 -11  -1  -2 350.140 113.820   1
 -11   1  -2 42.1600 48.8100   1
  -5 -10  -1 -27.420 165.910   1
   5  10   1 621.370 213.250   1
  -5 -10  -1 538.890 169.990   1
   5 -10   1 532.740 166.800   1
  -1 -10   3 7027.87 372.690   1
   1 -10  -3 5962.88 514.040   1
   1 -10  -3 5297.37 295.470   1
  -4  -4   6 195.340 97.8500   1
   4   4  -6 731.490 208.540   1
   4  -4  -6 603.020 191.750   1
   0  -4  -6 462.940 141.520   1
   0   4  -6 173.730 51.4500   1
  -3  -8  -4 1299.88 368.070   1
  -3  -8  -4 1088.53 335.290   1
   5 -10  -2 2258.40 256.140   1
  -5 -10   2 1871.19 324.250   1
   5  10  -2 786.900 293.780   1
   5 -10  -2 1901.89 139.340   1
  -2 -10   3 1434.73 406.070   1
   2 -10  -3 1245.93 350.120   1
   2 -10  -3 1945.72 209.520   1
   0 -10  -3 1337.32 376.300   1
   0 -10  -3 1583.33 170.120   1
   0 -10   3 1757.88 174.320   1
  12   0  -3 69.1700 207.890   1
 -12   0   3 -140.65 145.460   1
   6   2   5 8479.66 1198.47   1
  -6   2  -5 8902.50 269.930   1
  -6  -2  -5 9847.92 387.440   1
  -6  -2  -5 8963.24 297.670   1
  -6   2  -5 7687.45 186.280   1
  -5   4  -5 7420.42 221.730   1
  -5  -4  -5 7354.27 277.050   1
  -5  -4  -5 6829.18 291.250   1
 -10   0  -3 214.450 76.0600   1
  12  -3  -2 3692.66 218.320   1
 -12   3   2 4346.35 413.360   1
 -12  -3   2 4434.47 403.730   1
 -10   6  -1 4492.02 480.790   1
  10  -6   1 4068.24 178.410   1
 -10  -6  -1 3627.88 326.660   1
   4  -7  -5 2214.55 182.020   1
   7   0  -6 983.270 298.040   1
  -3 -11   0 4491.70 427.960   1
   3 -11   0 4553.40 272.160   1
  -3 -11   0 4784.10 367.580   1
   3 -11   0 4203.87 437.220   1
   9   3  -5 2897.93 288.750   1
   9  -3  -5 2968.55 354.400   1
  -9  -3   5 2585.10 336.210   1
  -2 -11  -1 1043.57 408.510   1
   2 -11   1 302.220 107.850   1
  -2 -11  -1 337.800 111.660   1
  -3   0  -6 1756.44 63.0800   1
   6  -9  -3 332.670 184.860   1
   6  -9  -3 417.160 150.040   1
  12   1  -3 836.820 362.430   1
  12  -1  -3 462.240 173.470   1
 -12   1   3 780.520 235.260   1
 -12  -1   3 548.020 209.080   1
  -4  -9  -3 85.5200 152.150   1
  -4  -9  -3 415.850 187.130   1
   4  -9   3 -131.57 74.5000   1
  -6  -6  -4 12346.8 530.060   1
  -6  -6  -4 11693.1 422.180   1
   6   6   4 11717.1 821.270   1
  -6   6  -4 12807.3 292.250   1
   1  -9  -4 544.750 183.520   1
   1  -9  -4 837.490 254.580   1
   7   9   1 -283.37 231.290   1
  -7  -9  -1 -255.50 147.820   1
   7  -9   1 400.900 153.620   1
  -7  -9  -1 -95.700 135.450   1
  -3  -6  -5 194.840 69.7300   1
  -3  -6  -5 488.240 251.060   1
   3   6   5 467.920 334.350   1
 -10   1  -3 1800.76 151.180   1
  10  -1   3 1982.44 119.750   1
 -10   1  -3 1520.21 743.190   1
 -10  -1  -3 2244.33 205.930   1
   2  -9  -4 8172.03 445.500   1
   2  -9  -4 7665.07 274.710   1
   9  -7  -3 528.470 214.060   1
 -12   3   0 9083.43 615.240   1
 -12  -3   0 8611.04 734.060   1
  12  -3   0 8465.26 300.790   1
   7  -1  -6 53162.7 1235.03   1
   7   1  -6 51751.0 1196.84   1
   7   7   3 2811.55 439.760   1
   7  -7   3 1811.97 192.280   1
  -7  -7  -3 2212.15 249.510   1
  -7  -7  -3 1399.08 423.910   1
  -3  -1  -6 525.360 162.010   1
   3  -1   6 -829.01 262.780   1
   9  -8  -1 1576.81 327.420   1
  -9  -8   1 2139.97 225.710   1
 -11  -2   4 8482.73 716.870   1
 -11   2   4 8676.52 776.290   1
  11   2  -4 7356.94 389.480   1
  11  -2  -4 8278.56 419.220   1
  -1  -7  -5 582.820 143.400   1
  -1  -7  -5 395.420 210.480   1
  11  -2   2 1836.30 370.100   1
 -11   2  -2 1754.89 322.510   1
 -11   2  -2 2457.58 412.180   1
 -11  -2  -2 2511.68 430.400   1
  -8   3  -4 2813.75 493.060   1
   8   3   4 3894.98 634.270   1
  -8  -3  -4 3026.26 549.220   1
  -8   3  -4 2614.60 456.470   1
   6 -10  -1 150.360 81.5700   1
   6 -10  -1 11.5400 149.030   1
   6  10  -1 122.210 162.850   1
  -6 -10   1 -11.700 97.8600   1
  -6 -10   1 9.41000 142.670   1
  -6  -3   6 225.070 119.790   1
   6  -3  -6 -107.89 138.890   1
  -6  -3   6 -91.190 94.1000   1
   6   3  -6 263.910 159.930   1
  -3 -11   1 4579.73 476.050   1
   3 -11  -1 5556.54 557.150   1
  -3 -11   1 5047.12 500.730   1
   3 -11  -1 4786.07 424.610   1
   6  -8  -4 2218.79 501.490   1
  10  -7  -1 17796.5 707.530   1
 -10  -7   1 18762.5 870.150   1
  -6 -10   0 1405.34 281.670   1
  -6 -10   0 1095.27 245.200   1
   6 -10   0 1067.02 220.100   1
   6  10   0 1082.50 288.260   1
 -12   0  -1 -215.10 154.130   1
 -12   0  -1 -55.810 87.4900   1
  12   0   1 604.320 254.880   1
   2  -3   6 835.260 172.710   1
  -2  -3  -6 94.5300 119.630   1
  -2  -3  -6 78.3300 55.9400   1
  -6  -9  -2 3263.03 577.810   1
  -6  -9  -2 2804.05 473.040   1
   6  -9   2 3026.19 545.230   1
   6   9   2 4129.56 712.730   1
  -4 -10  -2 418.120 211.460   1
   4 -10   2 564.360 153.030   1
  -4 -10  -2 226.330 155.660   1
   3 -10  -3 1472.55 283.440   1
   3 -10  -3 1311.67 239.000   1
  -3 -10   3 1575.44 312.890   1
   1 -10   3 934.890 209.320   1
  -1 -10  -3 827.540 166.540   1
  -1 -10  -3 964.840 163.990   1
   0  -9  -4 3764.40 425.720   1
   0  -9  -4 3377.20 607.440   1
   5   7   4 2328.16 456.300   1
  -5  -7  -4 2299.42 397.590   1
  -5  -7  -4 1833.88 379.620   1
  10  -6  -3 -101.35 170.820   1
  -8  -6  -3 225.480 159.850   1
  -8  -6  -3 154.480 101.070   1
   8  -6   3 173.840 89.5600   1
  -7  -5  -4 25730.4 987.230   1
  -7   5  -4 25271.9 943.720   1
  -7  -5  -4 25827.3 1116.19   1
   5  -4  -6 385.400 233.450   1
   5   4  -6 531.540 111.860   1
  -5  -4   6 476.210 227.560   1
 -12   1  -1 1544.53 283.010   1
  12  -1   1 1266.67 261.250   1
 -12  -1  -1 2366.13 411.590   1
 -12  -1  -1 1354.48 259.270   1
 -12   1  -1 1556.70 308.940   1
   3  -9  -4 17447.6 881.640   1
   3  -9  -4 15629.3 636.270   1
  -1  -4  -6 285.090 164.010   1
   9  -8   0 8205.62 360.360   1
  -9  -8   0 10263.0 812.400   1
   9   8   0 6971.60 1232.98   1
   8  -8  -3 3613.38 582.430   1
 -12   2   3 5814.52 611.560   1
  12   2  -3 5211.43 382.880   1
 -12  -2   3 6077.58 520.000   1
  12  -2  -3 5402.86 337.270   1
   6   8   3 12378.0 1311.99   1
   6  -8   3 14317.8 547.140   1
  -6  -8  -3 13287.9 738.600   1
  -6  -8  -3 14135.4 620.560   1
 -10   5  -2 15961.3 633.060   1
 -10  -5  -2 15600.3 895.870   1
  10  -5   2 15989.9 614.270   1
  10   5   2 14295.0 1388.75   1
 -10   2  -3 6235.80 388.750   1
 -10  -2  -3 7084.24 561.980   1
  10  -2   3 6686.84 283.680   1
 -10   2  -3 7335.43 309.260   1
   7  -2  -6 498.170 135.960   1
   7   2  -6 335.790 215.190   1
  -7  -2   6 294.510 154.780   1
  10  -7   0 8107.22 347.110   1
 -10  -7   0 9387.47 806.890   1
 -10   0   5 177.480 106.250   1
  10   0  -5 54.7600 163.360   1
 -12   4   1 5590.31 494.320   1
  12  -4  -1 5279.03 629.180   1
   2  -5  -6 332.840 171.870   1
   2   5  -6 253.540 134.550   1
  -3  -2  -6 555.720 177.770   1
   3   2   6 335.650 256.730   1
  -3  -2  -6 135.560 76.0700   1
   3  -2   6 -474.34 240.650   1
   9  -6  -4 2617.93 494.830   1
   5  -7  -5 336.410 186.780   1
  -6   3  -5 1307.31 255.290   1
  -6   3  -5 951.320 177.950   1
  -6  -3  -5 1532.06 287.470   1
  -6  -3  -5 1449.16 265.170   1
  -1 -11   2 4189.63 416.550   1
   1 -11  -2 4173.60 488.740   1
   1 -11  -2 3619.67 731.390   1
   8  -9  -1 4933.74 201.690   1
   8  -9  -1 4670.24 242.700   1
   8   9  -1 3072.76 736.260   1
  -8  -9   1 5024.65 464.830   1
  -8  -5   5 13390.7 546.260   1
   8  -5  -5 14248.6 766.660   1
  -3 -11  -1 14049.7 593.200   1
  -3 -11  -1 14859.5 1213.74   1
   3 -11   1 15161.3 604.900   1
   0 -11  -2 4835.26 425.330   1
   0 -11  -2 5747.46 485.910   1
   0 -11   2 5117.06 537.780   1
  -1  -9  -4 423.280 221.490   1
  -1  -9  -4 -33.600 107.750   1
   3  -5  -6 202.550 131.960   1
   3   5  -6 108.000 101.980   1
   1   5  -6 129.270 75.9300   1
   1  -5  -6 -30.300 114.430   1
 -10   1   5 187.890 106.100   1
 -10  -1   5 138.080 86.5300   1
  10   1  -5 297.880 215.510   1
  10  -1  -5 438.980 250.170   1
  10  -7  -2 4566.02 261.240   1
   8  -7  -4 269.300 210.590   1
   9  -8  -2 283.250 154.540   1
 -11  -6   1 4925.86 675.720   1
  11  -6  -1 5131.05 266.980   1
  12  -2   1 3694.15 676.110   1
 -12  -2  -1 3845.61 490.850   1
 -12   2  -1 3899.97 377.920   1
  -4 -11   0 362.140 193.120   1
   4 -11   0 375.410 203.280   1
   4 -11   0 150.430 79.0600   1
  -4 -11   0 172.010 152.710   1
   4 -10  -3 391.140 226.370   1
   4 -10  -3 -209.83 87.2000   1
   7  -6  -5 934.290 193.590   1
  -7  -6   5 1008.13 253.750   1
   2 -11  -2 342.290 191.240   1
   2 -11  -2 710.630 178.160   1
  -2 -11   2 288.930 162.220   1
   8  -9   0 -57.450 101.680   1
   8   9   0 181.090 132.620   1
  -8  -9   0 101.640 83.0100   1
  -8  -9   0 240.910 152.700   1
  -2 -10  -3 146.640 115.970   1
   2 -10   3 546.380 122.620   1
  -2 -10  -3 584.490 174.970   1
  11   3  -4 413.640 218.050   1
 -11   3   4 -159.77 130.840   1
 -11  -3   4 541.450 169.780   1
  11  -3  -4 577.730 276.310   1
   4  -9  -4 6868.85 665.150   1
   4  -9  -4 7000.99 379.050   1
  11  -3   2 7579.84 325.040   1
 -11   3  -2 6942.12 620.290   1
 -11  -3  -2 7839.02 689.080   1
 -11   3  -2 6955.95 359.920   1
  -2  -7  -5 9685.66 409.530   1
  -2  -7  -5 10923.8 794.050   1
  12  -4  -2 3.62000 156.740   1
 -12   4   2 -45.930 143.740   1
   4 -11  -1 24209.7 1058.59   1
  -4 -11   1 23361.7 988.150   1
  -4 -11   1 24077.3 1011.12   1
   4 -11  -1 26424.8 1021.86   1
  -1 -11  -2 824.690 198.030   1
   1 -11   2 479.770 240.930   1
  -1 -11  -2 303.320 174.440   1
  11  -5  -3 1682.34 389.160   1
 -11  -5  -1 293.810 151.650   1
  11  -5   1 355.010 220.970   1
 -11   5  -1 -35.820 117.900   1
 -10  -5   4 3545.94 626.010   1
  10  -5  -4 3009.24 491.270   1
   9   4  -5 192.160 128.290   1
   9  -4  -5 11.6800 141.800   1
  -9  -4   5 196.890 113.020   1
  -9   5  -3 3453.66 600.510   1
  -9  -5  -3 2733.39 452.160   1
  -9   5  -3 2640.99 415.550   1
   9  -5   3 3169.58 478.500   1
   9   5   3 1696.42 485.030   1
   6 -10  -2 119.440 100.350   1
   6 -10  -2 402.120 207.370   1
   6  10  -2 113.880 71.7400   1
  -4  -8  -4 2968.26 500.700   1
  -4  -8  -4 3543.10 619.330   1
   4  -8   4 3422.20 514.840   1
   4   8   4 2790.52 539.470   1
   4   5  -6 11048.3 457.740   1
   4  -5  -6 11743.4 531.010   1
   0  -5  -6 299.550 178.680   1
   0   5  -6 135.710 66.6900   1
 -12   4   0 8401.28 760.950   1
 -12  -4   0 7548.14 615.950   1
  12  -4   0 7017.50 337.530   1
   6 -10   1 9070.82 404.790   1
  -6 -10  -1 9214.70 733.300   1
   6  10   1 8795.24 926.440   1
  -6 -10  -1 8513.83 995.300   1
  10  -2  -5 1813.84 329.960   1
  10   2  -5 2351.09 427.690   1
 -10  -2   5 2244.13 395.860   1
 -10   2   5 1637.52 304.350   1
  -8  -4  -4 6565.52 338.720   1
  -8   4  -4 6591.87 328.890   1
  -8   4  -4 7037.88 283.210   1
   8   4   4 6365.74 700.600   1
  12  -3  -3 1159.74 251.130   1
 -12   3   3 1112.26 212.660   1
 -12  -3   3 1121.47 236.210   1
   6  -4  -6 314.350 187.650   1
   6   4  -6 614.040 162.100   1
  -6  -4   6 1229.59 206.590   1
  -6  -4   6 606.660 114.720   1
 -13   0   1 343.070 180.430   1
  13   0  -1 175.690 203.180   1
   5   5   5 -1379.6 390.840   1
  -5  -5  -5 207.400 109.130   1
  -5   5  -5 -2.8600 47.8900   1
  -5  -5  -5 357.300 186.160   1
  11  -6   0 229.670 143.190   1
 -11   6   0 540.470 158.340   1
 -11  -6   0 209.690 119.830   1
  -2  -4  -6 1638.98 276.900   1
  -2  -4  -6 1877.41 325.140   1
   2   4   6 1361.98 315.850   1
 -10   3  -3 8419.95 423.710   1
 -10  -3  -3 8708.69 828.730   1
 -10   3  -3 8519.44 349.640   1
  10  -3   3 8188.33 331.640   1
  -9   0  -4 74.8500 49.6400   1
  -7  -3   6 140.640 83.4300   1
   7   3  -6 151.860 89.0900   1
   7  -3  -6 329.900 209.450   1
   3 -11  -2 88.1800 53.1600   1
  -3 -11   2 200.140 129.930   1
   3 -11  -2 -17.920 177.570   1
   8   0  -6 307.930 217.850   1
   3   3   6 2235.91 507.290   1
  -3  -3  -6 2453.05 444.290   1
  -3  -3  -6 2411.52 442.040   1
  -7   0  -5 142.040 78.8600   1
   7   0   5 -308.28 324.120   1
   4   6   5 7106.20 765.280   1
  -4  -6  -5 7003.83 383.470   1
  -4  -6  -5 7638.28 631.150   1
   8  -9  -2 86.0900 95.9700   1
   8  -9  -2 49.0400 46.6300   1
   4   0   6 996.810 249.780   1
  -4   0  -6 1252.95 263.970   1
   7  -9  -3 3867.93 346.390   1
  13  -1  -1 10970.5 512.490   1
  13   1  -1 10053.0 467.030   1
 -13  -1   1 9354.88 771.090   1
 -13   1   1 10107.4 804.770   1
  -5  -9  -3 1977.77 364.120   1
  -5  -9  -3 2039.68 368.020   1
   5   9   3 781.350 223.320   1
   5  -9   3 2577.58 469.310   1
   2  -9   4 278.160 142.990   1
  -2  -9  -4 372.950 240.630   1
  -2  -9  -4 402.860 206.960   1
   9  -1   4 492.970 113.040   1
  -9   1  -4 458.610 227.910   1
  -9   1  -4 371.730 195.430   1
  -9  -1  -4 446.590 224.750   1
  -8  -1   6 -44.150 99.3800   1
   8  -1  -6 380.770 216.110   1
   8   1  -6 581.130 177.300   1
   7  -8  -4 -69.620 148.300   1
  -7  -1  -5 1597.06 272.040   1
  -7   1  -5 2051.00 415.870   1
  -7   1  -5 1303.71 301.690   1
   7   1   5 2828.31 603.390   1
   8  -8   2 58.4700 85.5200   1
  -8  -8  -2 419.160 235.240   1
  -8  -8  -2 -364.59 146.110   1
   5 -10   2 1346.28 257.260   1
   5  10   2 1706.28 330.300   1
  -5 -10  -2 846.970 184.900   1
  -5 -10  -2 1564.98 313.360   1
   2  -8  -5 1554.75 294.900   1
   2  -8  -5 1580.33 302.100   1
  -4  -1  -6 2946.60 450.510   1
  -4  -1  -6 3960.92 431.100   1
  -4   1  -6 3691.82 615.610   1
   4  -1   6 2082.99 458.030   1
 -13   0   2 10565.1 731.700   1
  13   0  -2 12725.8 601.020   1
  -2 -11  -2 3631.88 605.440   1
  -2 -11  -2 1819.58 357.140   1
   2 -11   2 1999.72 395.130   1
  -9  -7  -2 2288.39 406.320   1
   9   7   2 1691.78 581.030   1
   9  -7   2 1835.81 383.650   1
  12  -3   1 28500.8 13253.8   1
 -12   3  -1 28120.9 1084.86   1
 -12  -3  -1 28831.0 13421.2   1
   1  -8  -5 1515.13 340.590   1
   1  -8  -5 2042.03 355.320   1
   6  -7  -5 3645.82 573.000   1
   4 -11   1 3292.98 591.710   1
  -4 -11  -1 3571.81 599.880   1
  -4 -11  -1 3043.66 527.390   1
   9  -8   1 1480.87 304.240   1
  -9  -8  -1 1760.69 327.170   1
   9   8   1 1164.02 260.210   1
  13  -1  -2 8523.37 584.970   1
 -13   1   2 9264.28 672.540   1
  13   1  -2 8402.25 440.290   1
 -13  -1   2 8181.04 604.580   1
  -6   4  -5 4002.90 451.730   1
  -6  -4  -5 3961.10 262.130   1
  -6  -4  -5 3125.04 570.710   1
   5  -9  -4 2599.26 462.590   1
   5  -9  -4 3307.15 570.990   1
   5  -5  -6 1651.72 296.630   1
   5   5  -6 1748.87 292.690   1
   7 -10  -1 409.910 201.630   1
   7 -10  -1 602.230 127.310   1
  -7 -10   1 340.950 190.180   1
  -7 -10   1 445.460 231.290   1
   3  -8  -5 3631.78 687.870   1
   3  -8  -5 4167.10 409.630   1
   5 -10  -3 182.910 118.330   1
   5 -10  -3 251.710 180.720   1
  -1  -5  -6 379.700 190.790   1
  -1  -5  -6 -12.970 152.400   1
  -3 -10  -3 5883.27 423.520   1
   3 -10   3 6709.34 419.100   1
  -3 -10  -3 6223.78 493.360   1
   7 -10   0 47.0200 114.620   1
   7  10   0 837.460 242.270   1
  -7 -10   0 166.370 103.330   1
  -7 -10   0 439.540 243.010   1
 -13   2   1 2970.73 588.000   1
  13  -2  -1 2443.36 478.550   1
 -13  -2   1 2762.52 507.530   1
   0  -8  -5 602.430 124.590   1
   0  -8  -5 365.710 231.200   1
 -13   0   0 1378.92 261.830   1
  13   0   0 748.050 198.100   1
   9  -2   4 21.9800 23.7300   1
  -9  -2  -4 377.180 205.220   1
  -9   2  -4 132.740 77.4400   1
  -9   2  -4 271.280 152.190   1
  10  -7   1 188.400 131.820   1
  10   7   1 -123.21 248.700   1
 -10  -7  -1 -39.320 150.420   1
   8  -2  -6 3616.83 576.880   1
   8   2  -6 3808.07 268.660   1
  -8  -2   6 3669.74 674.830   1
  10  -3  -5 980.480 178.070   1
  10   3  -5 442.440 282.410   1
 -10  -3   5 742.700 142.220   1
  12  -5  -1 7943.80 631.160   1
 -12  -5   1 6145.68 627.340   1
 -12   5   1 9410.29 736.470   1
   7   2   5 8975.88 1307.17   1
  -7   2  -5 12390.2 535.080   1
  -7   2  -5 12036.9 458.550   1
  -7  -2  -5 11554.2 766.820   1
 -11  -4   4 342.580 189.040   1
  11  -4  -4 482.610 257.500   1
 -11   4  -2 920.290 177.500   1
 -11  -4  -2 477.850 233.540   1
  11  -4   2 631.320 158.260   1
  -4  -2  -6 12870.7 533.670   1
  -4  -2  -6 12681.4 606.850   1
   4  -2   6 9492.57 1529.93   1
  -6  -7  -4 1602.82 344.570   1
   6   7   4 1218.87 302.590   1
  -6  -7  -4 1465.82 287.010   1
  -5 -11   0 -145.21 126.900   1
   5 -11   0 577.080 200.020   1
   5  11   0 1857.05 615.980   1
  -5 -11   0 658.830 151.890   1
   7   6   4 1332.02 293.990   1
  -7   6  -4 1355.31 257.980   1
  -7  -6  -4 1255.83 210.920   1
  -7  -6  -4 1186.71 245.820   1
   8  -9   1 7078.62 308.940   1
  -8  -9  -1 6156.46 899.430   1
  -8  -9  -1 7561.88 626.450   1
   3   7   5 967.670 283.170   1
  -3  -7  -5 321.320 214.130   1
  -3  -7  -5 604.920 116.280   1
   7  -9   2 3878.71 188.800   1
   7   9   2 4441.61 503.090   1
  -7  -9  -2 3171.03 594.770   1
  -7  -9  -2 3350.26 560.320   1
  -5 -11   1 1826.20 355.660   1
   5 -11  -1 1025.97 194.440   1
  -5 -11   1 1047.36 192.060   1
   5  11  -1 473.600 242.330   1
  13  -1   0 97.3700 172.610   1
  13   1   0 391.360 201.450   1
 -13  -1   0 -37.550 125.840   1
 -13   1   0 447.070 231.280   1
   4 -11  -2 4158.72 292.400   1
   4 -11  -2 4740.53 472.330   1
  -4 -11   2 4806.12 509.150   1
  12   0  -4 2286.38 396.370   1
 -12   0   4 2228.73 385.360   1
 -13  -2   2 5033.02 462.310   1
  13  -2  -2 4911.48 366.320   1
 -13   2   2 6348.38 632.610   1
  13   2  -2 5008.94 370.760   1
  10  -6   2 5873.28 330.160   1
  10   6   2 5905.85 776.070   1
 -10  -6  -2 6080.62 503.410   1
   4  -8  -5 -91.390 125.910   1
  10  -7  -3 886.770 239.240   1
   2   6  -6 3862.81 201.090   1
   2  -6  -6 4207.63 455.100   1
  -8  -7  -3 4194.27 319.500   1
   8  -7   3 4047.33 188.690   1
  -8  -7  -3 3912.45 451.030   1
 -12  -1   4 7053.42 602.930   1
 -12   1   4 7564.85 772.350   1
  12   1  -4 7161.43 414.700   1
  12  -1  -4 7781.56 428.720   1
 -12  -4   3 161.380 88.8200   1
 -12   4   3 602.620 127.220   1
  12  -4  -3 268.780 158.910   1
   0 -12   0 3880.59 450.870   1
   0 -12   0 4042.79 360.090   1
  10   4   3 8075.97 1091.28   1
 -10   4  -3 9877.43 404.640   1
  10  -4   3 9864.09 383.230   1
 -10   4  -3 10307.8 429.120   1
 -10  -4  -3 9890.11 465.850   1
  -8  -6   5 899.670 202.680   1
   8  -6  -5 364.000 214.340   1
 -12   5   2 754.630 189.300   1
  12  -5  -2 800.720 195.900   1
  -3 -11  -2 64.3800 101.660   1
  -3 -11  -2 408.430 240.820   1
   3 -11   2 470.930 227.650   1
   9  -8  -3 117.520 169.670   1
   7  -4  -6 -225.65 142.530   1
   7   4  -6 -223.92 127.980   1
  -7  -4   6 323.250 173.760   1
  -7  -4   6 -61.530 43.9700   1
   3   6  -6 2773.89 545.450   1
   3  -6  -6 2110.10 443.890   1
  -7  -8  -3 7565.27 653.410   1
   7   8   3 6845.60 838.150   1
  -7  -8  -3 8684.66 488.910   1
   1   6  -6 282.390 155.490   1
   1  -6  -6 -71.030 114.250   1
   9  -5  -5 5536.74 581.040   1
  -9  -5   5 4763.84 627.780   1
   3  -9   4 399.800 195.770   1
  -3  -9  -4 1297.62 244.070   1
  -3  -9  -4 118.150 99.6900   1
  -3  -4  -6 1080.35 236.250   1
  -3  -4  -6 1183.53 221.990   1
   3   4   6 617.110 254.280   1
  -1  -8  -5 21.9500 168.790   1
  -1  -8  -5 82.4700 102.190   1
  -1 -12   0 354.890 187.720   1
  -1 -12   0 428.850 221.790   1
   1 -12   0 189.190 143.320   1
   1 -12   0 124.630 91.1700   1
  10  -8  -1 7858.98 800.480   1
 -10  -8   1 6967.77 732.450   1
  13  -2   0 1320.25 254.060   1
 -13  -2   0 745.380 172.050   1
 -13   2   0 1040.89 187.760   1
 -13  -2   0 672.560 148.470   1
 -12  -5   0 5974.81 704.950   1
  12  -5   0 4873.55 507.540   1
 -12   5   0 6414.29 845.950   1
   7 -10  -2 940.500 175.460   1
   7 -10  -2 1281.45 233.950   1
  -5  -8  -4 3048.62 414.420   1
  -5  -8  -4 3432.51 427.350   1
   5   8   4 2401.64 1297.82   1
   8   5   4 1446.03 294.790   1
  -8  -5  -4 345.510 173.810   1
  -8   5  -4 156.200 81.7500   1
  -8  -5  -4 208.510 126.210   1
   9  -7  -4 -73.370 174.700   1
   6   5  -6 5580.65 572.170   1
  -6  -5   6 4496.08 588.220   1
   6  -5  -6 5998.44 637.770   1
 -13  -3   1 11231.8 1258.51   1
 -13   3   1 10521.2 1089.16   1
  13  -3  -1 13602.9 1353.18   1
 -12   0  -2 872.620 135.940   1
  12   0   2 289.150 175.160   1
 -12   0  -2 758.640 122.470   1
 -12  -4  -1 995.570 213.370   1
 -12   4  -1 670.410 150.500   1
  12  -4   1 530.640 269.030   1
   2   5   6 1165.85 323.740   1
  -2  -5  -6 416.230 207.420   1
  -2  -5  -6 214.670 153.830   1
  -9   3  -4 1148.61 215.000   1
  -9  -3  -4 1045.44 196.570   1
   9   3   4 886.270 225.460   1
  -9   3  -4 1145.01 181.890   1
  11  -6  -3 1651.24 275.250   1
  11  -6   1 41.5800 101.030   1
 -11   6  -1 517.540 255.980   1
 -11  -6  -1 605.010 135.640   1
  10  -6  -4 -705.05 173.390   1
   8  -3  -6 3651.35 571.030   1
  -8  -3   6 2736.03 420.400   1
   8   3  -6 2598.08 298.630   1
   9  -6   3 735.460 147.360   1
  -9  -6  -3 705.600 141.530   1
   9   6   3 1544.59 316.460   1
   2   0  -7 259.160 159.780   1
  -2   0   7 527.530 319.030   1
  -7   3  -5 187.330 118.650   1
   7   3   5 -315.73 417.040   1
  -7   3  -5 76.3100 111.650   1
  -7  -3  -5 399.650 266.230   1
   9  -9  -1 4495.90 481.480   1
  -9  -9   1 4487.05 670.950   1
 -12  -2   4 437.560 222.030   1
  12  -2  -4 -146.76 165.240   1
 -12   2   4 246.300 136.830   1
  12   2  -4 -576.56 202.110   1
  -4  -3  -6 438.370 211.100   1
  -4  -3  -6 185.940 104.790   1
   4   3   6 1581.68 335.290   1
  -3   0   7 -99.990 267.430   1
   3   0  -7 140.280 91.8000   1
   4   6  -6 7910.09 794.980   1
   4  -6  -6 7432.78 1102.81   1
   6  -9  -4 5132.12 561.050   1
  11  -7  -1 7891.13 814.610   1
 -11  -7   1 7898.13 1047.37   1
   0  -6  -6 1261.23 241.300   1
   0  -6  -6 986.040 198.910   1
  13   0  -3 688.830 218.140   1
 -13   0   3 -7.1900 158.590   1
   0 -12  -1 988.300 173.340   1
   0 -12  -1 1036.55 154.300   1
   0 -12   1 1088.70 167.400   1
   0 -12   1 565.850 318.050   1
 -12  -1  -2 720.960 123.100   1
 -12   1  -2 538.890 276.890   1
  12  -1   2 574.270 324.220   1
 -12   1  -2 1025.47 190.380   1
 -11   0   5 -224.50 109.030   1
  11   0  -5 148.490 171.720   1
   2 -12   0 1513.66 246.080   1
   2 -12   0 1532.52 268.100   1
  -2 -12   0 2008.43 302.710   1
  -2 -12   0 1899.71 277.770   1
  11   0   3 286.460 191.790   1
 -11   0  -3 358.620 178.270   1
 -11   0  -3 226.330 117.050   1
   1 -12  -1 62.9100 92.5900   1
  -1 -12   1 92.1300 70.5800   1
   1 -12  -1 118.580 90.4400   1
  -1 -12   1 295.770 177.910   1
  -7  -7   5 12429.2 1318.60   1
   7  -7  -5 12306.3 1231.70   1
  10  -8   0 5658.33 622.880   1
 -10  -8   0 6042.76 737.070   1
   2  -1  -7 1643.76 293.690   1
   2   1  -7 2284.89 378.630   1
  -2  -1   7 1576.29 320.330   1
  -2   1   7 1479.80 303.160   1
   6 -10  -3 6563.62 710.150   1
   6 -10  -3 7115.01 936.670   1
  -5 -11  -1 4370.15 591.750   1
   5 -11   1 4133.44 481.060   1
  -5 -11  -1 4627.53 576.080   1
   5  11   1 3755.14 616.170   1
   4 -10   3 1423.05 193.410   1
  -4 -10  -3 1449.60 253.680   1
  -4 -10  -3 1490.15 262.130   1
   3  -1  -7 2496.43 371.420   1
   3   1  -7 1933.94 269.770   1
  -1 -11   3 13346.9 1314.93   1
   1 -11  -3 12788.4 1269.90   1
   1 -11  -3 13829.6 1370.67   1
 -13  -3   2 2738.96 334.050   1
 -13   3   2 2783.79 414.050   1
  13  -3  -2 3635.38 460.400   1
   1 -10  -4 3111.99 378.010   1
   1 -10  -4 3301.29 380.560   1
   7 -10   1 2206.10 345.310   1
  -7 -10  -1 2090.73 413.330   1
   7  10   1 1628.42 312.200   1
  -7 -10  -1 2073.08 315.710   1
   5  -8  -5 753.580 220.160   1
  -5  -6  -5 960.150 150.320   1
  -5   6  -5 1258.85 210.900   1
   5   6   5 1052.09 337.120   1
  -5  -6  -5 798.590 161.810   1
  -1   0   7 -289.05 282.120   1
   1   0  -7 212.220 103.730   1
 -13  -1   3 3963.21 548.110   1
  13   1  -3 3528.08 433.320   1
 -13   1   3 4127.85 571.140   1
  13  -1  -3 3724.61 498.170   1
   2 -10  -4 2315.87 341.190   1
   2 -10  -4 3021.23 359.400   1
  11   1  -5 2775.47 540.710   1
 -11  -1   5 2731.87 403.540   1
 -11   1   5 2518.50 440.050   1
  11  -1  -5 2738.42 351.010   1
 -11   1  -3 2324.15 375.410   1
 -11  -1  -3 2762.77 395.510   1
  11  -1   3 2736.38 308.290   1
 -11   1  -3 2146.72 352.650   1
   9   0  -6 7934.67 898.480   1
  -9   0   6 6257.76 776.700   1
   1 -12   1 4696.30 660.890   1
  -1 -12  -1 4899.75 623.250   1
  -1 -12  -1 3774.45 568.630   1
  10   4  -5 3047.28 568.410   1
 -10  -4   5 2978.57 379.160   1
   5 -11  -2 2520.19 332.770   1
   5 -11  -2 2030.97 303.200   1
  -5 -11   2 1962.52 317.260   1
  10  -8  -2 288.210 219.440   1
   9  -9   0 5028.25 538.390   1
   9   9   0 3820.61 1060.76   1
  -9  -9   0 6531.17 824.100   1
  -2 -11   3 340.870 193.720   1
   2 -11  -3 -120.92 155.800   1
   2 -11  -3 119.350 71.4000   1
   5   0   6 454.040 264.480   1
  -5   0  -6 127.460 78.3300   1
   8  -9  -3 3818.64 628.600   1
   0 -11  -3 6390.26 845.790   1
   0 -11  -3 6155.16 837.850   1
   0 -11   3 6214.34 837.520   1
   4   0  -7 218.730 110.950   1
   8  -8  -4 1158.18 221.080   1
   6  -9   3 8280.57 814.250   1
  -6  -9  -3 8372.45 1117.35   1
  -6  -9  -3 8050.35 900.860   1
  -6  -5  -5 552.970 324.700   1
  -6  -5  -5 918.690 159.430   1
   6   5   5 -70.520 392.770   1
  -6   5  -5 477.740 235.370   1
   1  -1  -7 736.880 165.570   1
   1   1  -7 790.820 148.640   1
  -1   1   7 636.590 222.030   1
  -1  -1   7 1483.84 291.740   1
  -6 -10  -2 1450.48 222.680   1
   6  10   2 596.540 203.830   1
  -6 -10  -2 838.540 149.640   1
   6 -10   2 1102.01 239.280   1
  -2 -12   1 1652.34 333.650   1
   2 -12  -1 1562.33 237.640   1
  -2 -12   1 2354.32 1301.95   1
   2 -12  -1 1846.34 270.110   1
   0 -10  -4 913.950 196.820   1
   0 -10  -4 50.5600 116.710   1
   9  -1  -6 1156.49 258.470   1
   9   1  -6 879.300 206.800   1
  -9  -1   6 675.120 129.130   1
   5  -1   6 615.780 158.810   1
   5   1   6 291.130 201.000   1
  -5  -1  -6 90.4600 165.390   1
  -5   1  -6 268.820 140.120   1
  -4  -1   7 353.100 210.780   1
   4   1  -7 184.380 126.580   1
   4  -1  -7 -151.76 89.2700   1
  -2  -8  -5 341.630 200.970   1
  -2  -8  -5 227.580 144.260   1
  11  -7  -2 6312.58 677.600   1
  11  -7   0 108.150 88.5200   1
 -11  -7   0 -128.74 160.960   1
 -12   2  -2 4514.00 571.740   1
 -12  -2  -2 6330.78 668.620   1
 -12   2  -2 5499.10 574.420   1
  12  -2   2 5333.96 550.490   1
   3 -10  -4 1335.37 237.510   1
   3 -10  -4 1386.73 265.840   1
  13  -3   0 1884.88 284.300   1
 -13  -3   0 1735.70 329.280   1
 -13   3   0 1969.60 296.540   1
   2   2  -7 594.510 128.230   1
   2  -2  -7 416.750 222.140   1
  -2  -2   7 588.950 161.450   1
  -4  -7  -5 7644.03 802.520   1
   4   7   5 8445.86 1100.75   1
  -4  -7  -5 7388.95 1032.94   1
 -11  -5   4 323.530 164.550   1
  11  -5  -4 617.520 152.300   1
 -11   5  -2 4730.61 518.170   1
  11  -5   2 5154.79 518.510   1
 -11  -5  -2 5853.88 728.220   1
  -6 -11   1 11668.0 1352.40   1
   6 -11  -1 12249.8 1236.49   1
  -6 -11   1 12015.6 1293.44   1
   6  11  -1 8376.43 1266.38   1
   6 -11  -1 12900.6 1257.60   1
  -3  -2   7 552.150 299.530   1
   3   2  -7 14.4800 49.9900   1
   3  -2  -7 206.460 117.910   1
   9  -9  -2 -19.370 41.6300   1
   9  -9  -2 1.02000 158.880   1
  13   2  -3 3809.97 511.370   1
 -13   2   3 4652.39 625.410   1
 -13  -2   3 3595.13 493.480   1
  13  -2  -3 4137.69 476.160   1
  -6 -11   0 476.310 254.920   1
   6 -11   0 946.120 193.020   1
  -6 -11   0 2353.44 1225.35   1
   5   6  -6 1802.55 277.380   1
   5  -6  -6 1673.99 371.840   1
  -5  -6   6 905.910 212.970   1
   0   0   7 601.100 179.120   1
   0   0  -7 -44.480 57.0000   1
  -4 -11  -2 454.990 241.360   1
  -4 -11  -2 735.920 134.650   1
   4 -11   2 370.480 182.540   1
  -3 -11   3 1875.35 380.100   1
   3 -11  -3 2393.92 1253.03   1
   3 -11  -3 2113.30 299.710   1
  -1  -6  -6 153.530 156.370   1
  -1  -6  -6 332.490 177.790   1
   1 -11   3 8965.69 890.540   1
  -1 -11  -3 10377.4 1220.53   1
  -1 -11  -3 8910.00 976.610   1
  11  -2  -5 180.260 184.790   1
  11   2  -5 -250.44 171.270   1
 -11  -2   5 639.950 117.550   1
 -11   2   5 332.520 180.240   1
 -11   2  -3 2883.25 509.740   1
  11  -2   3 3886.37 397.380   1
 -11   2  -3 3480.13 524.640   1
 -11  -2  -3 4553.54 601.830   1
  -3 -12   0 6272.38 935.320   1
   3 -12   0 5173.70 764.010   1
   3 -12   0 6259.39 630.700   1
  -3 -12   0 5723.20 772.670   1
  13   0   1 39.9100 155.350   1
 -13   0  -1 282.140 152.280   1
 -13   0  -1 -270.36 157.000   1
  -2 -12  -1 18065.8 1808.95   1
  -2 -12  -1 19243.7 9897.24   1
   2 -12   1 18379.8 1802.11   1
 -12  -3   4 -345.39 134.140   1
  12  -3  -4 743.780 224.470   1
  12   3  -4 -410.65 185.920   1
 -12   3   4 262.490 152.390   1
   1  -2  -7 3156.34 381.170   1
   1   2  -7 2387.60 1254.68   1
  -1   2   7 2292.39 391.530   1
   8 -10  -1 615.370 139.480   1
   8  10  -1 743.340 165.570   1
  -8 -10   1 852.130 265.470   1
   0   1   7 5415.24 803.600   1
   0  -1  -7 6565.05 658.370   1
   5   0  -7 352.490 176.490   1
   9  -2  -6 555.340 337.360   1
   9   2  -6 591.950 111.530   1
  -9  -2   6 712.030 132.560   1
   1 -10   4 1711.18 241.180   1
  -1 -10  -4 1201.18 214.140   1
  -1 -10  -4 715.380 169.650   1
  13  -1   1 10298.7 1038.44   1
 -13   1  -1 7986.54 924.910   1
 -13  -1  -1 9002.17 1144.46   1
 -13   1  -1 9948.41 1082.18   1
 -13  -1  -1 7339.35 952.250   1
  13   1   1 9495.45 978.760   1
  12  -6  -1 1616.91 240.290   1
 -12   6   1 2185.37 348.650   1
 -12  -6   1 1497.00 268.300   1
   4  -9   4 91.0100 48.5000   1
  -4  -9  -4 461.900 256.670   1
   4   9   4 471.210 286.030   1
  -4  -9  -4 -17.550 55.7900   1
  -5  -2  -6 -34.840 134.680   1
  -5   2  -6 -127.18 70.8200   1
  -5  -2  -6 120.510 68.8900   1
   4  -2  -7 63.0100 98.7700   1
   4   2  -7 0.06000 93.0800   1
  -4  -2   7 889.240 194.580   1
 -12   5   3 894.670 150.880   1
  12  -5  -3 1872.47 325.830   1
  -3 -12   1 2951.91 466.740   1
   3 -12  -1 2678.14 356.610   1
  -3 -12   1 2544.89 381.330   1
   3 -12  -1 3407.68 507.530   1
  13  -4  -1 178.530 137.370   1
 -13   4   1 597.560 105.940   1
  -8   0  -5 42.6500 55.4300   1
  10  -5   3 1623.15 271.220   1
  10   5   3 1770.09 395.980   1
 -10  -5  -3 2183.38 328.690   1
 -10   5  -3 2385.67 1262.94   1
  -9   4  -4 1380.06 250.650   1
   9   4   4 1058.01 299.600   1
  -9  -4  -4 1765.19 292.140   1
  -9   4  -4 1217.61 214.680   1
   5   1  -7 160.020 115.830   1
   5  -1  -7 407.430 208.720   1
   7  -5  -6 1591.84 271.850   1
  -7  -5   6 1070.94 249.760   1
   7   5  -6 1365.26 237.230   1
   8 -10   0 4972.18 788.490   1
  -8 -10   0 3511.95 545.120   1
  -8 -10   0 5104.95 603.880   1
   8   4  -6 5677.99 600.950   1
   8  -4  -6 4826.06 510.880   1
  -8  -4   6 4595.34 665.740   1
  -3  -5  -6 3102.94 454.940   1
  -3  -5  -6 2808.84 460.800   1
   3   5   6 2626.05 394.910   1
  -7  -4  -5 1936.67 356.950   1
  -7   4  -5 2805.96 398.190   1
  -7  -4  -5 2249.53 419.260   1
   4 -10  -4 -32.360 149.840   1
   4 -10  -4 656.110 125.150   1
  -4  -4  -6 490.710 242.450   1
  -4  -4  -6 514.940 249.250   1
   4   4   6 1559.48 401.980   1
  -8  -1  -5 2742.43 306.260   1
   8   1   5 3087.21 608.300   1
  -8   1  -5 3212.87 366.450   1
  -8   1  -5 3000.19 420.730   1
   9  -8   2 433.960 210.110   1
  -9  -8  -2 374.970 186.720   1
   9   8   2 1040.77 331.130   1
  -9  -8  -2 479.650 250.640   1
   6  -8  -5 2093.41 297.650   1
 -13   4   2 8972.04 1156.37   1
  13  -4  -2 8041.73 837.060   1
 -13  -4   2 7651.54 1135.79   1
   7   7   4 7958.74 1283.49   1
  -7  -7  -4 9672.10 1127.38   1
  -7  -7  -4 10787.2 1127.24   1
 -12   3  -2 113.140 98.0000   1
  12  -3   2 617.690 100.860   1
 -12  -3  -2 163.480 124.050   1
 -12   3  -2 165.370 92.4400   1
 -12  -5  -1 745.070 141.120   1
 -12   5  -1 -63.750 132.740   1
  12  -5   1 448.890 300.450   1
   0  -2  -7 1276.71 215.090   1
   0   2   7 1217.49 368.840   1
   0  -2   7 784.160 196.030   1
  12  -6  -2 6711.94 710.990   1
  10   0   4 237.010 133.220   1
 -10   0  -4 256.320 144.600   1
 -10   0  -4 -67.370 95.7600   1
   4 -11  -3 962.320 204.740   1
   4 -11  -3 889.820 176.820   1
   2 -11   3 6628.13 763.080   1
  -2 -11  -3 5780.21 614.690   1
  -2 -11  -3 6616.08 777.850   1
  -9  -6   5 1620.27 283.630   1
   9  -6  -5 1725.27 387.420   1
 -13   2  -1 133.860 90.6500   1
 -13  -2  -1 -99.050 110.610   1
  13  -2   1 190.820 119.520   1
   7  -9  -4 2814.29 422.160   1
   2   3  -7 121.580 81.5900   1
   2  -3  -7 7.97000 57.1300   1
  -2  -3   7 675.880 151.990   1
   8  -9   2 7428.47 789.320   1
  -8  -9  -2 5965.09 804.060   1
  -8  -9  -2 8123.54 994.660   1
   8   9   2 4921.59 806.980   1
   2  -9  -5 1229.07 185.350   1
   2  -9  -5 883.690 131.150   1
   3   3  -7 801.450 157.120   1
   3  -3  -7 738.080 138.640   1
   1   0   7 -95.630 364.770   1
 -13  -3   3 1416.62 248.200   1
 -13   3   3 1234.86 232.440   1
  13   3  -3 1151.47 221.160   1
  13  -3  -3 1394.60 237.730   1
  -1 -12   2 363.290 204.890   1
   1 -12  -2 551.300 327.560   1
   1 -12  -2 698.340 109.230   1
  10  -7   2 91.0300 93.3100   1
  10   7   2 -797.77 363.570   1
 -10  -7  -2 256.670 138.190   1
   1  -9  -5 2413.39 1264.21   1
   1  -9  -5 2247.89 320.270   1
  10  -8   1 1294.14 268.890   1
 -10  -8  -1 1105.10 208.540   1
  10   8   1 1084.92 268.270   1
  12  -6   0 2321.34 313.640   1
 -12   6   0 2410.07 1286.22   1
 -12  -6   0 2028.46 290.100   1
   3 -12   1 476.180 249.200   1
  -3 -12  -1 281.100 148.980   1
  -3 -12  -1 186.330 139.750   1
 -10  -1  -4 2581.82 351.900   1
 -10   1  -4 1918.48 298.470   1
 -10   1  -4 1631.35 362.480   1
 -11  -3   5 -31.040 119.910   1
  11   3  -5 11.8000 178.610   1
  11  -3  -5 489.690 252.670   1
   0 -12  -2 216.030 113.550   1
   0 -12  -2 -259.14 180.480   1
   0 -12   2 157.620 109.850   1
  11  -3   3 458.850 231.770   1
 -11   3  -3 910.730 216.260   1
 -11  -3  -3 475.790 248.170   1
 -11   3  -3 444.010 238.940   1
  -5  -2   7 1189.37 181.930   1
   5   2  -7 433.520 238.220   1
   5  -2  -7 181.030 100.740   1
   2  -7  -6 540.310 291.340   1
   2   7  -6 456.340 227.120   1
   6 -11  -2 2337.82 1219.51   1
   6 -11  -2 2063.23 251.740   1
  -8  -6  -4 1412.00 202.710   1
  -8  -6  -4 1380.58 272.290   1
   9  -9   1 -66.230 90.4900   1
   9   9   1 505.680 281.630   1
  -9  -9  -1 258.840 226.720   1
   8 -10  -2 163.490 162.380   1
   8 -10  -2 156.660 93.0700   1
  -6  -8  -4 3589.52 563.960   1
  -6  -8  -4 3430.45 384.990   1
   6   8   4 2963.45 650.960   1
   1   1   7 780.700 326.040   1
  -1  -1  -7 413.690 209.930   1
   6  -6  -6 1354.47 298.410   1
  -6  -6   6 1080.68 179.240   1
   6   6  -6 1117.76 180.590   1
   7 -10  -3 4284.78 468.050   1
   7 -10  -3 4800.71 750.970   1
  -8   2  -5 -29.350 52.8700   1
  -8  -2  -5 424.990 232.520   1
  -8   2  -5 115.370 60.5500   1
   8   2   5 724.550 210.100   1
  -1   3   7 1077.72 410.630   1
   1  -3  -7 250.220 140.040   1
  -1  -3   7 -140.79 195.850   1
  -3  -8  -5 14827.6 1681.01   1
  -3  -8  -5 13606.3 1495.07   1
   3   8   5 13873.2 1662.67   1
   5  10   3 -474.49 355.790   1
  -5 -10  -3 247.210 148.390   1
  -5 -10  -3 386.530 230.000   1
   5 -10   3 280.370 152.620   1
  -2  -6  -6 1452.84 530.590   1
  -2  -6  -6 1320.00 512.060   1
   2   6   6 2036.59 307.330   1
   8  -7  -5 424.810 281.740   1
  -8  -7   5 314.760 189.300   1
 -13   4   0 3190.20 424.570   1
 -13  -4   0 3428.05 347.490   1
  13  -4   0 3014.85 369.270   1
   2 -10   4 305.640 168.290   1
  -2 -10  -4 715.720 277.240   1
  -2 -10  -4 622.950 259.340   1
   3  -9  -5 355.250 191.910   1
   3  -9  -5 665.600 276.750   1
  -4 -12   0 8825.11 666.820   1
   4 -12   0 7805.48 754.120   1
  -4 -12   0 8274.37 434.740   1
   9  -3  -6 -48.910 157.640   1
   9   3  -6 717.210 342.220   1
  -9  -3   6 167.090 99.8400   1
   2 -12  -2 565.590 213.290   1
   2 -12  -2 458.310 244.190   1
  -2 -12   2 678.770 272.950   1
   3  -7  -6 3728.98 241.420   1
   3   7  -6 5365.54 206.560   1
   1   7  -6 22.0400 45.8900   1
   1  -7  -6 -422.33 122.780   1
   1  -7  -6 402.880 220.680   1
  -6 -11  -1 216.190 213.700   1
   6 -11   1 201.360 146.830   1
  -6 -11  -1 -138.11 144.170   1
   6  11   1 -60.700 225.950   1
  10  -5  -5 1394.36 520.830   1
  10   5  -5 907.270 369.980   1
 -10  -5   5 1125.26 422.200   1
  -5   3  -6 442.250 235.050   1
  -5  -3  -6 303.830 161.270   1
  -5  -3  -6 638.550 259.140   1
  -4  -3   7 344.880 188.000   1
   4  -3  -7 161.760 115.990   1
   4   3  -7 -72.860 91.8600   1
   0  -9  -5 1003.54 376.210   1
   0  -9  -5 666.940 249.290   1
  -4 -12   1 446.680 258.910   1
   4 -12  -1 850.460 341.710   1
  -4 -12   1 159.960 151.580   1
   4 -12  -1 328.140 179.140   1
  -1 -12  -2 939.950 350.520   1
  -1 -12  -2 1148.36 445.270   1
   1 -12   2 616.120 227.960   1
  10  -8  -3 342.330 258.770   1
   6  -1  -7 273.620 149.180   1
   6   1  -7 756.480 295.610   1
  -8  -8  -3 -45.730 142.940   1
   8  -8   3 358.430 187.180   1
  -8  -8  -3 882.530 355.680   1
  12  -4  -4 507.250 236.060   1
  12   4  -4 -108.76 204.810   1
 -12   4   4 -365.75 140.210   1
 -12  -4   4 463.810 179.970   1
 -14   0   1 236.570 146.690   1
  14   0  -1 -181.20 173.850   1
   5 -10  -4 282.510 154.870   1
   5 -10  -4 441.460 247.120   1
  11  -7  -3 218.560 143.480   1
 -10   2  -4 544.430 207.870   1
 -10   2  -4 1032.27 381.850   1
 -10  -2  -4 817.070 313.740   1
  11  -7   1 8145.35 226.380   1
 -11  -7  -1 8226.14 580.560   1
  10  -7  -4 1388.32 552.810   1
  -9  -7  -3 75.9700 99.9700   1
   9   7   3 -167.27 374.310   1
   9  -7   3 151.400 97.0600   1
  -9  -7  -3 327.820 271.130   1
   5 -11   2 419.170 227.090   1
  -5 -11  -2 393.050 224.500   1
   5  11   2 -397.85 301.820   1
   1   2   7 -359.37 311.340   1
   1  -2   7 1255.10 498.350   1
  -1  -2  -7 833.890 319.340   1
   4  -7  -6 208.600 125.020   1
 -14  -1   1 4773.25 280.500   1
 -14   1   1 4501.14 452.530   1
  14   1  -1 4097.96 260.470   1
  14  -1  -1 3964.61 431.580   1
  -6   6  -5 62.1500 57.9100   1
  -6  -6  -5 5.59000 69.5000   1
  -6  -6  -5 389.310 215.330   1
   6   6   5 557.240 469.630   1
   0  -7  -6 1743.29 136.300   1
   0  -7  -6 1322.69 505.100   1
   0  -3  -7 182.320 109.150   1
   0  -3   7 -515.82 203.930   1
   0   3   7 963.220 498.940   1
   4  -9  -5 756.260 278.150   1
   4  -9  -5 198.970 140.140   1
 -14   0   2 1994.35 160.700   1
  -3 -12   2 2410.10 260.890   1
   3 -12  -2 2820.27 301.510   1
   3 -12  -2 2823.73 294.660   1
  13  -3   1 1060.32 405.480   1
 -13  -3  -1 1137.99 424.860   1
 -13   3  -1 1354.21 527.320   1
   9  -8  -4 448.820 257.660   1
  10   0  -6 2112.99 227.940   1
 -10   0   6 2027.29 245.440   1
  -5   7  -5 8587.11 229.100   1
   5   7   5 7540.09 706.650   1
  -5  -7  -5 8346.39 302.320   1
  -5  -7  -5 8899.62 594.600   1
   8 -10   1 588.360 254.730   1
  -8 -10  -1 139.150 113.910   1
  -8 -10  -1 -126.00 160.300   1
  -7 -11   1 637.400 286.700   1
   7 -11  -1 404.510 247.720   1
  -7 -11   1 -172.67 145.320   1
  -7 -10  -2 341.930 210.890   1
   7 -10   2 125.210 81.4300   1
  -7 -10  -2 228.980 159.020   1
   7  10   2 247.850 357.340   1
   5 -11  -3 8513.47 707.070   1
   5 -11  -3 8199.14 297.400   1
   9  -9  -3 522.180 273.660   1
   6   0   6 -156.03 344.460   1
  -6   0  -6 291.600 168.720   1
   3 -11   3 7503.19 412.630   1
  -3 -11  -3 6487.81 645.800   1
  -3 -11  -3 7052.28 592.050   1
 -13   0   4 2606.32 284.440   1
  13   0  -4 2008.86 255.490   1
  14   1  -2 837.560 365.670   1
  14  -1  -2 769.010 341.290   1
 -14  -1   2 292.990 176.470   1
 -14   1   2 940.140 364.970   1
  -5  -3   7 364.930 200.580   1
   5   3  -7 60.8800 97.6000   1
   5  -3  -7 304.280 194.680   1
   7  -9   3 3040.64 274.860   1
  -7  -9  -3 3696.01 352.710   1
   7   9   3 4211.39 592.510   1
  -7  -9  -3 2660.63 263.090   1
   6  -2  -7 319.730 207.690   1
   6   2  -7 660.870 268.930   1
  -6  -2   7 322.640 182.860   1
  11  -6  -4 146.650 127.160   1
 -11  -6   4 331.200 194.230   1
  -1  -9  -5 123.140 101.200   1
  -1  -9  -5 379.170 221.700   1
 -11   6  -2 8247.60 212.920   1
  11  -6   2 7167.29 181.730   1
 -11  -6  -2 7245.52 668.240   1
  10  -1  -6 355.750 224.980   1
 -10  -1   6 765.880 291.440   1
  10   1  -6 284.200 231.790   1
   2 -12   2 4622.94 309.130   1
  -2 -12  -2 5140.81 538.200   1
  -2 -12  -2 4924.33 500.810   1
   7  11   0 1065.96 426.200   1
  -7 -11   0 1578.20 603.700   1
   7 -11   0 2020.00 273.390   1
  -7 -11   0 1384.50 527.090   1
 -13   5   1 25.6900 74.6300   1
  13  -5  -1 246.070 174.660   1
 -11  -8   1 2257.22 267.810   1
  11  -8  -1 2816.10 434.130   1
 -10  -9   1 6889.37 773.660   1
  10  -9  -1 9196.35 384.910   1
   8   3   5 3003.18 546.270   1
  -8   3  -5 2123.44 341.280   1
  -8  -3  -5 2670.91 374.770   1
 -12  -4  -2 880.170 349.660   1
  12  -4   2 382.800 212.470   1
 -12   4  -2 502.720 192.290   1
  -9  -5  -4 615.830 237.470   1
   9   5   4 532.640 335.260   1
  -9   5  -4 1160.37 437.090   1
   6   1   6 68.0200 194.650   1
  -6   1  -6 707.790 267.590   1
  -6  -1  -6 101.130 125.300   1
  13   1  -4 1901.66 262.700   1
  13  -1  -4 1885.86 200.560   1
 -13   1   4 2420.24 261.150   1
 -13  -1   4 2133.10 191.990   1
   7  -8  -5 280.040 229.500   1
   5   9   4 3729.72 520.640   1
  -5  -9  -4 4671.93 631.740   1
  -5  -9  -4 4702.18 514.710   1
   8  -5  -6 285.500 228.380   1
   8   5  -6 -49.960 154.810   1
  -8  -5   6 377.070 211.960   1
  -2  -4   7 1213.14 443.370   1
   2  -4  -7 1845.00 294.810   1
  -7   5  -5 -132.95 53.8400   1
  -7  -5  -5 246.750 173.000   1
  -7  -5  -5 -344.96 94.6400   1
  -4 -12  -1 12484.8 381.010   1
   4 -12   1 11942.1 320.310   1
  -4 -12  -1 11658.4 672.260   1
   4   5   6 3297.41 591.620   1
  -4  -5  -6 5280.39 268.210   1
  -4  -5  -6 4391.15 516.790   1
   3  -4  -7 249.410 164.650   1
   3   4  -7 84.0500 50.8900   1
  -3  -4   7 -104.88 106.390   1
  14  -2  -1 1549.32 591.390   1
 -14   2   1 1241.25 456.180   1
 -14  -2   1 1438.28 523.230   1
  14   2  -1 931.270 415.640   1
 -13   4   3 481.900 191.140   1
 -13  -4   3 378.050 266.390   1
  13  -4  -3 516.810 260.200   1
   2   1   7 6505.71 625.420   1
   2  -1   7 3446.88 707.860   1
 -11  -4   5 2300.25 235.050   1
  11  -4  -5 2126.69 240.050   1
  11   4  -5 2606.30 308.230   1
  11  -4   3 404.780 218.790   1
 -11   4  -3 192.470 111.230   1
 -11  -4  -3 277.060 163.000   1
 -11   4  -3 158.390 97.9200   1
  -3 -10  -4 1109.72 422.110   1
  -3 -10  -4 1475.17 544.710   1
   3 -10   4 774.710 283.980   1
  14   0   0 5870.58 294.880   1
 -14   0   0 5475.46 417.750   1
 -12   0   5 400.980 218.120   1
  12   0  -5 -58.730 179.280   1
  12  -6  -3 4887.03 507.290   1
  13  -5  -2 3585.44 368.540   1
 -13   5   2 4365.10 377.260   1
   1  -4  -7 225.360 144.220   1
   5  -7  -6 3218.82 378.360   1
 -10  -6  -3 517.320 188.560   1
  10   6   3 -270.12 372.160   1
  -1  -7  -6 573.310 217.440   1
  -1  -7  -6 179.650 155.550   1
 -10  -3  -4 1853.20 184.080   1
 -10   3  -4 1550.39 578.660   1
 -10   3  -4 1416.55 566.790   1
 -14  -2   2 9023.12 462.340   1
  14  -2  -2 7359.24 345.210   1
  14   2  -2 8758.96 479.060   1
 -14   2   2 8213.99 399.500   1
   9  -4  -6 1422.32 524.030   1
   9   4  -6 2024.86 208.150   1
  -9  -4   6 1925.23 212.910   1
  -7  -6   6 897.200 342.580   1
   7   6  -6 1478.01 548.930   1
   7  -6  -6 1259.97 522.440   1
  10  -9   0 1212.27 464.540   1
 -10  -9   0 1668.13 226.230   1
  10   9   0 746.900 363.070   1
   7   0  -7 367.060 210.040   1
   3   6   6 772.640 398.620   1
  -3  -6  -6 434.450 235.840   1
  -3  -6  -6 182.300 160.510   1
  14   1   0 1377.74 520.210   1
  14  -1   0 1240.93 493.870   1
 -14  -1   0 1495.29 555.750   1
 -14   1   0 1437.97 521.490   1
  12  -1  -5 378.830 271.340   1
 -12   1   5 223.570 142.640   1
 -12  -1   5 443.600 235.770   1
  12   1  -5 98.1500 191.840   1
  -5  -4  -6 36268.2 893.360   1
  -5  -4  -6 37026.2 17737.2   1
  -5   4  -6 36792.0 17624.6   1
   5   4   6 35349.5 1150.11   1
   4  -4  -7 3880.64 450.670   1
   4   4  -7 3701.77 358.990   1
  -5 -12   0 -234.57 127.980   1
   5  12   0 670.250 314.220   1
  -5 -12   0 549.450 220.600   1
   5 -12   0 255.010 170.850   1
   1  -3   7 593.370 239.060   1
  -1  -3  -7 504.180 203.990   1
  10  -2  -6 -26.570 159.870   1
  10   2  -6 298.730 178.750   1
 -10  -2   6 417.390 236.080   1
   5  -9  -5 204.820 135.300   1
  11  -8  -2 365.340 236.620   1
 -11  -8   0 1582.98 582.870   1
  11  -8   0 601.530 252.120   1
   5  12  -1 4620.77 552.940   1
  -5 -12   1 5320.08 573.390   1
   5 -12  -1 6082.84 231.490   1
  -5 -12   1 5817.03 460.000   1
   4 -12  -2 209.400 216.100   1
   4 -12  -2 81.4400 72.7500   1
  -4 -12   2 881.640 345.860   1
   6   2   6 1546.69 655.940   1
  -6   2  -6 2765.91 347.790   1
  -6  -2  -6 2949.32 357.650   1
  13  -2  -4 701.900 310.430   1
 -13  -2   4 859.930 336.370   1
  13   2  -4 994.770 434.900   1
 -13   2   4 829.690 325.210   1
   7  -1  -7 807.090 321.430   1
   7   1  -7 627.210 238.700   1
 -12  -7   1 794.170 361.560   1
  12  -7  -1 1251.80 499.230   1
  10  -9  -2 1480.06 554.950   1
   4   8   5 7022.12 708.860   1
  -4  -8  -5 5853.28 244.870   1
  -4  -8  -5 6152.26 574.300   1
   9 -10  -1 -7.5600 143.050   1
  -9 -10   1 74.2900 208.690   1
   8  -9  -4 901.190 352.450   1
   6 -10  -4 4130.35 366.880   1
   6 -10  -4 4011.27 449.150   1
  12  -6   1 -190.05 99.3900   1
 -12  -6  -1 -147.77 133.820   1
 -12   6  -1 -188.27 129.860   1
  13  -5   0 285.520 183.130   1
 -13  -5   0 720.850 270.730   1
 -13   5   0 370.560 218.870   1
  -2  -2  -7 129.890 75.0000   1
   2  -2   7 320.470 276.900   1
   2   2   7 915.830 374.690   1
   7 -11  -2 -207.94 165.320   1
   7 -11  -2 106.360 73.5300   1
  -6  -3   7 -47.050 93.4300   1
   6   3  -7 122.120 114.700   1
   6  -3  -7 576.260 223.620   1
  -2  -9  -5 390.830 246.740   1
  -2  -9  -5 -118.68 141.340   1
   0   4   7 2291.92 455.280   1
   0  -4  -7 1183.30 450.890   1
  -3 -12  -2 1357.01 492.480   1
   3 -12   2 1739.98 178.890   1
  -3 -12  -2 1527.04 557.010   1
  13  -4   1 433.890 235.900   1
 -13   4  -1 502.390 193.360   1
 -13  -4  -1 335.210 202.220   1
  -9 -10   0 13786.7 678.290   1
   9 -10   0 13810.6 306.800   1
 -12  -5   4 113.070 99.2000   1
 -14  -2   0 288.470 173.910   1
 -14   2   0 909.860 356.690   1
  14  -2   0 968.050 386.520   1
  12  -2  -5 1136.12 467.080   1
 -12   2   5 864.070 315.030   1
  12   2  -5 645.580 285.770   1
 -12  -2   5 1098.46 413.560   1
   8 -10  -3 758.180 338.050   1
   8 -10  -3 721.430 265.480   1
  14   0  -3 158.820 220.100   1
 -14   0   3 -104.39 143.650   1
   6 -10   3 3105.78 228.590   1
  -6 -10  -3 3252.94 326.180   1
  -6 -10  -3 2582.04 255.470   1
   6  10   3 1661.39 369.450   1
 -14  -3   1 523.910 201.680   1
  14  -3  -1 505.430 240.450   1
 -14   3   1 15.6700 86.7100   1
 -13   0  -2 420.570 224.240   1
 -13   0  -2 490.730 192.500   1
  13   0   2 670.920 275.410   1
  12  -7  -2 15633.9 532.350   1
 -12   0  -3 -20.320 114.980   1
 -12   0  -3 544.720 215.430   1
  12   0   3 155.910 93.4100   1
   5  -4  -7 1337.25 496.670   1
   5   4  -7 739.310 290.350   1
   9  -7  -5 173.010 130.830   1
   7   2  -7 2154.40 157.360   1
   7  -2  -7 3320.16 260.190   1
 -10  -6   5 1167.46 422.960   1
  10  -6  -5 2007.93 225.040   1
   6 -11  -3 2522.85 397.150   1
   6 -11  -3 2147.73 273.960   1
  -4 -11  -3 1961.90 241.990   1
  -4 -11  -3 1551.26 584.320   1
   4 -11   3 1387.20 501.440   1
 -14   1   3 6279.65 559.430   1
  14  -1  -3 6549.95 325.470   1
 -14  -1   3 5859.32 586.750   1
  14   1  -3 7340.91 313.030   1
   1 -11  -4 2504.56 161.950   1
   1 -11  -4 1848.49 330.750   1
  -7 -11  -1 444.090 274.210   1
   7  11   1 716.070 304.630   1
  -7 -11  -1 657.180 275.030   1
   7 -11   1 407.010 237.790   1
   0 -13   0 -29.520 149.070   1
   0 -13   0 118.970 132.530   1
  -8  -4  -5 2576.25 246.130   1
  -8   4  -5 2430.48 142.630   1
   8   4   5 1602.32 650.600   1
 -13   1  -2 554.100 211.670   1
 -13  -1  -2 393.340 218.000   1
 -13  -1  -2 600.250 226.870   1
 -13   1  -2 843.300 315.260   1
  13  -1   2 516.060 222.190   1
  13   1   2 1047.03 439.000   1
   2 -11  -4 4814.07 468.410   1
   2 -11  -4 5935.95 326.890   1
 -12   1  -3 -117.44 110.870   1
  12  -1   3 249.410 150.030   1
 -12   1  -3 186.690 102.740   1
 -12  -1  -3 244.420 134.460   1
  12  -7   0 569.400 238.800   1
 -12  -7   0 765.480 294.370   1
  14  -3  -2 530.330 251.100   1
 -14   3   2 391.260 219.760   1
 -14  -3   2 844.430 333.620   1
  -8  -7  -4 2530.60 277.850   1
  -8  -7  -4 1958.55 325.090   1
  -1 -13   0 2856.79 305.870   1
   1 -13   0 2775.43 337.660   1
   1 -13   0 2800.97 350.560   1
  -1 -13   0 3671.29 299.920   1
   9 -10  -2 525.800 200.550   1
  10   3  -6 -115.62 159.370   1
 -10  -3   6 258.390 156.450   1
  -6  -7   6 755.960 320.120   1
   6  -7  -6 1014.33 390.120   1
  -7  -8  -4 439.570 241.510   1
  -7  -8  -4 748.720 298.010   1
   7   8   4 1134.50 557.970   1
  -9   0  -5 151.910 91.8900   1
  -2  -7  -6 9048.62 577.190   1
   2   7   6 10133.4 1040.46   1
  -2  -7  -6 8857.14 431.260   1
  -6 -11  -2 593.590 235.690   1
   6  11   2 744.180 307.040   1
  -6 -11  -2 -172.80 148.790   1
   6 -11   2 410.280 220.280   1
  -6  -3  -6 19094.1 396.560   1
  -6  -3  -6 20919.5 610.950   1
  -6   3  -6 20374.6 376.330   1
  13  -3  -4 2860.07 416.710   1
  13   3  -4 3578.52 343.150   1
 -13   3   4 2309.93 450.670   1
 -13  -3   4 3007.26 365.900   1
   0 -11  -4 1760.36 246.080   1
   0 -11  -4 1478.59 559.130   1
   3   0   7 -783.92 364.340   1
  -5 -12  -1 1282.95 483.780   1
   5 -12   1 1477.79 551.060   1
  -5 -12  -1 1168.40 465.080   1
   5  12   1 1654.72 235.850   1
  -1 -12   3 563.930 246.220   1
   1 -12  -3 -153.34 148.710   1
   1 -12  -3 -141.78 109.480   1
  -9   1  -5 410.750 215.360   1
  -9  -1  -5 585.830 221.460   1
  -9   1  -5 134.700 96.0600   1
  12  -5   2 365.400 221.260   1
 -12   5  -2 496.000 182.540   1
 -12  -5  -2 413.920 245.180   1
 -10  -8  -2 2114.56 172.220   1
  10  -8   2 1474.48 525.460   1
  -9  -9  -2 2311.12 367.670   1
   9  -9   2 3080.51 151.880   1
  -9  -9  -2 3440.68 339.970   1
   3 -11  -4 363.090 225.720   1
   3 -11  -4 996.130 369.700   1
 -10   4  -4 209.440 122.360   1
 -10   4  -4 328.150 179.980   1
 -10  -4  -4 312.160 179.360   1
   2   3   7 797.710 385.280   1
  -2  -3  -7 557.020 231.450   1
  -2  -3  -7 306.390 167.730   1
   6  -9  -5 778.220 315.130   1
   3  -1   7 3128.31 671.950   1
  -3  -1  -7 4958.04 586.110   1
   5 -12  -2 676.800 270.730   1
   5 -12  -2 486.520 238.780   1
  -5 -12   2 239.500 145.220   1
   2  -5  -7 2820.38 383.580   1
   2  -8  -6 724.440 308.190   1
   2  -8  -6 1075.31 413.090   1
  -4 -10  -4 99.1400 122.050   1
   4  10   4 1223.94 600.220   1
  -4 -10  -4 -32.640 151.830   1
   2 -12  -3 8283.53 295.840   1
   2 -12  -3 8164.07 299.390   1
  -2 -12   3 8942.28 272.950   1
   0 -12  -3 371.030 233.700   1
   0 -12  -3 676.650 262.170   1
   0 -12   3 1315.94 485.480   1
   3  -5  -7 1470.73 563.810   1
   3   5  -7 1685.90 132.440   1
  -1  -4  -7 599.000 257.760   1
  -1  -4  -7 470.100 213.270   1
   1   4   7 -180.03 482.750   1
 -14  -2   3 7399.84 1006.91   1
 -14   2   3 8583.01 714.340   1
  14  -2  -3 8097.94 399.850   1
  14   2  -3 8593.53 309.110   1
 -13  -5   3 3751.54 593.520   1
  13  -5  -3 3936.46 462.370   1
 -13   5   3 4827.12 737.330   1
   0 -13  -1 879.430 222.560   1
   0 -13  -1 1178.53 302.050   1
   0 -13   1 696.200 195.530   1
 -13   2  -2 208.060 107.940   1
 -13  -2  -2 329.290 182.700   1
 -13   2  -2 457.940 267.800   1
  13  -2   2 470.140 275.550   1
   8  -8  -5 3092.18 417.460   1
 -12   2  -3 1372.80 366.680   1
  12  -2   3 1018.97 275.960   1
 -12   2  -3 1221.21 309.380   1
 -12  -2  -3 1979.77 335.360   1
 -11  -5   5 -126.51 112.970   1
  11   5  -5 871.030 277.490   1
  11  -5  -5 -7.4300 180.020   1
  -2 -13   0 10930.3 1095.70   1
  -2 -13   0 10417.0 1237.75   1
   2 -13   0 11289.6 1021.62   1
   2 -13   0 10870.5 1163.85   1
 -11  -5  -3 6661.99 738.900   1
 -11   5  -3 6869.45 601.100   1
  -1 -13   1 3102.08 458.820   1
   1 -13  -1 3363.38 504.400   1
   1 -13  -1 2362.18 315.160   1
  -1 -13   1 1872.95 396.310   1
   3  -8  -6 1601.02 411.380   1
   3  -8  -6 1137.11 291.990   1
   1  -8  -6 1233.23 381.760   1
   1  -8  -6 328.770 208.200   1
  14  -3   0 -196.24 124.370   1
 -14  -3   0 240.490 137.350   1
 -14   3   0 -161.70 149.300   1
  12  -3  -5 2247.19 343.310   1
 -12  -3   5 2875.00 420.520   1
 -12   3   5 2192.48 397.610   1
  12   3  -5 3726.89 447.910   1
 -13   6   1 1023.25 294.200   1
  13  -6  -1 1470.01 374.010   1
  -6  -7  -5 1554.18 360.990   1
  -6  -7  -5 1229.90 311.550   1
   6   7   5 2046.79 407.290   1
   1  -5  -7 380.410 199.730   1
   8 -11  -1 10450.3 915.580   1
   8  11  -1 8295.86 955.300   1
  -8 -11   1 9733.35 1014.48   1
   8   0  -7 -35.340 142.510   1
  -9  -6  -4 20884.8 11626.1   1
   9   6   4 17569.8 2027.68   1
  10   9   1 1232.75 407.610   1
 -10  -9  -1 -50.210 166.660   1
  10  -9   1 273.510 144.990   1
   9  -5  -6 2498.70 371.700   1
  -9  -5   6 1853.72 300.010   1
   9   5  -6 2139.05 374.490   1
  -1 -11  -4 2106.04 279.050   1
  -1 -11  -4 1756.95 992.820   1
   1 -11   4 1158.53 370.900   1
  -1 -13  -1 353.060 215.310   1
  -1 -13  -1 216.580 125.860   1
   1 -13   1 -136.36 134.200   1
   8   6  -6 1653.86 388.400   1
   8  -6  -6 1733.85 998.710   1
  -8  -6   6 1278.65 381.990   1
   7   3  -7 385.050 217.160   1
   7  -3  -7 339.810 197.050   1
   6   4  -7 2453.07 259.000   1
   6  -4  -7 1992.54 473.040   1
  -7  -6  -5 1057.65 274.520   1
  -7  -6  -5 689.420 215.630   1
   5   5   6 3476.83 494.380   1
  -5   5  -6 2873.84 427.660   1
  -5  -5  -6 2262.74 375.830   1
  -5  -5  -6 2734.55 334.650   1
   4  -5  -7 1238.96 345.830   1
   4   5  -7 1063.29 288.060   1
   6 -12  -1 482.420 173.730   1
  -6 -12   1 274.290 201.700   1
   6  12  -1 341.580 182.020   1
  -4  -6  -6 2584.69 364.840   1
   4   6   6 2087.14 332.050   1
  -4  -6  -6 2933.34 367.260   1
  -6  -9  -4 404.230 215.770   1
   6   9   4 -31.020 411.350   1
  -6  -9  -4 -12.670 85.5500   1
   9   2   5 1048.75 431.260   1
  -9   2  -5 1234.35 346.670   1
  -9   2  -5 2781.91 295.290   1
  -9  -2  -5 2521.91 386.420   1
  -3  -9  -5 732.930 207.410   1
  -3  -9  -5 572.220 152.950   1
  -6 -12   0 1167.81 290.100   1
   6 -12   0 1560.04 377.960   1
  -6 -12   0 1524.58 370.030   1
   8   1  -7 474.010 304.930   1
   8  -1  -7 435.340 273.380   1
   4 -12   2 426.150 219.520   1
  -4 -12  -2 400.590 205.240   1
  -4 -12  -2 643.250 174.110   1
  -3 -12   3 726.230 190.400   1
   3 -12  -3 795.970 224.380   1
   3 -12  -3 736.480 183.040   1
  -1 -12  -3 6323.15 720.250   1
   1 -12   3 5421.66 682.200   1
  -1 -12  -3 6776.85 834.700   1
   2 -13  -1 297.550 149.420   1
   2 -13  -1 899.000 279.170   1
  -2 -13   1 156.950 99.5000   1
  -2 -13   1 183.120 98.6300   1
  11  -8  -3 92.3500 187.110   1
  11  -8   1 459.100 274.670   1
 -11  -8  -1 1329.90 345.290   1
   3   2   7 4676.10 569.260   1
   3  -2   7 3337.86 394.210   1
  -3  -2  -7 4803.30 616.640   1
  10  -8  -4 208.350 204.220   1
  -8 -11   0 1568.71 410.920   1
  -8 -11   0 1941.60 340.580   1
   8 -11   0 2060.80 318.550   1
  -9  -8  -3 3785.92 472.160   1
  -9  -8  -3 2444.43 425.140   1
   7 -10  -4 -39.120 99.3700   1
   7 -10  -4 168.690 98.9300   1
 -14   0  -1 302.170 180.500   1
 -14   0  -1 285.630 169.780   1
  14   0   1 24.2200 150.520   1
  11  -7  -4 470.210 282.540   1
   4 -11  -4 1425.30 345.690   1
   4 -11  -4 1088.47 267.400   1
  11  -7   2 7833.04 681.650   1
 -11  -7  -2 8050.35 961.330   1
  11   7   2 4942.25 823.570   1
   8 -10   2 661.730 182.130   1
  -8 -10  -2 252.290 147.150   1
   8  10   2 859.280 325.110   1
  -8 -10  -2 291.640 158.510   1
   2 -10  -5 4680.14 456.630   1
   2 -10  -5 4081.32 488.540   1
  13  -6  -2 991.100 278.400   1
   4  -8  -6 756.600 231.870   1
  14  -4  -1 4964.87 934.650   1
 -14   4   1 6304.04 657.760   1
   0  -8  -6 2426.16 409.610   1
   0  -8  -6 2684.27 370.740   1
 -11   0   6 -103.53 101.690   1
  11   0  -6 249.880 210.730   1
 -11   0  -4 6651.13 591.080   1
 -11   0  -4 7103.54 658.720   1
   1 -10  -5 3139.51 375.360   1
   1 -10  -5 2510.17 273.630   1
  10  -9  -3 -51.410 177.040   1
  -7   0  -6 -179.88 99.6500   1
  14   1   1 1567.97 390.370   1
  14  -1   1 1852.61 248.000   1
 -14   1  -1 1383.34 372.590   1
 -14  -1  -1 1225.29 305.680   1
 -14  -1  -1 1379.90 327.330   1
   8   9   3 -170.45 332.490   1
  -8  -9  -3 505.640 187.450   1
  -8  -9  -3 184.950 134.970   1
  -9 -10  -1 1172.12 284.860   1
   9 -10   1 1221.06 343.090   1
  -9 -10  -1 1188.15 307.120   1
   9  10   1 670.390 306.120   1
  -5  -8  -5 299.570 195.960   1
  -5  -8  -5 -29.510 81.0300   1
 -11   1   6 1337.50 313.990   1
  11  -1  -6 1028.09 325.910   1
  11   1  -6 1460.69 357.920   1
 -11  -1   6 791.320 224.470   1
 -11   1  -4 1185.13 300.840   1
 -11   1  -4 1171.93 343.180   1
 -11  -1  -4 1529.27 423.580   1
   0  -5  -7 579.180 165.300   1
   0   5   7 598.640 203.530   1
   3 -10  -5 8825.81 831.730   1
   3 -10  -5 7072.45 999.510   1
 -14   4   2 11988.4 1225.14   1
  14  -4  -2 12264.0 1076.26   1
 -14  -4   2 9784.53 1184.86   1
  -3 -13   0 445.430 275.980   1
  -3 -13   0 358.810 204.220   1
   3 -13   0 346.070 189.390   1
  -7   1  -6 180.250 106.830   1
   7   1   6 1551.07 393.830   1
  -7  -1  -6 276.590 181.560   1
  13  -5   1 519.520 163.660   1
 -13  -5  -1 416.710 221.090   1
 -13   5  -1 488.690 150.010   1
   2 -13   1 560.180 139.510   1
  -2 -13  -1 231.820 131.580   1
  -2 -13  -1 684.210 204.320   1
  12  -7  -3 2820.43 308.160   1
  10  -4  -6 373.750 206.730   1
  10   4  -6 -90.120 155.830   1
 -10  -4   6 281.800 147.170   1
 -14   3   3 -85.740 148.310   1
  14   3  -3 -137.15 195.210   1
  14  -3  -3 255.310 275.090   1
 -14  -3   3 480.470 146.570   1
 -13  -3  -2 1010.49 295.990   1
  13  -3   2 1493.15 346.780   1
 -13   3  -2 1352.73 327.390   1
   0 -10  -5 1570.59 374.600   1
   0 -10  -5 2071.29 274.120   1
  10   7   3 752.770 251.410   1
 -10  -7  -3 335.550 176.230   1
  13  -6   0 7269.93 654.030   1
 -13   6   0 7906.66 735.390   1
 -13  -6   0 7176.79 866.380   1
   8  -2  -7 383.150 202.290   1
   8   2  -7 363.490 259.480   1
 -12   3  -3 4.08000 41.7600   1
 -12  -3  -3 236.260 140.450   1
 -12   3  -3 118.750 68.5000   1
  -6  -4  -6 188.710 110.120   1
  -6   4  -6 171.430 99.8400   1
  -6  -4  -6 207.280 127.470   1
 -13  -4   4 1474.37 398.230   1
  13   4  -4 1135.63 317.710   1
  13  -4  -4 1974.96 333.900   1
 -13   4   4 2204.47 302.870   1
   5  -5  -7 201.810 132.110   1
   5   5  -7 66.7400 51.9100   1
  -7  -7   6 179.580 95.6200   1
   7  -7  -6 -61.060 152.880   1
  -3  -7  -6 8405.40 959.020   1
   3   7   6 8475.73 1224.93   1
  -3  -7  -6 8999.01 863.290   1
   9  -9  -4 -330.97 163.130   1
   8 -11  -2 2732.81 345.840   1
   7 -11  -3 8527.88 1183.90   1
   7 -11  -3 7972.04 698.350   1
  -3 -13   1 1654.34 425.190   1
  -3 -13   1 2310.16 299.580   1
   3 -13  -1 1873.05 363.090   1
   3 -13  -1 1952.50 387.070   1
  -8  -5  -5 778.540 207.540   1
  -8  -5  -5 1310.24 341.120   1
   8   5   5 1152.72 398.360   1
   5 -11   3 223.330 117.560   1
   5  11   3 496.630 221.030   1
  -5 -11  -3 678.870 199.240   1
  -5 -11  -3 -305.95 174.850   1
  -2 -11  -4 2467.77 346.630   1
   2 -11   4 1138.00 339.070   1
  -2 -11  -4 2005.77 289.460   1
  -2  -4  -7 3677.58 551.490   1
  -2  -4  -7 4136.41 487.710   1
   2   4   7 3029.42 523.700   1
   4 -12  -3 4491.17 443.770   1
   4 -12  -3 4327.86 502.300   1
   2 -12   3 4625.73 693.090   1
  -2 -12  -3 4934.75 701.860   1
  -2 -12  -3 5002.29 633.890   1
  14  -2   1 414.000 244.880   1
 -14   2  -1 189.630 105.690   1
 -14  -2  -1 399.790 205.680   1
 -14  -2  -1 48.3300 158.370   1
  12  -6  -4 397.630 205.520   1
 -12  -6   4 993.580 279.090   1
  11  -9  -1 217.980 123.640   1
 -11  -9   1 78.1500 82.8400   1
  -9  -3  -5 4222.86 611.180   1
  11  -2  -6 352.200 200.160   1
 -11  -2   6 235.980 168.100   1
  11   2  -6 514.690 199.830   1
   5  -8  -6 1301.51 353.160   1
 -12  -7  -1 354.330 193.240   1
  12  -7   1 385.190 208.970   1
 -11   2  -4 419.020 253.920   1
 -11  -2  -4 1538.18 361.030   1
 -11   2  -4 972.090 251.420   1
  -1  -8  -6 209.750 169.330   1
  -1  -8  -6 514.870 155.160   1
   4 -10  -5 2894.60 445.740   1
   4 -10  -5 2472.78 367.420   1
   7  -9  -5 225.370 184.510   1
   3   3   7 8455.24 1043.29   1
  -3  -3  -7 8816.39 946.610   1
   7   2   6 2027.82 488.390   1
  -7   2  -6 547.850 137.070   1
  -7  -2  -6 405.370 225.530   1
   6 -12  -2 99.4800 55.9600   1
  -6 -12   2 355.740 216.300   1
   6 -12  -2 134.350 142.020   1
 -14   4   0 703.880 219.850   1
 -14  -4   0 993.010 450.030   1
  14  -4   0 629.240 176.320   1
  12  -4  -5 430.080 272.680   1
 -12  -4   5 800.130 204.340   1
  12   4  -5 766.290 271.990   1
   5 -11  -4 263.100 133.750   1
   5 -11  -4 -35.200 163.240   1
  -4   0  -7 311.590 183.650   1
   4   0   7 61.0700 202.650   1
   9 -10  -3 1479.69 346.730   1
   9 -10  -3 1905.04 280.190   1
 -10  -5  -4 2224.61 291.630   1
 -10   5  -4 682.320 212.510   1
  10   5   4 1038.33 310.920   1
  -7 -10  -3 904.930 241.520   1
  -7 -10  -3 1878.25 256.940   1
   7  10   3 2322.98 375.260   1
   6 -12   1 1079.55 275.950   1
  -6 -12  -1 659.400 186.550   1
   6  12   1 1493.20 407.370   1
  -6 -12  -1 1238.75 320.040   1
   7  -4  -7 4728.78 658.260   1
   7   4  -7 4349.32 669.890   1
  12  -8  -1 203.220 158.960   1
 -12  -8   1 314.170 169.960   1
  -1 -10  -5 5392.28 715.320   1
  -1 -10  -5 6037.54 571.490   1
   1   5   7 -560.55 496.730   1
  -1  -5  -7 516.170 173.440   1
  -1  -5  -7 166.640 122.680   1
  10 -10  -1 944.260 233.810   1
 -10 -10   1 466.410 287.410   1
   1 -13  -2 126.160 94.7800   1
  -1 -13   2 -239.67 125.580   1
   1 -13  -2 212.340 124.750   1
   4  -1   7 10283.4 2263.59   1
  -4   1  -7 15085.8 1316.66   1
  -4  -1  -7 15737.8 1362.64   1
   4   1   7 8639.84 2092.18   1
  -3 -13  -1 1078.01 291.760   1
  -3 -13  -1 833.620 204.840   1
   3 -13   1 1225.28 286.140   1
   0 -13  -2 2092.45 279.370   1
   0 -13  -2 1300.10 311.820   1
   0 -13   2 1183.40 325.090   1
   5  10   4 -234.73 378.840   1
  -5 -10  -4 653.470 194.210   1
  -5 -10  -4 1978.70 264.690   1
  10  -7  -5 821.100 245.390   1
 -10  -7   5 796.160 218.490   1
  14   0  -4 641.830 233.030   1
 -14   0   4 648.550 183.930   1
 -13   0   5 377.700 205.890   1
  13   0  -5 -3.9600 186.610   1
   8  11   1 880.620 300.300   1
  -8 -11  -1 1420.00 355.910   1
   8 -11   1 1211.02 322.820   1
  -8 -11  -1 1156.13 297.480   1
  11  -9  -2 1570.33 365.630   1
 -11  -9   0 -82.130 149.300   1
  11  -9   0 -106.08 98.1700   1
  12  -6   2 -22.970 46.3800   1
 -12  -6  -2 501.250 148.040   1
 -12   6  -2 324.320 173.240   1
   7  11   2 1194.00 352.550   1
  -7 -11  -2 2194.66 270.400   1
   7 -11   2 2231.46 342.110   1
  -7 -11  -2 2374.50 308.300   1
   8   3  -7 4407.17 435.130   1
   8  -3  -7 4179.40 398.710   1
  -4 -13   0 4483.32 539.470   1
  -4 -13   0 3421.50 456.790   1
   4 -13   0 4068.72 477.950   1
  -2 -13   2 1929.43 340.140   1
   2 -13  -2 2261.16 354.510   1
   2 -13  -2 1953.42 261.230   1
   2  -6  -7 799.970 224.440   1
 -15   0   1 -117.27 168.580   1
  15   0  -1 279.520 244.520   1
   6   5  -7 1893.80 214.320   1
   6  -5  -7 1246.02 300.770   1
 -14  -1   4 1368.47 389.080   1
 -14   1   4 2258.65 278.140   1
  14   1  -4 1715.28 999.190   1
  14  -1  -4 1223.28 347.100   1
   4   9   5 11100.8 1534.22   1
  -4  -9  -5 8680.79 899.100   1
  -4  -9  -5 9721.54 1128.18   1
 -13   1   5 -86.460 141.580   1
  13  -1  -5 318.400 225.980   1
 -13  -1   5 -0.7400 129.830   1
  13   1  -5 434.030 323.190   1
  -5 -12  -2 819.650 222.650   1
   5  12   2 996.690 478.990   1
  -5 -12  -2 1254.16 312.180   1
   5 -12   2 1296.45 316.960   1
   3  -6  -7 1277.67 356.040   1
  13  -6  -3 5642.71 879.100   1
  12  -8  -2 96.2100 159.890   1
  -4 -13   1 686.270 197.560   1
   4 -13  -1 1000.72 271.730   1
  -4 -13   1 139.390 133.500   1
  -1 -13  -2 36.6200 40.6900   1
   1 -13   2 633.190 223.120   1
  -1 -13  -2 433.390 257.730   1
  11  -6  -5 274.460 231.900   1
 -11  -6   5 476.740 140.670   1
  11   6   3 894.020 272.890   1
 -11  -6  -3 587.400 161.120   1
   9   0  -7 53.8400 135.350   1
  15   0  -2 790.570 247.670   1
 -15   0   2 255.880 139.490   1
   9  -8  -5 2225.65 419.100   1
  10  10   0 -34.850 209.010   1
 -10 -10   0 256.590 152.650   1
  10 -10   0 -224.29 110.130   1
 -15  -1   1 -188.68 167.570   1
  15  -1  -1 180.470 212.850   1
  15   1  -1 -191.47 199.700   1
 -15   1   1 227.240 140.050   1
  14  -3   1 -26.690 114.280   1
 -14   3  -1 341.460 179.180   1
 -14  -3  -1 -564.85 123.480   1
 -14   4   3 1358.85 339.910   1
  14  -4  -3 844.330 268.310   1
 -14  -4   3 666.600 225.810   1
  14  -5  -1 2086.50 283.230   1
 -14   5   1 2550.74 352.530   1
   5 -10  -5 12879.3 1149.49   1
   5 -10  -5 11846.2 1041.05   1
   1  -6  -7 2449.10 281.680   1
 -11  -3   6 497.120 145.510   1
  11   3  -6 194.650 181.220   1
  11  -3  -6 -57.880 189.920   1
  -7 -12   1 6419.68 823.700   1
  -7 -12   1 5403.70 896.930   1
   7 -12  -1 7605.42 705.400   1
  13  -4   2 3336.43 592.670   1
 -13   4  -2 4971.81 773.960   1
 -13  -4  -2 5520.45 671.930   1
 -11  -3  -4 5120.25 575.070   1
 -11   3  -4 2242.46 442.140   1
 -11   3  -4 3420.93 358.200   1
  -4  -2  -7 211.150 119.320   1
   5 -12  -3 7121.13 633.330   1
   5 -12  -3 7430.68 671.240   1
 -12  -4  -3 212.150 151.450   1
 -12   4  -3 236.860 123.760   1
  12  -8   0 295.230 174.460   1
 -12  -8   0 717.300 241.530   1
   3 -12   3 199.480 110.020   1
  -3 -12  -3 169.320 167.470   1
  -3 -12  -3 131.250 85.9100   1
  -9  -6   6 2212.79 370.240   1
   9   6  -6 2949.75 419.160   1
   9  -6  -6 2802.76 446.200   1
   9   1  -7 1839.27 241.740   1
   9  -1  -7 2533.73 466.070   1
 -15  -1   2 910.660 253.410   1
 -15   1   2 269.460 151.290   1
  15   1  -2 220.680 234.800   1
  15  -1  -2 -117.20 195.780   1
  -7   3  -6 57.4600 69.7800   1
  -7  -3  -6 62.0400 76.1700   1
   7   3   6 1178.87 366.790   1
  -3 -11  -4 315.030 170.630   1
  -3 -11  -4 677.180 194.840   1
  10 -10  -2 133.680 153.670   1
  -5   6  -6 189.530 96.3100   1
  -5  -6  -6 -82.330 145.750   1
  -5  -6  -6 337.970 178.260   1
   5   6   6 971.240 376.980   1
  -8  -8  -4 1604.82 483.530   1
  -8  -8  -4 2761.31 331.270   1
   4   6  -7 100.720 81.4300   1
   4  -6  -7 436.470 252.250   1
   8 -10  -4 498.770 139.780   1
   8 -10  -4 -19.150 74.9900   1
   6  -8  -6 1260.46 328.850   1
   7 -12   0 76.0000 102.110   1
  -7 -12   0 515.430 167.650   1
  -7 -12   0 319.070 168.420   1
   7  12   0 200.750 153.790   1
  -2  -8  -6 333.570 203.230   1
  -2  -8  -6 659.150 186.560   1
  14  -5  -2 481.180 164.770   1
 -14   5   2 762.960 208.530   1
  -3 -13   2 402.770 216.630   1
   3 -13  -2 144.570 135.100   1
   3 -13  -2 236.600 143.510   1
 -14  -2   4 -93.450 144.540   1
 -14   2   4 305.630 199.410   1
  14  -2  -4 -221.31 173.470   1
  14   2  -4 353.900 261.370   1
  13  -2  -5 3209.28 371.600   1
  13   2  -5 3336.74 447.250   1
 -13   2   5 2867.58 383.110   1
 -13  -2   5 1965.92 276.530   1
  10  -5  -6 467.650 303.010   1
  10   5  -6 -83.690 159.530   1
 -10  -5   6 164.370 109.230   1
  13  -7  -1 564.300 173.800   1
 -13  -7   1 -110.25 177.920   1
   9   4   5 186.770 226.870   1
  -9  -4  -5 427.020 188.740   1
  -2 -10  -5 1080.10 155.210   1
  -2 -10  -5 507.770 225.690   1
   9   7   4 4689.94 874.280   1
  -9  -7  -4 8238.56 755.490   1
  -9  -7  -4 3468.06 672.660   1
  -6  -5  -6 75.2000 55.9100   1
  -6  -5  -6 491.300 290.970   1
  -6   5  -6 49.0500 55.8200   1
 -13  -5   4 2152.97 268.280   1
  -3  -4  -7 2912.49 375.890   1
  -3  -4  -7 3118.99 495.560   1
   3   4   7 2639.13 489.460   1
  -8  -7   6 298.040 184.670   1
   8  -7  -6 104.960 188.190   1
  15  -2  -1 9901.80 702.170   1
  15   2  -1 9007.34 906.190   1
 -15  -2   1 8836.14 909.390   1
 -15   2   1 10021.3 930.330   1
  -7  -7  -5 1159.49 276.700   1
  -7  -7  -5 1899.36 280.510   1
   7   7   5 1471.52 305.130   1
   9 -11  -1 428.820 185.610   1
  -9 -11   1 204.730 145.950   1
  -4  -7  -6 144.780 146.380   1
  -4  -7  -6 587.480 252.740   1
  -2 -13  -2 4463.48 431.820   1
   2 -13   2 4491.17 439.000   1
  -2 -13  -2 4139.59 568.530   1
   6 -11  -4 12312.1 805.210   1
   6 -11  -4 13514.6 7020.94   1
   7   9   4 485.240 365.730   1
  -7  -9  -4 1542.66 232.170   1
  -7  -9  -4 1436.86 214.350   1
   0  -6  -7 753.870 312.120   1
   0  -6  -7 769.790 300.970   1
   2   5   7 1249.13 408.760   1
  -2  -5  -7 322.050 141.540   1
  -2  -5  -7 537.790 205.940   1
   9  -2  -7 -6.0200 128.670   1
   9   2  -7 -193.73 140.430   1
  15  -2  -2 672.300 299.950   1
  15   2  -2 560.590 290.160   1
 -15   2   2 780.010 319.120   1
 -15  -2   2 298.730 186.040   1
  13  -6   1 171.470 130.640   1
 -13  -6  -1 298.290 180.470   1
 -13   6  -1 179.870 141.450   1
   4 -13   1 120.670 83.5200   1
  -4 -13  -1 52.5800 82.5000   1
  -4 -13  -1 330.860 180.180   1
  13  -7  -2 337.900 141.310   1
 -15   0   0 750.400 282.590   1
  15   0   0 777.540 325.180   1
   6   8   5 517.730 260.470   1
  -6  -8  -5 1802.08 219.220   1
  -6  -8  -5 1228.27 155.070   1
 -10  -9  -2 -119.93 155.070   1
  10   9   2 807.060 374.390   1
  10  -9   2 523.230 212.280   1
   5  -6  -7 840.850 329.890   1
   5   6  -7 795.100 304.690   1
   2  -9  -6 584.780 240.760   1
   2  -9  -6 123.770 102.370   1
   9 -11   0 145.850 116.520   1
  -9 -11   0 676.060 281.690   1
   9  11   0 259.520 187.620   1
 -10   0  -5 169.450 103.610   1
 -10   0  -5 170.380 112.430   1
 -14   5   0 1093.99 157.450   1
 -14  -5   0 589.020 244.790   1
  14  -5   0 639.860 250.440   1
  12  -5  -5 -144.03 191.710   1
  12   5  -5 -223.73 217.450   1
 -12  -5   5 244.870 156.880   1
   8 -11  -3 1219.58 189.080   1
   8 -11  -3 702.880 269.720   1
  -6 -11  -3 386.860 182.440   1
   6 -11   3 612.590 226.860   1
   6  11   3 331.810 387.400   1
  -6 -11  -3 1158.24 214.480   1
  15   1   0 124.410 176.270   1
 -15  -1   0 471.750 202.800   1
  15  -1   0 519.880 234.690   1
 -15   1   0 214.370 168.830   1
  -8  -6  -5 3200.05 296.030   1
  -8  -6  -5 2190.36 481.330   1
   8  -9  -5 857.960 332.880   1
  -8  -4   7 3907.78 470.130   1
   8   4  -7 4735.11 587.480   1
   8  -4  -7 5256.71 485.970   1
   4   3   7 4438.11 539.930   1
  -4  -3  -7 4791.91 628.520   1
   7 -12  -2 2649.02 387.920   1
   3  -9  -6 467.910 214.770   1
   3  -9  -6 821.450 323.370   1
   1  -9  -6 728.310 313.180   1
   1  -9  -6 -147.46 129.450   1
   7   5  -7 385.360 201.100   1
   7  -5  -7 839.920 332.780   1
 -10  -1  -5 3756.93 608.070   1
 -10   1  -5 2009.96 434.420   1
 -10   1  -5 3107.09 459.680   1
  11  -8  -4 470.790 186.380   1
 -11  -8  -2 77.7800 104.190   1
  11  -8   2 109.910 91.6300   1
  11   8   2 725.880 390.740   1
  -5 -13   0 641.830 250.490   1
  -5 -13   0 -17.150 173.520   1
   5 -13   0 104.710 104.560   1
   5  13   0 593.150 245.300   1
  -9 -10  -2 249.260 162.450   1
  -9 -10  -2 515.710 207.490   1
   9 -10   2 273.420 168.540   1
  -5 -13   1 280.280 174.570   1
   5 -13  -1 -55.230 159.570   1
  -5 -13   1 419.050 177.290   1
  13  -7   0 917.430 203.970   1
 -13  -7   0 907.380 512.430   1
   4 -13  -2 334.850 159.580   1
   4 -13  -2 111.380 81.5200   1
  -4 -13   2 302.550 189.940   1
   6 -10  -5 2468.38 255.410   1
   6 -10  -5 1359.06 239.130   1
 -15   0   3 729.710 450.650   1
  15   0  -3 94.1100 103.250   1
 -14  -3   4 -50.220 150.600   1
  14   3  -4 510.610 278.660   1
  14  -3  -4 1180.34 236.220   1
 -14   3   4 665.290 320.680   1
 -14   4  -1 580.410 239.440   1
 -14  -4  -1 46.8900 52.9300   1
  14  -4   1 -163.63 97.1800   1
  13   0   3 27.1800 98.7300   1
 -13   0  -3 575.440 250.820   1
 -13   0  -3 -83.530 85.7000   1
 -13  -3   5 1007.01 156.920   1
 -13   3   5 1620.00 228.520   1
  13   3  -5 1028.45 377.310   1
  13  -3  -5 723.220 364.160   1
   9 -11  -2 120.450 175.260   1
  12   0  -6 1842.95 278.160   1
 -12   0   6 1344.19 217.700   1
  11  -4  -6 3325.11 341.090   1
  11   4  -6 3932.91 398.860   1
 -11  -4   6 2581.16 417.480   1
 -11   4  -4 48.7100 61.4000   1
 -11  -4  -4 613.110 232.490   1
  11  -9  -3 186.390 157.510   1
  10   6   4 1008.20 337.780   1
 -10  -6  -4 2118.43 285.290   1
  11   9   1 -235.03 254.650   1
 -11  -9  -1 -341.73 148.140   1
  11  -9   1 119.490 84.1300   1
  -8   0  -6 -281.31 103.160   1
  10  -9  -4 1364.63 240.670   1
   3   0  -8 914.710 177.360   1
  15   1  -3 -178.15 220.680   1
  15  -1  -3 -109.04 194.110   1
 -15   1   3 167.080 120.400   1
 -15  -1   3 400.930 156.710   1
  -7   4  -6 385.230 151.250   1
  -7  -4  -6 -79.200 122.970   1
   7   4   6 -336.58 382.440   1
  -9  -9  -3 527.740 235.340   1
  -9  -9  -3 1510.22 279.320   1
 -15  -3   1 -103.07 150.020   1
 -15   3   1 338.640 176.210   1
  15  -3  -1 469.970 223.930   1
   5   0   7 392.560 332.180   1
  -5   0  -7 196.940 130.490   1
  12  -7  -4 810.040 317.540   1
   6 -12  -3 4206.00 392.440   1
   6 -12  -3 4859.33 691.080   1
  -2   0   8 4236.12 661.210   1
 -14   0  -2 350.430 141.060   1
  14   0   2 50.5500 128.150   1
 -14   0  -2 -135.99 123.780   1
  13   1   3 192.850 153.730   1
 -13  -1  -3 273.490 160.420   1
 -13   1  -3 72.8700 138.170   1
  13  -1   3 13.9400 55.7100   1
 -13   1  -3 283.190 167.970   1
  12  -8  -3 12205.0 806.150   1
   4 -12   3 135.480 92.5800   1
  -4 -12  -3 217.450 175.460   1
  -4 -12  -3 -4.7900 170.300   1
  -1  -6  -7 38.7200 64.7800   1
  -1  -6  -7 -241.64 142.140   1
   1   6   7 1198.40 296.990   1
 -12  -1   6 1040.24 159.700   1
  12   1  -6 1018.46 201.200   1
  12  -1  -6 823.630 353.540   1
 -12   1   6 295.790 185.610   1
   4  -9  -6 351.760 190.260   1
   4  -9  -6 1416.40 185.670   1
   1 -12  -4 1600.11 202.800   1
   1 -12  -4 881.060 343.320   1
  -7 -12  -1 -23.630 172.550   1
   7  12   1 664.250 257.000   1
  -7 -12  -1 442.400 236.220   1
   7 -12   1 -59.640 110.290   1
 -15  -2   0 -131.80 193.570   1
  15   2   0 196.920 206.420   1
  15  -2   0 355.070 150.570   1
 -15   2   0 292.180 192.460   1
   0  -9  -6 401.750 160.360   1
   0  -9  -6 357.290 226.970   1
  10   8   3 -621.98 320.080   1
 -10  -8  -3 1065.76 191.450   1
   2 -12  -4 949.500 143.690   1
   2 -12  -4 1643.35 373.490   1
  -3 -13  -2 262.790 176.570   1
  -3 -13  -2 298.160 187.010   1
   3 -13   2 226.250 148.440   1
  10  10   1 245.270 247.940   1
 -10 -10  -1 527.030 211.010   1
  10 -10   1 188.460 145.720   1
   7  -8  -6 214.090 162.760   1
  -8  -1  -6 113.600 126.590   1
  -8   1  -6 305.070 187.340   1
   8   1   6 906.380 507.340   1
  -9  -3   7 719.410 281.340   1
   9  -3  -7 1458.24 170.200   1
   9   3  -7 993.730 226.300   1
   3  -1  -8 147.460 94.2800   1
  -3  -1   8 366.180 190.160   1
  -3   1   8 1229.97 323.920   1
 -15  -3   2 242.490 155.350   1
  15  -3  -2 761.000 307.800   1
  15   3  -2 -44.340 200.460   1
 -15   3   2 725.910 285.250   1
   5   1   7 1156.24 374.290   1
  -5   1  -7 1552.07 238.070   1
  -5  -1  -7 1309.52 182.200   1
   5  -1   7 959.770 315.440   1
   3   8   6 3267.35 696.370   1
  -3  -8  -6 2219.44 240.730   1
  -3  -8  -6 2073.19 306.970   1
 -10   2  -5 171.570 104.810   1
 -10  -2  -5 201.550 127.410   1
   4  11   4 582.250 410.160   1
  -4 -11  -4 1012.64 137.570   1
  -4 -11  -4 2187.78 326.000   1
  -2  -1   8 1042.50 156.700   1
   2  -1  -8 931.080 200.170   1
  14  -1   2 293.500 171.730   1
  14   1   2 637.390 235.050   1
 -14   1  -2 632.530 249.110   1
 -14  -1  -2 459.640 205.260   1
 -14   1  -2 819.120 323.270   1
 -14  -1  -2 565.630 232.420   1
  -4   0   8 1316.45 252.300   1
   4   0  -8 3129.54 322.120   1
  -6 -10  -4 573.150 219.330   1
  -6 -10  -4 837.370 351.740   1
  14  -5  -3 5719.02 415.770   1
 -14   5   3 5900.19 423.770   1
 -14  -5   3 5833.49 675.440   1
  -5  -9  -5 -73.860 130.580   1
  -5  -9  -5 214.640 139.380   1
   5   9   5 -277.04 472.930   1
  -3 -10  -5 1057.67 189.850   1
  -3 -10  -5 1136.64 147.490   1
  13  -5   2 116.270 95.3600   1
 -13  -5  -2 234.140 177.940   1
 -13   5  -2 546.870 224.960   1
  -6 -12  -2 409.750 221.510   1
   6  12   2 1763.47 304.470   1
   6 -12   2 566.550 216.710   1
  -6 -12  -2 940.840 138.490   1
 -12  -5  -3 1144.13 185.590   1
 -12   5  -3 1056.66 240.210   1
   0 -12   4 486.600 220.010   1
   0 -12  -4 640.150 277.780   1
   0 -12  -4 477.180 211.830   1
   6  -6  -7 347.610 183.180   1
   6   6  -7 185.290 146.620   1
  -1   0   8 388.300 256.970   1
   4   1  -8 547.980 210.150   1
  -4   1   8 419.490 209.960   1
   4  -1  -8 359.780 171.030   1
  -4  -1   8 575.040 239.150   1
 -12  -8  -1 647.670 255.190   1
  12  -8   1 255.470 167.940   1
   3 -12  -4 356.100 149.290   1
   3 -12  -4 -119.70 165.720   1
 -15   2   3 421.800 161.230   1
  15  -2  -3 383.690 305.240   1
 -15  -2   3 -94.790 170.160   1
  15   2  -3 116.280 231.900   1
  10 -10  -3 5086.83 872.060   1
   8  10   3 842.630 325.090   1
  -8 -10  -3 26.0100 85.6300   1
  -8 -10  -3 818.310 309.090   1
  -1   1   8 1718.11 289.400   1
 -13   2  -3 199.480 120.860   1
 -13  -2  -3 327.940 161.460   1
 -13   2  -3 144.680 89.8100   1
  12  -2  -6 497.350 308.200   1
  12   2  -6 530.440 268.930   1
 -12  -2   6 873.320 327.960   1
 -14   6   1 986.990 140.880   1
  14  -6  -1 467.060 196.350   1
  -9  -5  -5 2241.06 291.000   1
   9   5   5 3188.44 535.520   1
  12  -7   2 -134.63 68.2800   1
 -12  -7  -2 256.770 179.840   1
  10   0  -7 257.810 182.040   1
  -8  -2  -6 2466.52 486.670   1
  -8   2  -6 3107.63 229.500   1
   8   2   6 1265.93 314.970   1
   3   5   7 1100.73 445.320   1
  -3  -5  -7 1074.55 281.720   1
  -3  -5  -7 559.840 209.460   1
   3  -2  -8 692.810 310.880   1
  -3   2   8 1753.82 311.660   1
   7 -11  -4 637.470 237.220   1
   7 -11  -4 1356.19 186.350   1
   2  -7  -7 343.500 176.110   1
   2  -7  -7 168.770 163.880   1
  -5  -2  -7 3839.34 325.110   1
  -5   2  -7 3114.30 473.930   1
   5   2   7 2991.34 449.310   1
  -2   2   8 -962.57 461.160   1
  14  -2   2 280.590 183.610   1
 -14   2  -2 316.710 189.270   1
 -14  -2  -2 304.740 187.710   1
 -14   2  -2 191.240 119.670   1
 -14  -2  -2 181.490 135.720   1
   5  13   1 634.180 250.050   1
  -5 -13  -1 610.860 238.660   1
   5 -13   1 46.2400 76.3100   1
  -5 -13  -1 157.450 113.270   1
  -8 -11  -2 3020.36 516.360   1
  -8 -11  -2 3828.38 492.470   1
   8 -11   2 3078.83 472.690   1
   8  11   2 1211.31 289.290   1
   5   0  -8 419.390 202.670   1
  -5   0   8 1111.39 214.620   1
   2 -11  -5 35.4700 177.600   1
   2 -11  -5 256.440 155.220   1
   3  -7  -7 1270.49 297.940   1
   1 -13  -3 2470.20 438.910   1
  -1 -13   3 1780.50 205.830   1
   1 -13  -3 1976.00 318.510   1
   0 -14   0 1901.72 242.200   1
   0 -14   0 1663.35 297.410   1
  13  -7  -3 4601.28 677.950   1
   8 -12  -1 2134.17 362.100   1
  -8 -12   1 1566.39 236.740   1
   5  -9  -6 465.170 184.270   1
   1 -11  -5 595.880 259.720   1
   1 -11  -5 306.410 186.110   1
   4   4   7 -783.09 498.160   1
  -4  -4  -7 443.520 198.850   1
  -1  -9  -6 2768.06 450.640   1
  -1  -9  -6 2274.42 258.930   1
 -11  -7   5 -37.750 64.2300   1
  11  -7  -5 414.270 193.740   1
 -11  -7  -3 387.350 187.320   1
  11   7   3 180.860 180.470   1
  14  -6  -2 1034.84 189.280   1
  10  -1  -7 344.240 134.660   1
  10   1  -7 169.070 207.380   1
   1 -12   4 589.370 253.150   1
  -1 -12  -4 170.930 143.260   1
  -1 -12  -4 375.980 171.250   1
 -12   0  -4 2334.10 586.310   1
 -12   0  -4 3281.74 502.490   1
 -10  -8   5 1682.49 276.460   1
  10  -8  -5 2246.61 315.210   1
   5 -13  -2 616.390 268.040   1
  -5 -13   2 650.320 247.000   1
   2 -13  -3 292.360 188.600   1
   2 -13  -3 -307.34 158.470   1
  -2 -13   3 -143.38 121.590   1
   0 -13  -3 476.120 216.200   1
   0 -13  -3 628.300 242.590   1
   0 -13   3 782.920 289.690   1
  -9 -11  -1 235.860 194.890   1
   9 -11   1 263.650 159.430   1
  -9 -11  -1 434.540 169.760   1
  -4  -2   8 -202.89 163.070   1
   4  -2  -8 536.670 204.250   1
   9 -10  -4 846.120 355.440   1
   5  -1  -8 285.440 189.120   1
   5   1  -8 75.8800 71.7100   1
  -5  -1   8 605.580 240.900   1
   1 -14   0 454.590 193.660   1
  -1 -14   0 666.960 254.200   1
  -1 -14   0 178.660 128.280   1
   1 -14   0 926.340 192.130   1
  10   6  -6 47.4400 106.440   1
  10  -6  -6 989.450 265.660   1
 -10  -6   6 159.870 101.890   1
 -15   3   0 1791.57 332.040   1
 -15  -3   0 1920.14 288.270   1
  15  -3   0 2069.59 214.720   1
   1  -7  -7 24.3100 144.140   1
   1  -7  -7 598.030 253.040   1
   3 -11  -5 217.460 181.200   1
   3 -11  -5 133.900 166.120   1
  -6  -6  -6 201.550 191.300   1
  -6  -6  -6 186.650 115.640   1
   6   6   6 -823.77 445.000   1
  13  -6  -4 5724.88 880.540   1
 -13  -6   4 6113.08 502.870   1
   0   0   8 631.050 281.180   1
  -9  -7   6 92.4500 77.0100   1
   9   7  -6 462.500 236.300   1
   9  -7  -6 709.840 351.590   1
  -8 -12   0 521.370 212.110   1
   8 -12   0 555.550 210.880   1
  -8 -12   0 1252.72 217.910   1
 -12   1  -4 206.520 124.030   1
 -12  -1  -4 253.410 173.160   1
 -12   1  -4 -13.070 100.870   1
  12  -9  -1 845.470 341.070   1
 -12  -9   1 511.100 217.900   1
  14   4  -4 1381.47 287.900   1
 -14  -4   4 523.830 228.520   1
 -14   4   4 292.040 205.150   1
  14  -4  -4 1210.14 196.640   1
 -10  -3  -5 369.090 148.500   1
 -10   3  -5 158.200 100.530   1
  -1  -2   8 -71.110 192.710   1
   4 -12  -4 1396.20 309.850   1
   4 -12  -4 1214.80 139.570   1
  -5  -7  -6 417.020 197.690   1
   5   7   6 668.110 383.670   1
  -5  -7  -6 402.900 160.750   1
   4  -7  -7 556.970 209.360   1
  13   4  -5 3671.96 770.650   1
 -13  -4   5 2611.17 456.350   1
  13  -4  -5 3741.56 652.740   1
 -11 -10   1 203.430 137.230   1
  11 -10  -1 433.480 186.050   1
   0 -11  -5 540.710 206.260   1
   0 -11  -5 440.790 198.150   1
   8   5  -7 2128.60 224.990   1
   8  -5  -7 1384.05 425.060   1
  -2  -6  -7 4666.80 446.740   1
   2   6   7 3972.26 618.380   1
  -2  -6  -7 4484.01 552.520   1
   0   1   8 -91.210 396.530   1
   7 -10  -5 4959.41 608.480   1
   7 -10  -5 3682.24 615.290   1
  15  -4  -1 283.160 220.920   1
 -15  -4   1 182.770 144.070   1
 -15   4   1 339.720 148.550   1
   6 -13  -1 2658.65 271.140   1
  -6 -13   1 753.660 286.780   1
  -6 -13   1 1375.25 208.920   1
  -6 -13   0 -46.950 171.850   1
   6 -13   0 286.200 173.740   1
  -6 -13   0 483.380 253.910   1
   0 -14  -1 418.940 171.890   1
   0 -14  -1 262.150 183.820   1
   0 -14   1 195.700 134.510   1
  -4 -13  -2 1032.24 119.180   1
   4 -13   2 1130.91 301.700   1
  -4 -13  -2 501.310 226.300   1
  -3 -13   3 283.660 183.510   1
   3 -13  -3 171.120 124.380   1
   3 -13  -3 588.820 310.420   1
  -1 -13  -3 379.190 153.770   1
  -1 -13  -3 826.180 301.370   1
   1 -13   3 532.730 229.340   1
  -2 -14   0 459.940 184.310   1
   2 -14   0 -297.10 147.060   1
  -2 -14   0 224.670 139.910   1
  -1 -14   1 2497.38 297.300   1
   1 -14  -1 1848.21 279.050   1
   1 -14  -1 2573.80 311.800   1
 -10  -2   7 496.130 190.700   1
  10   2  -7 161.180 170.780   1
   9   4  -7 584.060 330.300   1
   9  -4  -7 394.620 155.900   1
  -9  -4   7 588.620 219.830   1
 -15   0  -1 282.990 195.860   1
  15   0   1 -124.07 141.210   1
 -15  -4   2 1288.44 295.660   1
 -15   4   2 1112.34 180.880   1
  15  -4  -2 1299.55 243.970   1
  15  -3  -3 9132.68 684.180   1
  15   3  -3 8670.58 684.930   1
 -15   3   3 7014.52 918.620   1
 -15  -3   3 7475.26 970.000   1
  14  -5   1 66.0800 79.2400   1
 -14  -5  -1 420.090 163.540   1
 -14   5  -1 279.680 207.730   1
 -14   6   0 453.340 175.180   1
 -14  -6   0 268.830 179.220   1
  14  -6   0 293.660 190.430   1
 -12  -6   5 1593.75 240.710   1
  12  -6  -5 2400.36 335.720   1
 -13   3  -3 500.980 194.920   1
 -13  -3  -3 -48.740 124.660   1
   5   2  -8 579.400 215.180   1
  -5  -2   8 758.200 269.520   1
   5  -2  -8 671.760 274.430   1
  12  -3  -6 -112.96 209.180   1
  12   3  -6 345.040 245.480   1
 -12  -3   6 519.300 218.930   1
 -11  -5   6 2340.95 406.000   1
  11   5  -6 3231.59 355.870   1
  11  -5  -6 3493.58 475.930   1
 -11  -5  -4 777.390 284.750   1
 -11   5  -4 593.050 216.950   1
  11   5   4 572.310 299.740   1
   0  -7  -7 111.780 163.040   1
   0  -7  -7 570.770 225.270   1
  12  -9  -2 319.370 186.440   1
   4 -11  -5 5591.76 758.620   1
   4 -11  -5 4809.66 554.220   1
  -8  -3  -6 215.280 156.840   1
  -8   3  -6 78.3500 61.6300   1
   8   3   6 1153.08 361.040   1
   3  -3  -8 381.580 149.390   1
  -3  -3   8 -150.54 134.300   1
  15  -1   1 208.520 138.770   1
 -15  -1  -1 285.700 169.870   1
  15   1   1 415.970 211.490   1
 -15   1  -1 414.040 162.310   1
 -15  -1  -1 -313.34 134.320   1
  -1 -14  -1 499.720 190.470   1
   1 -14   1 361.670 176.910   1
  -1 -14  -1 -31.360 65.3400   1
   9  -9  -5 -88.410 175.530   1
  -7  -5  -6 562.670 237.890   1
  -7  -5  -6 142.750 87.0300   1
   6   0  -8 180.600 107.890   1
  13  -7   1 104.370 99.7800   1
 -13  -7  -1 496.200 216.940   1
 -12   2  -4 47.0800 57.3000   1
 -12  -2  -4 358.230 143.030   1
 -12   2  -4 64.8400 50.5500   1
   7  -6  -7 -152.23 122.210   1
   7   6  -7 -370.69 101.770   1
  -5   3  -7 2724.92 447.750   1
  -5  -3  -7 2826.96 439.600   1
   2  -3  -8 1329.60 242.900   1
  -2  -3   8 599.320 236.910   1
  -2   3   8 2115.18 525.850   1
 -14  -3  -2 368.000 147.030   1
 -14   3  -2 674.910 294.320   1
  14  -3   2 304.770 175.910   1
   8 -12  -2 1076.97 229.250   1
   7 -12  -3 390.780 194.130   1
 -13  -8   1 1765.71 305.930   1
  13  -8  -1 2737.93 278.290   1
  -5 -12  -3 470.930 210.600   1
   5 -12   3 336.030 187.220   1
  -5 -12  -3 256.810 177.030   1
   5  12   3 582.440 385.770   1
  11 -10  -2 2372.18 547.290   1
  11 -10   0 38.7900 114.170   1
 -11 -10   0 219.250 153.750   1
  -2 -12  -4 497.560 238.870   1
  -2 -12  -4 480.220 199.340   1
   2 -12   4 434.340 163.600   1
  -9  -8  -4 1616.46 201.860   1
  -9  -8  -4 921.320 582.650   1
   9 -11  -3 5273.84 791.980   1
 -12  -9   0 52.8700 111.060   1
  12  -9   0 -2.5000 105.530   1
   2 -14  -1 204.530 125.670   1
  -2 -14   1 503.180 189.290   1
   2 -14  -1 605.380 241.310   1
  -2 -14   1 122.960 114.990   1
   5  -7  -7 325.550 183.390   1
   5   7  -7 436.910 173.150   1
   0   2   8 -989.21 441.960   1
   0  -2   8 356.900 170.040   1
  -7 -11  -3 577.490 222.770   1
  -7 -11  -3 465.430 193.790   1
   7  11   3 657.020 272.910   1
  -6  -1   8 1346.92 243.580   1
   6  -1  -8 725.980 268.540   1
   6   1  -8 906.260 570.330   1
  14   0  -5 202.460 220.960   1
 -14   0   5 -69.990 149.310   1
  -8  -8   6 19.0300 67.8800   1
   8  -8  -6 648.150 296.580   1
  -7  -8  -5 372.020 143.370   1
  -7  -8  -5 451.530 246.230   1
   7   8   5 1226.05 406.000   1
   4  10   5 2897.90 652.820   1
  -4 -10  -5 2905.63 522.740   1
  -4 -10  -5 3763.10 607.110   1
  -1 -11  -5 2339.86 273.750   1
  -1 -11  -5 3474.13 395.230   1
  -8  -9  -4 585.700 237.190   1
   8   9   4 -13.830 437.400   1
  -8  -9  -4 333.310 194.950   1
   4  -3  -8 7501.57 617.670   1
  -4  -8  -6 2594.02 382.850   1
  -4  -8  -6 2213.00 261.410   1
   4   8   6 3518.60 572.730   1
   6  -9  -6 649.870 258.110   1
  10 -11  -1 2191.13 259.910   1
 -10 -11   1 1582.75 224.440   1
  -8  -7  -5 -20.700 96.7200   1
  -8  -7  -5 308.400 185.250   1
  -2  -9  -6 -104.67 141.100   1
  -2  -9  -6 436.680 190.090   1
  -5 -11  -4 1349.12 300.320   1
  -5 -11  -4 277.690 155.850   1
   5  11   4 774.290 352.270   1
 -14  -1   5 637.730 255.200   1
 -14   1   5 436.640 183.000   1
  14   1  -5 875.410 351.590   1
  14  -1  -5 384.060 236.450   1
   1  -3  -8 653.100 250.210   1
  -1  -3   8 6.30000 84.3500   1
  -1   3   8 216.430 273.020   1
  13  -8  -2 496.060 222.230   1
   5 -12  -4 288.690 168.980   1
   5 -12  -4 460.390 184.600   1
   4 -13  -3 151.930 106.750   1
  15  -2   1 196.920 156.120   1
  15   2   1 649.130 262.770   1
 -15  -2  -1 304.850 192.340   1
 -15  -2  -1 183.280 133.700   1
 -15   2  -1 218.340 124.040   1
  -2 -13  -3 3236.70 497.530   1
   2 -13   3 3489.31 552.700   1
  -2 -13  -3 3865.09 492.440   1
   3 -14   0 1061.10 150.710   1
  -3 -14   0 621.440 261.860   1
  -3 -14   0 390.400 177.390   1
   2 -14   1 1968.29 297.710   1
  -2 -14  -1 1337.34 277.810   1
  -2 -14  -1 1123.45 172.460   1
  15   0  -4 5154.99 476.230   1
 -15   0   4 4043.86 590.480   1
   1  -1   8 -34.690 253.910   1
   1   1   8 2551.01 701.540   1
  14  -6  -3 3390.98 606.690   1
 -14  -6   3 2635.93 416.680   1
 -15  -4   0 1755.49 290.410   1
  15  -4   0 1134.13 161.720   1
 -15   4   0 927.430 590.360   1
 -13  -6  -2 1453.02 224.160   1
 -13   6  -2 1276.49 248.310   1
 -12  -6  -3 -220.32 141.830   1
 -12   6  -3 -50.990 88.1200   1
  10   7   4 2009.89 464.690   1
 -10  -7  -4 1727.98 236.240   1
  10   3  -7 -54.560 137.700   1
  10  -3  -7 475.740 180.740   1
 -10  -3   7 -9.7000 73.4900   1
   6   2  -8 63.4800 114.740   1
   6  -2  -8 496.160 196.000   1
 -10 -11   0 313.520 179.350   1
  10  11   0 216.570 163.130   1
  10 -11   0 413.020 196.240   1
 -15  -1   4 -76.370 157.170   1
  15  -1  -4 343.050 264.900   1
  15   1  -4 613.070 251.800   1
 -15   1   4 -117.25 146.340   1
   6 -13  -2 1259.50 361.790   1
  -6 -13   2 836.460 332.920   1
  10   4   5 317.950 249.100   1
 -10  -4  -5 371.330 139.030   1
  -6   0  -7 131.620 86.5400   1
   6   0   7 595.860 295.230   1
   5   3  -8 255.560 172.530   1
   5  -3  -8 173.320 104.120   1
  -1  -7  -7 7268.59 710.220   1
   1   7   7 5585.74 675.830   1
  -1  -7  -7 6542.17 629.490   1
  -3 -14   1 348.940 204.750   1
   3 -14  -1 222.840 146.110   1
  -3 -14   1 248.720 170.290   1
   5 -11  -5 863.910 304.990   1
   5 -11  -5 923.110 576.990   1
  -6  -9  -5 844.950 296.640   1
  -6  -9  -5 468.430 182.840   1
   6   9   5 609.910 271.490   1
   8 -12   1 1887.59 208.980   1
  -8 -12  -1 1726.36 201.630   1
   8  12   1 1652.04 256.970   1
  -8 -12  -1 832.890 296.970   1
   7 -12   2 629.810 224.270   1
  -7 -12  -2 817.660 306.250   1
  -7 -12  -2 576.290 242.440   1
   7  12   2 1134.08 273.510   1
 -13  -8   0 333.680 206.020   1
  13  -8   0 490.600 202.700   1
  -4  -5  -7 1066.21 219.720   1
  -4  -5  -7 1144.59 159.030   1
   4   5   7 -6.7100 262.120   1
   6  13   1 1101.47 195.810   1
  -6 -13  -1 1025.92 201.340   1
  -6 -13  -1 722.160 277.820   1
   6 -13   1 693.830 250.120   1
 -14   2   5 280.280 162.100   1
  14   2  -5 -208.22 205.060   1
  14  -2  -5 -399.75 208.200   1
 -14  -2   5 61.0000 88.0000   1
 -12   3  -4 174.380 103.110   1
 -12  -3  -4 376.040 142.590   1
  10 -11  -2 1382.63 242.400   1
  -6  -1  -7 -41.290 108.490   1
   6   1   7 1271.08 453.530   1
  -6   1  -7 -92.940 93.6600   1
   8 -11  -4 254.510 153.750   1
   8 -11  -4 627.170 271.730   1
  -7 -10  -4 96.4600 159.880   1
  -7 -10  -4 386.260 178.830   1
   7  10   4 739.230 325.810   1
   9   6   5 1409.17 411.620   1
  -9  -6  -5 2744.33 455.940   1
   0  -3   8 239.450 177.190   1
  -3  -6  -7 956.950 167.190   1
  -3  -6  -7 958.100 190.180   1
   3   6   7 3588.17 600.210   1
  15  -4  -3 5880.55 748.560   1
  15   4  -3 4876.51 786.650   1
 -15   4   3 5373.83 811.860   1
 -15  -4   3 4425.45 575.550   1
   6  -7  -7 -129.72 114.740   1
  14  -5  -4 3125.08 373.010   1
  14   5  -4 3169.52 513.900   1
 -14  -5   4 3030.19 505.880   1
  12  -8  -4 2348.71 304.510   1
   1  -2   8 477.130 197.910   1
   1   2   8 784.740 447.510   1
  11  -9  -4 333.570 286.340   1
  11   9   2 3538.21 727.500   1
 -11  -9  -2 4707.95 606.120   1
 -13  -4  -3 618.050 242.730   1
 -13   4  -3 428.270 160.290   1
  13  -5  -5 -170.75 188.100   1
  13   5  -5 -58.180 246.450   1
 -13  -5   5 -3.6900 145.270   1
   7   0  -8 325.590 190.710   1
  12  -4  -6 53.9800 127.460   1
  12   4  -6 -155.83 183.970   1
 -12  -4   6 265.140 162.170   1
  -2 -11  -5 1118.23 215.270   1
  -2 -11  -5 1417.33 185.340   1
  10  10   2 3159.39 628.990   1
 -10 -10  -2 4100.24 553.310   1
   8   4   6 33.9800 420.860   1
  -8  -4  -6 15.1800 66.6100   1
   3  -4  -8 513.310 198.520   1
  -3 -12  -4 201.910 165.550   1
  -3 -12  -4 815.890 309.130   1
 -15   5   1 829.430 312.250   1
  15  -5  -1 276.640 164.590   1
  15   2  -4 434.600 262.990   1
 -15   2   4 779.420 312.790   1
 -15  -2   4 727.430 268.860   1
  15  -2  -4 1508.93 276.810   1
   2 -10  -6 316.400 181.780   1
   2 -10  -6 669.760 284.530   1
  -5   4  -7 362.250 133.440   1
  -5  -4  -7 904.420 572.530   1
  -2   4   8 946.030 521.630   1
   2  -4  -8 756.270 274.990   1
 -14  -4  -2 1870.53 275.980   1
  14  -4   2 628.970 246.140   1
 -14   4  -2 1176.83 252.930   1
  -5 -13  -2 1631.11 207.080   1
   5  13   2 380.850 186.930   1
   5 -13   2 1161.66 169.650   1
  -5 -13  -2 1032.77 156.250   1
 -16   0   1 -150.89 164.880   1
  16   0  -1 -270.48 214.860   1
  14  -7  -1 364.680 162.940   1
  -1 -14   2 281.590 165.340   1
   1 -14  -2 678.410 264.030   1
   1 -14  -2 154.380 85.4600   1
   8 -10  -5 472.570 234.950   1
  16   0  -2 1207.65 266.200   1
 -16   0   2 1159.55 219.960   1
  -3 -14  -1 267.990 149.590   1
   3 -14   1 584.920 225.060   1
  -3 -14  -1 479.310 181.080   1
   0 -14  -2 4199.82 604.290   1
   0 -14   2 4852.14 599.320   1
   0 -14  -2 3655.87 605.770   1
  13   0  -6 506.270 331.160   1
 -13   0   6 396.020 148.170   1
   9   5  -7 117.840 177.680   1
   9  -5  -7 365.550 160.050   1
 -15  -3  -1 310.980 180.390   1
  15  -3   1 313.110 197.160   1
 -15  -3  -1 653.040 262.680   1
 -15   3  -1 44.1800 71.6300   1
   3 -10  -6 694.840 249.430   1
   3 -10  -6 407.210 192.910   1
 -15   5   2 326.230 202.520   1
 -15  -5   2 381.140 200.370   1
  15  -5  -2 452.270 164.600   1
   1 -10  -6 176.350 112.660   1
   1 -10  -6 298.070 176.080   1
  -6   2  -7 1016.29 202.890   1
  -6  -2  -7 472.720 195.400   1
   6   2   7 758.290 352.520   1
   4  -4  -8 453.740 172.180   1
  12  -9  -3 51.9300 127.840   1
 -16  -1   1 1161.38 218.470   1
 -16   1   1 2123.81 371.730   1
  16   1  -1 1054.36 228.110   1
  16  -1  -1 1562.94 276.930   1
  -9   0  -6 2418.79 493.120   1
  11   0  -7 48.9100 79.1300   1
 -11   0  -5 136.440 87.2900   1
 -11   0  -5 247.080 148.700   1
   7 -13  -1 150.410 121.030   1
  -7 -13   1 367.540 160.910   1
 -10  -9  -3 848.460 313.600   1
  10   9   3 -20.200 359.780   1
   8   6  -7 74.9500 135.940   1
   8  -6  -7 407.780 170.870   1
  16  -1  -2 709.180 342.990   1
 -16  -1   2 240.830 176.490   1
 -16   1   2 0.63000 106.460   1
  16   1  -2 888.590 584.830   1
   5 -13  -3 2944.70 318.210   1
   5 -13  -3 2176.54 399.230   1
  -3 -13  -3 426.260 228.500   1
  -3 -13  -3 380.380 181.440   1
   3 -13   3 269.280 158.750   1
  14  -7  -2 697.650 293.460   1
   4 -14   0 -117.25 137.660   1
  -4 -14   0 211.020 135.100   1
  -4 -14   0 878.540 310.170   1
   7  -9  -6 1005.08 212.550   1
  -2 -14   2 379.110 160.370   1
   2 -14  -2 710.740 267.720   1
   2 -14  -2 269.320 146.570   1
 -13   1   6 7659.32 765.580   1
 -13  -1   6 8625.16 5333.52   1
  13  -1  -6 9637.59 5924.82   1
  13   1  -6 7873.93 1283.16   1
   6  -3  -8 -122.54 124.380   1
   6   3  -8 163.190 104.150   1
   3   9   6 835.220 431.590   1
  -3  -9  -6 -83.380 139.580   1
  -3  -9  -6 318.830 178.820   1
  -9 -12   1 -65.470 159.460   1
   9 -12  -1 313.450 215.120   1
   2   0   8 1388.44 483.140   1
   1  -4  -8 259.360 160.830   1
  -1   4   8 -82.760 531.890   1
 -10  -7   6 217.550 136.030   1
  10   7  -6 -74.640 177.580   1
  10  -7  -6 458.170 215.950   1
  -7 -13   0 78.6200 139.820   1
   7 -13   0 835.930 345.600   1
  -7 -13   0 648.960 256.740   1
   6 -12  -4 327.910 184.550   1
   6 -12  -4 505.540 231.870   1
  -9  -1  -6 662.650 261.310   1
  -9   1  -6 823.880 309.190   1
  11   1  -7 41.2200 140.000   1
  11  -1  -7 297.940 171.160   1
 -11  -1   7 753.280 286.970   1
 -11   1  -5 388.870 167.900   1
 -11  -1  -5 98.0100 78.3700   1
 -12  -8  -2 540.470 201.180   1
  -4 -14   1 1723.37 341.330   1
  -4 -14   1 1242.21 291.640   1
   4 -14  -1 2051.21 412.000   1
   1 -14   2 414.920 155.920   1
  -1 -14  -2 434.090 188.520   1
  -1 -14  -2 185.240 121.800   1
   6   7   6 687.630 395.890   1
  -6  -7  -6 134.190 85.7000   1
  -6  -7  -6 546.720 252.810   1
  11 -10  -3 544.960 281.730   1
  11 -10   1 -92.030 94.4600   1
 -11 -10  -1 750.780 295.690   1
  11  10   1 595.650 347.320   1
 -13  -7   4 1366.74 346.030   1
  13  -7  -4 1347.45 300.870   1
  10 -10  -4 524.210 228.580   1
  14   3  -5 1706.25 264.430   1
  14  -3  -5 2039.15 331.000   1
 -14  -3   5 1935.33 317.360   1
 -14   3   5 2159.03 367.900   1
  -9 -10  -3 1174.27 252.180   1
  -9 -10  -3 1865.85 297.140   1
   2  -8  -7 3675.92 461.070   1
   2  -8  -7 3453.71 416.690   1
 -14   6  -1 378.330 148.590   1
  14  -6   1 363.050 142.830   1
 -14  -6  -1 -88.700 139.320   1
   2  -1   8 1860.67 347.050   1
   3  -8  -7 263.220 162.950   1
   3  -8  -7 602.450 238.430   1
   7   2  -8 137.850 89.6400   1
   7  -2  -8 397.560 191.190   1
   4 -10  -6 5539.87 833.640   1
   4 -10  -6 6573.52 597.930   1
   0 -10  -6 351.230 205.930   1
   0 -10  -6 579.520 206.020   1
  13  -8  -3 6109.07 560.150   1
  11  -6  -6 856.530 388.460   1
 -11  -6   6 203.960 118.360   1
  11   6  -6 -178.55 164.590   1
  -9 -11  -2 661.030 269.350   1
  -9 -11  -2 1742.63 419.170   1
   9 -11   2 702.710 250.010   1
  12  -9   1 -187.18 84.9200   1
 -12  -9  -1 654.110 254.480   1
  11   6   4 210.270 248.140   1
 -11  -6  -4 442.020 201.000   1
  -2  -7  -7 1455.78 204.020   1
   2   7   7 1781.72 336.310   1
  -2  -7  -7 1358.92 222.970   1
  11  -8  -5 185.490 134.470   1
 -11  -8   5 640.080 244.240   1
  11   8   3 1701.00 384.780   1
 -11  -8  -3 1956.23 224.920   1
   6 -11  -5 1998.17 321.280   1
   6 -11  -5 2796.77 340.480   1
  10  -4  -7 2270.92 385.170   1
 -10  -4   7 1441.26 223.200   1
  10   4  -7 2541.49 291.840   1
  -7  -6  -6 216.480 128.110   1
  -7  -6  -6 301.010 180.210   1
   9 -12   0 262.960 167.390   1
  -9 -12   0 305.180 172.660   1
   1   3   8 2312.16 492.390   1
   1  -3   8 -6.9400 203.350   1
   8 -12  -3 6481.45 627.040   1
   5  -4  -8 154.190 116.210   1
  -6 -12  -3 1022.37 164.720   1
  -6 -12  -3 713.250 290.780   1
   6  12   3 527.060 290.460   1
 -16  -2   1 1404.68 292.730   1
  16   2  -1 1115.84 303.290   1
  16  -2  -1 1952.50 314.360   1
 -16   2   1 1672.45 277.980   1
  -5 -10  -5 207.550 144.220   1
   5  10   5 284.760 257.880   1
  -5 -10  -5 871.850 318.220   1
   1  -8  -7 787.580 313.130   1
   1  -8  -7 341.380 221.520   1
 -16   2   2 357.940 166.010   1
  16  -2  -2 642.390 284.800   1
 -16  -2   2 53.3500 198.050   1
  16   2  -2 538.030 279.060   1
   9  -8  -6 440.380 211.080   1
  -9  -8   6 430.500 156.870   1
 -13  -2   6 702.390 264.050   1
  13   2  -6 255.480 241.770   1
  13  -2  -6 58.3700 193.300   1
  -3 -14   2 361.150 163.680   1
   3 -14  -2 247.630 142.520   1
   3 -14  -2 447.740 167.340   1
 -12   4  -4 319.050 187.060   1
 -12  -4  -4 318.230 200.090   1
  15  -3  -4 412.620 243.210   1
 -15  -3   4 1412.36 198.030   1
 -15   3   4 1121.76 256.910   1
  15   3  -4 1237.38 328.430   1
  14  -7   0 330.830 216.000   1
 -14  -7   0 818.340 320.190   1
  12  -7  -5 216.280 175.340   1
 -12  -7   5 106.950 95.6900   1
  -5  -8  -6 229.670 154.160   1
   5   8   6 443.160 273.980   1
  -5  -8  -6 -185.53 104.610   1
   4  -8  -7 2721.52 607.010   1
 -15   5   0 693.360 266.600   1
 -15  -5   0 349.680 228.810   1
  15  -5   0 15.0400 124.030   1
  -9  -2  -6 309.310 184.770   1
   9   2   6 1305.57 228.990   1
  -9   2  -6 312.810 176.990   1
  11   2  -7 919.200 582.150   1
 -11  -2   7 944.460 174.750   1
  11  -2  -7 1559.10 235.230   1
 -11  -2  -5 349.350 191.230   1
 -11   2  -5 95.3100 57.7000   1
 -10 -11  -1 2809.67 335.720   1
  10 -11   1 3104.20 544.690   1
   0   4   8 -525.87 528.930   1
   7   7  -7 386.160 178.990   1
   7  -7  -7 -246.54 128.050   1
  10  -9  -5 -46.090 173.710   1
  10   5   5 550.930 372.670   1
 -10  -5  -5 324.810 192.710   1
   2  -2   8 -27.840 251.390   1
  -2  -2  -8 217.250 137.850   1
  -6  -3  -7 1357.95 209.410   1
  -6   3  -7 1296.20 261.700   1
   6   3   7 1798.66 308.050   1
 -16   0   0 1912.54 248.290   1
  16   0   0 1326.74 285.470   1
  -6 -11  -4 368.350 186.710   1
   9 -12  -2 3010.46 535.360   1
   2 -14   2 2164.77 365.020   1
  -2 -14  -2 1796.06 256.670   1
  -2 -14  -2 2450.81 394.230   1
  -3 -11  -5 504.930 247.380   1
  -3 -11  -5 554.440 171.570   1
   7 -13  -2 950.080 181.860   1
  16   0  -3 805.090 223.060   1
 -16   0   3 270.010 180.220   1
  -4 -14  -1 -328.72 186.730   1
   4 -14   1 570.560 118.770   1
  -4 -14  -1 841.030 503.320   1
 -16  -1   0 -61.530 161.780   1
  16   1   0 359.860 346.540   1
  16  -1   0 -139.47 172.080   1
 -16   1   0 423.120 104.000   1
   8   0  -8 14892.8 618.890   1
 -14   0  -3 85.6800 78.7500   1
 -14   0  -3 250.740 169.140   1
   5 -10  -6 2625.69 413.850   1
   5 -10  -6 2944.15 406.350   1
   0  -8  -7 1147.82 170.400   1
   0  -8  -7 933.920 165.100   1
  -1 -10  -6 879.900 523.010   1
  -1 -10  -6 905.890 159.830   1
 -15  -4  -1 2018.25 297.490   1
 -15   4  -1 2115.22 445.840   1
  15  -4   1 1712.16 345.860   1
 -15  -5   3 678.770 134.390   1
 -15   5   3 332.620 218.360   1
  15  -5  -3 31.2300 183.570   1
  10 -11  -3 537.310 180.900   1
 -13  -8  -1 247.020 281.200   1
  13  -8   1 237.440 171.240   1
 -16  -1   3 402.080 129.280   1
 -16   1   3 35.9300 91.7300   1
  16   1  -3 104.020 217.340   1
  16  -1  -3 164.140 241.650   1
  -8 -11  -3 381.650 125.770   1
   8  11   3 789.030 297.540   1
  -8 -11  -3 667.730 120.850   1
  -4 -12  -4 1237.04 153.390   1
  -4 -12  -4 1845.98 283.920   1
   4  12   4 919.000 365.660   1
 -13  -5  -3 2297.68 266.410   1
 -13   5  -3 1502.93 427.690   1
   7  -3  -8 868.140 530.210   1
   7   3  -8 690.440 200.830   1
 -12  -5   6 308.920 207.260   1
  12  -5  -6 -30.490 187.550   1
  12   5  -6 137.720 207.170   1
   8  -1  -8 15661.3 785.250   1
   8   1  -8 16041.2 9251.64   1
 -14   1  -3 203.660 141.760   1
  14   1   3 263.400 189.290   1
 -14  -1  -3 491.460 109.330   1
  -4  -6  -7 2207.75 366.480   1
   4   6   7 877.820 575.950   1
  -4  -6  -7 1864.11 304.710   1
   5  -8  -7 1557.55 300.520   1
  -8  -5  -6 41.1900 71.0800   1
   8   5   6 6521.78 1578.05   1
   3  -5  -8 1489.98 226.200   1
   6  -4  -8 306.250 203.380   1
   6   4  -8 399.420 140.220   1
 -12 -10   1 -92.260 194.940   1
  12 -10  -1 350.020 231.110   1
   5   5   7 1112.06 328.730   1
  -5   5  -7 623.670 158.550   1
  -5  -5  -7 343.130 255.100   1
   6 -13  -3 433.140 205.640   1
   2  -5  -8 89.9000 121.020   1
 -14   5  -2 -191.88 114.220   1
 -14  -5  -2 145.280 135.180   1
  -4 -13  -3 404.010 114.410   1
   4 -13   3 -19.590 74.0900   1
  -4 -13  -3 -215.45 155.230   1
  -5 -14   0 -525.55 144.380   1
   5 -14   0 556.710 144.110   1
  -5 -14   0 132.890 105.080   1
  14  -7  -3 -105.99 140.970   1
   1 -13  -4 877.360 523.660   1
   1 -13  -4 1426.85 179.690   1
   7 -13   1 187.300 208.780   1
   7  13   1 -254.32 286.090   1
  -7 -13  -1 756.920 157.680   1
  -7 -13  -1 602.620 228.460   1
  16  -3  -1 1023.35 180.940   1
  16   3  -1 303.910 228.820   1
 -16  -3   1 645.280 161.980   1
 -16   3   1 527.680 162.330   1
  -8  -8  -5 379.040 117.660   1
  -8  -8  -5 68.1000 81.1900   1
 -13  -7  -2 1985.46 340.210   1
 -15   0  -2 1683.28 198.230   1
  15   0   2 2336.81 229.200   1
 -15   0  -2 1654.67 269.260   1
  -5 -14   1 578.120 186.200   1
  -5 -14   1 307.250 220.070   1
   5 -14  -1 292.620 238.450   1
   2 -13  -4 1013.40 191.020   1
   2 -13  -4 687.970 142.000   1
  -4 -14   2 313.560 215.480   1
   4 -14  -2 630.780 221.250   1
 -16  -3   2 479.970 139.200   1
  16  -3  -2 652.380 120.240   1
  16   3  -2 1973.31 353.060   1
 -16   3   2 429.750 114.660   1
 -12  -7  -3 299.650 193.520   1
 -13  -3   6 678.150 154.970   1
  13   3  -6 373.200 205.130   1
  13  -3  -6 787.330 129.420   1
 -14  -4   5 2737.31 385.490   1
  14   4  -5 3189.48 295.580   1
  14  -4  -5 3825.77 531.130   1
  14  -6  -4 7356.00 905.810   1
 -14  -6   4 7605.87 930.730   1
   4  -5  -8 1094.03 159.240   1
  13  -6  -5 375.990 132.260   1
 -13  -6   5 296.460 202.920   1
  13   6  -5 860.000 591.080   1
   9 -11  -4 460.830 123.020   1
  16  -2   0 606.010 210.880   1
 -16   2   0 412.700 109.940   1
 -16  -2   0 174.420 137.180   1
  16   2   0 143.970 158.560   1
  13  -9  -1 848.650 506.200   1
 -13  -9   1 1138.55 236.980   1
   9   3   6 519.840 274.500   1
  -9  -3  -6 -43.760 117.510   1
  11   3  -7 768.920 255.900   1
 -11  -3   7 418.750 97.9900   1
  11  -3  -7 169.220 189.160   1
 -11  -3  -5 226.250 162.420   1
 -15   1  -2 299.270 204.970   1
  15   1   2 74.6800 146.050   1
  15  -1   2 542.960 119.110   1
 -15  -1  -2 704.320 164.000   1
 -15   1  -2 1507.08 239.550   1
 -15  -1  -2 303.100 202.170   1
   6  13   2 1735.21 265.330   1
   6 -13   2 773.420 118.060   1
  -6 -13  -2 872.780 520.400   1
  -6 -13  -2 898.020 140.120   1
  -9  -9  -4 413.300 70.6700   1
  -9  -9  -4 -109.95 180.310   1
   0 -13  -4 551.070 211.150   1
   0 -13  -4 1286.55 167.580   1
   0 -13   4 543.130 109.550   1
   3   0   8 794.350 230.850   1
  -3   0  -8 1296.02 271.490   1
   8  -9  -6 352.750 263.140   1
   7 -12  -4 325.710 267.080   1
   7 -12  -4 276.140 186.330   1
  15  -6  -1 675.950 199.360   1
 -15   6   1 -57.700 139.630   1
  16   2  -3 -913.70 231.070   1
  16  -2  -3 695.550 205.200   1
 -16   2   3 -8.4500 169.730   1
 -16  -2   3 -61.240 157.760   1
  -7  -9  -5 163.300 225.130   1
   7   9   5 1549.63 259.930   1
  -7  -9  -5 1142.17 423.900   1
   2   3   8 5044.06 660.950   1
  -2  -3  -8 4481.60 359.490   1
  -1  -4  -8 777.970 134.430   1
   1   4   8 982.020 327.570   1
  -1   5   8 1444.68 266.430   1
   1  -5  -8 906.820 164.020   1
   8 -12   2 1081.65 168.200   1
   8  12   2 -100.56 299.520   1
  -8 -12  -2 784.530 159.710   1
  -8 -12  -2 1319.64 160.010   1
   2 -12  -5 1240.34 184.140   1
   2 -12  -5 558.980 127.080   1
  -4  -9  -6 236.770 190.980   1
   4   9   6 -450.39 482.260   1
  -4  -9  -6 391.140 211.280   1
   8   2  -8 1276.51 255.470   1
   8  -2  -8 1712.21 189.440   1
  11 -11  -1 404.470 144.880   1
 -11 -11   1 430.890 135.380   1
  -9  -7  -5 1971.68 282.460   1
  -9  -7  -5 562.930 109.150   1
   9   7   5 839.170 563.910   1
 -14  -2  -3 219.180 155.760   1
 -14  -2  -3 153.140 115.830   1
 -14   2  -3 957.560 209.040   1
   3 -13  -4 138.260 128.210   1
   3 -13  -4 453.060 129.750   1
   1 -12  -5 2417.59 367.860   1
   1 -12  -5 2932.80 246.970   1
  12 -10  -2 144.790 134.720   1
   3 -14   2 589.650 109.320   1
  -3 -14  -2 695.360 167.480   1
  -3 -14  -2 663.810 210.120   1
  10   8   4 495.530 208.950   1
 -10  -8  -4 1550.47 214.880   1
  -3  -1  -8 522.820 113.470   1
   3   1   8 250.540 263.510   1
   3  -1   8 728.820 317.390   1
   7 -11  -5 930.400 130.080   1
   7 -11  -5 1356.29 193.260   1
   3   7   7 1336.51 290.560   1
  -3  -7  -7 783.290 164.510   1
  -3  -7  -7 322.510 249.480   1
   9  -6  -7 78.1800 129.000   1
   9   6  -7 1.49000 163.090   1
 -15   6   2 1957.75 422.490   1
  15  -6  -2 2368.90 206.810   1
   9 -10  -5 6092.51 374.470   1
  -7   0  -7 -118.81 103.860   1
  15   4  -4 6014.91 456.170   1
 -15  -4   4 4984.69 819.060   1
 -15   4   4 5851.91 368.190   1
  15  -4  -4 5390.94 932.090   1
 -13   0  -4 987.880 152.180   1
 -13   0  -4 1631.26 357.070   1
  -9 -12  -1 460.170 105.360   1
   9 -12   1 501.420 165.690   1
  -9 -12  -1 -296.41 173.290   1
  -1  -8  -7 1647.54 363.660   1
   1   8   7 2862.90 504.120   1
  -1  -8  -7 2973.64 315.140   1
  13  -9  -2 13.4700 129.030   1
   3 -12  -5 4118.96 567.050   1
   3 -12  -5 5995.02 331.840   1
  12 -10   0 932.090 218.550   1
 -12 -10   0 870.410 568.280   1
  10  -5  -7 595.380 228.000   1
 -10  -5   7 151.780 98.2000   1
  10   5  -7 299.300 254.780   1
  -7  -1  -7 645.990 144.830   1
  -7   1  -7 615.570 138.610   1
 -13   1  -4 522.530 112.700   1
 -13  -1  -4 338.900 223.190   1
 -13   1  -4 375.880 106.010   1
  -6  -4  -7 587.890 160.890   1
  -6   4  -7 299.470 195.890   1
   8  10   4 -592.51 397.240   1
  -8 -10  -4 -93.510 127.720   1
  -8 -10  -4 282.160 243.570   1
   5  -5  -8 227.010 166.360   1
   6 -10  -6 973.180 206.840   1
   6 -10  -6 1361.98 181.830   1
  -8 -13   1 180.350 134.110   1
   8 -13  -1 429.020 94.3500   1
  -2 -10  -6 609.740 136.020   1
  -2 -10  -6 239.840 200.920   1
   0 -12  -5 1690.58 273.580   1
   0 -12  -5 1538.34 310.810   1
 -15  -2  -2 153.740 118.340   1
 -15   2  -2 535.180 159.400   1
 -15  -2  -2 114.670 84.2800   1
  15   2   2 145.510 172.560   1
  15  -2   2 -0.3600 87.0100   1
   1 -13   4 277.360 188.230   1
  -1 -13  -4 299.350 195.420   1
  -1 -13  -4 485.320 141.240   1
 -12  -5  -4 1337.97 158.590   1
   6  -8  -7 895.460 192.710   1
   6   8  -7 1078.98 153.630   1
  11 -11  -2 5471.70 367.420   1
 -11 -11   0 337.930 251.420   1
  11 -11   0 563.570 180.810   1
  13  -9   0 970.010 180.550   1
 -13  -9   0 -105.22 181.390   1
   8  -7  -7 195.650 192.110   1
   8   7  -7 109.230 157.410   1
   3  -2   8 -867.99 283.400   1
  -3  -2  -8 297.810 232.480   1
   0   5   8 1154.56 384.370   1
   0  -5  -8 632.690 104.670   1
   0  -5  -8 530.410 115.550   1
  -8 -13   0 303.610 196.560   1
   8 -13   0 -135.02 132.790   1
  -8 -13   0 339.250 306.830   1
  -4 -11  -5 298.900 198.260   1
  -4 -11  -5 259.800 173.760   1
   4  11   5 193.570 453.020   1
   4 -13  -4 225.290 162.720   1
   4 -13  -4 722.190 273.820   1
   5 -14   1 1610.27 252.870   1
  -5 -14  -1 1810.43 232.230   1
  -5 -14  -1 983.220 206.580   1
   5  14   1 882.590 219.740   1
  16  -3   0 693.550 129.380   1
  16   3   0 404.890 198.980   1
 -16   3   0 449.070 101.490   1
 -16  -3   0 284.470 224.410   1
   7  -4  -8 565.510 153.530   1
   7   4  -8 -94.350 90.8000   1
   1 -14  -3 429.220 122.030   1
   1 -14  -3 299.150 387.840   1
  -1 -14   3 402.730 120.750   1
  14  -8  -1 532.890 187.070   1
 -15   0   5 908.210 203.580   1
  15   0  -5 115.480 233.180   1
   4 -12  -5 312.750 206.140   1
   4 -12  -5 190.660 135.570   1
  -7  -2  -7 412.900 103.750   1
  -7   2  -7 544.600 93.2900   1
   7   2   7 -204.16 411.690   1
   5 -14  -2 743.030 125.130   1
  -5 -14   2 391.400 103.200   1
  14  -7   1 78.1800 132.550   1
 -14  -7  -1 766.560 129.680   1
  16  -3  -3 2297.02 276.360   1
 -16  -3   3 1004.87 438.550   1
 -16   3   3 2408.73 280.760   1
  16   3  -3 2978.76 347.510   1
 -13   2  -4 165.740 111.840   1
 -13  -2  -4 195.560 138.370   1
  12  -9  -4 1332.19 309.250   1
  -2 -14   3 118.350 144.720   1
   2 -14  -3 182.970 138.870   1
   2 -14  -3 677.820 145.260   1
   0 -14  -3 179.320 145.740   1
   0 -14  -3 -26.650 189.270   1
   0 -14   3 -167.56 120.760   1
   8   3  -8 382.040 171.330   1
   8  -3  -8 90.6800 103.820   1
 -15  -6   0 2391.78 447.890   1
  15  -6   0 2442.54 483.550   1
 -15   6   0 3242.56 591.980   1
 -16  -4   1 684.460 137.730   1
  16  -4  -1 625.920 185.470   1
 -16   4   1 582.400 157.060   1
  15  -1  -5 904.800 316.240   1
  15   1  -5 -94.860 231.120   1
 -15   1   5 406.870 131.630   1
 -15  -1   5 -48.780 130.590   1
   6  10   5 -341.97 382.760   1
  -6 -10  -5 -6.7900 152.910   1
  -6 -10  -5 340.510 217.690   1
 -14   3  -3 379.460 82.4700   1
 -14  -3  -3 320.650 206.590   1
 -11  -7   6 468.390 113.670   1
  11   7  -6 797.760 177.410   1
  11  -7  -6 694.150 193.710   1
  11   7   4 -65.840 349.750   1
 -11  -7  -4 1101.47 150.440   1
 -16  -4   2 676.800 157.150   1
 -16   4   2 890.970 154.650   1
  16  -4  -2 1072.45 170.020   1
  16   4  -2 158.730 252.240   1
   9 -12  -3 1148.67 147.400   1
  12   0  -7 -134.43 172.550   1
  14  -8  -2 912.580 245.850   1
  13  -4  -6 150.960 124.000   1
 -13  -4   6 296.820 200.440   1
  13   4  -6 301.730 269.220   1
 -15   5  -1 343.690 232.350   1
 -15  -5  -1 991.540 131.850   1
  15  -5   1 328.590 218.760   1
  -7 -12  -3 -58.340 166.610   1
  -7 -12  -3 -31.010 153.070   1
   7  12   3 544.750 170.250   1
  -7  -7  -6 2083.53 487.520   1
  -7  -7  -6 3129.46 547.240   1
   9   0  -8 13504.0 870.210   1
  10   6   5 346.060 323.880   1
 -10  -6  -5 738.370 185.780   1
  -1 -12  -5 773.540 157.900   1
  -1 -12  -5 1161.18 192.190   1
 -10  -8   6 122.960 88.1700   1
  10  -8  -6 0.65000 151.640   1
  -9  -4  -6 2325.65 499.290   1
   9   4   6 2873.66 624.560   1
  11  -4  -7 608.200 191.070   1
 -11  -4   7 1267.98 146.210   1
  11   4  -7 356.190 264.480   1
   0 -15   0 265.700 180.930   1
 -10 -12   1 413.410 193.120   1
  10 -12  -1 646.880 128.430   1
 -11  -4  -5 483.490 103.750   1
  12  -1  -7 958.640 244.970   1
  12   1  -7 68.2700 158.080   1
 -12  -1   7 543.800 102.960   1
   6   8   6 272.580 301.310   1
  -6  -8  -6 269.650 253.010   1
  -6  -8  -6 765.420 129.590   1
  13  -8  -4 1781.93 386.520   1
  -5 -12  -4 705.220 258.680   1
  -5 -12  -4 1123.83 159.960   1
   5  12   4 1701.96 309.030   1
   6  -5  -8 216.110 154.530   1
   9   1  -8 -226.15 135.240   1
   9  -1  -8 679.080 176.380   1
   2   4   8 -454.07 457.480   1
  -2  -4  -8 197.620 154.290   1
  11 -10  -4 882.960 176.970   1
 -11 -10  -2 -341.07 160.270   1
  11  10   2 -201.24 334.810   1
  -6 -14   1 1165.81 273.690   1
   6 -14  -1 2049.88 400.990   1
  -6 -14   1 1626.79 402.520   1
   8 -13  -2 635.800 157.180   1
  -1 -15   0 1252.44 198.700   1
   1 -15   0 1250.78 202.240   1
  -1 -15   0 711.070 201.890   1
  16   0   1 -52.620 155.810   1
   7 -13  -3 216.950 164.620   1
  -5 -13  -3 1339.92 182.950   1
   5  13   3 1592.59 316.540   1
  -5 -13  -3 1628.47 251.500   1
  -6 -14   0 671.080 111.420   1
  -6 -14   0 443.800 109.380   1
   6 -14   0 238.310 160.250   1
 -15  -3  -2 857.650 521.680   1
 -15   3  -2 490.230 88.0100   1
  -2 -13  -4 623.410 120.290   1
  -2 -13  -4 280.690 192.780   1
  -4 -14  -2 689.360 146.850   1
   4 -14   2 209.470 150.590   1
  -4 -14  -2 422.380 138.630   1
   3 -14  -3 -210.06 168.090   1
   3 -14  -3 152.220 118.980   1
  -3 -14   3 217.950 150.640   1
  -1 -14  -3 423.780 111.750   1
  -1 -14  -3 542.500 161.030   1
   1 -14   3 177.470 139.660   1
  -2  -8  -7 7623.34 735.630   1
  -2  -8  -7 6559.26 474.020   1
   2   8   7 5637.86 754.870   1
 -15  -6   3 88.1400 161.770   1
  15  -6  -3 509.530 161.410   1
  14   5  -5 2334.38 315.840   1
 -14  -5   5 1771.97 255.160   1
 -13  -6  -3 430.690 110.190   1
 -13   6  -3 528.580 70.4100   1
  16   1   1 -41.320 161.860   1
 -16   1  -1 376.040 97.8700   1
 -16  -1  -1 204.720 164.170   1
  16  -1   1 612.570 152.420   1
  12  -6  -6 1184.25 227.550   1
  12   6  -6 964.610 268.520   1
 -12  -6   6 775.560 129.710   1
 -15  -2   5 419.510 132.990   1
  15   2  -5 831.590 534.600   1
  15  -2  -5 116.680 214.640   1
 -15   2   5 377.590 102.590   1
   7  11   4 2106.24 597.810   1
  -7 -11  -4 3171.18 445.600   1
  -7 -11  -4 2530.96 472.010   1
 -12  -9  -2 409.450 196.530   1
  16   0  -4 412.970 213.680   1
 -16   0   4 126.730 109.290   1
   3   3   8 4632.04 595.210   1
  -3  -3  -8 4705.93 751.360   1
   8   6   6 1453.14 414.910   1
  -8  -6  -6 1884.42 268.310   1
   3  -6  -8 -32.480 126.600   1
 -10 -12   0 242.630 193.670   1
  10 -12   0 357.490 228.740   1
   2  -9  -7 91.0000 139.310   1
   2  -9  -7 352.990 221.310   1
  14   0  -6 2304.91 256.050   1
 -14   0   6 2741.07 285.460   1
  -5  -6  -7 263.970 187.010   1
   5   6   7 477.610 273.290   1
   1   5   8 816.620 531.350   1
  -1  -5  -8 1474.03 253.770   1
 -14  -8   0 653.460 104.890   1
  14  -8   0 257.450 177.760   1
 -12  -8   5 -65.480 127.170   1
  12  -8  -5 61.6900 140.850   1
   2  -6  -8 990.250 158.170   1
 -14   6  -2 1241.58 221.030   1
 -14  -6  -2 996.740 247.050   1
  12 -10  -3 883.570 305.680   1
   3  -9  -7 1119.77 175.790   1
   3  -9  -7 835.060 505.000   1
   5 -12  -5 394.950 169.410   1
   5 -12  -5 331.450 244.300   1
   5 -13  -4 250.290 201.530   1
   5 -13  -4 233.300 178.330   1
  13  -9  -3 635.380 144.970   1
   0 -15   1 908.470 125.590   1
   0 -15  -1 405.430 94.2100   1
   0 -15  -1 223.100 150.720   1
  10  11   2 -296.09 309.220   1
 -10 -11  -2 984.870 214.260   1
 -10 -10  -3 127.450 99.1600   1
  10  10   3 569.180 192.200   1
 -10 -10  -3 473.000 126.090   1
 -10   0  -6 894.770 117.710   1
  16  -1  -4 154.790 249.710   1
  16   1  -4 850.960 520.490   1
 -16   1   4 417.330 128.040   1
 -16  -1   4 290.520 209.840   1
 -12  -2   7 -3.8700 97.7200   1
  12  -2  -7 -310.28 180.680   1
  12   2  -7 -378.82 151.350   1
  11  -9  -5 349.450 282.000   1
   2 -15   0 -132.52 139.230   1
  -2 -15   0 466.430 108.170   1
  -2 -15   0 196.820 128.020   1
  11   9   3 1439.09 281.530   1
 -11  -9  -3 1135.92 171.460   1
  -1 -15   1 694.860 186.320   1
   1 -15  -1 -109.93 148.590   1
   7 -10  -6 -86.660 117.620   1
  -7   3  -7 1011.99 282.400   1
  -7  -3  -7 1670.58 188.100   1
   7   3   7 2465.75 422.510   1
   7   8  -7 662.990 146.880   1
   7  -8  -7 479.210 173.230   1
 -14  -1   6 242.010 168.330   1
 -14   1   6 171.940 127.250   1
  14   1  -6 749.740 184.830   1
  14  -1  -6 893.010 269.140   1
 -15  -5   4 2678.38 433.960   1
  15  -5  -4 2866.03 480.780   1
  15   5  -4 2445.15 404.200   1
   2 -11  -6 581.920 241.080   1
   2 -11  -6 466.170 197.140   1
   3  10   6 567.610 334.020   1
  -3 -10  -6 352.420 243.250   1
  -3 -10  -6 231.360 168.040   1
  10 -12  -2 1182.11 238.820   1
   9   2  -8 11148.6 1507.64   1
   9  -2  -8 12423.1 8270.76   1
 -13  -3  -4 116.010 102.960   1
 -13   3  -4 289.650 172.100   1
   4   0   8 2136.86 648.430   1
  -4   0  -8 3456.81 670.770   1
   4  -6  -8 292.230 182.610   1
   8 -12  -4 380.830 188.140   1
   1  -9  -7 339.520 258.000   1
   1  -9  -7 175.510 133.890   1
   8 -11  -5 3094.66 576.230   1
   8 -11  -5 4133.21 644.420   1
  -4  -7  -7 623.170 266.280   1
  -4  -7  -7 453.840 186.390   1
 -10  -1  -6 1393.45 253.090   1
 -10   1  -6 1828.24 283.130   1
   9  -9  -6 47.8400 125.560   1
   3 -11  -6 155.590 181.220   1
   3 -11  -6 -126.85 99.1700   1
   1 -15   1 2058.87 373.240   1
  -1 -15  -1 1550.30 326.170   1
  -1 -15  -1 1128.09 216.520   1
   1 -11  -6 654.930 256.420   1
   1 -11  -6 489.000 233.180   1
  -4   1  -8 2853.86 479.690   1
  -4  -1  -8 2352.37 500.990   1
   4  -1   8 1828.48 313.890   1
   4   1   8 2198.71 500.840   1
   1  -6  -8 716.830 293.680   1
  -1   6   8 1341.06 323.000   1
   1  -6  -8 1117.80 246.920   1
  -5  -9  -6 -46.420 118.090   1
   5   9   6 -164.30 451.090   1
  -5  -9  -6 -223.27 161.400   1
  -6  -5  -7 -169.58 142.920   1
   4  -9  -7 458.420 179.940   1
   4  -9  -7 444.740 173.950   1
 -16   4   0 274.240 169.140   1
 -16  -4   0 -124.46 141.350   1
  16  -4   0 -61.990 90.2900   1
  16  -2   1 778.600 311.460   1
 -16   2  -1 498.980 203.310   1
 -16  -2  -1 444.460 235.190   1
  16   2   1 129.900 130.320   1
 -16  -2  -1 305.060 200.540   1
  -8 -13  -1 405.500 170.330   1
   8  13   1 -67.040 213.170   1
   8 -13   1 -74.120 108.740   1
  -8 -13  -1 -148.48 177.060   1
  -2 -12  -5 1449.44 271.830   1
  -2 -12  -5 1113.30 268.510   1
  12 -10   1 983.500 181.850   1
 -12 -10  -1 1419.02 406.310   1
  -7 -13  -2 521.980 207.770   1
   7  13   2 396.070 227.240   1
   7 -13   2 591.760 224.560   1
  -7 -13  -2 449.750 210.380   1
  -2 -15   1 661.660 243.570   1
   2 -15  -1 470.810 213.470   1
   4 -14  -3 259.350 164.940   1
   4 -14  -3 441.230 211.060   1
  -2 -14  -3 2097.39 448.540   1
   2 -14   3 2146.44 456.940   1
  -2 -14  -3 2673.09 445.300   1
  14  -7  -4 845.520 345.250   1
 -14  -7   4 1291.17 222.800   1
  16   4  -3 745.370 294.620   1
 -16   4   3 322.750 196.580   1
  16  -4  -3 1002.62 221.480   1
 -16  -4   3 890.110 232.980   1
  13  -7  -5 1011.87 197.390   1
 -13  -7   5 957.350 170.210   1
   8  -4  -8 623.730 254.780   1
   8   4  -8 1331.04 234.760   1
 -14  -4  -3 279.250 171.500   1
 -14   4  -3 119.120 79.2000   1
 -12   0  -5 104.590 89.1900   1
  16  -2  -4 51.8000 156.560   1
  16   2  -4 548.170 299.730   1
 -16   2   4 391.210 177.290   1
  11 -11  -3 139.970 125.040   1
  11  11   1 897.720 237.230   1
 -11 -11  -1 -19.090 174.790   1
  11 -11   1 92.9800 107.530   1
  10  -6  -7 2009.76 531.330   1
  10   6  -7 1361.18 307.410   1
  10 -11  -4 625.550 283.270   1
  -9 -11  -3 586.400 232.070   1
  -9 -11  -3 594.540 259.230   1
  15  -7  -1 1215.14 413.900   1
 -14  -2   6 1988.33 378.860   1
  14  -2  -6 1803.41 559.940   1
  14   2  -6 1681.09 332.620   1
 -14   2   6 2471.86 494.250   1
   6 -14  -2 975.970 198.840   1
  -6 -14   2 841.520 341.210   1
   5  -6  -8 391.130 146.780   1
   7  -5  -8 188.850 137.720   1
   7   5  -8 995.410 182.610   1
  14  -8  -3 -163.89 162.750   1
   4 -11  -6 2397.22 489.100   1
   4 -11  -6 3387.02 464.800   1
  15  -3  -5 1548.63 342.180   1
 -15  -3   5 1615.97 302.760   1
  15   3  -5 1183.49 252.270   1
 -15   3   5 1388.72 292.430   1
   0 -11  -6 -23.070 146.880   1
 -12   1  -5 202.230 143.890   1
 -12  -1  -5 392.970 167.440   1
 -12  -1  -5 349.420 239.140   1
 -13  -8  -2 473.390 189.190   1
   0  -9  -7 825.380 331.150   1
   0  -9  -7 517.170 231.210   1
 -10  -2  -6 674.110 268.440   1
 -10   2  -6 371.120 162.670   1
 -12  -8  -3 233.720 157.440   1
  12   8   3 538.350 287.150   1
   9  -7  -7 371.220 247.460   1
   9   7  -7 1111.15 250.760   1
  15  -7  -2 1562.25 293.250   1
  -3 -15   0 538.200 219.610   1
   3 -15   0 1533.25 240.150   1
  -3 -15   0 859.820 348.480   1
  -6 -14  -1 361.960 150.570   1
  -6 -14  -1 503.600 212.990   1
   6  14   1 585.440 253.990   1
   6 -14   1 864.210 323.470   1
 -13  -9  -1 688.530 273.680   1
  13  -9   1 191.310 123.230   1
  -2 -15  -1 364.810 167.400   1
   2 -15   1 409.790 176.040   1
  -2 -15  -1 213.230 139.360   1
 -12  -6  -4 2538.74 575.100   1
  10 -10  -5 4976.25 724.310   1
  -3 -13  -4 369.590 154.510   1
  -3 -13  -4 -3.3100 140.600   1
   4   2   8 4296.94 894.930   1
  -4  -2  -8 5396.69 842.350   1
  -4   2  -8 6023.91 899.380   1
 -16   5   1 518.680 216.490   1
  16  -5  -1 61.0600 111.690   1
 -16  -5   1 476.690 209.010   1
  -5 -11  -5 1564.96 305.290   1
  -5 -11  -5 1564.17 266.850   1
   5  11   5 3068.41 534.260   1
 -15  -4  -2 1617.96 318.520   1
 -15   4  -2 1821.55 489.400   1
 -16  -5   2 3924.07 725.870   1
 -16   5   2 4641.41 757.580   1
  16  -5  -2 2576.99 629.370   1
  12  -3  -7 431.490 188.080   1
 -12  -3   7 -109.04 92.2100   1
  12   3  -7 87.2300 170.780   1
   5  -9  -7 8672.08 1165.48   1
   0   6   8 2862.85 624.520   1
   0  -6  -8 1891.07 490.440   1
   0  -6  -8 3490.86 610.320   1
 -13  -5   6 -54.710 103.200   1
  13  -5  -6 -186.60 187.450   1
  13   5  -6 -7.4800 231.290   1
   9  -3  -8 211.220 147.170   1
   9   3  -8 187.120 160.590   1
  -3 -15   1 905.490 254.570   1
   3 -15  -1 697.850 272.040   1
   9   5   6 484.470 311.010   1
  -9  -5  -6 257.260 242.280   1
  11  -5  -7 360.780 182.200   1
  11   5  -7 409.510 224.970   1
 -11  -5   7 -54.200 76.7000   1
  -8  -9  -5 342.860 214.680   1
  -8  -9  -5 501.150 202.560   1
  -9  -8  -5 -136.76 143.430   1
  -9  -8  -5 167.910 145.400   1
 -11  -5  -5 63.2100 143.890   1
  11   5   5 -577.03 318.540   1
  -9 -12  -2 2427.62 509.530   1
  -9 -12  -2 2205.55 499.770   1
   6 -12  -5 271.330 175.500   1
   6 -12  -5 394.510 176.610   1
   3   4   8 2622.12 524.290   1
  -3  -4  -8 3558.29 683.080   1
  -3  -8  -7 1576.11 329.770   1
  -3  -8  -7 1628.93 295.170   1
   3   8   7 1978.58 481.710   1
  17   0  -2 1487.53 286.820   1
 -17   0   2 838.990 309.560   1
   9 -13  -1 -88.770 138.310   1
  -9 -13   1 473.810 245.960   1
   2   5   8 1494.56 312.620   1
  -2  -5  -8 259.380 172.010   1
  -5 -14  -2 1309.22 261.860   1
  -5 -14  -2 1602.05 264.840   1
   5  14   2 1080.37 225.610   1
   5 -14   2 1281.96 238.440   1
 -16   3  -1 376.300 150.060   1
  16  -3   1 686.210 282.270   1
 -16  -3  -1 908.750 215.880   1
 -16  -3  -1 580.920 261.460   1
 -17   0   1 -13.880 147.830   1
  17   0  -1 402.730 254.700   1
   6 -13  -4 613.880 276.210   1
   6 -13  -4 438.150 183.580   1
 -12  -2  -5 969.000 190.030   1
 -15   6  -1 1220.09 231.360   1
 -15  -6  -1 944.090 234.090   1
  15  -6   1 351.460 252.720   1
   7   4   7 1211.40 536.190   1
  -7  -4  -7 562.590 227.840   1
 -17   1   2 473.580 197.840   1
  17   1  -2 608.420 293.360   1
  17  -1  -2 1134.16 287.790   1
 -17  -1   2 653.150 265.300   1
 -13  -4  -4 187.030 128.230   1
  17  -1  -1 528.890 240.700   1
  17   1  -1 707.880 307.770   1
  -8   0  -7 58.8900 70.4600   1
  10   0  -8 6565.08 1077.96   1
   5 -11  -6 816.380 339.510   1
   5 -11  -6 668.120 270.670   1
  -7 -14   1 345.010 230.420   1
   7 -14  -1 320.390 231.910   1
  -7 -14   1 433.790 184.030   1
   5 -14  -3 493.580 306.820   1
  10  12   1 611.590 253.650   1
  10 -12   1 10.6400 68.1200   1
 -10 -12  -1 161.390 150.260   1
  -1 -11  -6 548.070 224.310   1
  -1 -11  -6 -199.16 126.150   1
  16   3  -4 11724.5 1494.56   1
 -16  -3   4 8485.27 1526.72   1
 -16   3   4 11826.8 7854.72   1
  16  -3  -4 11368.6 1731.72   1
 -10  -9  -4 405.250 171.540   1
  -3 -14  -3 112.840 99.1100   1
  -3 -14  -3 512.370 217.100   1
   3 -14   3 187.790 119.720   1
   6  -6  -8 2083.08 485.160   1
  14  -3  -6 -195.09 184.290   1
 -14  -3   6 -165.16 104.240   1
  14   3  -6 -200.22 188.720   1
  -9 -13   0 -128.91 144.320   1
   9 -13   0 -95.320 112.860   1
   8 -13  -3 3339.29 791.640   1
  -6 -12  -4 255.360 175.300   1
  -6 -12  -4 303.520 201.220   1
  -1  -9  -7 771.670 284.510   1
  -1  -9  -7 461.400 227.810   1
  -6 -13  -3 654.230 242.750   1
  -6 -13  -3 385.070 196.080   1
   6  13   3 1241.37 267.850   1
  -7 -14   0 779.890 327.390   1
  -7 -14   0 860.360 374.880   1
   7 -14   0 2328.85 372.710   1
 -15  -7   0 2970.17 729.810   1
  15  -7   0 3067.33 604.850   1
  13 -10  -1 211.040 172.900   1
 -13 -10   1 414.870 178.700   1
  -8   1  -7 34.0200 83.4900   1
  -8  -1  -7 -138.56 129.590   1
  10   1  -8 434.160 171.410   1
  10  -1  -8 662.920 293.140   1
  -3 -12  -5 336.670 242.930   1
  -3 -12  -5 735.110 326.260   1
   1 -15  -2 -87.010 181.360   1
   1 -15  -2 120.430 82.4100   1
  -1 -15   2 45.8100 142.080   1
   8  -8  -7 943.140 238.070   1
   8   8  -7 802.060 319.760   1
  -9 -10  -4 1560.93 262.950   1
  -9 -10  -4 1021.68 230.110   1
 -10  -3  -6 1209.12 241.540   1
  -3 -15  -1 1523.54 286.670   1
  -3 -15  -1 2368.06 418.740   1
   3 -15   1 1949.63 387.570   1
   0 -15  -2 567.320 225.850   1
   0 -15   2 547.460 211.680   1
   0 -15  -2 874.020 594.620   1
  14  -6  -5 -296.72 193.840   1
 -14  -6   5 175.450 149.250   1
  14   6  -5 799.770 377.100   1
   8 -10  -6 2895.62 720.900   1
  12 -11  -1 611.730 278.790   1
 -12 -11   1 224.030 207.830   1
   7  10   5 495.450 235.130   1
  -7 -10  -5 345.620 226.800   1
  -7 -10  -5 479.400 231.160   1
  10   7   5 774.000 348.900   1
 -10  -7  -5 292.130 184.180   1
  -4   3  -8 163.390 119.950   1
  -4  -3  -8 46.1700 85.6500   1
   4  10   6 1105.81 259.000   1
  -4 -10  -6 914.490 218.770   1
  -4 -10  -6 366.350 199.660   1
  -4 -15   0 -12.780 158.400   1
  -4 -15   0 82.8700 87.6800   1
   4 -15   0 495.360 193.130   1
  -2 -15   2 6932.50 1306.36   1
   2 -15  -2 9404.14 1451.76   1
  10 -12  -3 2508.49 423.310   1
   6  -9  -7 193.360 160.060   1
 -14  -8  -1 222.200 159.830   1
  14  -8   1 -123.42 83.0900   1
 -17  -2   2 -208.87 176.190   1
 -17   2   2 140.570 141.190   1
  17   2  -2 426.870 256.890   1
  17  -2  -2 501.760 286.890   1
  -8 -12  -3 855.550 348.360   1
   8  12   3 -171.95 369.310   1
  -8 -12  -3 -177.78 176.090   1
  -1  -6  -8 1585.59 369.760   1
   1   6   8 2562.25 483.470   1
  -1  -6  -8 1232.93 252.120   1
 -16   5   0 594.190 226.150   1
  16  -5   0 979.590 190.370   1
   9 -13  -2 -132.00 129.390   1
  13 -10  -2 253.250 205.230   1
 -17  -2   1 199.710 154.700   1
 -17   2   1 -176.63 151.700   1
  17  -2  -1 514.840 238.190   1
  17   2  -1 568.610 269.650   1
  15   4  -5 3473.93 558.730   1
 -15  -4   5 2706.19 584.120   1
  15  -4  -5 1764.24 516.450   1
 -11  -8   6 333.810 204.490   1
  11  -8  -6 419.810 210.430   1
  11   8   4 2039.99 707.940   1
 -11  -8  -4 3973.99 718.460   1
   4 -15  -1 485.790 195.120   1
  -4 -15   1 298.070 195.770   1
  -4 -15   1 644.450 265.160   1
  -1 -15  -2 1635.16 288.490   1
   1 -15   2 1760.30 337.260   1
  -1 -15  -2 1628.81 271.760   1
 -15  -7   3 103.660 108.660   1
  15  -7  -3 653.890 252.020   1
   7   8   6 595.020 358.740   1
  -7  -8  -6 1098.70 238.380   1
  -7  -8  -6 374.040 162.930   1
  15  -6  -4 350.220 251.580   1
 -15  -6   4 305.480 187.950   1
  16  -5  -3 247.290 224.650   1
 -16   5   3 520.370 219.470   1
 -16  -5   3 -48.850 176.230   1
  16   5  -3 1038.98 275.450   1
 -13  -7  -3 1775.72 353.480   1
 -12  -7   6 106.330 83.8000   1
  12   7  -6 271.790 228.640   1
  12  -7  -6 -260.94 188.560   1
   8   5  -8 1221.78 231.870   1
   8  -5  -8 576.830 240.010   1
  14  -9  -1 374.990 208.210   1
  -8   2  -7 1029.61 219.450   1
   8   2   7 1247.32 346.250   1
  -8  -2  -7 1017.96 173.490   1
  10  -2  -8 2354.55 344.400   1
  10   2  -8 1124.36 236.430   1
 -14   5  -3 599.960 235.330   1
 -14  -5  -3 445.510 180.420   1
 -12  -3  -5 169.130 200.060   1
  12 -11  -2 83.1300 110.140   1
 -12  -4   7 -17.590 81.2900   1
  12  -4  -7 -127.81 180.780   1
  12   4  -7 437.520 223.350   1
  -8  -7  -6 -38.150 141.290   1
  -8  -7  -6 59.9600 71.9200   1
   3  -7  -8 239.420 183.380   1
   9 -11  -5 1088.60 185.790   1
   9 -11  -5 1298.96 273.340   1
 -17   0   3 393.510 195.210   1
  17   0  -3 -397.92 192.920   1
   5   7   7 1241.66 318.410   1
  -5  -7  -7 722.150 293.770   1
   9   4  -8 788.480 336.610   1
   9  -4  -8 665.000 286.000   1
   4  13   4 -1092.8 314.510   1
  -4 -13  -4 286.340 197.130   1
  -4 -13  -4 -33.560 177.340   1
   5   0   8 581.460 270.500   1
  -5   0  -8 96.4200 102.180   1
   2  -7  -8 -64.450 90.6900   1
   2  -7  -8 -13.440 161.890   1
  -6  -6  -7 320.510 204.680   1
 -14  -7  -2 1477.90 323.350   1
   9 -12  -4 910.040 263.190   1
 -15   0  -3 -189.28 76.4800   1
 -15   0  -3 175.610 116.090   1
  13 -10   0 712.290 268.650   1
 -13 -10   0 916.220 252.800   1
  13   0  -7 -84.480 194.230   1
 -12 -11   0 248.450 177.170   1
  12 -11   0 916.060 159.890   1
  14  -9  -2 163.600 107.980   1
  17   0   0 146.220 176.920   1
 -17   0   0 365.350 203.970   1
   7 -14  -2 373.150 203.050   1
  -3 -15   2 512.380 211.310   1
   3 -15  -2 794.270 326.220   1
 -17  -1   3 4764.26 817.940   1
  17  -1  -3 5792.00 786.280   1
 -17   1   3 3218.21 641.020   1
  17   1  -3 5084.60 678.910   1
  -5  -1  -8 561.730 217.420   1
   5   1   8 1307.11 347.880   1
  -5   1  -8 218.530 150.020   1
  -8 -11  -4 2644.23 565.890   1
   8  11   4 2942.37 883.940   1
  -8 -11  -4 4070.78 685.430   1
   4  -7  -8 442.000 205.110   1
  16  -4   1 276.210 181.890   1
 -16  -4  -1 -6.2200 149.170   1
 -16   4  -1 573.170 218.680   1
  10  -9  -6 2358.57 366.440   1
   6 -11  -6 161.280 123.380   1
   6 -11  -6 262.040 211.800   1
 -15  -1  -3 2265.37 401.470   1
 -15  -1  -3 1829.13 346.330   1
 -15   1  -3 1811.95 403.790   1
 -11 -12   1 -356.35 178.720   1
  11 -12  -1 -4.1600 131.100   1
  -2 -11  -6 634.590 255.070   1
  -2 -11  -6 319.920 221.290   1
 -15   5  -2 289.770 180.690   1
 -15  -5  -2 419.700 180.490   1
  -3   0   9 -201.05 248.310   1
 -13  -1   7 0.30000 49.4300   1
  13  -1  -7 -148.80 189.980   1
  13   1  -7 581.970 315.980   1
  -6  -9  -6 1141.18 237.680   1
  -6  -9  -6 1102.19 290.740   1
   6   9   6 1773.86 481.060   1
  13  -9  -4 79.8100 179.720   1
   7 -12  -5 3533.55 533.180   1
   7 -12  -5 2734.91 533.630   1
 -17   1   0 1011.43 248.870   1
  17   1   0 834.170 371.390   1
 -17  -1   0 853.840 332.660   1
  17  -1   0 807.740 339.440   1
  12 -10  -4 292.330 205.090   1
   1  -7  -8 368.290 168.090   1
   1  -7  -8 -123.22 140.510   1
   7  -6  -8 491.840 225.840   1
  -2 -15  -2 1612.82 302.580   1
  -2 -15  -2 774.610 289.800   1
   2 -15   2 775.750 317.210   1
  -4   0   9 -493.76 239.920   1
  -2   0   9 1098.03 288.040   1
  -3   1   9 927.990 259.940   1
  -3  -1   9 530.840 237.150   1
  16  -4  -4 549.480 285.280   1
 -16   4   4 426.470 214.310   1
 -16  -4   4 366.040 198.810   1
  16   4  -4 468.940 247.110   1
  -2  -9  -7 3599.57 500.000   1
   2   9   7 3651.20 683.320   1
  -2  -9  -7 2978.56 431.740   1
  -3  -5  -8 3218.97 653.670   1
   3   5   8 1987.45 505.980   1
   7 -13  -4 347.060 267.380   1
  14   4  -6 248.930 251.760   1
 -14  -4   6 297.120 206.960   1
 -17  -3   2 689.800 277.590   1
 -17   3   2 809.870 303.580   1
  17   3  -2 312.360 288.430   1
  17  -3  -2 8.91000 165.030   1
  -4 -15  -1 2487.34 542.030   1
  -4 -15  -1 2238.57 422.400   1
   4 -15   1 2557.29 590.560   1
   6 -14  -3 874.800 624.090   1
  -8 -13  -2 22.5800 171.340   1
  -8 -13  -2 476.340 198.910   1
   8  13   2 951.940 238.110   1
   2 -13  -5 390.790 183.650   1
   2 -13  -5 -31.700 103.340   1
  -4 -14  -3 359.130 189.910   1
  -4 -14  -3 1126.24 219.150   1
   1 -14  -4 336.320 221.810   1
   1 -14  -4 261.440 157.480   1
   7 -14   1 1702.23 275.450   1
  -7 -14  -1 979.990 181.960   1
  -7 -14  -1 1400.62 310.100   1
 -16   6   1 -238.72 158.110   1
  16  -6  -1 -52.450 142.000   1
 -17   3   1 358.990 160.610   1
  17   3  -1 959.300 289.170   1
  17  -3  -1 285.190 198.800   1
 -17  -3   1 210.080 149.300   1
  -4   1   9 496.800 259.300   1
  -2   1   9 1529.52 270.040   1
 -16   0  -2 52.1300 86.7900   1
 -16   0  -2 173.030 115.550   1
  16   0   2 -66.130 111.250   1
   1 -13  -5 314.020 201.650   1
   1 -13  -5 455.810 221.450   1
  -4  -8  -7 218.610 184.810   1
  -4  -8  -7 965.960 196.110   1
   4   8   7 -1044.3 480.040   1
   2 -14  -4 452.190 188.240   1
   2 -14  -4 694.120 273.630   1
  10   4   6 909.350 262.410   1
 -10  -4  -6 -147.98 122.590   1
 -16  -6   2 371.350 237.050   1
 -16   6   2 -15.300 104.550   1
  16  -6  -2 348.720 269.730   1
  10  -7  -7 166.360 191.640   1
  10   7  -7 -27.700 169.620   1
 -13  -6   6 198.080 129.040   1
  13   6  -6 85.7000 211.620   1
  13  -6  -6 759.630 322.060   1
 -14   0  -4 297.550 180.550   1
 -14   0  -4 284.200 183.360   1
  -7  -5  -7 -109.27 123.330   1
   7   5   7 2067.25 608.650   1
 -17  -2   3 17.6800 143.870   1
 -17   2   3 525.950 293.170   1
  17  -2  -3 -284.30 197.860   1
  17   2  -3 -327.69 232.880   1
 -13  -5  -4 1481.87 474.220   1
  -4  -4  -8 1311.33 358.600   1
  -5   2  -8 408.160 153.860   1
   5   2   8 -174.81 421.450   1
  -5  -2  -8 175.230 160.320   1
  14  -9   0 194.830 147.160   1
 -14  -9   0 332.980 181.750   1
 -12  -9   5 -153.58 101.820   1
  12  -9  -5 -501.57 175.800   1
   9 -13   1 397.200 186.300   1
  -9 -13  -1 456.530 240.250   1
  -9 -13  -1 508.520 196.860   1
   5  -7  -8 1781.12 588.710   1
 -15  -2  -3 566.380 232.910   1
 -15   2  -3 406.930 163.620   1
 -15  -2  -3 89.5900 92.9900   1
  -9  -6  -6 311.790 143.170   1
   9   6   6 353.200 264.320   1
  11  -6  -7 1235.50 468.220   1
  11   6  -7 737.520 260.430   1
   8   3   7 2205.10 744.120   1
  -8  -3  -7 800.150 256.390   1
  -6 -11  -5 288.760 146.970   1
  -6 -11  -5 552.480 271.340   1
   6  11   5 -362.56 400.400   1
 -11  -6  -5 690.140 202.850   1
  11   6   5 421.880 203.720   1
  10  -3  -8 -54.490 126.520   1
  10   3  -8 365.510 180.710   1
  11 -12  -2 21.2000 138.780   1
 -11 -12   0 -148.07 177.160   1
  11 -12   0 263.810 184.880   1
 -16   1  -2 342.740 156.100   1
  16   1   2 93.6300 135.200   1
 -16  -1  -2 238.690 166.890   1
 -16  -1  -2 522.380 207.460   1
   6  14   2 443.000 245.250   1
  -6 -14  -2 871.690 271.990   1
   6 -14   2 651.610 436.630   1
  -6 -14  -2 550.560 219.570   1
   3 -13  -5 297.160 145.990   1
   3 -13  -5 540.150 207.710   1
  13   2  -7 128.570 192.370   1
  13  -2  -7 733.080 212.820   1
 -13  -2   7 170.190 143.340   1
   0 -14  -4 932.300 271.270   1
   0 -14   4 -20.630 61.8600   1
   0 -14  -4 -42.370 67.1800   1
  17   2   0 -61.110 104.330   1
 -17  -2   0 576.970 251.710   1
 -17   2   0 355.810 187.070   1
  17  -2   0 49.6200 139.380   1
 -14  -1  -4 385.770 237.780   1
 -14   1  -4 390.460 154.290   1
 -14  -1  -4 396.890 173.750   1
 -12  -7  -4 1753.89 475.210   1
  12   7   4 -70.140 231.880   1
   7   9  -7 854.560 239.170   1
   7  -9  -7 805.340 291.080   1
 -14  -8   4 1352.08 390.870   1
  14  -8  -4 1213.92 319.210   1
  -4 -12  -5 1171.65 332.630   1
  -4 -12  -5 777.660 237.840   1
   4  12   5 1722.89 560.420   1
  -2  -6  -8 816.180 259.270   1
   2   6   8 935.160 428.280   1
 -13  -8   5 393.490 172.890   1
  13  -8  -5 34.1600 180.820   1
   5 -15   0 1075.82 303.850   1
  -5 -15   0 657.420 225.160   1
  -5 -15   0 272.850 194.030   1
  16   0  -5 224.400 248.070   1
 -16   0   5 -82.700 172.580   1
 -12 -10  -2 158.840 143.610   1
  12  10   2 -51.630 236.250   1
   0 -13  -5 227.830 165.340   1
   0 -13  -5 925.780 289.100   1
   3 -14  -4 340.230 150.240   1
   3 -14  -4 265.590 200.730   1
  -5 -15   1 1582.28 454.720   1
   5 -15  -1 1892.98 502.340   1
  -5 -15   1 960.210 257.570   1
  -3   2   9 1018.08 612.330   1
  -4 -15   2 -66.240 149.310   1
   4 -15  -2 -256.78 153.880   1
   0   7   8 1229.01 379.020   1
   0  -7  -8 1551.40 452.630   1
   0  -7  -8 1188.13 384.870   1
  -5   1   9 52.0900 169.660   1
  -1  -1   9 723.970 339.900   1
  -1   1   9 1176.16 358.000   1
   2 -10  -7 407.330 193.590   1
   2 -10  -7 298.020 142.910   1
  15  -8  -1 -171.50 131.580   1
  11 -11  -4 690.900 240.150   1
 -11 -11  -2 429.930 199.390   1
  11  11   2 -146.26 281.970   1
   3 -10  -7 2175.60 556.090   1
   3 -10  -7 1634.49 464.820   1
  -4   2   9 1249.93 429.020   1
  13 -10  -3 507.020 197.980   1
 -12  -4  -5 -67.460 131.070   1
  -2   2   9 2025.03 718.880   1
  16   1  -5 -56.900 198.520   1
  16  -1  -5 -6.1400 195.920   1
 -16  -1   5 -234.45 153.970   1
 -16   1   5 312.040 178.500   1
  11 -10  -5 1924.59 705.120   1
  11  10   3 649.070 529.410   1
 -11 -10  -3 412.920 245.770   1
   9   8  -7 563.380 275.430   1
   9  -8  -7 715.760 258.730   1
  15  -8  -2 1283.42 359.380   1
 -15  -5   5 152.850 128.910   1
  15   5  -5 157.650 141.870   1
  15  -5  -5 -18.520 181.860   1
   1 -10  -7 605.390 253.110   1
   1 -10  -7 371.610 181.910   1
   8 -14  -1 227.560 204.060   1
  -8 -14   1 1411.22 368.360   1
  16   2   2 539.180 229.170   1
 -16  -2  -2 1047.66 290.940   1
 -16  -2  -2 696.610 213.360   1
 -16   2  -2 679.490 247.520   1
  -3 -15  -2 1342.11 377.220   1
   3 -15   2 1006.26 333.620   1
  -3 -15  -2 1509.86 457.310   1
   4 -13  -5 245.580 240.420   1
   4 -13  -5 -69.400 93.8000   1
   9 -10  -6 1766.05 543.880   1
  -1 -14  -4 766.140 283.320   1
  -1 -14  -4 469.130 196.370   1
 -15  -7  -1 1813.90 559.430   1
 -15   0   6 124.430 120.310   1
  15   0  -6 378.670 234.930   1
 -14  -2  -4 2410.14 684.250   1
 -14   2  -4 1170.37 488.430   1
 -14  -2  -4 1541.12 415.150   1
   5  10   6 737.020 271.960   1
  -5 -10  -6 181.450 163.910   1
  -5 -10  -6 -247.16 142.370   1
   4 -10  -7 52.0600 120.880   1
   4 -10  -7 -54.080 159.530   1
  12 -11  -3 327.690 190.860   1
  14  -9  -3 383.620 205.480   1
  11   0  -8 -22.950 135.290   1
 -13  -9  -2 684.750 223.530   1
 -10 -11  -3 -212.80 151.300   1
  10  11   3 353.340 245.490   1
 -10 -11  -3 373.420 168.150   1
 -11   0  -6 718.680 207.720   1
  12   9   3 -742.86 313.190   1
 -12  -9  -3 565.890 228.780   1
   9 -13  -3 912.400 323.280   1
 -12  -5   7 426.540 178.580   1
  12   5  -7 505.660 248.210   1
  12  -5  -7 669.970 242.760   1
   7 -11  -6 284.760 163.850   1
   7 -11  -6 55.4500 69.0500   1
  -5   2   9 -49.450 351.830   1
  -8 -14   0 251.980 198.480   1
  -8 -14   0 243.140 199.930   1
   8 -14   0 21.3100 91.2600   1
   7  13   3 -188.69 310.520   1
  -7 -13  -3 353.560 253.160   1
  -7 -13  -3 295.520 133.130   1
 -15  -1   6 256.090 184.190   1
  15  -1  -6 1182.70 416.900   1
  15   1  -6 904.650 346.080   1
 -15   1   6 377.660 189.600   1
   6  -7  -8 344.050 174.440   1
  17   3  -3 1741.72 522.930   1
 -17  -3   3 1488.97 475.020   1
 -17   3   3 1930.19 518.900   1
  17  -3  -3 2381.62 663.910   1
  -1  -2   9 -439.64 166.290   1
  -1   2   9 -155.36 396.460   1
  -3 -11  -6 483.800 196.380   1
   3  11   6 736.950 301.820   1
  -3 -11  -6 -144.77 149.440   1
   9   5  -8 344.810 201.550   1
   9  -5  -8 445.290 185.600   1
  -5  -3  -8 386.070 153.280   1
  -5   3  -8 59.8700 56.4400   1
   5   3   8 2620.17 727.140   1
   4 -14  -4 966.020 311.070   1
   4 -14  -4 622.640 235.000   1
  -1 -13  -5 -289.32 160.280   1
  -1 -13  -5 373.410 192.190   1
 -16  -6   0 391.960 195.810   1
  16  -6   0 -99.110 107.510   1
 -16   6   0 234.420 169.980   1
 -15  -3  -3 2530.46 785.800   1
 -15   3  -3 2080.80 648.770   1
   7  12   4 341.110 170.060   1
  -7 -12  -4 293.810 131.770   1
  -7 -12  -4 109.500 105.930   1
 -10 -13   1 352.760 172.700   1
  10 -13  -1 1397.15 385.030   1
  16  -2  -5 454.880 252.350   1
  16   2  -5 407.970 174.270   1
 -16   2   5 401.770 174.580   1
 -16  -2   5 359.800 152.340   1
  11   1  -8 520.410 229.830   1
 -11   1  -6 544.260 212.010   1
 -11  -1  -6 235.930 185.820   1
  13  -3  -7 -464.90 180.800   1
 -13  -3   7 -4.2600 104.830   1
  13   3  -7 665.390 230.690   1
  17   3   0 93.7900 190.150   1
  17  -3   0 418.230 202.680   1
 -17  -3   0 -0.7000 157.300   1
 -17   3   0 303.590 165.450   1
   5  13   4 488.660 410.020   1
  -5 -13  -4 780.130 263.230   1
  -5 -13  -4 806.150 263.140   1
 -14  -7   5 3724.67 1186.28   1
  14  -7  -5 4526.32 1440.88   1
  -6   1   9 317.490 192.370   1
   6  -1  -9 644.520 445.460   1
  17  -4  -2 2458.91 795.710   1
 -17  -4   2 2242.51 582.290   1
  17   4  -2 3438.91 895.070   1
 -17   4   2 2761.47 880.390   1
  16  -6  -3 603.590 295.730   1
 -16  -6   3 575.480 244.830   1
   0  -1   9 853.340 245.210   1
 -16  -5  -1 314.390 125.250   1
  16  -5   1 172.950 142.330   1
 -16   5  -1 214.340 168.490   1
   8   6  -8 -17.900 111.440   1
   8  -6  -8 101.940 105.800   1
 -17   4   1 408.300 197.950   1
  17   4  -1 272.100 269.450   1
  17  -4  -1 380.640 232.560   1
 -17  -4   1 -52.470 151.010   1
  -9  -9  -5 783.170 235.860   1
 -14   6  -3 189.070 145.280   1
 -14  -6  -3 376.480 162.830   1
 -10 -12  -2 347.420 173.610   1
  10  12   2 945.800 336.430   1
 -10 -12  -2 542.200 220.200   1
 -12 -11  -1 809.980 248.140   1
   0 -10  -7 1281.17 343.570   1
   0 -10  -7 1230.43 326.520   1
  -3   3   9 1455.50 563.840   1
  -3  -9  -7 -18.110 135.830   1
  -3  -9  -7 466.150 197.860   1
   3   9   7 959.570 377.990   1
 -13 -10  -1 3135.37 805.960   1
   2 -12  -6 829.070 261.210   1
   2 -12  -6 364.900 201.070   1
  -1  -7  -8 1002.13 302.600   1
  -1  -7  -8 495.310 197.210   1
   1   7   8 970.990 364.000   1
  -5 -15  -1 82.8900 182.710   1
   5 -15   1 81.7500 85.7000   1
  -5 -15  -1 232.670 207.640   1
   1 -15  -3 395.240 208.030   1
   1 -15  -3 597.740 238.290   1
  -1 -15   3 455.120 170.900   1
 -15  -8   0 515.010 200.630   1
  15  -8   0 0.60000 107.680   1
  -4   3   9 2183.88 704.590   1
  -8  -4  -7 681.470 222.620   1
   8   4   7 1035.41 552.640   1
  10  -4  -8 -33.600 86.1000   1
  10   4  -8 -168.99 119.190   1
  -2   3   9 1080.52 455.340   1
   8 -12  -5 2694.24 882.500   1
   8 -12  -5 1510.20 529.380   1
  16  -5  -4 2524.72 661.040   1
  16   5  -4 2664.12 702.780   1
 -16  -5   4 2234.45 701.680   1
   5 -10  -7 121.180 103.770   1
   5 -10  -7 737.320 251.840   1
   3 -12  -6 353.930 148.520   1
   3 -12  -6 652.270 457.890   1
  15  -2  -6 1617.41 647.280   1
  15   2  -6 4028.31 1012.47   1
 -15  -2   6 2963.39 860.240   1
 -15   2   6 2207.96 688.380   1
   1 -12  -6 210.630 162.050   1
   1 -12  -6 556.650 234.300   1
 -10 -13   0 245.830 227.470   1
  10 -13   0 298.050 128.140   1
 -17   0   4 328.300 144.430   1
  17   0  -4 -199.93 196.230   1
  -5 -15   2 371.430 158.120   1
   5 -15  -2 -45.470 154.550   1
 -14  -5   6 281.630 202.460   1
  14   5  -6 -134.27 185.800   1
  14  -5  -6 366.800 225.360   1
  15  -7  -4 610.230 269.570   1
 -15  -7   4 -62.390 144.070   1
 -10  -8  -5 532.480 228.130   1
  10   8   5 34.3300 164.910   1
   2 -15  -3 1160.18 370.490   1
   2 -15  -3 295.790 133.500   1
   0 -15   3 458.960 172.710   1
   0 -15  -3 435.460 208.880   1
   0 -15  -3 437.970 220.190   1
   8 -14  -2 1220.91 449.220   1
   7 -14  -3 134.260 126.770   1
   5 -13  -5 -14.440 72.8000   1
   5 -13  -5 141.670 185.610   1
   8  10   5 1129.26 475.620   1
  -8 -10  -5 61.9800 148.200   1
  -8 -10  -5 -520.56 135.110   1
  -5 -14  -3 879.110 276.940   1
  -5 -14  -3 3205.52 802.340   1
   5  14   3 619.410 308.580   1
  11   2  -8 611.510 291.550   1
  11  -2  -8 243.860 203.990   1
 -15  -6  -2 204.260 153.260   1
 -15   6  -2 503.540 206.000   1
 -16   3  -2 1244.01 441.110   1
 -16  -3  -2 1288.41 445.330   1
 -16  -3  -2 2524.03 678.140   1
 -11  -2  -6 311.100 134.950   1
  -2 -14  -4 1195.38 393.230   1
  -2 -14  -4 1660.26 416.090   1
 -10  -5  -6 436.440 214.760   1
  10   5   6 836.420 660.850   1
 -14  -3  -4 294.210 151.470   1
  10 -11  -5 3629.18 905.890   1
   6  -2  -9 138.680 125.270   1
  17   1  -4 107.690 238.280   1
  17  -1  -4 580.020 296.660   1
 -17   1   4 413.840 179.140   1
  10 -13  -2 1669.87 532.930   1
   4   5   8 -82.900 502.930   1
  -4  -5  -8 373.740 166.970   1
   6   7   7 -174.81 441.760   1
  -6  -7  -7 547.090 243.630   1
   0   2   9 2973.71 840.460   1
   0  -2   9 585.400 245.220   1
   8 -13  -4 927.770 279.250   1
  17   0   1 101.560 143.260   1
 -17   0  -1 341.170 154.030   1
  -9   0  -7 235.450 180.820   1
   8  -9  -7 511.360 211.190   1
   8   9  -7 432.020 250.020   1
  11 -12  -3 239.820 167.440   1
 -11 -12  -1 860.550 294.320   1
   3   6   8 939.450 417.060   1
  -3  -6  -8 90.5800 107.870   1
   6   0   8 -179.87 373.030   1
  -6   0  -8 872.130 243.340   1
  10 -12  -4 464.230 230.410   1
   5  -3  -9 237.370 167.230   1
  15  -8  -3 337.030 208.700   1
  -9 -12  -3 720.860 224.510   1
  -9 -12  -3 77.1700 112.160   1
  -1   3   9 -259.20 449.390   1
 -13   0  -5 167.870 128.290   1
  -6 -15   1 1724.87 560.600   1
   6 -15  -1 1869.69 651.480   1
  -6 -15   1 1557.13 533.140   1
 -13  -8  -3 2316.93 702.720   1
 -12  -8   6 -1.4600 95.3900   1
  12   8  -6 488.960 249.370   1
  12  -8  -6 153.860 195.490   1
   4 -12  -6 157.560 142.070   1
   4 -12  -6 900.940 269.820   1
   5 -14  -4 -65.590 167.970   1
  17  -1   1 336.110 165.370   1
 -17  -1  -1 805.700 268.620   1
 -17   1  -1 464.850 220.880   1
  17   1   1 409.190 211.790   1
   0 -12  -6 449.410 205.890   1
   0 -12  -6 833.300 263.230   1
  -2 -13  -5 528.940 204.600   1
  -2 -13  -5 585.700 284.250   1
 -16   3   5 2415.19 695.510   1
 -16  -3   5 1624.94 445.970   1
  16  -3  -5 1173.52 462.700   1
  16   3  -5 1144.44 347.460   1
  -6 -15   0 1069.63 334.870   1
  -6 -15   0 725.100 216.320   1
   6 -15   0 1544.09 394.960   1
  -9  -1  -7 232.260 180.520   1
  -9   1  -7 530.540 301.840   1
  -4 -15  -2 1614.65 479.030   1
  -4 -15  -2 1539.62 444.250   1
   4 -15   2 1437.72 408.320   1
   3 -15  -3 -104.02 157.540   1
  -3 -15   3 673.320 227.530   1
   1 -15   3 595.450 234.400   1
  -1 -15  -3 360.610 149.220   1
  -1 -15  -3 721.090 236.420   1
  10  10   4 -89.240 359.620   1
 -10 -10  -4 260.190 214.430   1
 -10 -10  -4 460.100 204.100   1
  -6  -1  -8 249.180 175.280   1
   6   1   8 233.140 471.990   1
  -6   1  -8 -22.940 65.5000   1
   7   0  -9 -107.51 103.370   1
  -8  -8  -6 392.920 203.810   1
  -8  -8  -6 577.540 215.670   1
   3  -8  -8 -82.820 134.910   1
   3  -8  -8 -0.7300 138.770   1
  -7  -6  -7 391.090 184.070   1
  -5  -8  -7 417.210 174.590   1
  -5  -8  -7 495.520 264.600   1
   5   8   7 1611.28 595.810   1
 -14  -9  -1 4470.67 1207.43   1
 -13  -6  -4 427.730 182.790   1
 -13  -1  -5 783.060 219.910   1
   2  -8  -8 -65.790 134.230   1
   2  -8  -8 -56.940 114.310   1
 -14  -8  -2 719.880 261.110   1
  -1 -10  -7 413.090 172.710   1
  -1 -10  -7 17.5100 146.440   1
   7  -7  -8 208.920 173.040   1
   0 -16   0 4030.31 1093.72   1
   5  12   5 640.230 485.670   1
  -5 -12  -5 250.760 176.810   1
  -5 -12  -5 194.570 204.910   1
 -12  -5  -5 730.350 239.380   1
  11  -9  -6 314.280 131.950   1
 -11  -9   6 477.600 182.190   1
  11   9   4 709.320 366.050   1
 -11  -9  -4 435.530 177.620   1
   7  -1  -9 632.400 257.800   1
  -7  -9  -6 5806.45 3811.85   1
  -7  -9  -6 5293.51 3472.91   1
   7   9   6 3092.70 907.250   1
  17   4  -3 114.070 236.900   1
 -17   4   3 436.600 217.560   1
 -17  -4   3 -142.29 161.020   1
  17  -4  -3 -11.490 173.890   1
 -17   2   4 281.210 216.040   1
 -17  -2   4 315.580 137.900   1
  17   2  -4 40.8500 231.210   1
  17  -2  -4 162.930 223.020   1
   1  -1   9 1661.74 518.430   1
  -5  -4  -8 -60.230 137.670   1
  -5   4  -8 193.430 146.580   1
   4  -8  -8 819.220 276.870   1
  -1 -16   0 353.590 202.240   1
   1 -16   0 750.320 237.480   1
  16  -7  -1 -47.620 139.700   1
 -15  -4  -3 279.050 211.330   1
 -15   4  -3 299.700 133.240   1
  -8 -14  -1 583.580 286.230   1
   8 -14   1 1290.60 394.600   1
  -8 -14  -1 1142.88 353.690   1
  -7 -14  -2 376.730 182.940   1
   7  14   2 625.610 265.800   1
  -7 -14  -2 547.560 242.370   1
  16  -7  -2 140.520 141.140   1
 -13  -4   7 154.380 112.110   1
  13  -4  -7 233.620 237.860   1
  13   4  -7 487.780 235.880   1
 -17  -4   0 973.590 320.970   1
  17  -4   0 695.970 232.050   1
 -17   4   0 452.030 254.060   1
 -13  -7   6 173.830 147.000   1
  13   7  -6 17.2600 143.490   1
  13  -7  -6 487.330 234.730   1
  15  -3  -6 -467.46 185.370   1
  15   3  -6 308.950 148.480   1
 -15  -3   6 -480.32 128.180   1
   6 -10  -7 703.040 256.560   1
   6 -10  -7 635.050 339.870   1
   1  -8  -8 964.670 341.480   1
   1  -8  -8 1243.76 353.780   1
  13 -11  -1 877.180 357.360   1
   9   7   6 1043.43 335.480   1
  -9  -7  -6 1532.09 502.930   1
  11  -7  -7 740.360 374.240   1
  11   7  -7 572.200 266.570   1
  17  -2   1 6770.27 4437.74   1
  17   2   1 4051.59 1083.65   1
 -17  -2  -1 3872.94 1259.45   1
 -17   2  -1 3625.38 1176.71   1
  11   7   5 324.170 243.640   1
 -11  -7  -5 1599.67 428.810   1
  11   3  -8 899.150 299.030   1
  11  -3  -8 776.290 243.360   1
  -9  -2  -7 574.820 233.640   1
 -11  -3  -6 437.400 181.030   1
  -3   4   9 369.390 344.290   1
  -9 -11  -4 388.980 156.210   1
  -9 -11  -4 -82.910 138.270   1
  -6  -2  -8 -149.45 125.920   1
  -6   2  -8 252.790 177.190   1
   6   2   8 1118.08 360.100   1
   8 -11  -6 733.660 210.490   1
   8 -11  -6 764.690 301.190   1
   6  -3  -9 369.290 164.820   1
  -7 -11  -5 344.400 145.670   1
  -7 -11  -5 647.680 483.130   1
   7  11   5 1326.80 473.680   1
  -2  -7  -8 2799.24 725.810   1
 -13  -2  -5 1493.57 460.510   1
   4  11   6 1013.80 400.230   1
  -4 -11  -6 355.080 157.130   1
  -4 -11  -6 767.490 245.070   1
  14 -10  -1 -42.870 129.630   1
 -15  -6   5 2040.94 614.970   1
  15   6  -5 2214.29 720.790   1
  15  -6  -5 4014.89 1013.24   1
   4  -4  -9 581.690 254.070   1
   5 -12  -6 707.590 214.320   1
   5 -12  -6 381.950 191.270   1
   0 -16  -1 2594.69 757.210   1
   0 -16   1 2425.39 690.500   1
  -9 -13  -2 502.320 220.250   1
  -9 -13  -2 383.070 166.280   1
  -1 -12  -6 162.260 155.730   1
  -1 -12  -6 -7.1600 86.7000   1
  -2 -16   0 540.820 217.440   1
   2 -16   0 186.850 142.120   1
   6 -13  -5 1056.62 374.220   1
   6 -13  -5 1245.64 331.390   1
  -1 -16   1 431.070 171.420   1
   1 -16  -1 800.650 259.910   1
  10  -8  -7 154.700 161.190   1
  10   8  -7 797.040 244.090   1
   4 -15  -3 967.280 278.010   1
   7  -2  -9 527.740 233.040   1
  -2 -15  -3 533.010 217.130   1
  -2 -15  -3 1019.85 297.950   1
   2 -15   3 273.500 190.100   1
  -3 -14  -4 -193.61 162.640   1
  -3 -14  -4 216.920 173.060   1
  17   5  -2 3485.62 920.460   1
  17  -5  -2 2551.32 649.090   1
 -17   5   2 2540.46 833.510   1
 -17  -5   2 2832.81 780.280   1
   1  -2   9 842.320 255.170   1
   1   2   9 504.440 279.020   1
   5  -8  -8 886.710 285.660   1
 -14   0   7 613.990 251.880   1
  14   0  -7 129.910 196.610   1
  13 -11  -2 9.88000 140.480   1
 -17  -5   1 2705.72 1169.59   1
 -17   5   1 3059.05 1329.29   1
  17  -5  -1 3809.43 1478.37   1
 -16   4  -2 -97.810 107.080   1
 -16  -4  -2 397.890 180.880   1
  12   6  -7 444.290 243.460   1
  12  -6  -7 359.390 215.160   1
  14 -10  -2 223.760 163.480   1
   1 -16   1 1470.13 593.360   1
  -1 -16  -1 748.250 317.970   1
 -14  -4  -4 691.300 456.280   1
  12   8   4 905.120 429.120   1
 -12  -8  -4 2733.89 1144.35   1
 -12 -12   1 502.880 215.260   1
  12 -12  -1 417.010 184.290   1
   9  -6  -8 442.720 226.090   1
   9   6  -8 291.710 225.670   1
   6 -15  -2 60.5500 73.6500   1
  14   1  -7 762.890 369.620   1
  14  -1  -7 760.320 332.950   1
 -14  -1   7 366.830 203.760   1
  10 -10  -6 973.960 432.950   1
  -8  -5  -7 354.280 187.630   1
   8   5   7 744.340 388.420   1
  10   5  -8 1714.50 700.130   1
  10  -5  -8 1628.75 768.400   1
  -4  -9  -7 146.700 107.410   1
  -4  -9  -7 1304.71 556.450   1
   4   9   7 2577.24 1101.77   1
 -10 -13  -1 476.950 195.500   1
  10 -13   1 191.660 173.720   1
  -6 -10  -6 -3.3600 109.070   1
   6  10   6 1035.91 480.710   1
  -6 -10  -6 415.550 244.970   1
   2 -16  -1 517.760 237.500   1
  -2 -16   1 -22.730 145.120   1
  13 -10  -4 -64.280 171.970   1
   0   8   8 2331.75 965.040   1
   0  -8  -8 1461.27 636.500   1
   0  -8  -8 1677.71 707.070   1
   5  -4  -9 663.090 426.200   1
  -6 -15  -1 555.580 245.560   1
  -6 -15  -1 230.070 191.470   1
   6 -15   1 177.970 133.870   1
  17   3  -4 74.5000 255.930   1
 -17  -3   4 269.410 189.720   1
 -17   3   4 626.060 276.430   1
  17  -3  -4 5.41000 108.020   1
   9 -14  -1 407.460 197.820   1
  -9 -14   1 287.500 209.550   1
  -6 -13  -4 58.7100 172.110   1
  -6 -13  -4 64.3900 111.200   1
 -16  -6  -1 1324.78 624.100   1
 -16   6  -1 1750.77 754.700   1
   6 -14  -4 38.2600 158.210   1
  -3 -13  -5 200.640 159.020   1
  -3 -13  -5 196.430 165.240   1
  16   4  -5 880.120 411.370   1
  16  -4  -5 580.170 273.670   1
 -16  -4   5 419.130 188.950   1
  13 -11   0 285.210 202.610   1
 -13 -11   0 322.740 167.560   1
  -2 -10  -7 946.430 393.320   1
  -2 -10  -7 1080.79 446.460   1
   2  10   7 2759.58 1094.37   1
  14  -9  -4 -57.020 175.140   1
  18   0  -2 1152.03 508.550   1
 -18   0   2 709.700 313.170   1
  13  -9  -5 528.740 288.850   1
 -13  -9   5 358.620 163.630   1
 -16  -7   0 821.520 433.540   1
  16  -7   0 795.280 325.960   1
 -17  -3  -1 -334.85 145.970   1
  17   3   1 589.230 315.800   1
  17  -3   1 240.240 189.300   1
 -17   3  -1 315.350 208.380   1
  -9  -3  -7 45.6100 71.3700   1
   9   3   7 1548.25 655.220   1
  12 -12  -2 113.940 148.380   1
   2   0   9 -151.73 336.650   1
  16  -6  -4 -46.930 121.320   1
  16   6  -4 812.820 381.750   1
 -16  -6   4 676.920 478.320   1
  -6   3  -8 813.660 362.470   1
   6   3   8 589.590 286.590   1
  -6  -3  -8 1181.11 484.710   1
 -15  -8  -1 852.330 414.820   1
  10 -13  -3 488.400 229.180   1
   3 -16   0 316.070 208.230   1
  -3 -16   0 387.040 199.390   1
  -3 -16   0 133.660 108.800   1
   9 -12  -5 441.630 199.770   1
  -2 -16  -1 242.500 168.220   1
   2 -16   1 -9.0700 137.770   1
  -2 -16  -1 48.7400 108.530   1
  15  -9  -1 -59.890 129.640   1
  14   6  -6 883.930 452.500   1
  14  -6  -6 -170.46 190.100   1
 -14  -6   6 449.000 225.730   1
 -18   0   1 500.400 245.230   1
  18   0  -1 400.690 314.590   1
  -9 -14   0 1078.76 496.350   1
   9 -14   0 2077.79 821.080   1
  16  -7  -3 609.230 298.580   1
 -16  -7   3 527.900 232.030   1
  -8 -13  -3 4397.19 1810.28   1
  -8 -13  -3 2784.87 1236.22   1
   8  13   3 1781.19 764.940   1
  12 -11  -4 488.860 250.850   1
  14 -10   0 1161.69 464.460   1
 -14 -10   0 488.320 232.700   1
  12 -10  -5 269.910 234.180   1
 -13  -3  -5 167.990 181.630   1
   8 -14  -3 550.470 250.670   1
 -18   1   2 175.540 139.620   1
  18   1  -2 396.940 250.580   1
  18  -1  -2 871.320 427.960   1
 -18  -1   2 714.270 315.970   1
  12   0  -8 318.120 230.410   1
  -5 -15  -2 785.650 331.290   1
   5 -15   2 669.460 430.050   1
  -5 -15  -2 832.550 415.920   1
   5  15   2 191.500 164.140   1
 -14  -2   7 299.380 209.540   1
  14   2  -7 76.8300 165.070   1
  14  -2  -7 341.230 253.050   1
   8  -1  -9 827.300 339.130   1
   8   1  -9 -135.33 98.9200   1
   6  14   3 -723.14 311.700   1
  -6 -14  -3 312.510 220.990   1
  -6 -14  -3 411.720 217.720   1
 -14  -7  -3 2893.70 1263.41   1
 -10  -6  -6 355.740 157.060   1
  10   6   6 188.100 239.240   1
  -2  -1  -9 1124.28 492.390   1
   2  -1   9 591.430 374.030   1
   2   1   9 1364.02 692.310   1
  12 -12   0 195.080 160.950   1
 -12 -12   0 -90.440 161.440   1
   7  -3  -9 565.010 242.430   1
   9  -9  -7 396.580 193.160   1
   9   9  -7 398.030 211.990   1
  15  -9  -2 319.180 263.820   1
 -15  -4   6 274.930 193.110   1
  15   4  -6 -427.03 190.110   1
   6  -8  -8 543.360 227.330   1
   7 -10  -7 99.3300 113.330   1
   7 -10  -7 321.420 170.720   1
  18   1  -1 850.000 421.610   1
  18  -1  -1 583.250 246.820   1
 -18  -1   1 458.300 331.110   1
 -18   1   1 -32.630 170.070   1
   1   3   9 592.980 392.230   1
  -1  -3  -9 -7.3300 130.610   1
  -4  -6  -8 333.320 194.510   1
   4   6   8 -827.45 498.340   1
   8  12   4 3175.95 1332.17   1
  -8 -12  -4 2289.13 920.470   1
  -8 -12  -4 2251.55 1012.12   1
  12  -1  -8 -24.130 145.470   1
  12   1  -8 341.670 190.870   1
   6 -12  -6 115.120 138.110   1
   6 -12  -6 277.670 196.500   1
   3 -16  -1 2976.11 1207.46   1
  -3 -16   1 2097.23 916.830   1
  -7 -15   1 245.800 225.550   1
   7 -15  -1 118.340 162.600   1
  -7 -15   1 84.6500 109.430   1
  11  -4  -8 1226.59 526.750   1
  11   4  -8 1656.19 660.310   1
  -2 -12  -6 561.050 235.640   1
  -2 -12  -6 -9.9700 126.940   1
 -11  -4  -6 -9.1000 126.070   1
   5 -15  -3 609.630 309.880   1
  -3 -15  -3 370.100 181.190   1
  -3 -15  -3 889.660 398.500   1
 -17  -5   3 849.320 344.650   1
 -17   5   3 667.900 473.190   1
  17  -5  -3 1232.05 527.600   1
 -14  -8   5 321.310 151.080   1
  14  -8  -5 64.0200 118.870   1
   6  -4  -9 347.360 169.280   1
  -5  -5  -8 916.580 391.160   1
   9 -13  -4 7140.81 2745.16   1
   0  -4  -9 135.210 170.770   1
   0   4   9 643.350 487.010   1
   9 -14  -2 269.630 189.170   1
  -7 -15   0 1026.40 440.220   1
   7 -15   0 1351.81 575.850   1
  -7 -15   0 850.850 358.780   1
 -15  -5  -3 452.020 192.250   1
 -15   5  -3 69.7700 50.9700   1
 -15  -7  -2 440.540 260.000   1
  13   5  -7 4672.35 1811.14   1
 -13  -5   7 1656.19 695.270   1
  13  -5  -7 2028.59 913.000   1
 -17  -5   0 248.920 178.180   1
 -17   5   0 486.330 239.730   1
  -1  -8  -8 451.600 192.530   1
  -1  -8  -8 489.680 206.900   1
 -18  -2   2 805.900 368.220   1
 -18   2   2 819.960 444.310   1
  18  -2  -2 620.100 324.030   1
  18   2  -2 394.660 261.840   1
   8  -2  -9 1031.30 416.510   1
  11 -13  -1 590.180 312.510   1
 -11 -13   1 527.480 239.940   1
 -12  -6  -5 1285.02 571.050   1
  12  11   2 -558.29 274.730   1
 -12 -11  -2 775.430 367.660   1
  -3   5   9 1514.29 637.530   1
  -2  -2  -9 12994.5 8130.20   1
   2  -2   9 5281.04 2364.24   1
   3   7   8 852.050 419.870   1
  -3  -7  -8 -314.48 149.970   1
   7 -13  -5 1413.99 603.740   1
   2 -11  -7 131.870 130.840   1
   2 -11  -7 -84.520 137.430   1
 -18   2   1 2373.31 934.130   1
  18   2  -1 866.180 381.180   1
  18  -2  -1 1910.44 769.210   1
 -18  -2   1 648.170 442.820   1
  15  -8  -4 -146.95 178.680   1
 -15  -8   4 126.010 115.770   1
  -4 -14  -4 611.380 260.050   1
  -4 -14  -4 582.010 283.280   1
   4  14   4 -79.220 132.950   1
  12   2  -8 316.950 245.350   1
  12  -2  -8 662.520 481.650   1
   3 -11  -7 3407.89 1325.87   1
   3 -11  -7 2909.13 1129.78   1
  14 -10  -3 57.6200 150.190   1
   4  -5  -9 -12.800 57.4100   1
   6  12   5 597.260 399.210   1
  -6 -12  -5 190.240 144.510   1
  -6 -12  -5 683.500 437.780   1
  13 -11  -3 499.100 252.740   1
   1 -16  -2 209.510 169.050   1
  -1 -16   2 106.680 101.550   1
  -2   5   9 -163.63 433.720   1
 -13 -10  -2 516.520 215.250   1
 -18   0   3 -49.930 159.120   1
  18   0  -3 346.290 220.370   1
  12  10   3 2767.96 1146.99   1
 -12 -10  -3 3393.04 1420.52   1
  -3 -16  -1 444.100 186.550   1
   3 -16   1 710.280 292.420   1
  -3 -16  -1 542.590 241.010   1
  11 -11  -5 1722.15 803.410   1
   0 -16   2 -253.59 117.270   1
   0 -16  -2 -558.27 156.510   1
  11  11   3 2508.57 1640.67   1
 -11 -11  -3 381.450 168.420   1
 -16   0  -3 -220.54 131.250   1
  -7  -7  -7 1246.65 527.350   1
  17   4  -4 331.580 395.070   1
 -17  -4   4 -52.380 145.680   1
 -17   4   4 273.630 213.560   1
  17  -4  -4 -23.390 199.390   1
 -13  -7  -4 356.980 181.180   1
   6   8   7 1759.01 734.200   1
  -6  -8  -7 1068.73 446.750   1
  14   3  -7 116.090 190.190   1
 -14  -3   7 87.0300 72.2400   1
 -15  -9   0 216.150 178.070   1
  15  -9   0 100.500 111.610   1
   1 -11  -7 1000.13 477.770   1
   1 -11  -7 1510.43 617.450   1
  18   1  -3 448.280 207.440   1
 -18   1   3 1099.57 476.160   1
 -18  -1   3 -95.200 166.590   1
  18  -1  -3 531.380 274.090   1
 -16   5  -2 332.500 138.360   1
 -16  -5  -2 296.740 211.580   1
  -4 -16   0 -12.460 157.760   1
  -4 -16   0 263.590 193.960   1
   4 -16   0 513.930 221.780   1
   9 -11  -6 685.110 473.200   1
   9 -11  -6 967.100 402.530   1
  -2 -16   2 173.870 140.440   1
   2 -16  -2 682.790 458.910   1
 -14  -5  -4 160.750 122.580   1
 -16  -1  -3 248.140 214.870   1
 -16  -1  -3 86.0000 85.8900   1
 -16   1  -3 215.990 166.230   1
  10   9   5 1176.68 535.870   1
 -10  -9  -5 1192.76 524.680   1
  11 -12  -4 454.430 233.340   1
  -7   0  -8 176.900 154.170   1
  -5 -11  -6 375.350 182.460   1
  -5 -11  -6 -25.680 93.4300   1
  11  12   2 902.920 367.480   1
 -11 -12  -2 734.310 332.010   1
   4 -11  -7 1091.97 570.780   1
   4 -11  -7 1625.76 707.520   1
  -9 -10  -5 -180.95 123.370   1
  -9 -10  -5 -2.5200 165.800   1
 -17  -4  -1 -157.27 143.840   1
 -17  -4  -1 553.150 250.980   1
 -17   4  -1 970.560 412.170   1
  11 -13  -2 385.670 172.380   1
  11 -13   0 952.020 429.570   1
   9   4   7 1695.85 827.520   1
  -9  -4  -7 532.200 239.390   1
  -4 -16   1 1263.41 620.140   1
   4 -16  -1 2103.66 824.110   1
   1 -16   2 520.110 210.670   1
  -1 -16  -2 541.660 257.940   1
  -1 -16  -2 -103.26 82.9000   1
   6   4   8 391.450 236.010   1
  -6  -4  -8 256.590 207.240   1
   7 -15  -2 -302.31 150.120   1
   3  10   7 2333.82 939.010   1
  -3 -10  -7 463.160 232.060   1
  -3 -10  -7 150.170 119.850   1
   5  -5  -9 305.270 220.390   1
   7 -14  -4 -72.990 159.580   1
   1  -5  -9 238.070 176.730   1
  -1   5   9 1489.57 823.250   1
  18   0   0 735.970 326.010   1
 -18   0   0 221.930 165.640   1
  17  -6  -2 1380.87 587.840   1
 -17  -6   2 870.890 348.660   1
   4  13   5 743.380 363.120   1
  -4 -13  -5 308.450 223.050   1
  -4 -13  -5 639.630 440.350   1
  -7  -1  -8 191.830 160.280   1
   7   1   8 -696.45 328.220   1
  -7   1  -8 -85.900 93.0500   1
 -13  -4  -5 404.590 225.010   1
  -8 -14  -2 690.520 444.680   1
   8  14   2 383.410 228.480   1
  -8 -14  -2 575.570 251.000   1
 -17   0   5 185.070 153.830   1
  17   0  -5 608.290 310.920   1
   2 -14  -5 470.300 221.640   1
   2 -14  -5 496.010 231.900   1
   7  -8  -8 -52.210 136.320   1
 -17   6   1 -56.550 152.310   1
  17  -6  -1 301.130 210.120   1
 -17  -6   1 429.910 195.890   1
 -15   0  -4 313.910 286.770   1
 -16   0   6 415.340 186.230   1
  16   0  -6 15.8900 194.360   1
  16   5  -5 32.9600 238.070   1
  16  -5  -5 -7.7700 186.770   1
 -16  -5   5 187.790 153.970   1
   1 -14  -5 841.750 365.180   1
   1 -14  -5 844.770 392.840   1
   7  -4  -9 189.490 149.650   1
  15  -9  -3 223.980 188.760   1
  18   1   0 113.020 184.010   1
 -18  -1   0 114.790 143.140   1
  18  -1   0 -219.53 152.070   1
 -18   1   0 498.240 254.450   1
  -1  -4  -9 2385.88 984.610   1
   1   4   9 1278.72 589.650   1
 -18   3   2 441.070 205.060   1
 -18  -3   2 -163.93 164.950   1
  18  -3  -2 848.460 366.310   1
  18   3  -2 734.410 359.980   1
  -9 -14  -1 241.870 176.550   1
  -9 -14  -1 371.770 169.120   1
   9 -14   1 -44.750 91.2300   1
 -13  -9  -3 2074.01 881.030   1
  17  -1  -5 427.380 273.350   1
 -17  -1   5 121.120 148.180   1
 -17   1   5 1023.12 450.440   1
  17   1  -5 583.200 300.370   1
  12 -12  -3 263.210 218.830   1
   8  -3  -9 1793.41 745.400   1
  12  -9  -6 446.850 245.160   1
 -12  -9   6 193.980 135.960   1
  16  -8  -1 228.090 180.300   1
 -15  -1  -4 306.610 222.020   1
 -15   1  -4 132.360 98.1900   1
 -15  -1  -4 241.240 179.010   1
  15  -7  -5 7205.85 2769.07   1
 -15  -7   5 3432.52 1560.24   1
  15   7  -5 4873.99 1905.22   1
   8   6   7 469.510 311.580   1
  -8  -6  -7 196.610 158.660   1
  16  -1  -6 -46.350 180.180   1
 -16  -1   6 240.310 175.720   1
 -16   1   6 384.810 184.170   1
  16   1  -6 95.4600 195.010   1
   9   0  -9 25.4700 101.910   1
  10  -6  -8 -108.33 165.950   1
  10   6  -8 252.830 203.300   1
 -18  -2   3 1041.54 477.780   1
  18  -2  -3 922.870 421.200   1
  18   2  -3 742.140 358.560   1
 -18   2   3 801.570 345.730   1
 -10 -12  -3 321.480 155.130   1
  10  12   3 605.900 287.830   1
 -10 -12  -3 589.050 287.760   1
   0 -11  -7 608.280 280.130   1
   0 -11  -7 485.850 225.120   1
   3 -14  -5 507.410 234.140   1
   3 -14  -5 311.010 221.110   1
  16  -8  -2 152.130 174.780   1
  -2  -3  -9 1049.12 440.670   1
   7 -12  -6 169.530 137.610   1
   7 -12  -6 694.450 451.140   1
  -8  -9  -6 182.610 192.810   1
  13  -8  -6 -67.210 185.200   1
  13   8  -6 495.860 222.960   1
 -13  -8   6 304.820 213.420   1
   3  -9  -8 -53.280 86.8000   1
   3  -9  -8 60.2800 103.900   1
   3   0   9 -5.3500 182.910   1
  -3   0  -9 69.7100 84.1700   1
   3 -16  -2 419.460 185.580   1
  -3 -16   2 188.990 140.860   1
 -16  -2  -3 387.750 171.600   1
 -16   2  -3 -34.450 63.4400   1
 -16  -2  -3 112.970 126.710   1
 -13 -11  -1 -22.640 170.420   1
  18   3  -1 504.360 253.510   1
 -18  -3   1 216.980 192.500   1
 -18   3   1 916.120 388.880   1
  18  -3  -1 1142.62 461.950   1
   5   9   7 509.200 285.970   1
  -5  -9  -7 494.710 264.240   1
  -5  -9  -7 99.2800 177.270   1
  -3 -12  -6 251.180 201.500   1
  -3 -12  -6 -141.62 135.240   1
   3  12   6 -278.74 407.870   1
 -12  -1  -6 1534.18 620.300   1
   6 -15  -3 149.170 190.630   1
   2  -9  -8 305.580 213.670   1
   2  -9  -8 468.730 215.940   1
 -14  -9  -2 7866.35 3042.28   1
  12  -3  -8 655.880 451.690   1
  12   3  -8 927.850 429.210   1
 -17   0  -2 1700.65 736.240   1
  -4 -15  -3 897.590 419.900   1
  -4 -15  -3 1141.23 487.080   1
   1 -15  -4 -209.26 167.010   1
   1 -15  -4 416.900 190.680   1
  -7 -15  -1 435.640 189.490   1
   7 -15   1 198.630 147.410   1
  -7 -15  -1 504.590 218.850   1
  -9  -8  -6 383.920 203.460   1
   9   8   6 1017.65 466.990   1
  11   8  -7 75.2700 169.930   1
  11  -8  -7 611.630 294.490   1
  11   8   5 1681.44 785.170   1
 -11  -8  -5 3719.43 1481.63   1
   9  -1  -9 1679.37 721.740   1
   9   1  -9 2213.63 886.310   1
   0 -14  -5 1675.21 685.990   1
   0 -14  -5 1017.63 478.560   1
   8 -10  -7 531.230 262.420   1
   2 -15  -4 1186.28 520.370   1
   2 -15  -4 1409.88 558.540   1
  12  -7  -7 650.540 461.100   1
  12   7  -7 971.250 454.830   1
   5 -11  -7 1525.19 696.060   1
   5 -11  -7 1399.11 618.690   1
 -15  -5   6 1237.24 496.230   1
  15  -5  -6 676.840 446.640   1
  15   5  -6 1490.25 618.340   1
  -3  -1  -9 2054.52 916.010   1
   3   1   9 1261.00 536.380   1
   3  -1   9 328.610 316.930   1
  -3   1  -9 2090.01 895.760   1
   9   7  -8 522.720 217.930   1
   9  -7  -8 268.590 210.440   1
   2   8   8 1860.93 904.240   1
  -2  -8  -8 -214.89 145.280   1
   7   2   8 944.500 414.740   1
  -7   2  -8 171.580 157.330   1
  -7  -2  -8 184.200 135.440   1
   4  -9  -8 266.920 214.420   1
   4  -9  -8 422.170 181.340   1
 -17   1  -2 256.280 192.380   1
 -17  -1  -2 498.080 217.510   1
 -17  -1  -2 409.930 172.800   1
   2 -16   2 744.930 307.560   1
  -2 -16  -2 489.750 247.440   1
  -2 -16  -2 246.800 174.710   1
 -10   0  -7 1118.29 472.510   1
   8  11   5 1008.51 438.800   1
  -8 -11  -5 174.930 159.740   1
  -8 -11  -5 440.150 227.590   1
  11  -5  -8 -12.310 173.360   1
  11   5  -8 176.120 167.590   1
 -12 -12  -1 384.120 182.150   1
 -11  -5  -6 394.170 166.830   1
  11   5   6 142.940 186.970   1
   6  15   2 898.460 464.260   1
  -6 -15  -2 715.760 305.880   1
  -6 -15  -2 508.040 216.430   1
   0 -15  -4 52.8500 91.8400   1
   0 -15  -4 458.220 234.140   1
   6  -5  -9 626.750 269.980   1
 -18  -2   0 -371.59 174.860   1
  18   2   0 7.94000 167.980   1
  18  -2   0 -79.060 130.830   1
 -18   2   0 -18.360 142.490   1
 -14 -10  -1 533.710 263.770   1
  -4 -16  -1 1252.55 520.630   1
   4 -16   1 962.230 410.490   1
  -4 -16  -1 963.480 412.170   1
   1  -9  -8 167.170 138.060   1
   1  -9  -8 489.070 225.560   1
   0  -5  -9 425.340 194.760   1
   0   5   9 332.360 516.940   1
 -17   2   5 1610.73 653.080   1
  17  -2  -5 1713.17 726.960   1
  17   2  -5 1240.28 527.120   1
 -17  -2   5 1509.99 661.200   1
 -16  -7  -1 973.460 428.910   1
 -10  -1  -7 41.4300 90.7400   1
 -15  -2  -4 511.820 231.050   1
 -15  -2  -4 172.560 138.430   1
   7  13   4 672.180 468.720   1
  -7 -13  -4 312.440 252.950   1
  -7 -13  -4 536.450 230.460   1
  16  -2  -6 253.560 242.140   1
  16   2  -6 446.560 252.940   1
 -16   2   6 250.000 193.970   1
 -16  -2   6 341.750 156.880   1
  11 -10  -6 -29.540 165.430   1
  11  10   4 582.630 313.140   1
 -11 -10  -4 816.080 362.740   1
   3 -15  -4 325.060 169.760   1
   3 -15  -4 -35.170 72.8800   1
   4 -14  -5 815.810 365.690   1
   4 -14  -5 1057.81 435.330   1
  -7 -10  -6 408.190 220.860   1
   7  10   6 -80.100 218.960   1
  -7 -10  -6 -29.250 114.610   1
 -12  -2  -6 844.740 346.770   1
 -14  -4   7 276.990 204.120   1
  14   4  -7 54.2800 172.750   1
  14  -4  -7 209.770 191.620   1
   9  -2  -9 21.8300 111.620   1
   9   2  -9 265.960 203.110   1
 -10 -13  -2 1035.34 308.430   1
 -10 -13  -2 990.700 460.190   1
  10  13   2 3827.19 1672.04   1
   9 -14  -3 963.910 346.270   1
  16  -7  -4 318.330 182.670   1
 -16  -7   4 928.880 275.470   1
 -10 -11  -4 297.530 102.350   1
  10  11   4 23.1200 259.820   1
 -10 -11  -4 253.540 183.130   1
  10  -9  -7 322.390 231.740   1
  10   9  -7 955.280 247.080   1
  -7 -14  -3 662.930 353.830   1
  -7 -14  -3 440.200 269.760   1
   7  14   3 587.940 429.610   1
  -3  -2  -9 -63.220 143.250   1
  -3   2  -9 184.670 145.670   1
   3   2   9 -151.11 393.700   1
  17  -6  -3 411.480 281.790   1
 -17  -6   3 444.610 241.520   1
  17   6  -3 49.1900 241.150   1
  10 -12  -5 1552.26 455.000   1
 -14  -7   6 -157.61 113.360   1
  14   7  -6 227.450 242.070   1
  14  -7  -6 338.750 247.020   1
   2 -13  -6 810.880 369.290   1
   2 -13  -6 574.330 317.120   1
   5   6   8 2981.61 728.920   1
  -5  -6  -8 1153.66 273.840   1
  -1 -14  -5 -202.28 170.510   1
  -1 -14  -5 216.670 176.770   1
 -17  -2  -2 -97.440 92.6600   1
 -17  -2  -2 327.760 173.760   1
  17   2   2 575.380 307.360   1
 -17   2  -2 115.430 96.9300   1
   5  -9  -8 197.880 149.700   1
   5  -9  -8 -114.42 121.980   1
  -5 -16   0 543.680 327.870   1
  -5 -16   0 247.830 172.800   1
   5 -16   0 494.890 282.000   1
  -1 -11  -7 156.040 113.680   1
  -1 -11  -7 296.910 188.200   1
 -15  -6  -3 798.150 220.930   1
 -10 -14   1 910.650 262.870   1
  10 -14  -1 309.200 192.200   1
  -8 -15   1 724.960 215.870   1
   8 -15  -1 1142.06 306.000   1
 -18   3   3 387.650 228.420   1
  18  -3  -3 604.820 340.440   1
 -18  -3   3 370.020 203.740   1
   8 -13  -5 355.310 229.720   1
   5 -16  -1 1606.63 350.450   1
  -5 -16   1 649.680 404.650   1
  -4 -16   2 -66.060 79.0000   1
   4 -16  -2 623.930 319.550   1
  10   7   6 -19.590 345.300   1
 -10  -7  -6 2232.35 454.730   1
  13  -6  -7 271.260 256.880   1
  13   6  -7 635.690 394.820   1
 -17   6   0 900.570 371.580   1
  17  -6   0 2211.56 417.360   1
  -1 -15  -4 805.030 243.200   1
  -1 -15  -4 958.170 349.550   1
   3 -13  -6 1772.93 338.420   1
   3 -13  -6 1471.66 413.800   1
   5  14   4 -348.26 315.300   1
  -5 -14  -4 454.850 258.220   1
  -5 -14  -4 982.870 202.550   1
   1 -13  -6 790.900 212.820   1
   1 -13  -6 1182.15 265.770   1
 -16  -3  -3 110.380 119.340   1
 -16   3  -3 143.790 100.330   1
 -16  -3  -3 63.3900 72.6700   1
  12   9   4 -47.240 274.540   1
 -12  -9  -4 577.850 331.810   1
  17   5  -4 -304.65 244.500   1
 -17  -5   4 431.920 227.480   1
   4   7   8 1550.94 403.030   1
  -4  -7  -8 1389.54 286.910   1
  16  -8   0 9642.94 594.980   1
 -16  -8   0 7956.18 1599.72   1
 -10  -2  -7 230.320 163.140   1
   3  -6  -9 137.880 130.030   1
   0   9   8 292.440 468.770   1
   0  -9  -8 222.070 154.440   1
   0  -9  -8 255.280 214.540   1
  -8 -15   0 175.170 137.210   1
  -8 -15   0 626.820 346.330   1
   8 -15   0 558.280 293.810   1
   6 -11  -7 3065.47 590.450   1
   6 -11  -7 3581.40 653.670   1
 -16  -8   3 554.620 298.560   1
  16  -8  -3 554.940 335.950   1
  -7  -3  -8 1189.14 280.000   1
   7   3   8 34.5900 224.450   1
   4 -15  -4 359.710 206.230   1
 -18   4   2 336.340 209.610   1
  18   4  -2 149.110 234.530   1
 -18  -4   2 281.030 209.770   1
  18  -4  -2 142.590 225.240   1
   8  -4  -9 328.830 204.700   1
   8  -8  -8 -59.900 140.350   1
   4  -6  -9 1306.72 357.680   1
 -17  -5  -1 558.290 305.250   1
 -17   5  -1 -24.400 132.020   1
 -14  -8  -3 484.640 275.400   1
  -2   6   9 1809.66 587.670   1
   2  -6  -9 132.130 203.750   1
   9   5   7 1497.16 413.430   1
  -9  -5  -7 204.170 161.120   1
   3 -16   2 1061.79 284.030   1
  -3 -16  -2 1490.56 356.740   1
  -3 -16  -2 1015.20 277.930   1
   2   4   9 1860.52 547.870   1
  -2  -4  -9 1224.78 332.860   1
  11 -13  -3 521.950 301.340   1
 -11 -13  -1 446.160 285.310   1
  -6  -5  -8 336.480 214.050   1
  10 -13  -4 1720.47 483.050   1
  10 -14   0 637.360 343.500   1
 -10 -14   0 112.270 143.080   1
  -9 -13  -3 247.370 178.700   1
  -9 -13  -3 715.340 239.180   1
 -18   0   4 149.350 130.850   1
  18   0  -4 -167.81 218.770   1
 -18  -4   1 169.390 138.060   1
  18  -4  -1 130.540 138.220   1
 -18   4   1 198.530 174.220   1
  18   4  -1 147.610 231.530   1
 -18   3   0 1295.95 333.940   1
  18   3   0 716.160 285.460   1
  18  -3   0 803.000 283.420   1
 -18  -3   0 1181.34 367.220   1
 -13  -5  -5 316.010 180.490   1
  12   4  -8 470.040 272.090   1
  12  -4  -8 79.9200 112.950   1
 -17  -3   5 1039.20 328.630   1
 -17   3   5 1336.64 427.890   1
  17   3  -5 1238.00 388.240   1
  17  -3  -5 1081.68 293.760   1
   4 -13  -6 347.600 244.780   1
  14 -11  -1 -23.650 115.870   1
 -15  -3  -4 207.810 143.960   1
 -15  -3  -4 639.310 330.390   1
   5 -14  -5 27.7300 66.9000   1
   5 -14  -5 2.41000 170.730   1
 -16  -3   6 23.5700 50.2800   1
  16   3  -6 832.950 329.600   1
  16  -3  -6 138.690 204.100   1
   0 -13  -6 1601.90 338.510   1
   0 -13  -6 1666.85 345.460   1
  12   7   5 1184.85 387.150   1
 -12  -7  -5 1342.98 371.010   1
 -16   6  -2 239.810 154.750   1
 -16  -6  -2 -0.4700 137.990   1
 -15   0   7 254.050 172.480   1
  15   0  -7 292.940 261.500   1
  -4 -10  -7 78.8100 122.070   1
  -4 -10  -7 233.320 164.510   1
  13   0  -8 -74.650 160.090   1
   7  -5  -9 1087.16 246.160   1
 -15  -9  -1 220.500 186.360   1
 -14  -6  -4 229.090 175.520   1
 -18  -1   4 133.630 116.050   1
 -18   1   4 1029.23 249.050   1
  18   1  -4 919.480 267.650   1
  18  -1  -4 533.450 337.380   1
  10 -14  -2 957.650 271.130   1
   1   5   9 700.220 264.530   1
  -1  -5  -9 1633.05 327.290   1
 -12  -3  -6 1227.96 264.580   1
   8 -14  -4 -26.840 168.780   1
  13 -12  -1 370.640 202.540   1
  -5 -13  -5 513.850 274.230   1
   5  13   5 1726.81 474.480   1
  -5 -13  -5 443.550 267.000   1
   9  -3  -9 -74.620 75.6600   1
 -14  -1  -5 430.740 235.400   1
 -15  -8  -2 311.010 179.040   1
 -15  -1   7 49.9300 69.7200   1
  15   1  -7 6.95000 165.540   1
  15  -1  -7 -359.89 201.350   1
  -9 -12  -4 623.310 346.820   1
  -9 -12  -4 205.830 229.260   1
  13   1  -8 -81.850 146.500   1
  13  -1  -8 -511.89 167.670   1
  14 -11  -2 1574.49 330.520   1
   5  -6  -9 240.160 164.430   1
  -3  -3  -9 -199.00 134.850   1
   6  -9  -8 3340.58 843.640   1
   8 -12  -6 815.230 222.780   1
   8 -12  -6 995.210 212.160   1
  -1   6   9 2313.16 582.080   1
   1  -6  -9 1108.25 253.890   1
  14 -10  -4 1206.20 271.220   1
  -7 -12  -5 278.630 215.340   1
   7  12   5 1040.10 313.230   1
  -7 -12  -5 737.070 198.700   1
 -13 -10   5 354.500 203.220   1
  13 -10  -5 155.100 168.380   1
 -17   3  -2 256.360 181.560   1
  17   3   2 314.380 202.980   1
 -17  -3  -2 385.660 216.180   1
 -17  -3  -2 -37.890 91.2100   1
   8 -15  -2 47.5100 166.760   1
   4  12   6 1694.64 457.320   1
  -4 -12  -6 435.500 239.810   1
  -4 -12  -6 -44.720 135.990   1
  10 -11  -6 1671.97 424.850   1
   7 -15  -3 -29.200 156.420   1
  -5 -15  -3 750.450 172.350   1
  -5 -15  -3 344.290 206.090   1
   5  15   3 182.640 168.460   1
  -2 -14  -5 2519.97 645.990   1
  -2 -14  -5 2844.36 659.860   1
 -16  -6   5 1048.02 286.840   1
  16   6  -5 1081.67 298.620   1
  16  -6  -5 2018.88 405.920   1
  -2 -15  -4 313.850 182.020   1
  -6 -11  -6 -541.84 114.490   1
   6  11   6 848.240 324.400   1
  13 -11  -4 422.670 297.680   1
  -3  -8  -8 -79.710 161.240   1
   3   8   8 191.770 496.750   1
 -14  -9   5 1483.30 419.900   1
  14  -9  -5 4348.10 792.070   1
  15 -10  -1 408.410 252.170   1
  -5 -16  -1 337.390 196.880   1
  -5 -16  -1 137.330 115.120   1
   5 -16   1 419.490 216.060   1
  10   0  -9 210.240 149.070   1
  -1 -16   3 497.900 272.670   1
   1 -16  -3 -201.62 159.470   1
  13 -12  -2 731.910 304.620   1
 -10  -3  -7 336.010 207.920   1
   2  11   7 64.2400 237.790   1
  -2 -11  -7 561.640 312.390   1
  -2 -11  -7 485.080 261.660   1
  -4   0  -9 132.490 185.030   1
   4   0   9 877.260 251.100   1
   9  10  -7 362.150 224.730   1
   9 -10  -7 487.320 300.570   1
  15 -10  -2 544.290 319.030   1
  -7  -8  -7 1712.73 493.710   1
 -18  -2   4 1368.21 289.360   1
  18  -2  -4 3302.10 644.550   1
  18   2  -4 1604.90 439.070   1
 -18   2   4 1253.71 327.170   1
  -5 -16   2 436.200 238.620   1
   5 -16  -2 821.310 202.330   1
 -17  -7   2 542.210 290.280   1
  17  -7  -2 497.550 276.710   1
 -13  -8  -4 283.530 198.040   1
  -1  -9  -8 393.920 219.080   1
  -1  -9  -8 79.2300 145.490   1
   1   9   8 391.840 306.320   1
  -2 -16   3 112.220 99.5500   1
   2 -16  -3 625.170 334.980   1
   0 -16   3 441.720 234.260   1
   0 -16  -3 25.7300 60.2400   1
   0 -16  -3 -188.53 164.800   1
  18   0   1 409.500 259.940   1
 -18   0  -1 238.450 179.390   1
  10   1  -9 509.380 286.840   1
  10  -1  -9 533.870 284.700   1
  17  -7  -1 203.300 158.680   1
   5 -15  -4 368.450 257.830   1
   5 -13  -6 94.1400 158.190   1
   5 -13  -6 200.400 157.860   1
 -14  -2  -5 209.610 142.580   1
  18  -4  -3 1387.74 351.770   1
 -18   4   3 654.470 367.150   1
 -18  -4   3 627.000 345.270   1
  18   4  -3 1221.19 316.930   1
  15  -2  -7 681.910 426.450   1
  15   2  -7 -407.78 160.750   1
 -15  -2   7 142.270 102.030   1
  13  -2  -8 889.940 275.710   1
  13   2  -8 807.140 246.600   1
  -1 -13  -6 -91.990 92.1800   1
  -1 -13  -6 -14.040 159.810   1
  -4   1  -9 231.030 159.960   1
  -4  -1  -9 307.850 179.500   1
   4   1   9 1251.87 298.750   1
 -15  -6   6 941.270 399.630   1
  15   6  -6 1463.25 333.890   1
  15  -6  -6 2152.02 678.700   1
 -16  -4  -3 229.290 150.470   1
 -16   4  -3 355.910 202.990   1
  15  -9  -4 23.7400 124.690   1
 -15  -9   4 522.140 270.450   1
 -14 -11   0 532.060 328.610   1
  14 -11   0 617.900 322.060   1
  12 -11  -5 2110.60 447.800   1
 -18   1  -1 204.540 143.680   1
  18   1   1 -103.51 147.730   1
  18  -1   1 -38.390 113.430   1
 -18  -1  -1 -149.37 164.050   1
 -14  -5   7 402.710 212.810   1
  14  -5  -7 347.980 202.710   1
  14   5  -7 -5.6400 185.340   1
   8   7   7 -655.23 397.510   1
  -8  -7  -7 1040.90 351.190   1
  10   7  -8 -92.720 121.390   1
  10  -7  -8 -31.930 159.690   1
  11  -6  -8 471.220 298.750   1
  11   6  -8 715.210 238.620   1
 -11  -6  -6 1323.47 281.000   1
  11   6   6 1086.21 262.000   1
  13 -12   0 945.220 288.210   1
 -13 -12   0 910.840 289.570   1
   7 -11  -7 2593.44 685.840   1
   7 -11  -7 1324.44 396.870   1
   6  -6  -9 224.950 180.250   1
  12 -13  -1 1189.59 425.780   1
   7   4   8 -62.660 391.890   1
   6   9   7 2217.90 711.900   1
  -6  -9  -7 334.590 208.900   1
  -6 -16   1 678.620 383.470   1
   6 -16  -1 980.640 194.400   1
   0   6   9 40.4400 326.820   1
   0  -6  -9 539.320 286.020   1
   8 -15   1 152.330 108.690   1
  -8 -15  -1 539.150 284.370   1
  -6 -16   0 -69.480 117.610   1
   6 -16   0 641.860 338.790   1
  -6 -16   0 48.4200 194.500   1
  -9 -14  -2 140.220 152.300   1
  -9 -14  -2 136.510 124.300   1
  -7 -15  -2 702.360 375.910   1
  -7 -15  -2 1457.69 471.500   1
  -4 -16  -2 1209.14 347.880   1
   4 -16   2 621.850 322.130   1
  -4 -16  -2 870.570 255.170   1
  -3 -16   3 348.980 203.970   1
   3 -16  -3 -133.19 167.430   1
  -1 -16  -3 674.360 367.310   1
   6 -14  -5 78.5300 161.310   1
 -18   4   0 292.910 195.870   1
  18   4   0 614.660 355.470   1
 -18  -4   0 212.030 157.150   1
  18  -4   0 -24.500 117.910   1
  12 -12  -4 325.820 194.380   1
  -8   0  -8 844.940 316.430   1
  17   4  -5 3065.53 652.510   1
  17  -4  -5 896.890 348.870   1
 -17  -4   5 1425.84 370.270   1
  10   2  -9 338.650 191.720   1
  10  -2  -9 467.370 261.680   1
 -15  -4  -4 142.190 136.520   1
 -15  -8   5 1457.55 301.500   1
  15  -8  -5 2042.92 608.120   1
 -16  -4   6 466.710 248.730   1
  16   4  -6 909.160 271.380   1
   4   2   9 2242.72 571.560   1
  -4   2  -9 1746.53 464.260   1
  -4  -2  -9 1431.56 394.260   1
 -12  -4  -6 702.290 177.520   1
  -8  -1  -8 -59.730 114.000   1
  -8   1  -8 -66.440 82.6900   1
 -18   5   2 316.750 188.730   1
  18   5  -2 212.560 250.260   1
 -18  -5   2 344.160 208.830   1
  18  -5  -2 248.440 214.750   1
  18   2   1 603.320 339.960   1
 -18   2  -1 -5.3400 124.410   1
 -18  -2  -1 -179.61 150.750   1
   8  -5  -9 666.060 358.820   1
   7  -9  -8 327.040 201.480   1
 -15 -10   0 625.680 374.580   1
   9  -4  -9 -15.370 66.5900   1
  12 -13  -2 -94.870 143.440   1
 -10 -14  -1 2992.76 860.160   1
  -2  -5  -9 1816.28 371.060   1
   2   5   9 -107.57 504.040   1
  12  -8  -7 1049.21 299.190   1
  12   8  -7 515.850 318.560   1
  -3  -4  -9 399.850 209.130   1
   9 -13  -5 -194.18 164.610   1
  18   3  -4 -138.69 217.990   1
  18  -3  -4 865.680 257.810   1
 -18   3   4 431.900 258.670   1
 -18  -3   4 269.680 193.380   1
  -3 -15  -4 1588.04 380.510   1
  -3 -15  -4 1721.65 467.400   1
  17   6  -4 243.930 263.910   1
 -17  -6   4 121.020 115.170   1
 -18  -5   1 574.860 297.890   1
  18   5  -1 512.500 341.110   1
  18  -5  -1 437.730 248.750   1
   9  -8  -8 646.130 367.230   1
  10  10   5 -138.89 374.490   1
 -10 -10  -5 470.730 263.750   1
 -10 -10  -5 311.470 218.060   1
  12  -5  -8 612.770 326.740   1
 -17  -4  -2 460.220 259.020   1
 -17   4  -2 202.610 143.430   1
 -17  -4  -2 288.010 194.730   1
  -6 -14  -4 608.560 344.910   1
  -6 -14  -4 347.410 207.360   1
  14 -11  -3 182.500 150.530   1
  16  -9  -1 216.600 142.230   1
   0 -17   0 323.690 191.360   1
  -3 -14  -5 376.560 255.960   1
  -3 -14  -5 -27.370 146.610   1
 -13 -11  -2 245.000 218.740   1
 -14  -3  -5 122.230 158.850   1
 -15  -3   7 206.530 143.850   1
  15   3  -7 424.650 270.310   1
  13   3  -8 212.620 201.890   1
  13  -3  -8 534.590 311.020   1
  16  -9  -2 372.160 202.610   1
  12  11   3 625.060 358.110   1
 -12 -11  -3 271.090 206.450   1
  12 -13   0 3407.57 615.250   1
 -12 -13   0 1516.21 414.460   1
  13  -9  -6 446.410 265.870   1
 -13  -9   6 84.6000 96.1600   1
 -17  -7   3 721.120 200.420   1
  17  -7  -3 -188.12 158.720   1
  -5  -7  -8 264.530 217.410   1
   5   7   8 -218.32 497.770   1
   8  13   4 546.150 342.270   1
  -8 -13  -4 1717.33 362.710   1
  -8 -13  -4 518.570 305.260   1
  -1 -17   0 1932.08 547.170   1
   1 -17   0 1756.49 421.700   1
 -16  -8  -1 2595.03 604.920   1
   6 -13  -6 285.580 238.610   1
   6 -13  -6 262.400 189.870   1
  10   4   7 824.420 453.160   1
 -10  -4  -7 -57.710 120.160   1
 -15  -7  -3 481.530 262.720   1
  -9  -9  -6 4784.83 1038.77   1
  11  -9  -7 180.700 160.710   1
  11   9  -7 522.010 301.370   1
 -17   6  -1 473.140 252.210   1
 -17  -6  -1 454.750 266.120   1
  11   9   5 952.140 346.990   1
 -11  -9  -5 454.700 254.560   1
  12  12   2 345.290 217.800   1
 -12 -12  -2 -130.80 160.930   1
  -2 -13  -6 1310.78 279.430   1
  -2 -13  -6 1241.15 425.980   1
  -9  -6  -7 420.680 273.990   1
   9   6   7 -771.35 383.390   1
  13   7  -7 849.070 292.300   1
  13  -7  -7 706.470 347.800   1
  -6  -6  -8 572.610 305.230   1
   4 -16  -3 333.860 207.210   1
  15 -10  -3 795.680 233.840   1
  10 -14  -3 1638.94 655.500   1
  -2 -16  -3 407.660 285.600   1
  -2 -16  -3 359.460 198.200   1
   2 -12  -7 32.7400 183.790   1
   2 -12  -7 814.030 224.560   1
  -8 -14  -3 1366.25 297.180   1
   8  14   3 1306.57 404.030   1
  -8 -14  -3 308.310 221.860   1
   9 -15  -1 636.860 341.700   1
  -2  -9  -8 -293.84 143.940   1
  -2  -9  -8 306.290 168.100   1
   2   9   8 1506.12 431.000   1
 -13  -6  -5 422.580 221.980   1
  -8  -2  -8 177.830 149.310   1
   8   2   8 -448.28 334.640   1
 -13 -10  -3 508.280 283.700   1
   3 -12  -7 -20.080 115.540   1
   3 -12  -7 177.740 180.170   1
  12 -10  -6 445.320 250.130   1
   6 -15  -4 525.270 308.470   1
  -9 -11  -5 1077.75 292.410   1
  -9 -11  -5 2036.39 451.510   1
  13 -12  -3 70.8400 140.100   1
   3  -7  -9 631.110 374.420   1
   3  -7  -9 613.580 361.910   1
 -16  -8   4 362.190 211.740   1
  16  -8  -4 64.7500 106.440   1
  11 -12  -5 -134.82 153.950   1
  11  12   3 1169.29 319.040   1
 -11 -12  -3 2236.33 495.440   1
   7  -6  -9 406.230 229.050   1
  -8 -10  -6 3021.01 618.650   1
  -8 -10  -6 1377.30 364.080   1
  -3 -11  -7 322.630 171.700   1
  -3 -11  -7 -58.150 115.890   1
   3  11   7 1477.48 425.030   1
   3 -10  -8 621.750 358.970   1
   3 -10  -8 97.4300 154.880   1
  14  -8  -6 461.930 274.900   1
 -14  -8   6 189.460 160.960   1
  14   8  -6 -363.77 202.940   1
   5  10   7 1391.34 446.880   1
  -5 -10  -7 235.470 199.980   1
  -5 -10  -7 68.1300 62.4700   1
   6 -16  -2 -42.440 147.660   1
   1   6   9 1332.73 380.310   1
  -1  -6  -9 -8.9700 156.710   1
   2 -10  -8 224.800 152.810   1
   2 -10  -8 500.810 296.650   1
 -14 -10  -2 282.830 200.390   1
  10   3  -9 981.590 374.500   1
  10  -3  -9 916.350 381.760   1
   4  -7  -9 909.120 204.980   1
   1 -12  -7 468.410 306.310   1
   1 -12  -7 1051.62 270.620   1
  -2   7   9 589.740 397.180   1
   2  -7  -9 731.110 173.340   1
   0 -17   1 -9.4100 130.900   1
   0 -17  -1 1386.07 282.380   1
 -10  -8  -6 312.070 168.680   1
  10   8   6 777.130 258.570   1
   2 -17   0 1454.90 301.030   1
  -2 -17   0 607.630 325.470   1
  -1 -17   1 141.930 123.480   1
   1 -17  -1 423.120 231.880   1
   4   3   9 -21.700 683.970   1
  -4   3  -9 540.040 285.380   1
  -4  -3  -9 896.090 216.240   1
   9 -12  -6 577.600 304.090   1
   6 -16   1 251.520 177.640   1
  -6 -16  -1 544.240 284.500   1
  19   0  -2 898.220 236.450   1
 -19   0   2 117.220 115.050   1
   9 -15   0 1317.67 432.020   1
  -9 -15   0 1175.51 318.860   1
  -4  -8  -8 588.310 331.330   1
   4   8   8 1700.86 510.730   1
  -5 -12  -6 343.050 200.620   1
  -5 -12  -6 399.920 245.180   1
   8 -15  -3 495.290 321.910   1
   4 -12  -7 -173.92 146.870   1
   4 -12  -7 472.800 280.900   1
   4 -10  -8 207.060 203.530   1
   4 -10  -8 315.290 169.710   1
   9 -14  -4 194.510 193.780   1
 -18  -3  -1 436.400 241.400   1
 -18   3  -1 111.600 87.1200   1
  18   3   1 -6.2000 160.260   1
  -6 -15  -3 1646.35 417.270   1
  -6 -15  -3 613.890 353.910   1
   6  15   3 768.160 307.270   1
  -6 -13  -5 1292.14 393.950   1
   6  13   5 957.200 335.920   1
  -6 -13  -5 1118.37 391.450   1
  18  -5  -3 182.100 202.600   1
  18   5  -3 1130.42 286.800   1
 -18   5   3 382.820 216.390   1
 -18  -5   3 290.280 199.440   1
 -16  -7  -2 284.120 228.640   1
   1 -17   1 1101.83 337.010   1
  -1 -17  -1 -48.380 156.140   1
 -14  -7  -4 423.400 239.550   1
 -16  -5  -3 -327.54 125.480   1
 -19   1   2 677.980 358.640   1
  19   1  -2 122.890 121.560   1
  19  -1  -2 -48.030 175.600   1
 -19  -1   2 429.720 234.410   1
   1 -10  -8 333.650 193.570   1
   1 -10  -8 363.120 193.670   1
 -19   0   1 292.540 202.650   1
  19   0  -1 482.260 251.130   1
  11 -14  -1 -58.160 112.750   1
   8 -11  -7 213.330 149.280   1
   8 -11  -7 429.430 230.240   1
  -2 -17   1 406.350 215.230   1
   2 -17  -1 172.600 131.610   1
   7 -14  -5 235.350 164.220   1
   5  -7  -9 206.670 169.450   1
  -1   7   9 1104.43 449.560   1
   1  -7  -9 3983.67 758.760   1
  11 -13  -4 1513.74 472.140   1
   7   5   8 2060.02 652.030   1
  -7  -5  -8 2038.38 556.680   1
 -11 -13  -2 1078.90 313.590   1
  -5 -16  -2 470.760 312.900   1
  -5 -16  -2 326.570 163.710   1
 -16  -9   0 224.050 79.9600   1
   9 -15  -2 708.800 228.010   1
  19  -1  -1 2596.40 699.470   1
  19   1  -1 545.850 253.890   1
 -19   1   1 1349.22 464.310   1
 -19  -1   1 909.250 267.860   1
 -12  -8  -5 336.300 216.510   1
  12   8   5 -63.440 315.450   1
  16   7  -5 95.0500 223.950   1
 -16  -7   5 433.470 196.750   1
  16  -7  -5 252.930 204.110   1
   0 -12  -7 1480.40 424.190   1
   0 -12  -7 1170.01 346.760   1
 -17   0   6 -383.52 126.010   1
  17   0  -6 79.4700 189.400   1
  11   0  -9 350.270 185.750   1
  10 -10  -7 3065.08 804.680   1
  10  10  -7 1197.98 494.340   1
 -13 -12  -1 1744.03 820.180   1
  18  -4  -4 1004.94 334.400   1
  18   4  -4 192.410 231.630   1
 -18   4   4 814.090 277.980   1
 -18  -4   4 1364.26 372.740   1
 -18  -5   0 124.400 154.050   1
 -18   5   0 442.010 198.950   1
  18  -5   0 518.230 233.870   1
 -14 -11  -1 1416.21 451.410   1
  16  -9  -3 116.850 145.960   1
  -8  -3  -8 239.380 87.6200   1
   8   3   8 530.040 301.400   1
  17   5  -5 807.570 375.800   1
  17  -5  -5 1002.21 402.010   1
 -17  -5   5 1564.75 471.150   1
   5 -10  -8 894.070 261.820   1
   5 -10  -8 307.560 149.460   1
  14   6  -7 531.300 390.430   1
  14  -6  -7 463.270 509.860   1
   8  -9  -8 419.010 233.980   1
   5   0   9 1201.22 463.030   1
  -5   0  -9 149.500 150.450   1
 -15  -5  -4 569.550 346.910   1
 -16  -5   6 927.900 313.460   1
  16  -5  -6 1320.13 435.080   1
  16   5  -6 1425.88 426.760   1
 -14  -9  -3 81.2500 175.960   1
  11 -11  -6 3821.53 999.490   1
  -7 -16   1 399.640 202.900   1
   7 -16  -1 357.210 171.570   1
 -14  -4  -5 283.370 151.680   1
  11  11   4 2334.93 697.970   1
 -11 -11  -4 -158.81 152.810   1
 -15  -4   7 323.400 156.570   1
  15  -4  -7 733.110 258.700   1
  15   4  -7 -116.18 167.530   1
  13  -4  -8 742.000 265.290   1
  13   4  -8 1826.23 549.970   1
 -17   1   6 485.070 240.390   1
  17  -1  -6 264.890 161.690   1
 -17  -1   6 -229.82 115.910   1
   5 -16  -3 832.580 349.640   1
  -3 -16  -3 95.8900 99.3300   1
  -3 -16  -3 -176.46 145.210   1
  11   1  -9 589.890 279.620   1
  11  -1  -9 286.290 170.870   1
   5 -12  -7 -243.61 119.170   1
   5 -12  -7 547.310 271.940   1
 -11  -1  -7 237.770 66.2100   1
   3 -17   0 505.610 242.340   1
  -3 -17   0 413.630 193.360   1
  -7 -11  -6 -35.750 126.120   1
  -7 -11  -6 227.460 90.8000   1
   7  11   6 783.300 358.790   1
  -2 -17  -1 645.420 184.410   1
   2 -17   1 516.580 245.320   1
  12  10   4 461.660 231.540   1
 -12 -10  -4 1093.05 315.220   1
 -19  -2   2 416.910 192.640   1
  19   2  -2 710.270 339.640   1
 -19   2   2 -314.38 145.570   1
  19  -2  -2 598.770 237.430   1
  -4 -15  -4 318.520 187.750   1
  -4 -15  -4 278.420 174.670   1
   4  15   4 1139.71 409.240   1
 -12  -5  -6 563.480 277.060   1
  12 -13  -3 -310.86 135.870   1
   7 -16   0 1572.90 466.430   1
  -7 -16   0 1211.01 448.180   1
  -7 -16   0 1170.13 379.930   1
   5   1   9 800.430 295.320   1
  -5   1  -9 580.030 268.650   1
  -5  -1  -9 339.700 208.430   1
  -8 -12  -5 -14.400 136.850   1
   8  12   5 777.210 323.710   1
  -8 -12  -5 -28.020 150.190   1
   9  -5  -9 54.5100 48.6600   1
  11 -14  -2 993.350 308.330   1
  11 -14   0 339.640 197.400   1
 -11 -14   0 498.420 240.670   1
 -10 -13  -3 -19.850 148.280   1
 -10 -13  -3 290.640 155.100   1
  18   0  -5 -379.07 194.350   1
 -18   0   5 347.780 187.370   1
 -19   0   3 303.410 195.630   1
  19   0  -3 173.970 165.760   1
   0  10   8 -464.39 400.840   1
   0 -10  -8 -172.30 131.540   1
   0 -10  -8 330.440 151.470   1
   7 -13  -6 114.500 63.4900   1
   7 -13  -6 236.770 83.5800   1
  15   7  -6 4851.66 1286.45   1
 -15  -7   6 1388.82 552.100   1
  15  -7  -6 4105.07 1076.94   1
   3   5   9 -116.49 448.080   1
  -3  -5  -9 105.000 109.990   1
  -3 -13  -6 -56.000 95.7600   1
  -3 -13  -6 258.450 172.430   1
   3  13   6 740.700 261.250   1
  -4 -14  -5 -42.360 76.2700   1
  -4 -14  -5 193.990 114.890   1
   4  14   5 1233.65 431.960   1
 -17   0  -3 542.200 266.700   1
 -17   5  -2 607.700 205.960   1
 -17  -5  -2 710.860 212.790   1
   3 -17  -1 2505.05 712.650   1
  -3 -17   1 1338.58 424.160   1
  19   2  -1 77.9000 171.650   1
 -19   2   1 284.400 150.300   1
 -19  -2   1 -298.30 141.270   1
  19  -2  -1 342.970 204.650   1
  11   7  -8 314.060 183.230   1
  11  -7  -8 911.710 269.860   1
 -15  -9  -2 144.020 185.780   1
 -11  -7  -6 561.610 253.090   1
  11   7   6 -283.18 314.360   1
  18  -1  -5 562.080 306.850   1
  18   1  -5 851.410 347.150   1
 -18   1   5 269.060 151.240   1
 -18  -1   5 -161.89 136.170   1
  14   0  -8 509.920 253.060   1
  19  -1  -3 -183.67 178.260   1
 -19  -1   3 183.080 86.2700   1
  19   1  -3 155.170 173.390   1
 -19   1   3 880.200 278.450   1
   6  -7  -9 -71.360 107.190   1
  17  -8  -2 -251.38 138.730   1
 -17   1  -3 76.5400 95.7700   1
 -17  -1  -3 254.720 116.870   1
  18  -6  -2 1037.00 368.760   1
 -18  -6   2 728.420 387.040   1
   0   7   9 3919.38 1147.07   1
   0  -7  -9 2288.37 794.320   1
  10  -4  -9 698.420 251.960   1
   8  -6  -9 -212.80 106.740   1
  10   5   7 -113.02 371.460   1
 -10  -5  -7 656.740 278.860   1
  17  -8  -1 821.760 327.260   1
 -12 -13  -1 1976.47 796.240   1
  17  -2  -6 347.930 222.940   1
  17   2  -6 528.660 289.870   1
 -17  -2   6 -17.420 112.220   1
 -17   2   6 355.550 182.960   1
   2   6   9 1943.46 659.410   1
  -2  -6  -9 -12.270 134.670   1
  14  -1  -8 -12.240 79.7000   1
  14   1  -8 324.650 165.360   1
 -10 -12  -4 311.290 148.210   1
 -10 -12  -4 168.360 176.570   1
  11  -2  -9 -25.180 119.440   1
  11   2  -9 -175.23 107.570   1
  -3  -9  -8 -102.88 138.440   1
   3   9   8 -23.980 425.180   1
  -4  -4  -9 476.270 223.440   1
 -11  -2  -7 899.800 259.980   1
 -15 -10  -1 -212.02 149.440   1
   7 -15  -4 955.940 334.070   1
  18  -6  -1 579.530 281.270   1
 -18   6   1 618.160 180.650   1
 -18  -6   1 -145.26 134.430   1
  -8 -15  -2 -15.670 140.570   1
  -8 -15  -2 294.030 148.430   1
  12   6  -8 309.510 179.090   1
  12  -6  -8 248.590 153.040   1
 -18  -4  -1 306.510 149.460   1
 -18   4  -1 -340.15 122.990   1
  18   4   1 565.960 260.660   1
   2 -15  -5 96.8100 100.500   1
   2 -15  -5 125.080 102.130   1
  -1 -12  -7 487.660 300.410   1
  -1 -12  -7 1295.43 372.180   1
  -5  -2  -9 136.690 102.150   1
   5   2   9 -81.150 374.660   1
 -13  -2  -6 324.700 147.420   1
  -8  -8  -7 961.260 312.570   1
  10  -8  -8 -302.40 140.360   1
 -16  -1  -4 429.720 216.190   1
   1 -15  -5 -62.460 142.750   1
   1 -15  -5 -229.15 109.620   1
   6 -10  -8 1066.66 483.710   1
   6 -10  -8 2306.64 613.940   1
  -7  -9  -7 386.710 178.450   1
 -13  -9  -4 546.250 278.250   1
  -9 -15  -1 30.4800 114.000   1
  -9 -15  -1 843.940 286.830   1
   1 -17  -2 449.380 235.290   1
  -1 -17   2 210.180 66.9200   1
  -4 -11  -7 374.110 190.940   1
  -4 -11  -7 284.640 181.020   1
   3 -15  -5 294.610 136.570   1
   3 -15  -5 180.500 108.250   1
 -18  -2   5 748.140 256.770   1
  18  -2  -5 624.290 253.730   1
  18   2  -5 399.550 233.010   1
 -18   2   5 559.890 259.900   1
   3 -17   1 922.600 266.320   1
  -3 -17  -1 1698.15 527.970   1
  19   2  -3 364.840 247.000   1
  19  -2  -3 558.840 299.720   1
 -19  -2   3 361.990 201.940   1
   0 -17   2 180.970 53.5600   1
   0 -17  -2 339.530 161.950   1
   7 -16  -2 832.320 263.490   1
  -2   1  10 -169.90 267.940   1
 -19   0   0 400.460 195.480   1
  14 -10  -5 174.700 106.640   1
 -14 -10   5 251.520 129.610   1
  19   3  -2 412.540 273.160   1
 -19  -3   2 159.280 99.3800   1
 -19   3   2 -241.38 135.560   1
  19  -3  -2 4322.60 1114.45   1
  10 -13  -5 775.330 246.240   1
 -17  -7   4 1250.39 384.670   1
  17  -7  -4 2048.75 630.040   1
  17   7  -4 1505.74 546.320   1
   6 -12  -7 336.980 155.570   1
   6 -12  -7 679.610 327.370   1
 -17  -2  -3 583.190 261.220   1
 -17   2  -3 471.020 227.460   1
 -17  -2  -3 570.030 305.650   1
  -7 -14  -4 -36.500 129.850   1
   7  14   4 21.0800 219.990   1
  -7 -14  -4 422.060 229.860   1
   0 -15  -5 221.020 64.6900   1
   0 -15  -5 648.230 224.280   1
  16   0  -7 75.3400 176.030   1
 -16   0   7 33.9300 68.2500   1
  14   2  -8 304.480 241.460   1
  14  -2  -8 -195.94 151.290   1
   4 -17   0 882.450 255.450   1
  -4 -17   0 410.940 202.880   1
   2 -17  -2 366.680 188.930   1
 -19   1   0 1000.44 353.570   1
  19  -1   0 1468.21 422.560   1
 -19  -1   0 1579.19 517.060   1
  19   1   0 1087.24 315.150   1
  14 -11  -4 98.7600 129.900   1
  -1 -10  -8 142.410 55.9700   1
   1  10   8 982.340 402.930   1
  -1 -10  -8 2.31000 130.740   1
   8   4   8 1048.89 348.040   1
  -8  -4  -8 382.270 199.400   1
  13 -11  -5 679.760 270.820   1
  14 -12  -1 3101.49 798.480   1
  19  -3  -1 644.660 360.060   1
  19   3  -1 4165.18 1122.79   1
 -19   3   1 614.540 347.550   1
 -19  -3   1 1730.00 502.030   1
 -17  -7  -1 4485.65 1366.55   1
 -10 -14  -2 747.990 231.630   1
 -10 -14  -2 1452.71 430.800   1
 -16  -2  -4 407.690 190.080   1
  -3   2  10 1690.94 553.130   1
   9   7   7 903.890 325.270   1
  -9  -7  -7 1219.92 570.620   1
  16  -1  -7 789.940 316.880   1
  16   1  -7 257.990 236.100   1
 -16  -1   7 -103.72 107.260   1
 -18   0  -2 212.840 157.670   1
   4 -17  -1 700.410 230.760   1
  -4 -17   1 810.370 260.160   1
   1 -17   2 153.170 82.7100   1
  -1 -17  -2 240.060 107.580   1
  -4   2  10 1032.80 400.010   1
  -6  -7  -8 52.9600 136.740   1
  15 -11  -1 818.720 264.890   1
  15 -10  -4 -184.06 158.090   1
   2 -14  -6 302.970 189.400   1
   2 -14  -6 64.0500 117.240   1
   6 -16  -3 492.530 288.800   1
 -13  -7  -5 267.390 160.890   1
  -4 -16  -3 1504.56 417.550   1
   4  16   3 1580.22 510.030   1
  -4 -16  -3 1381.00 506.600   1
   1 -16  -4 141.850 63.1700   1
  -7 -16  -1 628.260 208.150   1
 -15  -9   5 542.280 244.960   1
  15  -9  -5 390.720 193.520   1
 -18  -6   3 462.260 247.620   1
  18   6  -3 597.780 282.190   1
  18  -6  -3 -70.890 150.540   1
   8 -14  -5 1694.27 586.610   1
 -18   1  -2 337.030 157.960   1
 -18  -1  -2 571.870 260.500   1
 -17  -3   6 1644.18 603.180   1
  14 -12  -2 1072.94 327.110   1
  11   3  -9 20.3700 106.030   1
  11  -3  -9 162.870 67.0500   1
 -11  -3  -7 1743.41 472.560   1
   7  -7  -9 432.630 213.280   1
   9 -11  -7 2081.70 702.020   1
   9 -11  -7 2619.01 970.460   1
   3 -14  -6 -73.840 144.750   1
   3 -14  -6 554.230 285.960   1
  15 -11  -2 297.550 151.630   1
   1 -14  -6 239.780 105.620   1
   1 -14  -6 488.380 225.690   1
 -16  -6  -3 727.130 222.060   1
  -2   2  10 -91.200 333.060   1
  17  -8  -3 339.190 201.270   1
 -17  -8   3 225.730 66.1300   1
 -18  -5   4 283.980 167.890   1
   1   7   9 2258.10 803.640   1
  -1  -7  -9 -234.96 120.520   1
  -5  -8  -8 114.540 134.330   1
   6  10   7 243.700 229.550   1
   5   3   9 283.040 456.050   1
  -5  -3  -9 -17.340 127.710   1
 -15  -8  -3 810.550 349.210   1
 -13  -3  -6 189.420 73.3400   1
 -14  -5  -5 233.170 56.5400   1
  -6 -16  -2 194.070 145.080   1
 -15  -5   7 781.410 222.570   1
  15   5  -7 618.380 179.030   1
  13   5  -8 224.240 138.160   1
  13  -5  -8 691.800 236.790   1
  13   8  -7 1208.90 353.360   1
   9 -15  -3 996.890 501.500   1
  12   9  -7 2464.93 662.820   1
   6  12   6 1583.30 513.700   1
  -6 -12  -6 546.720 247.590   1
  -6 -12  -6 785.970 270.890   1
  13 -12  -4 279.000 165.840   1
   0 -16  -4 1011.80 433.440   1
  -9   0  -8 15.2900 102.520   1
  -7 -15  -3 142.050 72.1600   1
   7  15   3 -284.46 230.350   1
  -7 -15  -3 188.470 65.8400   1
  -3 -17   2 302.430 184.300   1
   3 -17  -2 1473.36 415.080   1
  19  -2   0 1812.35 521.150   1
  19   2   0 1609.40 468.260   1
 -19   2   0 847.700 321.430   1
 -19  -2   0 1280.31 438.930   1
   9  -9  -8 -338.73 133.030   1
  -7  -6  -8 645.190 234.600   1
  -1 -15  -5 681.270 246.450   1
  -1 -15  -5 344.050 243.420   1
  13 -13  -1 580.280 269.280   1
  10 -15  -1 1204.84 431.480   1
 -16  -2   7 566.250 261.850   1
  16  -2  -7 453.330 223.930   1
  16   2  -7 104.440 181.360   1
   3  -8  -9 -181.19 115.920   1
   3  -8  -9 -152.05 100.400   1
  -9 -13  -4 134.470 70.5700   1
 -18  -3   5 269.590 143.670   1
  11 -14  -3 98.3900 130.900   1
   2  12   7 143.740 270.150   1
  -2 -12  -7 1389.07 486.570   1
  -2 -12  -7 1221.64 355.370   1
  19  -3  -3 -124.16 161.750   1
  19   3  -3 108.140 215.840   1
 -11 -14  -1 412.990 216.280   1
  10 -14  -4 568.810 278.880   1
  -5 -15  -4 283.320 137.050   1
   5  15   4 663.900 389.660   1
  -5 -15  -4 4.79000 105.720   1
  -9 -14  -3 195.700 83.8200   1
  -9 -14  -3 459.850 250.810   1
 -18   6   0 -45.090 114.860   1
  -7 -13  -5 19.1300 66.7300   1
   7  13   5 -57.420 248.710   1
  -7 -13  -5 180.760 89.4100   1
 -17  -3  -3 2035.65 851.680   1
 -17  -3  -3 2496.60 907.060   1
 -17  -6   5 312.400 153.820   1
  -4 -13  -6 186.930 104.480   1
   4  13   6 -883.29 410.100   1
  -4 -13  -6 -130.51 127.340   1
 -16  -9  -1 291.710 182.400   1
   7 -10  -8 471.630 265.600   1
   7 -10  -8 440.360 296.500   1
   2 -17   2 209.600 61.0200   1
   4 -14  -6 1400.35 402.400   1
 -15  -6  -4 -276.66 125.890   1
   4  -8  -9 660.490 233.030   1
   4  -8  -9 -99.130 96.7500   1
 -16  -6   6 99.1200 55.7800   1
  16   6  -6 1156.70 428.240   1
   0 -14  -6 62.8000 72.8000   1
   0 -14  -6 163.940 58.6900   1
  -2   8   9 93.4900 240.820   1
 -18   2  -2 235.480 77.4700   1
 -18  -2  -2 247.340 159.170   1
  14   3  -8 546.740 311.870   1
  14  -3  -8 342.330 171.020   1
  -1   2  10 511.310 372.170   1
  -4 -17  -1 386.530 197.850   1
   4 -17   1 876.430 262.580   1
  13 -13  -2 159.240 112.520   1
  16 -10  -1 597.420 451.080   1
   5  14   5 489.150 290.570   1
  -5 -14  -5 -1.0700 143.770   1
  -5 -14  -5 -30.580 127.420   1
   9  -6  -9 -59.500 113.830   1
   8 -16  -1 1371.57 501.360   1
 -16  -3  -4 3455.23 1157.30   1
 -16  -3  -4 5085.58 1412.06   1
  -3   3  10 -52.820 375.470   1
 -16  -8  -2 202.360 83.7200   1
  16 -10  -2 349.930 229.060   1
  19   0  -4 206.610 276.420   1
  16  -9  -4 367.450 362.290   1
 -16  -9   4 354.190 167.320   1
  -4   3  10 1605.79 834.230   1
  -4  -5  -9 305.560 191.030   1
   0   0  10 751.420 287.250   1
  -1 -16  -4 193.100 47.8400   1
   3   6   9 271.340 237.080   1
 -14  -8  -4 232.310 136.080   1
  10 -15   0 359.340 170.090   1
 -10 -15   0 612.260 282.240   1
  19   4  -2 -7.8000 189.090   1
  19  -4  -2 298.070 151.150   1
   7 -12  -7 -22.060 147.400   1
   7 -12  -7 200.260 114.330   1
  14   9  -6 193.800 196.210   1
 -14  -9   6 212.770 90.8100   1
 -17   6  -2 749.020 228.490   1
 -17  -6  -2 653.670 229.490   1
 -18  -5  -1 393.490 187.170   1
 -18   5  -1 411.630 190.810   1
  14   7  -7 1041.48 306.390   1
  11  10   5 930.590 303.850   1
  10   9   6 -392.06 343.260   1
  -9  -2  -8 938.730 293.240   1
   5  -8  -9 -68.780 111.710   1
  -8 -16   0 132.830 77.3300   1
   8 -16   0 620.250 178.120   1
  12   0  -9 2026.47 524.990   1
  -2   3  10 775.120 392.460   1
  -1   8   9 948.290 305.000   1
  10 -15  -2 165.980 76.1700   1
 -10 -11  -5 262.770 141.270   1
  10  11   5 1445.46 419.790   1
  -2 -10  -8 -78.280 102.070   1
   5 -17   0 1227.94 368.660   1
  -5 -17   0 683.590 248.400   1
  -5 -17   0 370.280 180.300   1
 -10  -6  -7 1204.24 363.130   1
  19  -4  -1 368.740 197.570   1
  19   4  -1 -121.32 186.300   1
 -19   4   1 -131.59 134.500   1
 -16  -8   5 513.490 246.310   1
   5 -17  -1 170.890 83.2700   1
  -5 -17   1 207.450 120.430   1
  -6   0  -9 -40.170 114.430   1
   4 -17  -2 -90.200 147.720   1
  -4 -17   2 153.460 102.600   1
  -5   3  10 438.140 307.570   1
  12   1  -9 614.760 200.760   1
  19   3   0 65.2800 169.900   1
 -19   3   0 -78.260 130.560   1
  -2 -15  -5 648.800 229.530   1
   5 -14  -6 267.680 135.190   1
 -16  -3   7 26.9600 80.1700   1
  16   3  -7 576.000 324.990   1
   6   1   9 -257.71 321.450   1
  -6   1  -9 58.6500 53.0800   1
  -6  -1  -9 125.390 61.1000   1
 -17  -4   6 309.540 149.640   1
  -1 -14  -6 17.7000 55.3200   1
  -1 -14  -6 273.340 141.230   1
  11   4  -9 403.510 203.030   1
  11  -4  -9 320.460 163.060   1
 -11  -4  -7 281.190 138.420   1
  15 -11  -3 4179.80 1078.44   1
  12 -13  -4 635.740 236.040   1
  -8  -5  -8 412.830 216.590   1
  18  -7  -2 398.510 196.630   1
   8  -7  -9 337.370 173.700   1
  14 -12  -3 591.750 307.190   1
   5   4   9 1259.35 427.050   1
  -5  -4  -9 175.910 102.930   1
 -13  -4  -6 1174.59 404.820   1
  12   9   5 -734.53 322.540   1
 -18   3  -2 210.510 79.4300   1
 -18  -3  -2 298.210 141.490   1
 -18  -3  -2 225.260 60.2700   1
  -3 -17  -2 655.510 195.860   1
  12  12   3 -91.960 258.940   1
  -8 -11  -6 228.410 98.3600   1
   3 -11  -8 177.910 77.0500   1
   3 -11  -8 175.090 111.060   1
 -15  -8   6 212.830 88.5100   1
  15   8  -6 600.900 229.470   1
  18  -7  -1 972.800 271.150   1
  12 -14  -1 513.430 254.950   1
  -1   3  10 5983.58 1579.02   1
  -5 -11  -7 331.520 154.310   1
   2 -11  -8 114.530 62.2300   1
   2 -11  -8 3169.37 812.120   1
  12   7  -8 468.750 244.930   1
   8 -16  -2 525.520 356.380   1
  -5 -16  -3 1006.61 289.090   1
   5  16   3 983.860 298.800   1
  11   8  -8 32.0100 132.760   1
  -2 -16  -4 317.300 197.600   1
 -18  -4   5 299.480 156.990   1
  19  -4  -3 2333.52 634.740   1
  12  -2  -9 481.600 250.080   1
  12   2  -9 952.300 300.400   1
   6  -8  -9 465.470 214.250   1
 -17  -4  -3 4663.81 1327.45   1
 -17  -4  -3 2098.64 988.420   1
   4 -11  -8 211.830 87.9500   1
   4 -11  -8 376.570 181.910   1
  -9 -12  -5 487.710 244.480   1
   6   2   9 -256.89 372.690   1
  14   4  -8 289.440 189.900   1
  -3 -12  -7 243.070 121.350   1
  -9  -3  -8 83.4200 104.670   1
  16 -10  -3 1416.55 409.340   1
   1 -11  -8 224.750 84.0800   1
   1   0  10 1558.54 471.930   1
   8 -10  -8 347.320 216.160   1
 -16  -4  -4 394.460 207.390   1
  -9 -15  -2 297.620 143.110   1
  -3   4  10 664.250 281.060   1
  12 -14  -2 132.010 79.9000   1
 -19   0  -1 238.650 143.040   1
  -4   4  10 716.770 268.650   1
  18  -6  -4 251.780 132.840   1
   2 -13  -7 676.560 310.780   1
   2 -13  -7 1563.25 420.770   1
  17  -9  -2 763.430 250.390   1
   5 -17   1 300.850 169.490   1
  -5 -17  -1 163.480 66.4200   1
   3 -13  -7 256.440 146.740   1
   3 -13  -7 321.760 212.970   1
  -1  -1 -10 245.000 133.780   1
   1   1  10 -631.14 296.440   1
  -1 -17   3 630.080 205.270   1
  17  -9  -1 577.960 268.670   1
  13 -13  -3 145.180 124.020   1
 -14  -6  -5 73.0900 138.310   1
 -15  -3  -5 1351.75 407.000   1
  15   6  -7 -40.010 156.490   1
  13   6  -8 -16.100 123.710   1
 -19  -1  -1 853.770 271.650   1
 -19   1  -1 -368.23 107.700   1
  11  13   3 278.230 172.800   1
  10 -11  -7 3496.54 893.520   1
  -2   4  10 1072.24 391.500   1
 -17  -8   4 260.730 147.890   1
  -5 -17   2 329.950 174.630   1
   5 -17  -2 593.350 266.070   1
  -2 -17   3 326.140 181.880   1
   8  14   4 429.360 289.080   1
   5 -11  -8 273.060 145.660   1
   5 -11  -8 219.400 126.000   1
  -8 -16  -1 1076.98 369.400   1
   1 -13  -7 760.260 236.080   1
   1 -13  -7 165.380 85.6400   1
  18  -7  -3 627.970 219.290   1
  -2 -14  -6 -208.58 108.100   1
  -2 -14  -6 165.600 82.6800   1
  -7 -16  -2 410.930 212.990   1
   8 -12  -7 845.010 341.840   1
  -5   4  10 -264.21 298.350   1
   0   3  10 920.810 349.330   1
 -16  -7  -3 -122.91 126.490   1
  19   4   0 316.190 211.500   1
 -19   4   0 -85.380 86.2100   1
  12  11   4 248.880 275.480   1
  -5 -13  -6 236.700 72.7600   1
   4 -13  -7 283.350 142.130   1
  -6 -15  -4 244.050 130.980   1
  -3 -15  -5 -5.7200 129.290   1
   3  15   5 -230.50 325.080   1
 -16  -4   7 74.1300 54.8900   1
   0 -11  -8 842.060 249.000   1
  12  -3  -9 213.870 125.750   1
  12   3  -9 49.9200 114.270   1
   6 -17  -1 59.1800 148.400   1
  10  -6  -9 142.850 59.0900   1
  19   5  -1 384.450 239.420   1
  15   1  -8 305.360 155.140   1
  -6 -17   0 851.560 358.670   1
   6 -17   0 1786.24 488.340   1
  11  12   4 1390.74 458.870   1
 -18   4  -2 5035.50 1403.89   1
 -18  -4  -2 5351.89 1511.88   1
 -18  -4  -2 4733.15 1302.23   1
  -6  -3  -9 175.750 52.2800   1
  -4 -17  -2 839.750 245.000   1
  -3 -17   3 112.440 90.0000   1
 -19   2  -1 586.030 268.830   1
 -19  -2  -1 839.650 281.030   1
  19   2   1 360.100 205.190   1
   7  -8  -9 902.800 343.750   1
  -7 -12  -6 226.500 65.8100   1
  -3 -16  -4 362.350 191.840   1
  -1   4  10 -64.930 224.480   1
   8  15   3 827.730 282.380   1
  13  10   4 -417.14 276.130   1
 -17  -7   5 289.880 142.170   1
 -18   6  -1 196.840 73.6800   1
 -18  -6  -1 261.630 172.470   1
 -15  -7  -4 436.920 230.630   1
  -6 -14  -5 1365.58 538.830   1
   6  14   5 3321.00 1526.73   1
 -16  -7   6 531.140 258.320   1
   0 -13  -7 728.310 237.040   1
   0 -13  -7 474.710 229.060   1
 -17  -5   6 454.660 206.630   1
  11  -5  -9 220.210 164.300   1
 -11  -5  -7 614.260 193.450   1
  -6   4  10 188.970 227.060   1
 -13  -5  -6 215.900 87.9100   1
   9  -7  -9 193.000 67.7200   1
   5 -13  -7 1187.84 445.160   1
  -9  -4  -8 418.100 227.950   1
   6 -11  -8 584.390 298.910   1
  17  -9  -3 747.180 255.750   1
   9 -16  -1 -258.00 111.810   1
 -17  -7  -2 391.110 181.810   1
   8  13   5 1265.20 397.990   1
  -8 -13  -5 512.420 238.060   1
  15   2  -8 1198.27 376.430   1
 -18  -1   6 517.450 241.950   1
  13   9  -7 211.050 170.490   1
 -18  -5   5 692.600 216.830   1
 -12  -2  -7 209.170 84.2700   1
 -14 -11   5 152.370 80.5100   1
 -17  -5  -3 1668.51 634.020   1
 -15 -10   5 109.070 78.8300   1
   2   0  10 1663.01 686.750   1
  -2   0 -10 3685.35 1158.78   1
  11 -15  -1 203.600 106.280   1
 -15  -4  -5 2596.98 1050.07   1
   3  -9  -9 219.930 93.1600   1
  14   5  -8 181.000 146.420   1
  -2 -17  -3 2096.18 825.770   1
  -9 -16   0 1085.30 311.000   1
   9 -16   0 453.670 315.130   1
  -1 -11  -8 -71.040 85.3500   1
  14   8  -7 859.490 269.230   1
  -6 -16  -3 -137.86 102.940   1
   2   1  10 -233.21 296.650   1
  -2   1 -10 105.360 116.180   1
  -2  -1 -10 37.6700 128.740   1
   4  -9  -9 312.690 157.010   1
  20   0  -2 328.980 216.230   1
   2  -9  -9 148.930 53.4000   1
 -16  -5  -4 904.470 264.400   1
  -3   5  10 -312.26 347.040   1
  10  14   3 1107.50 330.510   1
  -4 -12  -7 189.820 90.0900   1
  12  10  -7 653.190 265.440   1
 -19   3  -1 1146.94 469.440   1
  19   3   1 2088.03 571.150   1
 -10 -13  -4 585.580 268.160   1
  -4   5  10 1502.93 475.230   1
   0   4  10 1482.55 502.270   1
   1 -18   0 347.150 168.030   1
  -1 -13  -7 94.4700 78.8600   1
  20  -1  -2 111.510 151.150   1
  12  -4  -9 38.2300 79.2000   1
  12   4  -9 274.800 149.050   1
  -6 -17  -1 887.750 481.130   1
 -17   0   7 -15.870 114.170   1
  20   0  -1 143.330 148.960   1
  11 -15  -2 616.630 336.860   1
  -7   0  -9 -173.83 94.0200   1
  -5   5  10 861.080 278.670   1
  13  -1  -9 107.470 73.5800   1
  13   1  -9 252.150 130.030   1
   5  -9  -9 -82.880 100.630   1
  19   5   0 60.3700 151.150   1
  15 -12  -1 315.580 182.020   1
   6 -13  -7 225.490 107.680   1
  18  -8  -2 521.290 276.520   1
 -10  -1  -8 230.360 57.4500   1
   8  -8  -9 1093.43 305.640   1
   2   2  10 838.730 347.980   1
  20  -1  -1 448.680 241.670   1
 -16  -9   5 127.950 82.7100   1
   0 -18   1 310.140 178.660   1
  -7  -1  -9 192.860 129.330   1
 -16  -5   7 455.470 206.040   1
 -16 -10   4 605.740 269.800   1
   2 -18   0 408.610 193.940   1
  -1 -18   1 268.840 144.730   1
  15 -12  -2 135.590 90.8600   1
 -12  -3  -7 618.530 222.750   1
  18  -8  -1 430.400 336.540   1
   4  16   4 622.970 230.270   1
  -4 -16  -4 1263.74 467.620   1
  12   8  -8 239.100 169.130   1
  -5 -17  -2 247.450 120.590   1
   7 -11  -8 607.260 195.190   1
  14 -13  -1 174.420 99.0000   1
  20  -2  -2 752.860 271.070   1
 -18  -5  -2 897.620 343.440   1
 -18   5  -2 580.420 343.920   1
  19  -6  -2 190.550 115.880   1
  -1   5  10 550.900 308.620   1
 -18   0  -3 209.880 55.1100   1
   7 -17  -1 392.860 185.040   1
  13   7  -8 364.570 208.690   1
  16 -11  -2 979.570 313.010   1
  -3 -17  -3 124.500 70.3900   1
  13  -2  -9 -36.560 116.190   1
  13   2  -9 -106.30 103.570   1
  14 -13  -2 283.920 157.450   1
 -15  -9   6 123.950 41.6900   1
 -18   1  -3 12.1100 45.7100   1
 -17  -2   7 364.970 178.300   1
 -10  -2  -8 87.9600 67.0000   1
   7 -17   0 1731.77 574.290   1
  -7 -17   0 879.530 375.570   1
  19  -6  -1 253.580 175.620   1
  -9 -11  -6 199.600 59.4100   1
  20   2  -1 452.970 254.100   1
  20  -2  -1 -305.50 138.380   1
  11  11  -7 941.060 285.930   1
  -7  -2  -9 169.280 71.1300   1
  -6 -13  -6 2316.01 628.150   1
   6  -9  -9 82.1500 65.8400   1
  -2 -11  -8 313.120 168.870   1
   1   4  10 610.550 253.990   1
 -14  -3  -6 260.510 130.220   1
   7  15   4 -17.990 245.120   1
   1 -16  -5 -91.040 93.0600   1
 -17  -6   6 -185.50 92.4900   1
 -19   4  -1 631.950 361.090   1
  19   4   1 1402.80 434.260   1
  -2 -13  -7 159.790 84.2200   1
   3 -18   0 62.2200 68.5200   1
   2 -18   1 331.650 178.900   1
 -15  -5  -5 1466.67 567.370   1
   2 -15  -6 206.550 67.5900   1
 -10 -12  -5 296.370 142.770   1
 -18  -2  -3 286.210 146.590   1
  -3   0 -10 735.950 375.420   1
   3   0  10 379.170 203.740   1
 -17  -2  -4 1289.60 713.980   1
  13 -14  -1 76.1300 91.9600   1
   0 -16  -5 2455.52 796.530   1
   3 -15  -6 272.020 160.030   1
   1 -15  -6 -61.030 109.850   1
   7 -13  -7 141.160 102.040   1
   3   1  10 384.890 230.990   1
  -3   1 -10 -53.460 93.4000   1
  20   0   0 320.910 185.010   1
  14   6  -8 404.390 253.300   1
  13   3  -9 43.3800 83.2800   1
 -12  -4  -7 792.070 266.840   1
  17 -10  -2 573.160 323.660   1
 -17  -3   7 111.990 40.8400   1
  13  12   3 344.410 184.800   1
  13 -14  -2 220.650 59.7600   1
  20  -3  -1 531.880 267.380   1
 -16  -8   6 124.900 48.1800   1
  20   1   0 148.380 139.060   1
 -19   0  -2 1517.54 498.310   1
  -8 -12  -6 191.810 54.3300   1
  -5 -12  -7 332.360 176.560   1
   8 -11  -8 125.150 46.2800   1
   0 -15  -6 859.460 270.390   1
  -1 -18   2 150.650 118.390   1
 -19   1  -2 383.220 178.880   1
   3 -18   1 526.080 242.560   1
   0 -18   2 436.930 209.090   1
  -1 -16  -5 1234.97 401.040   1
  -3   2 -10 257.770 122.590   1
   3   2  10 335.060 294.240   1
  -4 -17  -3 1837.80 702.570   1
  -7 -17  -1 305.550 142.140   1
  10 -16  -1 597.940 197.230   1
  -2 -18   2 387.780 185.110   1
   5  16   4 -315.68 247.170   1
 -18  -3  -3 887.990 253.000   1
 -14  -4  -6 1232.23 592.620   1
 -17  -3  -4 56.9500 61.3900   1
  20   2   0 -36.020 137.520   1
 -19   2  -2 517.680 234.180   1
  19   5   1 157.620 138.710   1
  13   4  -9 -100.59 110.600   1
  12 -15  -1 370.310 169.250   1
 -17  -4   7 174.620 69.2200   1
  20  -4  -1 -19.270 59.4400   1
   3 -10  -9 -19.930 95.9900   1
 -15 -11   5 43.7400 60.1400   1
 -19   3  -2 240.050 55.9900   1
  13   8  -8 185.580 177.590   1
 -17  -7   6 300.290 147.200   1
   4   0  10 819.020 259.480   1
   4 -14  -7 -54.280 92.5800   1
 -17  -4  -4 340.900 165.980   1
  -4   1 -10 355.550 199.800   1
  12  11  -7 680.860 249.550   1
   9 -11  -8 131.740 79.2700   1
   8  15   4 -422.18 255.490   1
;
_shelx_hkl_checksum     878232
_shelx_res_file
;
TITL 2012ncs0514_crom155
CELL  0.71075  14.1040  12.6920   7.3400   90.000  100.065   90.000
ZERR     4.00   0.0090   0.0080   0.0050    0.000    0.013    0.000
LATT   1
SYMM  - X, 1/2 + Y, 1/2 - Z
SFAC  C    H    N    O
UNIT  64   40   8    20
LIST 4 ! automatically inserted. Change 6 to 4 for CHECKCIF!!
temp -173
mpla 6 c311 c312 c313 c314 c315 c316 o3 c31 n3
mpla 10 o1 c2 c3 c4 c4a c5 c6 c7 c8 c8a o3 c31 n3
mpla 3 o3 c31 n3
mpla 6 c311 c312 c313 c314 c315 c316
mpla 13 o1 c2 c3 c4 c4a c5 c6 c7 c8 c8a o3 c31 n3
acta 50
bond $h
eqiv $1 -x, 0.5+y, 0.5-z
eqiv $2 -x, -0.5+y, 0.5-z
eqiv $3 1-x, -0.5+y, 1.5-z
htab n3 o4
htab n3 o32
htab c316 o3
htab c8 o32_$1
htab c5 o1_$2
htab c313 o3_$3
conf
htab
size 0.09 0.02 0.01
rem MERG   2
shel 7.0 0.77
FMAP   2
PLAN   -20
L.S.   4
WGHT    0.036500    1.652600
FVAR       3.81625
MOLE    1
O1    4    0.062638    0.901665    0.213073    11.00000    0.01736    0.01924 =
         0.02751    0.00047    0.00197    0.00176
O3    4    0.334718    0.853617    0.484327    11.00000    0.02153    0.01858 =
         0.03483   -0.00098    0.00268   -0.00288
O4    4    0.152658    0.595202    0.291186    11.00000    0.02140    0.01628 =
         0.03812    0.00167   -0.00164    0.00112
O31   4    0.372220    0.419947    0.830515    11.00000    0.03549    0.02193 =
         0.03003    0.00770    0.00223    0.00060
O32   4    0.278023    0.487706    0.595560    11.00000    0.01904    0.02291 =
         0.03408    0.00269   -0.00168   -0.00119
N3    3    0.322550    0.673096    0.473336    11.00000    0.01598    0.01704 =
         0.02583    0.00223    0.00042    0.00099
H3    2    0.278159    0.615923    0.447213    11.00000    0.04949
N31   3    0.356853    0.483173    0.702231    11.00000    0.02166    0.01906 =
         0.02562    0.00127    0.00567    0.00150
C2    1    0.150981    0.876916    0.304722    11.00000    0.01687    0.02359 =
         0.02229   -0.00120    0.00329    0.00147
AFIX  43
H2    2    0.191775    0.933722    0.352278    11.00000   -1.20000
AFIX   0
C3    1    0.186769    0.778893    0.335098    11.00000    0.01726    0.01850 =
         0.01817    0.00094    0.00293   -0.00038
C4    1    0.126609    0.687856    0.267417    11.00000    0.01904    0.02087 =
         0.02103    0.00289    0.00528    0.00157
C4A   1    0.030172    0.716030    0.165871    11.00000    0.01616    0.02207 =
         0.01886    0.00047    0.00283   -0.00147
C5    1   -0.035150    0.637679    0.090800    11.00000    0.02086    0.01817 =
         0.02293    0.00025    0.00417    0.00102
AFIX  43
H5    2   -0.017977    0.565481    0.107065    11.00000   -1.20000
AFIX   0
C6    1   -0.124430    0.665289   -0.006768    11.00000    0.02334    0.02723 =
         0.02383   -0.00198    0.00327   -0.00179
AFIX  43
H6    2   -0.168137    0.611904   -0.058763    11.00000   -1.20000
AFIX   0
C7    1   -0.150937    0.771008   -0.029568    11.00000    0.01867    0.03183 =
         0.02364    0.00031    0.00443    0.00389
AFIX  43
H7    2   -0.212615    0.788925   -0.096914    11.00000   -1.20000
AFIX   0
C8    1   -0.088372    0.850072    0.044843    11.00000    0.02379    0.02521 =
         0.02145    0.00072    0.00616    0.00459
AFIX  43
H8    2   -0.106269    0.922178    0.031134    11.00000   -1.20000
AFIX   0
C8A   1    0.001712    0.820255    0.140493    11.00000    0.01970    0.02307 =
         0.02125   -0.00186    0.00484   -0.00048
C31   1    0.289140    0.772766    0.437106    11.00000    0.02038    0.02173 =
         0.02204    0.00043    0.00628   -0.00121
C311  1    0.416156    0.645963    0.562930    11.00000    0.01735    0.02172 =
         0.02073   -0.00124    0.00139    0.00137
C312  1    0.434232    0.553591    0.670801    11.00000    0.01771    0.01871 =
         0.02248   -0.00032    0.00341   -0.00116
C313  1    0.526767    0.524802    0.755245    11.00000    0.02300    0.02114 =
         0.02161   -0.00177    0.00208    0.00228
AFIX  43
H313  2    0.536713    0.462716    0.828385    11.00000   -1.20000
AFIX   0
C314  1    0.603829    0.587025    0.731961    11.00000    0.01987    0.02698 =
         0.02640   -0.00633   -0.00046    0.00411
AFIX  43
H314  2    0.667319    0.567702    0.788011    11.00000   -1.20000
AFIX   0
C315  1    0.588270    0.677755    0.626572    11.00000    0.01747    0.02627 =
         0.02731   -0.00574    0.00479   -0.00255
AFIX  43
H315  2    0.641586    0.720276    0.610262    11.00000   -1.20000
AFIX   0
C316  1    0.495668    0.707827    0.543910    11.00000    0.01813    0.02167 =
         0.02689   -0.00158    0.00328   -0.00059
AFIX  43
H316  2    0.486569    0.771099    0.473881    11.00000   -1.20000
AFIX   0
HKLF 4
REM  2012ncs0514_crom155
REM R1 =  0.0766 for    2215 Fo > 4sig(Fo)  and  0.1077 for all    2947 data
REM    212 parameters refined using      0 restraints
END
WGHT      0.0365      1.6526
REM Instructions for potential hydrogen bonds
HTAB N3 O4
HTAB N3 O32
EQIV $4 x, -y+3/2, z-1/2
HTAB C2 O32_$4
HTAB C8 O32_$1
HTAB C313 O3_$3
HTAB C316 O3
REM Highest difference peak  0.243,  deepest hole -0.306,  1-sigma level  0.068
Q1    1  -0.2367  0.6233  0.0550  11.00000  0.05    0.24
Q2    1   0.5300  0.4227  0.6635  11.00000  0.05    0.24
Q3    1   0.3462  0.8956  0.6604  11.00000  0.05    0.24
Q4    1   0.2654  0.9332  0.6534  11.00000  0.05    0.24
Q5    1  -0.2368  0.8368 -0.1146  11.00000  0.05    0.23
Q6    1   0.2269  0.9852  0.3867  11.00000  0.05    0.23
Q7    1   0.1013  0.5390  0.3957  11.00000  0.05    0.23
Q8    1  -0.2227  0.5838 -0.2507  11.00000  0.05    0.22
Q9    1   0.4855  0.6092  0.4722  11.00000  0.05    0.22
Q10   1   0.3632  0.6597  0.5021  11.00000  0.05    0.22
Q11   1   0.4574  0.6382  0.3859  11.00000  0.05    0.22
Q12   1  -0.0298  0.9716  0.0049  11.00000  0.05    0.21
Q13   1  -0.0147  0.8563 -0.0844  11.00000  0.05    0.21
Q14   1  -0.0005  0.9415 -0.0241  11.00000  0.05    0.21
Q15   1   0.0830  0.9687  0.3830  11.00000  0.05    0.21
Q16   1   0.3800  0.7706  0.5440  11.00000  0.05    0.21
Q17   1   0.4795  0.7776  0.3947  11.00000  0.05    0.21
Q18   1   0.2803  0.6385  0.6659  11.00000  0.05    0.21
Q19   1   0.1994  0.4207  0.3975  11.00000  0.05    0.20
Q20   1   0.3169  0.8144  0.4469  11.00000  0.05    0.20
;
_shelx_res_checksum     30262
_shelxl_version_number     2014/6
data_3a
_database_code_depnum_ccdc_archive 'CCDC 1025353'
_audit_creation_method     SHELXL2014
_chemical_name_systematic
;
<i>N</i>-(3-Methoxyphenyl)-4-oxo-4<i>H</i>-chromene-3-carboxamide
;
_chemical_name_common     ?
_chemical_formula_moiety     'C17 H13 N O4'
_chemical_formula_sum     'C17 H13 N O4'
_chemical_formula_iupac     'C17 H13 N O4'
_chemical_formula_weight     295.28
_chemical_melting_point     ?
_shelx_space_group_comment
;
The symmetry employed for this shelxl refinement is uniquely defined
by the following loop, which should always be used as a source of
symmetry information in preference to the above space-group names.
They are only intended as comments.
;
_space_group_crystal_system     monoclinic
_space_group_name_H-M_alt     'P 21/n'
_space_group_name_Hall     '-P 2yn'
loop_
    _space_group_symop_operation_xyz
    'x, y, z'
    '-x+1/2, y+1/2, -z+1/2'
    '-x, -y, -z'
    'x-1/2, -y-1/2, z-1/2'
_cell_length_a     9.6903(2)
_cell_length_b     5.5303(4)
_cell_length_c     24.9335(18)
_cell_angle_alpha     90
_cell_angle_beta     99.162(5)
_cell_angle_gamma     90
_cell_volume     1319.15(14)
_cell_formula_units_Z     4
_cell_measurement_reflns_used     7535
_cell_measurement_theta_min     2.4
_cell_measurement_theta_max     27.5
_cell_measurement_temperature     100(2)
_exptl_crystal_description     plate
_exptl_crystal_colour     yellow
_exptl_crystal_size_max     0.160
_exptl_crystal_size_mid     0.110
_exptl_crystal_size_min     0.020
_exptl_crystal_density_diffrn     1.487
_exptl_crystal_density_meas     ?
_exptl_crystal_density_method     ?
_exptl_crystal_F_000     616
_exptl_absorpt_coefficient_mu     0.107
_exptl_absorpt_correction_type     multi-scan
_exptl_absorpt_process_details
;
(<i>CrystalClear-SM Expert</i>; Rigaku, 2012)
;
_shelx_estimated_absorpt_T_min     0.983
_shelx_estimated_absorpt_T_max     0.998
_exptl_absorpt_correction_T_min     0.9833
_exptl_absorpt_correction_T_max     0.9979
_diffrn_ambient_temperature     100(2)
_diffrn_radiation_type     MoK\a
_diffrn_radiation_wavelength     0.71075
_diffrn_radiation_monochromator     'Graphite Monochromator'
_diffrn_measurement_device_type
;
Rigaku Saturn724+ (2x2 bin mode)
;
_diffrn_measurement_device
;
AFC12 (Right): Kappa 3 circle
;
_diffrn_measurement_method     'profile data from \w-scans'
_diffrn_detector_area_resol_mean     28.5714
_diffrn_reflns_number     7859
_diffrn_reflns_av_R_equivalents     0.0545
_diffrn_reflns_theta_min     3.002
_diffrn_reflns_theta_max     26.373
_diffrn_reflns_theta_full     25.000
_diffrn_measured_fraction_theta_max     0.994
_diffrn_measured_fraction_theta_full     0.994
_diffrn_reflns_limit_h_min     -8
_diffrn_reflns_limit_h_max     12
_diffrn_reflns_limit_k_min     -6
_diffrn_reflns_limit_k_max     4
_diffrn_reflns_limit_l_min     -31
_diffrn_reflns_limit_l_max     31
_reflns_number_total     2665
_reflns_number_gt     1952
_reflns_threshold_expression     I>2\s(I)
_refine_ls_structure_factor_coef     Fsqd
_refine_ls_matrix_type     full
_refine_ls_R_factor_all     0.0647
_refine_ls_R_factor_gt     0.0411
_refine_ls_wR_factor_gt     0.0992
_refine_ls_wR_factor_ref     0.1083
_refine_ls_goodness_of_fit_ref     0.982
_refine_ls_restrained_S_all     0.982
_refine_ls_number_reflns     2665
_refine_ls_number_parameters     205
_refine_ls_number_restraints     0
_refine_ls_hydrogen_treatment     mixed
_refine_ls_weighting_scheme     calc
_refine_ls_weighting_details
                      'w=1/[\s^2^(Fo^2^)+(0.0608P)^2^] where P=(Fo^2^+2Fc^2^)/3'
_atom_sites_solution_hydrogens     mixed
_atom_sites_solution_primary     ?
_atom_sites_solution_secondary     ?
_refine_ls_shift/su_max     0.000
_refine_ls_shift/su_mean     0.000
_refine_diff_density_max     0.265
_refine_diff_density_min     -0.283
_refine_ls_extinction_method     none
_refine_ls_extinction_coef     .
loop_
    _atom_type_symbol
    _atom_type_description
    _atom_type_scat_dispersion_real
    _atom_type_scat_dispersion_imag
    _atom_type_scat_source
    'C' 'C' 0.0033 0.0016
                         'International Tables Vol C Tables 4.2.6.8 and 6.1.1.4'
    'H' 'H' 0.0000 0.0000
                         'International Tables Vol C Tables 4.2.6.8 and 6.1.1.4'
    'N' 'N' 0.0061 0.0033
                         'International Tables Vol C Tables 4.2.6.8 and 6.1.1.4'
    'O' 'O' 0.0106 0.0060
                         'International Tables Vol C Tables 4.2.6.8 and 6.1.1.4'
_computing_data_collection
;
<i>CrystalClear-SM Expert</i> (Rigaku, 2012)
;
_computing_cell_refinement
;
<i>CrystalClear-SM Expert</i> (Rigaku, 2012)
;
_computing_data_reduction
;
<i>CrystalClear-SM Expert</i> (Rigaku, 2012)
;
_computing_structure_solution
;
SHELXS97 (Sheldrick, 2008),
PLATON (Spek, 2009) and
<i>Flipper 25</i> (Oszl\'anyi & S\"ut\>o, 2004)
;
_computing_structure_refinement
;
OSCAIL (McArdle <i>et al.</i>,  2004),
<i>ShelXle</i> (H\"ubschle <i>et al.</i>,  2011) and
SHELXL2014 (Sheldrick, 2015)
;
_computing_molecular_graphics
;
Mercury (Macrae <i>et al.</i>, 2006)
;
_computing_publication_material
;
OSCAIL (McArdle <i>et al.</i>,  2004),
SHELXL2014 (Sheldrick, 2015) and
PLATON (Spek, 2009)
;
loop_
    _atom_site_type_symbol
    _atom_site_label
    _atom_site_fract_x
    _atom_site_fract_y
    _atom_site_fract_z
    _atom_site_U_iso_or_equiv
    _atom_site_adp_type
    _atom_site_calc_flag
    _atom_site_occupancy
    _atom_site_disorder_assembly
    _atom_site_disorder_group
    O O1 0.26521(11) 0.7928(2) 0.57868(4) 0.0171(3) Uani d 1 . .
    O O3 0.44760(12) 0.7936(2) 0.44346(5) 0.0232(3) Uani d 1 . .
    O O4 0.18474(11) 0.2131(2) 0.47561(5) 0.0180(3) Uani d 1 . .
    O O31 0.59354(12) 0.7141(2) 0.26613(5) 0.0203(3) Uani d 1 . .
    N N3 0.35790(14) 0.4246(3) 0.41394(6) 0.0165(3) Uani d 1 . .
    H H3 0.301(2) 0.299(4) 0.4246(9) 0.041(6) Uiso d 1 . .
    C C2 0.32706(16) 0.7700(3) 0.53426(7) 0.0161(4) Uani d 1 . .
    H H2 0.3919 0.8917 0.5280 0.022(5) Uiso calc 1 . .
    C C3 0.30423(16) 0.5879(3) 0.49791(6) 0.0142(4) Uani d 1 . .
    C C4 0.20852(16) 0.3913(3) 0.50574(6) 0.0142(4) Uani d 1 . .
    C C4A 0.13765(16) 0.4230(3) 0.55341(6) 0.0145(4) Uani d 1 . .
    C C5 0.03520(16) 0.2597(3) 0.56506(7) 0.0166(4) Uani d 1 . .
    H H5 0.0134 0.1214 0.5427 0.020 Uiso calc 1 . .
    C C6 -0.03398(17) 0.2980(3) 0.60851(7) 0.0171(4) Uani d 1 . .
    H H6 -0.1032 0.1868 0.6159 0.020 Uiso calc 1 . .
    C C7 -0.00212(17) 0.5010(3) 0.64171(7) 0.0187(4) Uani d 1 . .
    H H7 -0.0508 0.5275 0.6714 0.022 Uiso calc 1 . .
    C C8 0.09905(17) 0.6627(3) 0.63182(7) 0.0177(4) Uani d 1 . .
    H H8 0.1221 0.7986 0.6548 0.021 Uiso calc 1 . .
    C C8A 0.16685(16) 0.6224(3) 0.58735(7) 0.0152(4) Uani d 1 . .
    C C31 0.37825(16) 0.6126(3) 0.44949(6) 0.0159(4) Uani d 1 . .
    C C311 0.39490(16) 0.4120(3) 0.36136(6) 0.0158(4) Uani d 1 . .
    C C312 0.48345(16) 0.5805(3) 0.34230(7) 0.0158(4) Uani d 1 . .
    H H312 0.5242 0.7080 0.3650 0.019 Uiso calc 1 . .
    C C313 0.51050(16) 0.5572(3) 0.28940(7) 0.0160(4) Uani d 1 . .
    C C314 0.45126(17) 0.3717(3) 0.25555(7) 0.0181(4) Uani d 1 . .
    H H314 0.4695 0.3599 0.2193 0.022 Uiso calc 1 . .
    C C315 0.36543(17) 0.2046(3) 0.27535(7) 0.0190(4) Uani d 1 . .
    H H315 0.3256 0.0763 0.2527 0.023 Uiso calc 1 . .
    C C316 0.33721(17) 0.2231(3) 0.32799(7) 0.0181(4) Uani d 1 . .
    H H316 0.2787 0.1074 0.3413 0.022 Uiso calc 1 . .
    C C317 0.67728(17) 0.8800(3) 0.30136(7) 0.0203(4) Uani d 1 . .
    H H31A 0.7369 0.9724 0.2805 0.030 Uiso calc 1 . .
    H H31B 0.7359 0.7902 0.3303 0.030 Uiso calc 1 . .
    H H31C 0.6164 0.9911 0.3174 0.030 Uiso calc 1 . .
loop_
    _atom_site_aniso_label
    _atom_site_aniso_U_11
    _atom_site_aniso_U_22
    _atom_site_aniso_U_33
    _atom_site_aniso_U_12
    _atom_site_aniso_U_13
    _atom_site_aniso_U_23
    O1 0.0184(6) 0.0160(6) 0.0181(6) -0.0038(5) 0.0064(5) -0.0022(5)
    O3 0.0268(7) 0.0212(7) 0.0243(7) -0.0100(6) 0.0118(5) -0.0044(5)
    O4 0.0198(6) 0.0159(6) 0.0192(6) -0.0040(5) 0.0059(5) -0.0033(5)
    O31 0.0223(6) 0.0216(7) 0.0188(6) -0.0063(5) 0.0087(5) -0.0010(5)
    N3 0.0148(7) 0.0169(8) 0.0192(8) -0.0037(6) 0.0064(6) -0.0013(6)
    C2 0.0131(8) 0.0182(9) 0.0174(9) -0.0007(7) 0.0036(7) 0.0043(7)
    C3 0.0110(8) 0.0155(8) 0.0162(8) 0.0008(7) 0.0019(6) 0.0021(7)
    C4 0.0121(8) 0.0160(9) 0.0136(8) 0.0028(7) -0.0011(6) 0.0031(7)
    C4A 0.0119(8) 0.0149(8) 0.0165(8) 0.0022(7) 0.0012(6) 0.0022(7)
    C5 0.0144(8) 0.0162(9) 0.0184(9) -0.0013(7) 0.0001(7) 0.0020(7)
    C6 0.0133(8) 0.0195(9) 0.0185(9) -0.0010(7) 0.0026(7) 0.0056(7)
    C7 0.0172(9) 0.0224(10) 0.0171(9) 0.0040(7) 0.0049(7) 0.0043(7)
    C8 0.0199(9) 0.0152(9) 0.0176(9) 0.0020(7) 0.0020(7) -0.0010(7)
    C8A 0.0119(8) 0.0150(9) 0.0183(8) -0.0009(7) 0.0015(6) 0.0050(7)
    C31 0.0118(8) 0.0171(9) 0.0185(9) 0.0001(7) 0.0012(6) 0.0021(7)
    C311 0.0123(8) 0.0175(9) 0.0179(9) 0.0032(7) 0.0037(6) 0.0009(7)
    C312 0.0123(8) 0.0162(9) 0.0188(9) -0.0007(7) 0.0026(6) -0.0006(7)
    C313 0.0108(8) 0.0166(9) 0.0213(9) 0.0024(7) 0.0047(6) 0.0023(7)
    C314 0.0172(9) 0.0209(9) 0.0169(8) 0.0036(7) 0.0049(7) -0.0003(7)
    C315 0.0168(9) 0.0185(9) 0.0214(9) -0.0011(7) 0.0024(7) -0.0050(7)
    C316 0.0152(8) 0.0167(9) 0.0235(9) -0.0018(7) 0.0068(7) -0.0004(7)
    C317 0.0174(9) 0.0210(10) 0.0232(9) -0.0051(7) 0.0056(7) -0.0001(8)
_geom_special_details
;
All e.s.d.'s (except the e.s.d. in the dihedral angle between two l.s. planes)
are estimated using the full covariance matrix. The cell e.s.d.'s are taken
into account individually in the estimation of e.s.d.'s in distances, angles
and torsion angles; correlations between e.s.d.'s in cell parameters are only
used when they are defined by crystal symmetry. An approximate (isotropic)
treatment of cell e.s.d.'s is used for estimating e.s.d.'s involving l.s.
planes.
;
loop_
    _geom_bond_atom_site_label_1
    _geom_bond_atom_site_label_2
    _geom_bond_site_symmetry_2
    _geom_bond_distance
    _geom_bond_publ_flag
    O1 C2 . 1.3464(18) ?
    O1 C8A . 1.3815(19) ?
    O3 C31 . 1.228(2) ?
    O4 C4 . 1.239(2) ?
    O31 C313 . 1.3733(19) ?
    O31 C317 . 1.430(2) ?
    N3 C31 . 1.360(2) ?
    N3 C311 . 1.4146(19) ?
    N3 H3 . 0.95(2) ?
    C2 C3 . 1.349(2) ?
    C2 H2 . 0.9500 ?
    C3 C4 . 1.462(2) ?
    C3 C31 . 1.506(2) ?
    C4 C4A . 1.475(2) ?
    C4A C8A . 1.391(2) ?
    C4A C5 . 1.406(2) ?
    C5 C6 . 1.378(2) ?
    C5 H5 . 0.9500 ?
    C6 C7 . 1.400(2) ?
    C6 H6 . 0.9500 ?
    C7 C8 . 1.378(2) ?
    C7 H7 . 0.9500 ?
    C8 C8A . 1.394(2) ?
    C8 H8 . 0.9500 ?
    C311 C316 . 1.396(2) ?
    C311 C312 . 1.400(2) ?
    C312 C313 . 1.391(2) ?
    C312 H312 . 0.9500 ?
    C313 C314 . 1.393(2) ?
    C314 C315 . 1.386(2) ?
    C314 H314 . 0.9500 ?
    C315 C316 . 1.386(2) ?
    C315 H315 . 0.9500 ?
    C316 H316 . 0.9500 ?
    C317 H31A . 0.9800 ?
    C317 H31B . 0.9800 ?
    C317 H31C . 0.9800 ?
loop_
    _geom_angle_atom_site_label_1
    _geom_angle_atom_site_label_2
    _geom_angle_atom_site_label_3
    _geom_angle_site_symmetry_1
    _geom_angle_site_symmetry_3
    _geom_angle
    _geom_angle_publ_flag
    C2 O1 C8A . . 118.25(13) ?
    C313 O31 C317 . . 117.35(13) ?
    C31 N3 C311 . . 127.55(14) ?
    C31 N3 H3 . . 114.0(13) ?
    C311 N3 H3 . . 117.9(13) ?
    O1 C2 C3 . . 125.13(15) ?
    O1 C2 H2 . . 117.4 ?
    C3 C2 H2 . . 117.4 ?
    C2 C3 C4 . . 120.32(14) ?
    C2 C3 C31 . . 115.01(15) ?
    C4 C3 C31 . . 124.61(14) ?
    O4 C4 C3 . . 124.85(14) ?
    O4 C4 C4A . . 121.19(14) ?
    C3 C4 C4A . . 113.96(14) ?
    C8A C4A C5 . . 117.72(14) ?
    C8A C4A C4 . . 120.57(14) ?
    C5 C4A C4 . . 121.67(15) ?
    C6 C5 C4A . . 120.76(16) ?
    C6 C5 H5 . . 119.6 ?
    C4A C5 H5 . . 119.6 ?
    C5 C6 C7 . . 119.94(15) ?
    C5 C6 H6 . . 120.0 ?
    C7 C6 H6 . . 120.0 ?
    C8 C7 C6 . . 120.73(15) ?
    C8 C7 H7 . . 119.6 ?
    C6 C7 H7 . . 119.6 ?
    C7 C8 C8A . . 118.52(15) ?
    C7 C8 H8 . . 120.7 ?
    C8A C8 H8 . . 120.7 ?
    O1 C8A C4A . . 121.59(14) ?
    O1 C8A C8 . . 116.09(14) ?
    C4A C8A C8 . . 122.32(15) ?
    O3 C31 N3 . . 124.66(14) ?
    O3 C31 C3 . . 120.80(15) ?
    N3 C31 C3 . . 114.51(14) ?
    C316 C311 C312 . . 120.30(14) ?
    C316 C311 N3 . . 116.92(14) ?
    C312 C311 N3 . . 122.78(15) ?
    C313 C312 C311 . . 118.59(15) ?
    C313 C312 H312 . . 120.7 ?
    C311 C312 H312 . . 120.7 ?
    O31 C313 C312 . . 123.62(15) ?
    O31 C313 C314 . . 114.96(14) ?
    C312 C313 C314 . . 121.40(15) ?
    C315 C314 C313 . . 119.22(15) ?
    C315 C314 H314 . . 120.4 ?
    C313 C314 H314 . . 120.4 ?
    C314 C315 C316 . . 120.53(16) ?
    C314 C315 H315 . . 119.7 ?
    C316 C315 H315 . . 119.7 ?
    C315 C316 C311 . . 119.94(15) ?
    C315 C316 H316 . . 120.0 ?
    C311 C316 H316 . . 120.0 ?
    O31 C317 H31A . . 109.5 ?
    O31 C317 H31B . . 109.5 ?
    H31A C317 H31B . . 109.5 ?
    O31 C317 H31C . . 109.5 ?
    H31A C317 H31C . . 109.5 ?
    H31B C317 H31C . . 109.5 ?
loop_
    _geom_torsion_atom_site_label_1
    _geom_torsion_atom_site_label_2
    _geom_torsion_atom_site_label_3
    _geom_torsion_atom_site_label_4
    _geom_torsion_site_symmetry_1
    _geom_torsion_site_symmetry_2
    _geom_torsion_site_symmetry_3
    _geom_torsion_site_symmetry_4
    _geom_torsion
    _geom_torsion_publ_flag
    C8A O1 C2 C3 . . . . -2.3(2) ?
    O1 C2 C3 C4 . . . . -1.6(3) ?
    O1 C2 C3 C31 . . . . 175.74(14) ?
    C2 C3 C4 O4 . . . . -177.46(16) ?
    C31 C3 C4 O4 . . . . 5.5(3) ?
    C2 C3 C4 C4A . . . . 3.5(2) ?
    C31 C3 C4 C4A . . . . -173.52(14) ?
    O4 C4 C4A C8A . . . . 179.08(15) ?
    C3 C4 C4A C8A . . . . -1.8(2) ?
    O4 C4 C4A C5 . . . . -3.4(2) ?
    C3 C4 C4A C5 . . . . 175.72(14) ?
    C8A C4A C5 C6 . . . . 0.4(2) ?
    C4 C4A C5 C6 . . . . -177.26(15) ?
    C4A C5 C6 C7 . . . . -0.2(2) ?
    C5 C6 C7 C8 . . . . -0.7(3) ?
    C6 C7 C8 C8A . . . . 1.3(2) ?
    C2 O1 C8A C4A . . . . 4.0(2) ?
    C2 O1 C8A C8 . . . . -175.85(14) ?
    C5 C4A C8A O1 . . . . -179.53(14) ?
    C4 C4A C8A O1 . . . . -1.9(2) ?
    C5 C4A C8A C8 . . . . 0.4(2) ?
    C4 C4A C8A C8 . . . . 178.01(15) ?
    C7 C8 C8A O1 . . . . 178.69(14) ?
    C7 C8 C8A C4A . . . . -1.2(3) ?
    C311 N3 C31 O3 . . . . -8.8(3) ?
    C311 N3 C31 C3 . . . . 169.44(14) ?
    C2 C3 C31 O3 . . . . -3.5(2) ?
    C4 C3 C31 O3 . . . . 173.63(15) ?
    C2 C3 C31 N3 . . . . 178.11(15) ?
    C4 C3 C31 N3 . . . . -4.7(2) ?
    C31 N3 C311 C316 . . . . -166.55(16) ?
    C31 N3 C311 C312 . . . . 12.6(2) ?
    C316 C311 C312 C313 . . . . 1.0(2) ?
    N3 C311 C312 C313 . . . . -178.12(14) ?
    C317 O31 C313 C312 . . . . 12.6(2) ?
    C317 O31 C313 C314 . . . . -168.72(14) ?
    C311 C312 C313 O31 . . . . 178.79(15) ?
    C311 C312 C313 C314 . . . . 0.2(2) ?
    O31 C313 C314 C315 . . . . -179.81(14) ?
    C312 C313 C314 C315 . . . . -1.1(2) ?
    C313 C314 C315 C316 . . . . 0.8(2) ?
    C314 C315 C316 C311 . . . . 0.3(2) ?
    C312 C311 C316 C315 . . . . -1.2(2) ?
    N3 C311 C316 C315 . . . . 177.90(15) ?
loop_
    _geom_hbond_atom_site_label_D
    _geom_hbond_atom_site_label_H
    _geom_hbond_atom_site_label_A
    _geom_hbond_site_symmetry_A
    _geom_hbond_distance_DH
    _geom_hbond_distance_HA
    _geom_hbond_distance_DA
    _geom_hbond_angle_DHA
    N3 H3 O4 . 0.95(2) 1.89(2) 2.7147(17) 143.8(18)
    C312 H312 O3 . 0.95 2.25 2.855(2) 121
    C2 H2 O3 3_676 0.95 2.37 3.243(2) 153
_shelx_hkl_file
;
   0   0   4 6671.96  216.46   1 0.12345 0.09985 0.08749-0.07309-1.39881-1.40152
   0   0  -4 7265.63  246.22   1 0.11275 0.13635-0.07500 0.08558-1.40043-1.39772
   0   0   6 9808.41  273.70   1 0.12588 0.09047 0.12810-0.11277-1.39546-1.39952
   0   0  -611817.59  305.54   1 0.10982 0.14522-0.11564 0.12523-1.39789-1.39383
   0   0   8  239.56   64.57   1 0.12820 0.08100 0.16871-0.15245-1.39092-1.39634
   0   0  -8  235.51   59.48   1 0.10680 0.15400-0.15628 0.16488-1.39418-1.38875
   0   0  1015129.50  387.25   1 0.13043 0.07143 0.20931-0.19215-1.38518-1.39195
   0   0 -1014526.49  360.42   1 0.10367 0.16267-0.19693 0.20453-1.38926-1.38249
   0   0  11   14.96   54.76   1 0.13150 0.06660 0.22961-0.21199-1.38186-1.38931
   0   0  12 2232.41  145.05   1 0.13255 0.06175 0.24991-0.23184-1.37823-1.38636
   0   0 -12 2112.90  143.54   1 0.10044 0.17125-0.23758 0.24417-1.38311-1.37500
   0   0  13  -30.20   56.73   1 0.13358 0.05687 0.27020-0.25169-1.37430-1.38310
   0   0 -13   22.29   48.41   1 0.09879 0.17550-0.25791 0.26398-1.37959-1.37079
   0   0  14 9408.89  350.77   1 0.13457 0.05197 0.29050-0.27155-1.37005-1.37953
   0   0  15  -43.93   61.98   1 0.13554 0.04704 0.31079-0.29140-1.36549-1.37565
   0   0  16  -29.51   70.04   1 0.13649 0.04208 0.33108-0.31125-1.36063-1.37145
   0   0  17  -47.52   67.15   1 0.13740 0.03710 0.35137-0.33111-1.35544-1.36695
   0   0  18   27.63   76.90   1 0.13829 0.03209 0.37166-0.35097-1.34993-1.36211
   0   0  20  229.68   94.55   1 0.13990 0.02197 0.40993-0.39302-1.33862-1.35078
   0   0  21  -14.33  129.01   1 0.14071 0.01688 0.43023-0.41287-1.33217-1.34492
   0   0  22 2009.29  170.14   1 0.14149 0.01176 0.45052-0.43273-1.32535-1.33871
   0   0  23   -0.22   97.40   1 0.14224 0.00662 0.47081-0.45258-1.31819-1.33217
   0   0  24  387.81  104.75   1 0.14296 0.00145 0.49111-0.47244-1.31070-1.32527
   0   0  25  209.65  103.76   1 0.14366-0.00375 0.51140-0.49230-1.30283-1.31801
   0   0  26   53.49  106.66   1 0.14432-0.00898 0.53169-0.51215-1.29462-1.31041
   0   0  27  100.40  101.39   1 0.14495-0.01425 0.55198-0.53201-1.28603-1.30243
   0   0  28   17.73   99.40   1 0.14555-0.01955 0.57226-0.55187-1.27706-1.29407
   0   0  29   57.85  137.87   1 0.14612-0.02488 0.59255-0.57173-1.26770-1.28532
   0   0  30  141.06  171.47   1 0.14665-0.03024 0.61284-0.59160-1.25796-1.27619
   0   0  31   97.39  120.70   1 0.14715-0.03563 0.63312-0.61146-1.24782-1.26664
   0   0 -31   19.34   91.22   1-0.15013 0.03461-0.63170 0.61469 1.24819 1.26512
   0  -1   169036.57 1337.86   1-0.02437 0.09341-1.22874-1.28930-0.68494-0.55544
   0  -1  -169362.53 1287.16   1-0.10851 0.02122-1.39016-1.37031 0.18763 0.31831
   0   1   172667.11 1340.91   1-0.12686-0.25660-1.32415-1.34401 0.45832 0.32764
   0  -1   175429.78 1374.26   1-0.70310-0.58554-1.21703-1.27762-0.06359 0.06606
   0  -1   2 1861.72  130.49   1 0.01263 0.12445-1.02513-1.12579-0.96359-0.83466
   0   1  -2 2178.75  122.78   1-0.01508-0.12692-1.18400-1.08329-0.75991-0.88877
   0  -1  -2 1936.42  108.93   1-0.13342 0.00225-1.27816-1.21812 0.57275 0.70407
   0   1   2 1781.15  106.71   1-0.14453-0.28020-1.13557-1.19561 0.81799 0.68668
   0   1  -2 2092.71  112.35   1-0.70953-0.82106-1.20236-1.10148-0.17447-0.30356
   0  -1  -3 2243.19  122.50   1 0.14991 0.29129 0.92907 1.02937-1.04589-0.91382
   0  -1   3 2374.61  148.96   1 0.03965 0.14553-0.83350-0.97431-1.13281-1.00453
   0   1  -3 2322.81  132.09   1 0.01164-0.09424-1.03149-0.89068-0.95678-1.08506
   0  -1  -3 2049.31  106.20   1-0.14498-0.00336-1.12609-1.02585 0.83094 0.96289
   0  -1   3 1944.53  142.73   1-1.09932-0.99380-0.85130-0.99218-0.21527-0.08654
   0   1  -3 2132.80  146.92   1-1.12794-1.23359-0.81068-0.66990 0.22386 0.09511
   0   1   3 2053.26  110.75   1-0.14570-0.28749-0.92946-1.02995 1.04614 0.91438
   0   1   5 3145.56  165.22   1 0.15014-0.00303 0.87979 0.69919-1.08764-1.22093
   0  -1  -5 3536.90  168.86   1 0.14640 0.29957 0.60322 0.78383-1.26262-1.12934
   0  -1   5 2847.50  173.52   1 0.07247 0.16651-0.54568-0.76678-1.29481-1.16785
   0   1  -5 3734.57  170.09   1 0.04272-0.05131-0.80927-0.58817-1.15014-1.27709
   0  -1   5 2843.58  198.02   1-0.76176-0.66817-0.70311-0.92435-0.95126-0.82381
   0  -1  -5 3177.77  127.82   1-0.14724 0.00645-0.87895-0.69806 1.08871 1.22157
   0   1   6 5989.50  234.80   1 0.14984-0.00922 0.79747 0.57672-1.14941-1.28330
   0  -1  -6 6380.97  230.45   1 0.14275 0.30182 0.48517 0.70593-1.31292-1.17902
   0  -1   6 5728.14  235.38   1 0.08278 0.17104-0.44023-0.70148-1.33376-1.20756
   0   1  -6 6364.99  235.97   1 0.05146-0.03665-0.73743-0.47619-1.19711-1.32342
   0  -1   6 5853.63  277.42   1-0.54515-0.45752-0.57144-0.83285-1.16438-1.03759
   0  -1  -6 5211.67  167.92   1-0.14902 0.01064-0.79527-0.57416 1.15103 1.28444
   0   1   7 6930.53  249.13   1 0.14914-0.01582 0.73626 0.47536-1.18964-1.32413
   0  -1  -7 7172.89  254.77   1 0.13911 0.30407 0.39073 0.65138-1.34445-1.20946
   0  -1   7 7386.62  278.87   1 0.09071 0.17308-0.35301-0.65441-1.35894-1.23343
   0   1  -7 7444.68  257.26   1 0.05760-0.02459-0.68432-0.38293-1.22798-1.35362
   0  -1   7 6813.29  316.30   1-0.35393-0.27226-0.44590-0.74747-1.28664-1.16048
   0   1  -7 6131.60  241.17   1-0.86587-0.94759-0.76051-0.45893-0.80711-0.93327
   0  -1  -7 6507.76  187.21   1-0.14978 0.01584-0.73323-0.47192 1.19142 1.32536
   0   1   8 2576.04  157.59   1 0.14838-0.02247 0.69108 0.39003-1.21652-1.35163
   0  -1  -8 2749.42  152.99   1 0.13548 0.30635 0.30950 0.61030-1.36580-1.23013
   0  -1   8 2455.24  165.17   1 0.09706 0.17352-0.27890-0.62045-1.37563-1.25080
   0   1  -8 2770.55  158.62   1 0.06194-0.01432-0.64531-0.30378-1.24872-1.37371
   0   1  -8 2412.92  163.61   1-0.78324-0.85895-0.71535-0.37360-0.92431-1.04984
   0  -1  -8 2574.88  125.46   1-0.15006 0.02151-0.68758-0.38606 1.21831 1.35279
   0   1   9 1607.76  127.39   1 0.14772-0.02903 0.65801 0.31681-1.23480-1.37053
   0  -1  -9 1631.33  119.59   1 0.13204 0.30881 0.23985 0.58080-1.38006-1.24372
   0  -1   9 1309.26  137.54   1 0.10228 0.17285-0.21460-0.59629-1.38673-1.26258
   0   1  -9 1668.95  137.06   1 0.06502-0.00532-0.61696-0.23528-1.26280-1.38715
   0   1  -9 1604.46  154.15   1-0.71673-0.78647-0.67690-0.29499-1.00381-1.12871
   0  -1  -9 1858.86   96.64   1-0.15014 0.02739-0.65426-0.31254 1.23651 1.37153
   0   1  10  125.97   58.16   1 0.14717-0.03547 0.63417 0.25282-1.24729-1.38361
   0  -1 -10  189.27   56.11   1 0.12877 0.31144 0.17892 0.56002-1.38959-1.25257
   0  -1  10  134.46   62.84   1 0.10669 0.17135-0.15774-0.57958-1.39401-1.27054
   0   1 -10  140.45   53.97   1 0.06717 0.00275-0.59676-0.17493-1.27236-1.39604
   0   1 -10  113.69   54.58   1-0.66531-0.72909-0.64616-0.22408-1.05800-1.18227
   0  -1 -10  162.15   43.12   1-0.15013 0.03336-0.63031-0.24838 1.24889 1.38446
   0  -1 -11  822.48   95.04   1 0.12567 0.31424 0.12466 0.54590-1.39578-1.25809
   0  -1  11  894.38   99.59   1 0.11048 0.16924-0.10665-0.56863-1.39856-1.27576
   0   1 -11  890.70   92.53   1 0.06863 0.01013-0.58289-0.12092-1.27869-1.40172
   0   1 -11  883.04  107.47   1-0.62666-0.68447-0.62253-0.16028-1.09512-1.21876
   0   1  12 7414.89  293.84   1 0.14648-0.04796 0.60630 0.14466-1.26115-1.39868
   0  -1 -12 7176.15  273.07   1 0.12272 0.31719 0.07558 0.53697-1.39956-1.26119
   0  -1  12 7767.38  292.46   1 0.11379 0.16666-0.06007-0.56220-1.40107-1.27894
   0   1 -12 6894.31  285.51   1 0.06955 0.01698-0.57402-0.07190-1.28266-1.40503
   0   1 -12 7234.75  328.41   1-0.59836-0.65021-0.60498-0.10256-1.12049-1.24348
   0   1  1311540.71  356.54   1 0.14630-0.05403 0.59958 0.09779-1.26437-1.40252
   0  -1  1311050.97  400.55   1 0.11674 0.16370-0.01710-0.55938-1.40200-1.28057
   0  -1 -1310127.81  328.55   1 0.11988 0.32025 0.03060 0.53213-1.40152-1.26247
   0   1 -13 9690.09  361.79   1 0.07006 0.02341-0.56914-0.02688-1.28480-1.40652
   0   1 -1311079.35  371.45   1-0.57837-0.62426-0.59246-0.04987-1.13756-1.25990
   0   1  1417965.95  464.93   1 0.14622-0.06001 0.59643 0.05449-1.26587-1.40462
   0  -1  1420322.30  544.90   1 0.11939 0.16045 0.02294-0.55947-1.40171-1.28094
   0   1 -1419987.84  518.13   1-0.56504-0.60496-0.58406-0.00130-1.14855-1.27026
   0   1  15 2025.82  160.76   1 0.14621-0.06591 0.59619 0.01410-1.26599-1.40534
   0  -1  15 2481.55  164.78   1 0.12179 0.15695 0.06061-0.56195-1.40038-1.28027
   0   1 -15 2508.23  178.62   1-0.55708-0.59104-0.57902 0.04390-1.15497-1.27604
   0   1  1610205.49  349.26   1 0.14627-0.07175 0.59834-0.02388-1.26496-1.40494
   0  -1  1610989.84  412.41   1 0.12398 0.15324 0.09629-0.56641-1.39818-1.27876
   0   1 -1610498.38  388.32   1-0.55351-0.58150-0.57675 0.08634-1.15781-1.27825
   0   1  17   17.77   68.14   1 0.14638-0.07754 0.60250-0.05987-1.26297-1.40355
   0  -1  17  -14.71   71.95   1 0.12601 0.14937 0.13033-0.57253-1.39523-1.27649
   0   1  18  154.09   78.61   1 0.14653-0.08328 0.60834-0.09417-1.26015-1.40134
   0  -1  18  212.46   79.28   1 0.12788 0.14534 0.16297-0.58003-1.39163-1.27356
   0   1 -18   82.72   89.24   1-0.55655-0.57262-0.57868 0.16475-1.15539-1.27456
   0   1  19  931.78  147.29   1 0.14672-0.08899 0.61562-0.12705-1.25660-1.39839
   0  -1  19  980.50  127.40   1 0.12962 0.14118 0.19441-0.58873-1.38742-1.27005
   0   1 -19  944.53  123.50   1-0.56208-0.57219-0.58218 0.20141-1.15094-1.26947
   0   1  2010843.85  356.24   1 0.14693-0.09468 0.62410-0.15871-1.25238-1.39478
   0  -1  20 9803.18  385.97   1 0.13125 0.13691 0.22484-0.59845-1.38267-1.26595
   0   1 -20 9424.28  348.14   1-0.56975-0.57389-0.58703 0.23674-1.14470-1.26259
   0   1  21 5391.70  285.57   1 0.14716-0.10035 0.63365-0.18931-1.24755-1.39056
   0  -1  21 5939.07  287.04   1 0.13278 0.13254 0.25439-0.60905-1.37739-1.26136
   0   1 -21 4689.99  266.25   1-0.57925-0.57743-0.59301 0.27092-1.13681-1.25408
   0  -1 -21 5150.22  226.61   1-0.15013 0.09892-0.63100 0.19319 1.24854 1.39013
   0   1  2216593.87  608.11   1 0.14741-0.10600 0.64410-0.21901-1.24215-1.38576
   0  -1  2216762.00  610.95   1 0.13422 0.12808 0.28316-0.62042-1.37162-1.25627
   0  -1 -2216329.15  538.38   1-0.15014 0.10487-0.64161 0.22279 1.24311 1.38524
   0   1  23 2358.04  193.69   1 0.14766-0.11164 0.65535-0.24790-1.23623-1.38045
   0  -1  23 2549.34  188.52   1 0.13557 0.12353 0.31127-0.63246-1.36538-1.25071
   0  -1 -23 2530.69  145.28   1-0.15014 0.11083-0.65301 0.25159 1.23716 1.37985
   0   1  24   -6.22  102.38   1 0.14791-0.11728 0.66730-0.27610-1.22978-1.37461
   0  -1  24  -74.87   92.16   1 0.13684 0.11890 0.33879-0.64509-1.35870-1.24469
   0  -1 -24    7.24   73.79   1-0.15013 0.11680-0.66512 0.27969 1.23071 1.37392
   0   1  25   66.31   98.21   1 0.14817-0.12292 0.67987-0.30369-1.22285-1.36828
   0  -1  25  112.91   92.67   1 0.13804 0.11420 0.36578-0.65825-1.35156-1.23824
   0  -1 -25   58.23   80.34   1-0.15010 0.12279-0.67783 0.30718 1.22375 1.36751
   0   1  26  234.29  105.60   1 0.14842-0.12857 0.69298-0.33073-1.21545-1.36149
   0  -1  26  193.89  130.36   1 0.13917 0.10943 0.39231-0.67186-1.34397-1.23133
   0  -1 -26  190.75   74.76   1-0.15005 0.12880-0.69109 0.33413 1.21632 1.36064
   0   1  27  226.93  102.79   1 0.14866-0.13422 0.70657-0.35728-1.20755-1.35421
   0  -1  27  187.04  121.75   1 0.14015 0.10463 0.41617-0.68796-1.33668-1.22283
   0  -1 -27   71.14   85.19   1-0.14998 0.13483-0.70484 0.36059 1.20841 1.35327
   0   1  28   27.06  123.54   1 0.14890-0.13989 0.72060-0.38340-1.19921-1.34647
   0  -1  28  143.27  109.67   1 0.14116 0.09975 0.44193-0.70235-1.32827-1.21503
   0  -1 -28   -8.67   77.27   1-0.14989 0.14088-0.71902 0.38661 1.20003 1.34545
   0   1  29  122.00  130.12   1 0.14912-0.14556 0.73501-0.40914-1.19041-1.33826
   0  -1  29  -31.81  165.98   1 0.14211 0.09480 0.46736-0.71706-1.31945-1.20681
   0  -1 -29   27.31   90.63   1-0.14977 0.14695-0.73359 0.41226 1.19121 1.33715
   0   1  30    8.40  112.01   1 0.14932-0.15125 0.74977-0.43452-1.18113-1.32960
   0  -1  30 -174.63  136.32   1 0.14301 0.08980 0.49249-0.73208-1.31017-1.19815
   0  -1 -30  -71.83   94.50   1-0.14963 0.15306-0.74850 0.43755 1.18191 1.32841
   0   1  31  484.47  153.58   1 0.14951-0.15696 0.76485-0.45959-1.17140-1.32049
   0  -1  31  432.44  140.41   1 0.14385 0.08475 0.51735-0.74736-1.30045-1.18903
   0  -1 -31  658.92  110.90   1-0.14946 0.15919-0.76373 0.46252 1.17215 1.31920
   0  -2   040780.57  570.16   1-0.05528 0.19219-1.34493-1.38577-0.40944-0.14915
   0   2   045404.37  566.96   1-0.10427-0.35187-1.39689-1.35620 0.13190-0.12821
   0  -2   1  110.40   47.54   1-0.03223 0.20929-1.26318-1.34416-0.61878-0.35913
   0  -2  -1  111.22   42.34   1-0.07763 0.17579-1.39301-1.39370-0.18185 0.07908
   0   2  -1   73.21   39.80   1-0.08475-0.32628-1.40061-1.31963-0.10321-0.36286
   0   2   1  165.00   44.62   1-0.12123-0.37477-1.35230-1.35180 0.36899 0.10825
   0  -2   2 5625.69  225.88   1-0.01033 0.22513-1.15946-1.28050-0.79692-0.53775
   0   2  -2 4736.64  200.20   1-0.06472-0.30031-1.36936-1.24823-0.31655-0.57556
   0  -2  -2 4824.89  217.86   1-0.09756 0.16191-1.40278-1.36308 0.04742 0.30880
   0   2   2 4604.63  212.81   1-0.13427-0.39375-1.27076-1.31045 0.58882 0.32744
   0  -2   2 5305.09  186.59   1-0.70982-0.47471-1.20103-1.32221-0.18229 0.07700
   0   2  -3   55.29   40.15   1-0.04579-0.27543-1.31490-1.15363-0.49848-0.75685
   0  -2  -3  118.29   49.52   1-0.11363 0.15178-1.37846-1.29858 0.25780 0.51981
   0   2   3   88.96   39.02   1-0.14300-0.40842-1.16394-1.24382 0.77739 0.51538
   0  -2   3  122.67   47.75   1-1.12866-0.89957-0.81298-0.97398 0.21147 0.47082
   0  -2  -4 6496.56  242.47   1 0.14791 0.41888 1.04572 1.16604-0.92958-0.66666
   0  -2   4 6292.86  245.17   1 0.02655 0.25017-0.93108-1.13241-1.05447-0.79662
   0   2  -4 5176.58  208.26   1-0.02897-0.25266-1.24927-1.04786-0.64655-0.90427
   0  -2  -4 5813.07  190.05   1-0.12570 0.14565-1.33070-1.21062 0.43932 0.70195
   0  -2   4 5248.15  219.14   1-1.12834-0.90517-0.84033-1.04152 0.01597 0.27471
   0   2  -4 5374.95  208.92   1-0.70136-0.92441-1.21896-1.01719-0.04236-0.30054
   0  -2  -5 5827.77  224.69   1 0.14993 0.42679 0.92681 1.08728-1.04789-0.78436
   0  -2   5 5120.36  245.08   1 0.04107 0.25877-0.82233-1.06380-1.14090-0.88369
   0   2  -5 5362.80  198.81   1-0.01460-0.23235-1.18159-0.94003-0.76365-1.02074
   0  -2  -5 4730.49  200.54   1-0.13426 0.14303-1.27084-1.11058 0.58861 0.85187
   0  -2   5 5217.46  197.55   1-1.10142-0.88443-0.85130-1.09290-0.20421 0.05388
   0   2  -5 4887.34  186.27   1-0.71021-0.92724-1.19893-0.95688-0.19422-0.45183
   0   2   5 4836.75  194.26   1-0.14577-0.42338-0.92736-1.08813 1.04799 0.78503
   0  -2  -616145.31  463.20   1 0.14996 0.43271 0.81359 1.01420-1.13803-0.87389
   0  -2   615497.50  505.26   1 0.05330 0.26508-0.72176-1.00337-1.20656-0.95000
   0   2  -616124.58  438.21   1-0.00271-0.21448-1.11775-0.83613-0.85450-1.11105
   0  -2  -614686.92  362.51   1-0.14008 0.14315-1.20789-1.00742 0.70777 0.97167
   0  -2   612994.69  423.11   1-1.04231-0.83127-0.83958-1.12135-0.43388-0.17642
   0   2  -614591.24  408.86   1-0.71094-0.92194-1.16851-0.88618-0.32968-0.58673
   0   2   613336.33  373.85   1-0.14874-0.43231-0.81133-1.01231 1.13980 0.87629
   0  -2  -714781.77  423.53   1 0.14871 0.43736 0.70902 0.94978-1.20612-0.94137
   0  -2   713586.68  432.38   1 0.06361 0.26947-0.63001-0.95178-1.25642-1.00053
   0   2  -713739.34  420.98   1 0.00710-0.19874-1.05983-0.73807-0.92534-1.18122
   0  -2  -714019.63  387.38   1-0.14392 0.14525-1.14743-0.90680 0.80139 1.06592
   0  -2   711846.10  407.27   1-0.94947-0.74439-0.80208-1.12401-0.65933-0.40251
   0   2   712709.21  356.76   1-0.14998-0.43951-0.70437-0.94555 1.20869 0.94462
   0   2   8 1534.30  109.85   1 0.14639-0.14815 1.09258 0.81168-0.87428-1.13963
   0  -2  -8 1735.92  140.70   1 0.14668 0.44123 0.61384 0.89475-1.25748-0.99211
   0  -2   8 1665.08  148.45   1 0.07236 0.27229-0.54670-0.90861-1.29438-1.03915
   0   2  -8 1691.31  133.06   1 0.01510-0.18482-1.00916-0.64725-0.98026-1.23549
   0  -2   8 1605.69  132.09   1-0.82773-0.62860-0.74008-1.10219-0.86411-0.60793
   0   2  -8 1956.12  145.84   1-1.12988-1.32932-0.81746-0.45554 0.18618-0.07008
   0   2   9 2522.89  163.40   1 0.14796-0.15248 1.04425 0.72319-0.93123-1.19720
   0  -2  -9 2678.39  170.58   1 0.14419 0.44464 0.52764 0.84870-1.29629-1.03032
   0  -2   9 3135.37  180.54   1 0.07985 0.27386-0.47099-0.87304-1.32339-1.06880
   0   2  -9 2914.79  157.33   1 0.02159-0.17241-0.96574-0.56369-1.02295-1.27752
   0  -2   9 2655.64  188.71   1-0.68683-0.49368-0.65912-1.06142-1.03603-0.78051
   0   2  -9 2949.51  184.25   1-1.13029-1.32380-0.83582-0.43372 0.05821-0.19742
   0   2  10 2282.13  157.43   1 0.14892-0.15741 1.00267 0.64145-0.97572-1.24230
   0  -2 -10 2401.96  168.40   1 0.14145 0.44779 0.44953 0.81073-1.32570-1.05912
   0  -2  10 2473.12  181.46   1 0.08638 0.27471-0.40135-0.84356-1.34573-1.09201
   0   2 -10 2265.98  157.48   1 0.02683-0.16124-0.92910-0.48690-1.05622-1.31015
   0  -2  10 2281.15  182.51   1-0.53863-0.35144-0.56728-1.00976-1.16945-0.91456
   0   2 -10 2356.57  159.31   1-1.12190-1.30948-0.84669-0.40441-0.06317-0.31819
   0   2  11  265.10   64.64   1 0.14950-0.16273 0.96747 0.56611-1.01055-1.27772
   0  -2 -11  225.20   61.98   1 0.13869 0.45093 0.38093 0.78179-1.34730-1.07936
   0  -2  11  216.19   69.13   1 0.09202 0.27445-0.33800-0.82036-1.36266-1.10960
   0   2 -11  127.52   51.93   1 0.03105-0.15110-0.89857-0.41622-1.08220-1.33546
   0  -2  11  226.65   77.47   1-0.39285-0.21163-0.47204-0.95468-1.26585-1.01161
   0   2 -11  189.50   47.61   1-1.10628-1.28757-0.85109-0.36846-0.17699-0.43124
   0  -2 -11  289.41   50.97   1-0.14425 0.16911-0.96819-0.56618 1.01062 1.27687
   0   2  12   10.26   56.15   1 0.14984-0.16829 0.93809 0.49659-1.03783-1.30561
   0  -2 -12    1.25   59.25   1 0.13579 0.45392 0.31596 0.75697-1.36429-1.09566
   0  -2  12   33.40   64.33   1 0.09700 0.27353-0.27957-0.80207-1.37549-1.12311
   0  -2 -12   50.67   43.50   1-0.14539 0.17392-0.93829-0.49608 1.03828 1.30507
   0   2  13  188.14   67.59   1 0.15002-0.17401 0.91389 0.43224-1.05918-1.32756
   0  -2  13  230.04   73.56   1 0.10143 0.27206-0.22535-0.78800-1.38510-1.13339
   0   2 -13  158.57   47.71   1-1.06489-1.23426-0.84605-0.28306-0.36022-0.61319
   0  -2 -13  179.75   47.26   1-0.14623 0.17905-0.91369-0.43127 1.05988 1.32720
   0   2  14 4465.93  239.56   1 0.15010-0.17982 0.89424 0.37244-1.07580-1.34481
   0  -2  14 4561.02  270.65   1 0.10539 0.27012-0.17472-0.77752-1.39208-1.14108
   0  -2 -14 4733.30  187.66   1-0.14683 0.18440-0.89374-0.37112 1.07667 1.34455
   0   2  15  163.43   72.36   1 0.15014-0.18568 0.87857 0.31662-1.08863-1.35825
   0  -2  15  102.30   83.65   1 0.10897 0.26780-0.12718-0.77012-1.39696-1.14662
   0  -2 -15   48.75   53.67   1-0.14727 0.18992-0.87786-0.31503 1.08959 1.35802
   0   2  16   20.12   69.34   1 0.15014-0.19157 0.86638 0.26428-1.09835-1.36857
   0  -2  16  -20.63   75.51   1 0.11223 0.26516-0.08229-0.76538-1.40006-1.15041
   0  -2 -16   50.05   52.01   1-0.14759 0.19557-0.86552-0.26248 1.09939 1.36836
   0   2  17 6473.40  361.83   1 0.15013-0.19748 0.85722 0.21497-1.10553-1.37635
   0  -2  17 7262.77  392.09   1 0.11520 0.26223-0.03971-0.76294-1.40167-1.15269
   0   2 -17 5209.40  281.49   1-0.98689-1.13247-0.81869-0.09501-0.57908-0.82948
   0  -2 -17 6240.02  292.76   1-0.14782 0.20130-0.85626-0.21302 1.10658 1.37609
   0   2  18  321.79   87.93   1 0.15012-0.20339 0.85071 0.16832-1.11055-1.38197
   0  -2  18  376.03  102.21   1 0.11794 0.25907 0.00088-0.76249-1.40201-1.15371
   0   2 -18  198.63   63.32   1-0.97318-1.11281-0.81279-0.04894-0.60978-0.85954
   0  -2 -18  424.26   80.08   1-0.14797 0.20711-0.84970-0.16625 1.11161 1.38168
   0   2  19 6065.10  304.80   1 0.15011-0.20929 0.84653 0.12399-1.11373-1.38577
   0  -2  19 7194.67  323.72   1 0.12047 0.25569 0.03974-0.76378-1.40123-1.15360
   0   2 -19 5456.15  259.09   1-0.96219-1.09587-0.80790-0.00387-0.63327-0.88239
   0  -2 -19 7521.48  284.26   1-0.14806 0.21297-0.84550-0.12184 1.11478 1.38540
   0   2  20 8274.79  407.46   1 0.15010-0.21519 0.84438 0.08170-1.11536-1.38801
   0  -2  20 8737.20  413.09   1 0.12281 0.25214 0.07707-0.76660-1.39947-1.15251
   0   2 -20 7338.38  344.28   1-0.95385-1.08158-0.80410 0.04009-0.65048-0.89896
   0  -2 -20 9525.34  353.19   1-0.14811 0.21889-0.84336-0.07950 1.11640 1.38756
   0   2  21 1391.86  145.19   1 0.15010-0.22109 0.84404 0.04121-1.11562-1.38888
   0  -2  21 1617.57  151.92   1 0.12499 0.24842 0.11306-0.77075-1.39683-1.15056
   0  -2 -21 1632.82  116.94   1-0.14812 0.22484-0.84306-0.03899 1.11662 1.38834
   0   2  22  788.80  134.75   1 0.15011-0.22699 0.84529 0.00231-1.11467-1.38854
[truncated: 4,580,985 more chars]
