# Supplementary material for: New insights in the discovery of novel h-MAO-B inhibitors: structural characterization of a series of N-phenyl-4-oxo-4H-chromene-3-carboxamide derivatives
Source: Acta Crystallogr E Crystallogr Commun. 2015 Apr 25;71(Pt 5):547–54. doi: 10.1107/S2056989015007859 (PMC4420052; doi:10.1107/S2056989015007859)
Supplement: Supplementary file 2 [file e-71-00547-2bsup2.hkl]

#
# h,k,l, Fc-squared, Fo-squared, sigma(Fo-squared), status flag
#
data_2b
_shelx_title ' 2012ncs0514_crom155'
_shelx_refln_list_code          4
_shelx_F_calc_maximum      265.50
_exptl_crystal_F_000       640.00
_reflns_d_resolution_high  0.7701

loop_
 _space_group_symop_operation_xyz
 'x, y, z'
 '-x, y+1/2, -z+1/2'
 '-x, -y, -z'
 'x, -y-1/2, z-1/2'

_cell_length_a    14.1040
_cell_length_b    12.6920
_cell_length_c     7.3400
_cell_angle_alpha  90.000
_cell_angle_beta  100.065
_cell_angle_gamma  90.000

_shelx_F_squared_multiplier     1.000

loop_
 _refln_index_h
 _refln_index_k
 _refln_index_l
 _refln_F_squared_calc
 _refln_F_squared_meas
 _refln_F_squared_sigma
 _refln_observed_status
   2   0   0       2392.04       2158.62        20.84 o
   3   0   0       1050.90        922.48         9.63 o
   4   0   0       7507.67       6980.60        63.06 o
   5   0   0        115.99        128.07        11.34 o
   6   0   0       3603.76       3623.76        48.41 o
   7   0   0       1517.08       1612.06        41.68 o
   8   0   0         71.09         49.59         4.14 o
   9   0   0        926.37        832.09        53.51 o
  10   0   0        121.02        151.90        25.89 o
  11   0   0        300.19        312.62        16.90 o
  12   0   0        111.96        107.89        30.95 o
  13   0   0        117.23         73.58        21.65 o
  14   0   0        389.01        394.37        16.54 o
  15   0   0         66.52         52.38        14.64 o
  16   0   0        114.76        117.44        20.11 o
  17   0   0         13.17         17.02         9.17 o
  18   0   0          4.58         27.12        17.64 o
   2   1   0          0.16         13.11         1.78 o
   3   1   0       1255.15       1161.77        10.97 o
   4   1   0        711.02        640.73         6.35 o
   5   1   0         42.62         47.81         4.91 o
   6   1   0        528.41        488.16        10.76 o
   7   1   0       4124.71       4407.23        55.96 o
   8   1   0         32.86         49.41         5.36 o
   9   1   0         96.23        110.21        12.31 o
  10   1   0        195.02        194.46        10.42 o
  11   1   0        156.60        144.42        11.91 o
  12   1   0          1.50         16.28         9.84 o
  13   1   0          1.65         12.35         7.71 o
  14   1   0        102.09         95.02        17.90 o
  15   1   0          2.27         21.52         6.55 o
  16   1   0          3.11         13.19         9.75 o
  17   1   0         38.04         61.87        10.71 o
  18   1   0          3.68          5.78         7.70 o
   0   2   0       2261.40       2047.46        17.31 o
   1   2   0       6646.42       6004.23        47.02 o
   2   2   0         68.26         86.68         4.66 o
   3   2   0        629.33        536.62         3.68 o
   4   2   0        109.40         91.80         4.97 o
   5   2   0         13.25         12.19         4.24 o
   6   2   0       1662.23       1677.02        14.64 o
   7   2   0        426.47        409.69        12.49 o
   8   2   0         11.39          8.79         3.48 o
   9   2   0        214.93        200.19         9.63 o
  10   2   0        757.42        732.77        20.56 o
  11   2   0        948.62        976.13        20.50 o
  12   2   0        182.82        171.41         9.87 o
  13   2   0         75.17         63.03         9.34 o
  14   2   0         49.92         41.37        15.97 o
  15   2   0          0.35         13.04         6.23 o
  16   2   0         28.88         22.52         6.94 o
  17   2   0         14.84         10.44         9.36 o
   1   3   0        127.62        135.76         3.92 o
   2   3   0       4683.52       4342.61        65.35 o
   3   3   0        183.48        191.84         8.92 o
   4   3   0       1281.33       1229.74         7.01 o
   5   3   0        123.95        142.58         5.22 o
   6   3   0       1059.50       1086.72        19.45 o
   7   3   0        247.73        207.17        12.58 o
   8   3   0        100.85         89.89         7.06 o
   9   3   0         55.19         44.55         5.51 o
  10   3   0        230.05        228.12        17.17 o
  11   3   0       3466.12       3606.22        59.63 o
  12   3   0        588.47        589.90        17.41 o
  13   3   0        115.08        128.84        11.96 o
  14   3   0          6.97         -2.84         9.01 o
  15   3   0        114.17        135.57        10.49 o
  16   3   0         27.62         35.22         5.76 o
  17   3   0          7.64         13.33         6.23 o
   0   4   0       1769.69       1716.73        17.98 o
   1   4   0       2936.88       2631.35        24.86 o
   2   4   0       1020.60        981.90         7.86 o
   3   4   0        386.58        398.87         6.99 o
   4   4   0       5851.86       5961.26        62.24 o
   5   4   0        334.56        326.91         4.23 o
   6   4   0        165.97        200.96         5.40 o
   7   4   0         10.82          6.91         3.34 o
   8   4   0        203.85        224.89        13.53 o
   9   4   0        113.41        158.70        13.66 o
  10   4   0        148.73        120.14        14.28 o
  11   4   0       1053.65       1010.77        33.29 o
  12   4   0        486.23        503.61        25.81 o
  13   4   0        219.15        221.88        14.92 o
  14   4   0         64.81         49.01         9.03 o
  15   4   0        101.03         89.63        16.17 o
  16   4   0          0.07          0.15         7.49 o
  17   4   0         38.34         47.26        10.38 o
   1   5   0       1322.52       1257.69        12.20 o
   2   5   0       4381.70       4662.45        35.30 o
   3   5   0         83.59         91.54         6.24 o
   4   5   0        128.72        126.45         8.28 o
   5   5   0       3356.17       3626.19        34.23 o
   6   5   0          1.29         11.04         7.54 o
   7   5   0         27.87         23.67        11.81 o
   8   5   0        196.78        185.54         9.58 o
   9   5   0        325.42        362.68        15.72 o
  10   5   0          1.60          5.18         8.77 o
  11   5   0        236.74        279.83        18.91 o
  12   5   0        370.42        381.06        31.78 o
  13   5   0         43.59         29.59         8.56 o
  14   5   0         60.22         63.42        12.77 o
  15   5   0         39.40         18.03        12.38 o
  16   5   0         64.30         58.53        13.23 o
  17   5   0         34.45         24.03         9.82 o
   0   6   0        601.00        635.78         9.01 o
   1   6   0        309.94        272.10         7.97 o
   2   6   0          0.15          3.82         4.20 o
   3   6   0       1387.39       1468.78        13.49 o
   4   6   0        195.58        173.38        15.36 o
   5   6   0       1180.23       1182.31        21.44 o
   6   6   0         18.44         34.13         7.14 o
   7   6   0        124.42        115.93         8.93 o
   8   6   0         73.76         85.98         8.05 o
   9   6   0       1981.14       2113.88        35.39 o
  10   6   0        228.52        206.55        28.68 o
  11   6   0          7.43         22.07         6.84 o
  12   6   0        139.09        149.94        14.42 o
  13   6   0        527.58        513.06        29.22 o
  14   6   0         15.65         23.37         7.18 o
  15   6   0        181.30        182.42        19.72 o
  16   6   0         18.87          8.32         9.78 o
   1   7   0        478.89        467.67        10.03 o
   2   7   0        922.78        951.96        11.88 o
   3   7   0         43.47         56.18         4.78 o
   4   7   0          4.56          5.23         5.23 o
   5   7   0        134.22        168.03        10.92 o
   6   7   0         45.55         45.92        12.19 o
   7   7   0          3.44          4.77        10.18 o
   8   7   0        142.04        157.89        11.75 o
   9   7   0         22.97         35.52         7.25 o
  10   7   0        603.82        572.01        43.94 o
  11   7   0         20.02          1.65         8.13 o
  12   7   0         26.72         45.11        12.73 o
  13   7   0         58.90         62.83        13.01 o
  14   7   0         40.60         36.19        16.73 o
  15   7   0        283.81        207.89        31.97 o
  16   7   0         60.62         55.36        17.88 o
   0   8   0          0.01          5.25         3.71 o
   1   8   0        169.52        182.16        13.71 o
   2   8   0        600.80        675.83        21.88 o
   3   8   0          2.83          5.24         4.70 o
   4   8   0         79.22         68.02         8.10 o
   5   8   0        234.38        243.18         8.88 o
   6   8   0         13.66         18.85         7.09 o
   7   8   0         20.21         32.53         5.96 o
   8   8   0        136.97        131.88        14.04 o
   9   8   0        568.84        584.95        58.37 o
  10   8   0        377.25        399.82        32.66 o
  11   8   0         80.24         61.63        33.68 o
  12   8   0         12.44         32.42        14.49 o
  13   8   0          0.79         28.33         9.92 o
  14   8   0         10.00         38.84        13.59 o
  15   8   0         17.70         12.37        17.66 o
   1   9   0         44.52         23.72         5.03 o
   2   9   0       2421.04       2356.77        54.38 o
   3   9   0          0.88          9.74         4.45 o
   4   9   0        368.89        448.07        19.16 o
   5   9   0        215.37        232.00        11.32 o
   6   9   0        180.05        185.02        14.39 o
   7   9   0        381.13        401.32        18.59 o
   8   9   0          5.55          6.87         3.77 o
   9   9   0        395.44        368.56        49.37 o
  10   9   0         91.37         99.19        18.67 o
  11   9   0         13.18         -5.63         5.63 o
  12   9   0          2.27          1.68         5.25 o
  13   9   0         37.25         40.22        36.90 o
  14   9   0          0.41         17.62         7.85 o
  15   9   0         11.65          9.96         6.49 o
   0  10   0        264.35        266.28        16.53 o
   1  10   0        158.78        163.53        11.67 o
   2  10   0          4.03         14.59         2.91 o
   3  10   0         95.75        155.45        28.44 o
   4  10   0         18.84         17.02         3.64 o
   5  10   0          0.13         11.48         9.82 o
   6  10   0         96.81         79.73         8.72 o
   7  10   0         15.55         19.66        10.54 o
   8  10   0        316.40        310.04        33.14 o
   9  10   0        910.90        947.72        19.19 o
  10  10   0          4.61         -1.76         7.93 o
  11  10   0          0.28          7.94         6.29 o
  12  10   0         65.95         63.08        14.00 o
  13  10   0         45.24         56.76        12.64 o
  14  10   0         77.96         48.95        23.11 o
   1  11   0          0.02         10.62         4.17 o
   2  11   0       1315.65       1499.84        31.27 o
   3  11   0        272.61        312.06        12.21 o
   4  11   0          7.92         15.82         4.31 o
   5  11   0         22.05         31.54        22.98 o
   6  11   0         63.56         61.33        31.22 o
   7  11   0         81.46        119.43        14.58 o
   8  11   0        160.44        131.73        13.90 o
   9  11   0         20.29         19.79         9.04 o
  10  11   0          1.87         21.16         7.06 o
  11  11   0         37.21         32.35        10.08 o
  12  11   0         47.64         48.17        22.91 o
  13  11   0          1.30         20.99         8.86 o
   0  12   0        257.67        273.28        19.31 o
   1  12   0         11.91         16.09         4.66 o
   2  12   0        134.14        119.24         9.32 o
   3  12   0        370.32        405.31        25.86 o
   4  12   0        568.52        571.97        22.51 o
   5  12   0          0.00         13.75        12.97 o
   6  12   0         70.88         95.93        13.41 o
   7  12   0          4.42         17.18         5.53 o
   8  12   0         55.75         60.59        17.12 o
   9  12   0          4.97         19.48         8.25 o
  10  12   0         24.48         20.27        10.15 o
  11  12   0          9.30          3.67        14.14 o
  12  12   0          2.09          3.61         9.80 o
   1  13   0        178.99        213.47        14.44 o
   2  13   0        668.14        750.12        38.48 o
   3  13   0         25.10         25.86         8.51 o
   4  13   0        282.69        273.44        19.33 o
   5  13   0          3.66         17.26        11.37 o
   6  13   0         12.66         14.50         9.79 o
   7  13   0         45.52         27.12        16.36 o
   8  13   0          4.72          7.06        10.92 o
   9  13   0          1.26         -6.10         6.10 o
  10  13   0          7.93         19.17         7.66 o
  11  13   0         80.45         65.35        29.49 o
   0  14   0        119.81        124.53        12.89 o
   1  14   0         39.55         38.35         9.51 o
   2  14   0          2.71          7.37        14.15 o
   3  14   0         60.53         57.86        14.44 o
   4  14   0         12.76         13.59        16.32 o
   5  14   0         10.49          7.03        18.00 o
   6  14   0          0.00         35.74         8.24 o
   7  14   0         92.92        107.37        36.45 o
   8  14   0          1.89          8.89         5.57 o
   9  14   0         67.01         99.89        34.29 o
   1  15   0         76.68         77.80        10.66 o
   2  15   0         10.29         16.46        10.39 o
   3  15   0         73.89         78.00        20.57 o
   4  15   0         12.52         10.28         9.30 o
   5  15   0         18.81         43.31        13.42 o
   6  15   0         46.16         72.16        13.55 o
   7  15   0         86.31         71.22        17.19 o
   0  16   0        316.70        276.65        75.08 o
   1  16   0          1.01         37.15        13.62 o
   2  16   0          2.20         22.43        12.15 o
   3  16   0          6.13         16.93         5.96 o
   4  16   0          7.48         15.43         9.14 o
 -18   1   1          1.45         24.96        11.86 o
 -17   1   1         53.06         41.70        13.01 o
 -16   1   1         76.65         97.50        14.57 o
 -15   1   1          5.15          1.16         7.81 o
 -14   1   1        280.85        300.92        12.01 o
 -13   1   1        710.16        706.30        20.15 o
 -12   1   1       1333.97       1346.18        40.72 o
 -11   1   1        118.16        126.96        17.69 o
 -10   1   1          1.06         -2.68         4.94 o
  -9   1   1        113.82         87.58         8.52 o
  -8   1   1         88.30         71.73         5.40 o
  -7   1   1        541.10        548.01        11.08 o
  -6   1   1         11.33         24.94         6.66 o
  -5   1   1         33.66         29.03         4.95 o
  -4   1   1       3299.45       3210.01        46.45 o
  -3   1   1         44.63         31.08         3.09 o
  -2   1   1       1053.87        993.77         9.69 o
  -1   1   1        213.32        214.43         8.18 o
   0   1   1       1883.63       1716.96        18.16 o
   1   1   1       3879.05       3363.61        40.15 o
   2   1   1        861.55        817.92         5.99 o
   3   1   1         85.79         85.59         5.46 o
   4   1   1        876.00        798.76        12.71 o
   5   1   1        594.39        593.16         7.96 o
   6   1   1       4539.99       4747.31        33.29 o
   7   1   1        416.67        384.60         9.11 o
   8   1   1         61.99         76.61         5.66 o
   9   1   1         86.65        113.44         8.96 o
  10   1   1        469.80        540.40        13.22 o
  11   1   1        472.70        490.70        21.80 o
  12   1   1         74.85        108.11         9.40 o
  13   1   1        616.59        621.05        28.36 o
  14   1   1        110.49        107.47         9.70 o
  15   1   1          0.59         11.73         7.72 o
  16   1   1         21.55         22.71         8.18 o
  17   1   1         31.01         32.73         7.11 o
 -18   2   1         90.94         82.92        27.44 o
 -17   2   1          0.00         14.40        10.51 o
 -16   2   1        106.48        109.30        10.94 o
 -15   2   1        676.25        654.18        28.98 o
 -14   2   1         99.52         86.47        16.60 o
 -13   2   1        163.03        185.93        20.57 o
 -12   2   1        730.64        743.94        22.78 o
 -11   2   1        137.02        164.24        13.04 o
 -10   2   1         11.30          8.32        17.02 o
  -9   2   1        261.17        258.69        27.02 o
  -8   2   1       2569.88       2556.89        25.10 o
  -7   2   1         18.44         12.32         5.73 o
  -6   2   1       1421.69       1368.28        16.03 o
  -5   2   1          0.80         53.30        11.61 o
  -4   2   1        524.62        485.46        17.22 o
  -3   2   1        754.29        673.83         8.44 o
  -2   2   1       1898.89       1772.66        12.41 o
  -1   2   1        367.36        346.62         5.59 o
   0   2   1       1741.13       1563.36        10.89 o
   1   2   1        335.84        323.50         5.47 o
   2   2   1       1421.92       1397.33         6.63 o
   3   2   1        312.30        292.57         4.15 o
   4   2   1          8.79          8.69         1.34 o
   5   2   1        482.07        518.83        14.88 o
   6   2   1        998.52       1044.40        11.49 o
   7   2   1          0.70          8.19         5.47 o
   8   2   1        108.68        118.41         9.70 o
   9   2   1         27.12         23.15         7.18 o
  10   2   1        835.96        914.45        15.40 o
  11   2   1         18.48         11.32         6.94 o
  12   2   1        247.49        264.32        18.79 o
  13   2   1          4.47          5.26         5.62 o
  14   2   1         12.09         15.92         5.71 o
  15   2   1         12.93         18.73         4.81 o
  16   2   1          8.33         25.66         6.27 o
  17   2   1        360.47        280.25        45.71 o
 -17   3   1          2.89         27.56         9.00 o
 -16   3   1         43.51         48.14         9.40 o
 -15   3   1          3.51         13.61        11.54 o
 -14   3   1         18.53         16.22        12.58 o
 -13   3   1        769.95        804.18        57.68 o
 -12   3   1        191.70        213.34        32.40 o
 -11   3   1         99.08        117.32        22.39 o
 -10   3   1        209.92        201.76        10.52 o
  -9   3   1          0.94          5.18         3.12 o
  -8   3   1        124.64        140.56        10.83 o
  -7   3   1        431.31        416.22        18.70 o
  -6   3   1         79.86         69.84         4.38 o
  -5   3   1       1258.66       1162.25        13.08 o
  -4   3   1        555.79        490.91         7.15 o
  -3   3   1       1099.63       1036.32         7.57 o
  -2   3   1       5519.03       5218.07        31.14 o
  -1   3   1       3088.16       2802.54        34.82 o
   0   3   1          2.57          3.56         1.88 o
   1   3   1         82.91         71.06         3.16 o
   2   3   1        400.35        417.22         8.04 o
   3   3   1         71.98         70.46         2.79 o
   4   3   1        140.47        146.67         3.06 o
   5   3   1          5.03          8.01         1.91 o
   6   3   1        236.04        233.43         6.06 o
   7   3   1       1051.82       1038.87        20.65 o
   8   3   1          7.24          9.47         4.20 o
   9   3   1         34.61         32.21         5.66 o
  10   3   1       1141.87       1087.31        31.37 o
  11   3   1        168.53        152.70         7.78 o
  12   3   1       1927.59       1930.99        73.98 o
  13   3   1         68.46         80.35        17.60 o
  14   3   1          8.35         -8.88        16.33 o
  15   3   1          4.48         15.51         7.74 o
  16   3   1         29.85         43.69         7.12 o
  17   3   1          0.33          8.04        12.34 o
 -17   4   1          0.51         15.21         6.81 o
 -16   4   1          9.05         43.92         6.21 o
 -15   4   1         17.06         18.24         6.43 o
 -14   4   1        433.11        406.93        45.96 o
 -13   4   1          2.25         32.65        14.38 o
 -12   4   1        330.73        375.87        26.68 o
 -11   4   1        115.72        150.98        10.41 o
 -10   4   1          4.54          8.20         2.43 o
  -9   4   1        131.39        145.92         9.82 o
  -8   4   1        610.71        606.25        15.45 o
  -7   4   1         13.23         18.44         3.10 o
  -6   4   1       2057.82       2061.51        27.63 o
  -5   4   1        619.98        649.41        13.39 o
  -4   4   1        438.19        408.97        11.96 o
  -3   4   1        844.55        784.82        11.32 o
  -2   4   1       1191.51       1118.06        13.44 o
  -1   4   1          1.49          9.42         5.16 o
   0   4   1         52.46         46.55         2.17 o
   1   4   1        910.74        856.36        10.41 o
   2   4   1        591.96        601.49         9.40 o
   3   4   1         18.02         31.77         4.87 o
   4   4   1          0.10         10.58         4.96 o
   5   4   1        401.43        379.59         9.49 o
   6   4   1         41.95         50.14         2.54 o
   7   4   1          0.20          3.17         3.78 o
   8   4   1        151.28        173.46        20.15 o
   9   4   1         19.72         14.12         3.88 o
  10   4   1        403.54        396.74        19.15 o
  11   4   1        764.78        800.20        36.77 o
  12   4   1         51.62         52.11         8.96 o
  13   4   1         41.48         29.14         8.25 o
  14   4   1          5.98          3.35        12.07 o
  15   4   1        160.42        133.72        13.81 o
  16   4   1          3.95         16.77         9.89 o
  17   4   1         49.12         17.80        23.00 o
 -17   5   1        256.21        216.16        51.82 o
 -16   5   1          2.05         19.53        10.51 o
 -15   5   1         42.06         32.09        18.97 o
 -14   5   1        173.94        157.28        15.93 o
 -13   5   1          7.65          6.29         7.56 o
 -12   5   1        570.82        541.87        53.63 o
 -11   5   1         34.35         28.50        14.03 o
 -10   5   1         91.19        114.45        19.24 o
  -9   5   1        142.11        145.55        16.02 o
  -8   5   1        551.96        484.55        22.17 o
  -7   5   1         33.49         22.73         9.51 o
  -6   5   1        106.35        154.82        20.02 o
  -5   5   1       1255.31       1270.57        17.85 o
  -4   5   1        285.09        306.73        12.98 o
  -3   5   1        894.24        927.33        18.10 o
  -2   5   1        311.22        272.11         8.72 o
  -1   5   1        213.89        206.25         7.42 o
   0   5   1       2033.57       1980.21        21.01 o
   1   5   1       1752.22       1745.92        17.16 o
   2   5   1        127.31        119.55         8.33 o
   3   5   1       4015.91       4247.25        35.24 o
   4   5   1        616.43        672.43         7.70 o
   5   5   1        622.85        595.12        19.34 o
   6   5   1        810.05        820.08        16.57 o
   7   5   1         27.22         44.79         4.56 o
   8   5   1         26.23         28.27         6.47 o
   9   5   1         27.60         44.55         8.79 o
  10   5   1        213.58        253.95        13.51 o
  11   5   1          0.22         11.35         8.40 o
  12   5   1          1.43         30.32        13.20 o
  13   5   1         20.60         33.07         6.79 o
  14   5   1          3.63         13.84         6.99 o
  15   5   1         25.44         53.74        17.83 o
  16   5   1          7.83         16.38         5.64 o
 -17   6   1          0.00         13.61         9.54 o
 -16   6   1          6.83         -7.25         7.25 o
 -15   6   1          7.38         18.29        25.18 o
 -14   6   1         41.03         59.36        17.84 o
 -13   6   1         78.13         84.67        15.87 o
 -12   6   1        127.38        118.93        13.01 o
 -11   6   1        350.39        350.37        17.04 o
 -10   6   1         85.45         72.07        11.98 o
  -9   6   1         53.62         40.95         7.58 o
  -8   6   1        582.47        604.49        44.48 o
  -7   6   1         64.00         79.01        12.92 o
  -6   6   1        167.73        193.98        20.12 o
  -5   6   1        665.78        679.94        16.70 o
  -4   6   1        313.47        358.69         7.49 o
  -3   6   1        619.38        629.31         8.64 o
  -2   6   1        354.92        363.27         8.15 o
  -1   6   1         61.86         66.59         3.88 o
   0   6   1         62.55         57.61         2.49 o
   1   6   1       1903.58       2132.32        17.13 o
   2   6   1         27.77         36.76         5.46 o
   3   6   1        308.33        365.41         8.99 o
   4   6   1        919.74       1021.90        15.31 o
   5   6   1         51.44         51.15         8.26 o
   6   6   1          0.02          2.14         5.63 o
   7   6   1         12.24         14.91        11.93 o
   8   6   1       1844.50       1852.06        37.68 o
   9   6   1          5.29         35.48        13.96 o
  10   6   1        260.25        276.70        14.58 o
  11   6   1          3.82         25.13        11.57 o
  12   6   1          0.16         -4.67         4.67 o
  13   6   1         20.93         14.35         5.82 o
  14   6   1          4.08         14.61         9.99 o
  15   6   1         57.02         63.82        14.29 o
  16   6   1        127.50        104.17        33.01 o
 -16   7   1          2.07         -3.27         9.59 o
 -15   7   1         64.72         83.41        28.41 o
 -14   7   1          0.01         25.03        11.18 o
 -13   7   1         22.23         16.77        23.15 o
 -12   7   1         69.42         67.71        20.10 o
 -11   7   1        540.11        541.85        44.14 o
 -10   7   1       1216.35       1248.84        37.68 o
  -9   7   1         48.70         29.21         8.46 o
  -8   7   1        245.16        254.53        33.42 o
  -7   7   1         37.23         49.37         9.18 o
  -6   7   1       1129.64       1085.37        16.28 o
  -5   7   1         10.29          9.22         5.60 o
  -4   7   1        332.34        359.87        10.82 o
  -3   7   1        508.98        583.03        12.64 o
  -2   7   1        158.24        149.22         7.07 o
  -1   7   1         18.08         24.89         2.24 o
   0   7   1          9.71         10.72         2.37 o
   1   7   1        211.61        208.99         8.27 o
   2   7   1        367.22        374.51         9.14 o
   3   7   1        267.08        284.39        17.91 o
   4   7   1         10.81         21.15         8.68 o
   5   7   1        268.66        304.47         8.90 o
   6   7   1        745.79        732.46        16.61 o
   7   7   1         90.51         86.51        12.70 o
   8   7   1        930.83        876.79        35.97 o
   9   7   1        802.19        859.63        50.50 o
  10   7   1          4.96          2.53         6.32 o
  11   7   1        519.11        559.86        14.48 o
  12   7   1         26.09         25.34         9.74 o
  13   7   1          7.98         15.64        13.45 o
  14   7   1          4.61         36.94        23.63 o
  15   7   1        129.05        124.51        38.40 o
 -15   8   1          3.67         -9.03         9.03 o
 -14   8   1          0.56         36.58        12.84 o
 -13   8   1        120.91        164.72        33.37 o
 -12   8   1         19.01         17.63         7.97 o
 -11   8   1        204.33        167.29        19.18 o
 -10   8   1        567.12        508.00        37.09 o
  -9   8   1        159.27        136.87        19.33 o
  -8   8   1         65.37         68.58        11.85 o
  -7   8   1        150.69        167.00        10.64 o
  -6   8   1        334.69        326.63        14.07 o
  -5   8   1         12.42          7.18         3.74 o
  -4   8   1         93.60        100.65        12.18 o
  -3   8   1        284.14        295.38        12.15 o
  -2   8   1          0.58          7.55         8.74 o
  -1   8   1         53.04         54.29         9.30 o
   0   8   1          7.16         13.28         3.74 o
   1   8   1          1.40          3.86         3.23 o
   2   8   1        635.32        638.86        16.72 o
   3   8   1        258.36        291.52        14.86 o
   4   8   1        340.29        330.99        18.08 o
   5   8   1        123.68        124.72        14.69 o
   6   8   1         18.21         26.03         5.29 o
   7   8   1        751.97        747.95        24.60 o
   8   8   1       1130.21       1069.16        18.70 o
   9   8   1        111.89        100.48        11.62 o
  10   8   1         87.92         79.48         9.64 o
  11   8   1         37.19         61.72        29.89 o
  12   8   1          6.69         28.22        13.46 o
  13   8   1         32.40         16.55        10.04 o
  14   8   1          0.05         -0.36        11.86 o
  15   8   1        144.90         58.51        28.47 o
 -15   9   1         14.29         -4.11         8.90 o
 -14   9   1         15.41         25.74        14.29 o
 -13   9   1         60.60         73.65        14.73 o
 -12   9   1         87.44         44.03        12.60 o
 -11   9   1         16.70          9.22         4.80 o
 -10   9   1        670.81        606.49        79.18 o
  -9   9   1        280.38        308.41        26.85 o
  -8   9   1        339.30        329.89        21.95 o
  -7   9   1         89.72         96.53        15.95 o
  -6   9   1         42.26         54.17         6.50 o
  -5   9   1        287.71        276.59        10.92 o
  -4   9   1         27.89         23.25        14.41 o
  -3   9   1        345.88        291.51        25.28 o
  -2   9   1          1.45         16.78         3.97 o
  -1   9   1        383.80        396.37        15.71 o
   0   9   1         15.86         15.04         2.97 o
   1   9   1        245.69        247.56        13.77 o
   2   9   1        162.88        153.37         9.72 o
   3   9   1        103.49        114.93         9.62 o
   4   9   1        309.40        337.48        13.89 o
   5   9   1         54.69         66.91        15.24 o
   6   9   1         33.76         44.99        14.43 o
   7   9   1         29.45         -2.89         9.43 o
   8   9   1        475.83        487.46        23.11 o
   9   9   1          0.95          7.96        11.56 o
  10   9   1          0.14         20.69        21.21 o
  11   9   1          0.12         -5.50         9.97 o
  12   9   1          8.09          1.60        28.87 o
  13   9   1          6.63         23.73        17.07 o
  14   9   1        311.30        306.88        82.88 o
 -14  10   1          2.26         -2.94         8.90 o
 -13  10   1          0.03         21.37         8.53 o
 -12  10   1         29.54          7.56        15.18 o
 -11  10   1          2.33         20.67         7.90 o
 -10  10   1         37.17         52.46        16.40 o
  -9  10   1          0.31          1.77         8.10 o
  -8  10   1         13.87         48.38         6.79 o
  -7  10   1         36.20         33.68         5.96 o
  -6  10   1          0.49          4.24         3.49 o
  -5  10   1       1030.18       1049.10        15.56 o
  -4  10   1          8.09         13.19         6.97 o
  -3  10   1       1327.22       1351.44        26.60 o
  -2  10   1        160.23        162.60         7.97 o
  -1  10   1        837.31        817.59        29.24 o
   0  10   1         11.62         11.04         8.26 o
   1  10   1       1303.86       1279.29        25.05 o
   2  10   1        115.02        101.17        25.20 o
   3  10   1        471.76        433.38        32.81 o
   4  10   1        526.15        505.39        16.90 o
   5  10   1         30.17         27.96         8.97 o
   6  10   1        649.35        618.78        21.56 o
   7  10   1        157.19        137.52        11.68 o
   8  10   1         10.85          9.95        11.65 o
   9  10   1         92.94         74.34        10.58 o
  10  10   1          3.41         20.99         7.41 o
  11  10   1          0.13         13.36        20.12 o
  12  10   1         39.60         74.21        14.95 o
  13  10   1        182.27        215.22        55.32 o
 -13  11   1         91.86         60.21        24.53 o
 -12  11   1         14.51         26.74        13.31 o
 -11  11   1          0.22         28.73         6.79 o
 -10  11   1        110.93        129.86        20.88 o
  -9  11   1         27.27         20.82         7.88 o
  -8  11   1        681.05        658.98        38.02 o
  -7  11   1         19.63         12.71        16.65 o
  -6  11   1        890.14        800.96        39.28 o
  -5  11   1         96.94         74.86        14.47 o
  -4  11   1       1639.15       1685.57        38.51 o
  -3  11   1        368.48        340.57        16.57 o
  -2  11   1        298.42        281.32        11.86 o
  -1  11   1        116.48        140.59         7.20 o
   0  11   1        584.83        602.50        21.05 o
   1  11   1        406.59        405.33        24.03 o
   2  11   1          0.53         27.81        13.08 o
   3  11   1       1001.92       1005.12        27.45 o
   4  11   1        205.09        226.13        22.59 o
   5  11   1        304.84        291.46        19.17 o
   6  11   1          0.03          3.47         6.11 o
   7  11   1         25.46         37.51         9.26 o
   8  11   1         84.71         80.62        10.87 o
   9  11   1         27.62         21.53         6.85 o
  10  11   1        241.79        198.84        19.62 o
  11  11   1         12.61         18.66        17.73 o
  12  11   1         37.18         55.60        17.03 o
 -12  12   1         42.52         31.34         9.61 o
 -11  12   1          2.21        -10.52        12.09 o
 -10  12   1         31.97         39.86         8.01 o
  -9  12   1         16.05          6.58        13.01 o
  -8  12   1        124.04        121.87        19.49 o
  -7  12   1        467.40        465.32        41.43 o
  -6  12   1          6.74         25.47         7.32 o
  -5  12   1        398.12        400.91        19.88 o
  -4  12   1         20.60         25.70         8.02 o
  -3  12   1        214.48        195.42        14.25 o
  -2  12   1        142.56        117.37        10.72 o
  -1  12   1         20.58          8.17         3.16 o
   0  12   1         55.74         68.95         6.24 o
   1  12   1        305.98        306.31        24.33 o
   2  12   1       1179.99       1252.84        86.92 o
   3  12   1         21.36         19.70         6.48 o
   4  12   1        849.00        831.58        16.16 o
   5  12   1        113.00        104.39        12.50 o
   6  12   1         67.45         71.17        10.68 o
   7  12   1          6.63         11.29        11.79 o
   8  12   1        103.77        116.28        11.19 o
   9  12   1         32.81         20.59        15.50 o
  10  12   1          0.06          9.89        10.00 o
  11  12   1         83.52         59.07        20.20 o
 -11  13   1         53.30         38.08        13.06 o
 -10  13   1         36.72         49.43        35.84 o
  -9  13   1          4.21          7.81        19.31 o
  -8  13   1         16.58         24.04         8.53 o
  -7  13   1          6.02         16.72         7.45 o
  -6  13   1        141.90        129.46        39.09 o
  -5  13   1         15.03         14.10         8.88 o
  -4  13   1         18.78         36.83        16.36 o
  -3  13   1        135.56        139.93        12.34 o
  -2  13   1         17.88         19.84         8.49 o
  -1  13   1        191.35        181.88        22.10 o
   0  13   1         62.04         61.11         9.07 o
   1  13   1         18.63          8.03         9.53 o
   2  13   1         34.91         32.94         8.62 o
   3  13   1         89.84         70.17         9.93 o
   4  13   1          6.09          9.07         4.69 o
   5  13   1         16.17         16.16        10.32 o
   6  13   1         70.29         65.87         7.69 o
   7  13   1         26.50         31.08        14.13 o
   8  13   1          1.49          1.48         7.31 o
   9  13   1         45.93         31.08         8.09 o
  10  13   1          2.62         22.37         9.79 o
  -9  14   1          8.71         23.97         9.87 o
  -8  14   1          0.08         49.28        40.62 o
  -7  14   1         20.67         25.52         8.39 o
  -6  14   1        129.43        108.48        15.05 o
  -5  14   1          4.11         28.02         8.38 o
  -4  14   1        125.70        113.22        14.28 o
  -3  14   1         18.60         18.29         6.69 o
  -2  14   1         21.10         20.70         7.74 o
  -1  14   1        135.63        159.72        14.50 o
   0  14   1         26.40         19.53         6.30 o
   1  14   1          8.94         10.97        11.86 o
   2  14   1        110.08         97.07        14.91 o
   3  14   1          7.00         29.01         7.05 o
   4  14   1         15.56         25.06        22.25 o
   5  14   1         92.06         96.11        15.41 o
   6  14   1         47.06         36.42         7.19 o
   7  14   1         97.38         90.28        13.07 o
   8  14   1         74.42         67.04        14.13 o
  -7  15   1          7.23          9.02         5.78 o
  -6  15   1        120.79        117.19        22.81 o
  -5  15   1         95.71         93.15        18.74 o
  -4  15   1         17.51         31.58         8.41 o
  -3  15   1         24.50         55.87        12.76 o
  -2  15   1         30.77         38.44        11.02 o
  -1  15   1          0.57         19.96        27.62 o
   0  15   1         14.64         41.95        14.42 o
   1  15   1        108.65        103.02        15.86 o
   2  15   1         15.48         22.01         6.28 o
   3  15   1        131.09        130.40        14.47 o
   4  15   1        186.74        164.42        19.92 o
   5  15   1          2.62          7.90         4.99 o
   6  15   1          6.95         19.63         7.01 o
  -4  16   1        143.95        111.49        34.01 o
  -3  16   1        207.28        170.00        50.12 o
  -2  16   1          4.19         12.51        18.55 o
  -1  16   1          8.66         39.83        12.68 o
   0  16   1        160.94        171.96        35.02 o
   1  16   1         55.38         68.65        24.78 o
   2  16   1          1.84          5.59         5.22 o
   3  16   1         50.12         37.49         9.04 o
 -18   0   2         49.39         60.29        18.30 o
 -17   0   2         87.70         86.57        22.26 o
 -16   0   2         95.59         80.97        11.64 o
 -15   0   2          4.85         31.32        18.35 o
 -14   0   2         81.86        136.90        11.03 o
 -13   0   2        809.41        820.28        74.16 o
 -12   0   2       1076.14       1034.28        21.19 o
 -11   0   2        555.99        541.93        20.85 o
 -10   0   2       1030.98       1107.01        21.33 o
  -9   0   2        975.12        986.56        38.46 o
  -8   0   2        270.01        230.89        11.50 o
  -7   0   2         95.94         90.77         7.88 o
  -6   0   2        106.90        108.13         7.77 o
  -5   0   2        248.15        225.31        14.59 o
  -4   0   2       1756.71       1679.05        23.45 o
  -3   0   2        410.05        426.30         8.79 o
  -2   0   2       3772.66       3532.21        23.38 o
  -1   0   2       2767.33       2654.36        61.50 o
   0   0   2        227.58        187.17         9.93 o
   1   0   2        377.09        298.66        26.50 o
   2   0   2        858.88        808.24        19.78 o
   3   0   2       1840.00       1817.31        27.97 o
   4   0   2        339.24        283.40         7.82 o
   5   0   2      12183.79      12669.36       433.57 o
   6   0   2        531.82        520.02         9.11 o
   7   0   2         67.45         85.20         9.75 o
   8   0   2         90.44         92.01        19.52 o
   9   0   2        362.51        388.75        15.07 o
  10   0   2        460.54        465.38        14.53 o
  11   0   2         23.52         27.78        10.80 o
  12   0   2         50.76         50.49         9.81 o
  13   0   2         40.42         35.45         8.86 o
  14   0   2          5.93          5.32         8.31 o
  15   0   2        104.85        133.26        15.21 o
  16   0   2          5.57          3.54         4.04 o
 -18   1   2         14.79         29.42        10.04 o
 -17   1   2         38.89         49.47         8.62 o
 -16   1   2          3.54         17.29        13.44 o
 -15   1   2         27.48         21.31        11.48 o
 -14   1   2         66.57         42.83         9.97 o
 -13   1   2        602.29        586.47        19.02 o
 -12   1   2         84.14        109.13        11.77 o
 -11   1   2        161.83        181.48        16.04 o
 -10   1   2        101.96        135.73        12.92 o
  -9   1   2        748.10        806.97        17.90 o
  -8   1   2       1705.39       1682.99        33.30 o
  -7   1   2        214.59        172.81        12.55 o
  -6   1   2       1651.06       1592.21        46.68 o
  -5   1   2       1104.06       1087.57        13.28 o
  -4   1   2         57.16         46.03         5.38 o
  -3   1   2      10535.04      10336.32       156.64 o
  -2   1   2      70490.15      67295.17       546.03 o
  -1   1   2        147.67        137.32         6.47 o
   0   1   2       1432.97       1306.59        12.09 o
   1   1   2        271.11        230.93        10.69 o
   2   1   2       2066.93       1957.90        32.08 o
   3   1   2         87.49         87.22         6.17 o
   4   1   2       1821.77       1882.31        20.42 o
   5   1   2       1316.51       1371.19        31.48 o
   6   1   2        290.09        311.42         8.87 o
   7   1   2          0.02         -1.64         2.60 o
   8   1   2         91.05         91.95         9.24 o
   9   1   2        323.40        356.63        16.23 o
  10   1   2        116.04        132.25         5.96 o
  11   1   2          5.89         10.04         3.45 o
  12   1   2         54.99         53.27         7.37 o
  13   1   2         59.03         41.91         6.92 o
  14   1   2         35.14         36.89         6.27 o
  15   1   2         42.52         43.51        11.56 o
  16   1   2         15.31         19.06         5.52 o
 -18   2   2         43.77         43.11        11.35 o
 -17   2   2          1.24         10.98         9.88 o
 -16   2   2          0.35         24.97         7.62 o
 -15   2   2         27.65         36.92         8.74 o
 -14   2   2        525.66        564.60        21.88 o
 -13   2   2        353.08        354.97        17.21 o
 -12   2   2         31.50         59.51        10.00 o
 -11   2   2         20.55         21.16         5.05 o
 -10   2   2          5.25         -3.75         4.96 o
  -9   2   2        215.59        201.44         8.66 o
  -8   2   2          0.23         21.18        17.02 o
  -7   2   2        301.15        286.96        15.91 o
  -6   2   2       2856.33       2948.54        40.03 o
  -5   2   2       1609.01       1642.10        29.04 o
  -4   2   2       1356.02       1454.53        48.25 o
  -3   2   2        163.47        151.43         5.37 o
  -2   2   2       2400.06       2284.01        85.54 o
  -1   2   2      12178.24      11683.13       121.66 o
   0   2   2      10975.36      10693.86       122.40 o
   1   2   2        120.62        104.90         5.73 o
   2   2   2        188.41        181.36         5.19 o
   3   2   2        339.96        348.22         8.28 o
   4   2   2        275.28        281.42         4.94 o
   5   2   2         51.57         71.15         6.58 o
   6   2   2          0.02          6.85         2.84 o
   7   2   2        184.27        200.68         8.49 o
   8   2   2         23.94         23.78         3.67 o
   9   2   2        718.62        717.09        20.82 o
  10   2   2        395.94        410.78        12.05 o
  11   2   2        136.72        145.79        13.65 o
  12   2   2        470.07        372.25        20.13 o
  13   2   2          0.18         22.19         5.74 o
  14   2   2          3.18         16.76         4.74 o
  15   2   2          0.10         11.16         4.18 o
  16   2   2         62.74         50.51         8.26 o
 -17   3   2         23.95         26.29        11.68 o
 -16   3   2         48.75         50.21        18.57 o
 -15   3   2         20.31         24.00        12.77 o
 -14   3   2         31.87         38.24        10.17 o
 -13   3   2        211.71        207.09        18.27 o
 -12   3   2        308.62        272.89        18.00 o
 -11   3   2         73.76         73.04        11.04 o
 -10   3   2          5.54          5.40        15.89 o
  -9   3   2        223.12        229.03        40.99 o
  -8   3   2         35.75         35.51         4.32 o
  -7   3   2          5.68         11.03         3.56 o
  -6   3   2       2470.21       2534.92        28.88 o
  -5   3   2       1645.89       1635.02        26.07 o
  -4   3   2         13.81         10.24         2.95 o
  -3   3   2         75.27         80.03         9.03 o
  -2   3   2       3437.68       3140.66        43.37 o
  -1   3   2        353.68        351.36         6.55 o
   0   3   2       1028.96       1014.79        12.51 o
   1   3   2        129.81        130.68         8.25 o
   2   3   2       2288.15       2285.56        25.59 o
   3   3   2        247.32        234.51         5.73 o
   4   3   2        901.41        920.07        12.59 o
   5   3   2        162.19        172.23         7.03 o
   6   3   2          4.34         11.48         4.86 o
   7   3   2        548.80        593.33        18.25 o
   8   3   2        528.51        529.93        12.58 o
   9   3   2         21.59         26.46         4.28 o
  10   3   2        111.92        112.91         6.26 o
  11   3   2        572.87        502.83        15.07 o
  12   3   2         12.55         23.33         8.48 o
  13   3   2        103.79         88.72        12.73 o
  14   3   2         35.77         28.21         7.23 o
  15   3   2         41.11         35.75        12.61 o
  16   3   2        173.43        111.82        26.22 o
 -17   4   2        200.03        183.20        25.82 o
 -16   4   2         39.48         56.42        11.17 o
 -15   4   2        101.98         82.85         8.95 o
 -14   4   2        745.56        789.48        48.00 o
 -13   4   2        511.63        563.19        39.96 o
 -12   4   2          0.23         -1.53         7.27 o
 -11   4   2         54.08         66.11        14.29 o
 -10   4   2         25.24          9.98        23.55 o
  -9   4   2        258.94        310.30        20.88 o
  -8   4   2        573.50        612.99        15.23 o
  -7   4   2        935.26        895.93        59.23 o
  -6   4   2         61.42         65.03         5.30 o
  -5   4   2         38.20         60.39         7.79 o
  -4   4   2        442.73        270.50         9.48 o
  -3   4   2        482.19        400.39         8.23 o
  -2   4   2        247.70        242.48         7.05 o
  -1   4   2       4187.65       4002.14        40.25 o
   0   4   2         38.19         41.66         3.48 o
   1   4   2        124.41        128.84        11.11 o
   2   4   2         91.07        117.02         7.98 o
   3   4   2       1884.81       1938.56        21.59 o
   4   4   2        225.95        293.02         6.33 o
   5   4   2         71.92         76.75         3.85 o
   6   4   2         14.05         22.16         3.64 o
   7   4   2        356.23        388.69        18.90 o
   8   4   2         40.22         34.15         8.68 o
   9   4   2       4459.37       4647.54        74.84 o
  10   4   2         24.24         24.69         4.65 o
  11   4   2         35.28         49.94         8.71 o
  12   4   2         46.21         37.28         9.06 o
  13   4   2        361.91        321.10        40.09 o
  14   4   2         84.49         93.68        23.13 o
  15   4   2        134.98        115.57        18.32 o
  16   4   2         22.20          5.94        17.01 o
 -17   5   2        189.98        194.13        26.65 o
 -16   5   2        253.77        260.13        35.58 o
 -15   5   2         33.55         26.85         7.39 o
 -14   5   2         38.57         42.52         9.67 o
 -13   5   2        220.70        274.88        26.76 o
 -12   5   2         11.26         53.37         9.34 o
 -11   5   2        872.45        903.89        21.14 o
 -10   5   2         17.50         34.65         8.21 o
  -9   5   2         46.18         47.41        10.52 o
  -8   5   2         71.52         71.13        12.19 o
  -7   5   2        215.78        217.66        13.24 o
  -6   5   2        150.03        150.50        11.42 o
  -5   5   2        196.85        208.41        24.85 o
  -4   5   2        226.21        222.64        12.72 o
  -3   5   2        477.28        419.19         8.30 o
  -2   5   2        680.16        671.31        19.34 o
  -1   5   2        111.12        127.60         8.96 o
   0   5   2        518.21        524.98         6.24 o
   1   5   2        663.62        698.10        11.03 o
   2   5   2        864.09        918.23        16.99 o
   3   5   2        144.39        144.11         6.68 o
   4   5   2        116.30        104.52         4.47 o
   5   5   2          0.08          6.66         4.16 o
   6   5   2         15.46         16.99         2.48 o
   7   5   2       1046.00       1068.09        15.55 o
   8   5   2          0.01         16.49        13.39 o
   9   5   2        613.65        672.66        28.57 o
  10   5   2       1007.65       1084.20        26.11 o
  11   5   2        337.33        354.19        22.47 o
  12   5   2         32.55         29.54         8.38 o
  13   5   2          8.57         16.59         7.09 o
  14   5   2          0.44         -2.57        11.57 o
  15   5   2          6.33         24.35         8.77 o
  16   5   2         12.32         21.85         7.95 o
 -17   6   2         93.07         72.81        20.58 o
 -16   6   2          0.18         10.65         9.39 o
 -15   6   2        145.95        157.94        14.11 o
 -14   6   2         28.45         71.03        12.99 o
 -13   6   2        107.49         68.03        19.11 o
 -12   6   2        469.42        460.73        48.80 o
 -10   6   2        520.92        559.51        20.43 o
  -9   6   2         53.42         92.58        24.26 o
  -8   6   2         83.09        124.24        13.95 o
  -7   6   2        193.94        211.97        13.68 o
  -6   6   2         85.90        106.64        22.97 o
  -5   6   2        368.41        392.68        42.37 o
  -4   6   2       1327.04       1371.77        49.38 o
  -3   6   2         12.99         10.12         1.99 o
  -2   6   2        463.98        423.46        12.60 o
  -1   6   2        981.35        914.75         9.81 o
   0   6   2       3951.90       4293.51        39.88 o
   1   6   2        400.40        418.60        13.26 o
   2   6   2        199.61        238.69         6.71 o
   3   6   2       1575.22       1725.32        24.09 o
   4   6   2        543.53        547.95        20.26 o
   5   6   2        251.76        241.51         8.75 o
   6   6   2         12.67         24.77         8.66 o
   7   6   2         39.17         24.54         4.35 o
   8   6   2        558.67        576.17        14.58 o
   9   6   2        180.34        200.33         7.99 o
  10   6   2        412.55        407.30        17.85 o
  11   6   2        450.04        524.69        23.92 o
  12   6   2          7.22         10.21        11.32 o
  13   6   2        109.15         94.68        11.42 o
  14   6   2         74.98         78.65        11.31 o
  15   6   2         11.77         22.78        10.27 o
 -16   7   2         10.31          9.65         9.69 o
 -15   7   2        105.96        107.24        20.13 o
 -14   7   2         32.43         47.89        20.14 o
 -13   7   2          3.99         23.19         9.70 o
 -12   7   2       1074.16       1073.16        36.54 o
 -11   7   2        468.62        433.31        46.51 o
 -10   7   2        315.66        313.42        17.93 o
  -9   7   2          6.46         11.88         4.82 o
  -8   7   2         13.12         -4.34         9.37 o
  -7   7   2         92.72         82.14        21.70 o
  -6   7   2         10.39          2.08         8.50 o
  -5   7   2        776.17        868.26        26.66 o
  -4   7   2         13.45          4.54         6.57 o
  -3   7   2        657.68        643.77        18.60 o
  -2   7   2         33.76         61.96         8.28 o
  -1   7   2        166.04        156.86         8.26 o
   0   7   2        165.09        195.46        13.47 o
   1   7   2        317.04        356.16        11.69 o
   2   7   2        311.43        346.92        11.57 o
   3   7   2        261.52        277.77        14.85 o
   4   7   2         49.93         80.31         8.23 o
   5   7   2         67.85         61.25         8.61 o
   6   7   2        176.98        189.42        10.15 o
   7   7   2       3427.30       3790.18        75.89 o
   8   7   2         16.34         10.41        12.46 o
   9   7   2        112.95        138.07        17.26 o
  10   7   2          2.08          2.12        18.03 o
  11   7   2        486.54        497.63        59.73 o
  12   7   2          3.31         -1.85        13.43 o
  13   7   2        151.62        136.29        23.35 o
  14   7   2         95.95        101.45        22.20 o
  15   7   2         35.86         30.24        17.85 o
 -15   8   2         12.52         88.10        24.67 o
 -14   8   2         71.00         62.64        16.88 o
 -13   8   2         23.51         34.05        15.25 o
 -12   8   2         22.27          6.60        10.98 o
 -11   8   2         19.60         25.08        16.24 o
 -10   8   2         20.10         19.78        15.06 o
  -9   8   2          2.49         19.44        10.61 o
  -8   8   2          1.84          2.62         8.66 o
  -7   8   2          3.61         15.28         5.00 o
  -6   8   2        121.51        136.59         8.50 o
  -5   8   2          0.11         13.81         3.60 o
  -4   8   2          1.70         10.56        12.11 o
  -3   8   2         42.76         42.91         8.60 o
  -2   8   2        409.03        463.65        20.63 o
  -1   8   2        201.31        157.81        11.66 o
   0   8   2        121.81        114.90        12.02 o
   1   8   2        130.44        145.97        16.10 o
   2   8   2        384.74        403.39        19.32 o
   3   8   2         59.18         41.96         6.55 o
   4   8   2         30.23         23.98         7.44 o
   5   8   2        171.55        212.52        11.05 o
   6   8   2        233.68        259.41         9.62 o
   7   8   2        788.97        785.54        66.71 o
   8   8   2          1.57         -0.09        13.65 o
   9   8   2         32.25         36.89         8.19 o
  10   8   2        113.12        141.89        21.97 o
  11   8   2          0.01         11.32        11.38 o
  12   8   2          8.65         37.10        13.81 o
  13   8   2         18.65         32.49        12.99 o
  14   8   2         79.95         49.41        17.92 o
 -15   9   2         48.56         21.91        18.11 o
 -14   9   2          9.72         11.23         7.41 o
 -13   9   2          1.86          0.92         8.86 o
 -12   9   2          1.42         21.92        12.80 o
 -11   9   2          0.86        107.79        25.10 o
 -10   9   2         91.30        101.60        38.09 o
  -9   9   2          0.37         -1.04         2.76 o
  -8   9   2          9.64          4.20         2.88 o
  -7   9   2         96.88         91.61        18.36 o
  -6   9   2          4.26         11.63         2.53 o
  -5   9   2         11.73         13.70         6.16 o
  -4   9   2          2.57         13.22        10.55 o
  -3   9   2        530.09        522.68        14.98 o
  -2   9   2          0.14         13.57         6.48 o
  -1   9   2          8.22          9.69         5.72 o
   0   9   2        407.79        458.90        10.56 o
   1   9   2        487.63        459.77        32.47 o
   2   9   2         35.50         39.44         6.42 o
   3   9   2         99.55         89.31        11.40 o
   4   9   2          3.59         10.92         8.99 o
   5   9   2         33.63         28.20         7.59 o
   6   9   2        190.51        222.09        19.19 o
   7   9   2        248.10        265.26        17.82 o
   8   9   2        430.53        460.19        46.22 o
   9   9   2        211.61        210.53        18.49 o
  10   9   2          8.58         19.09        18.96 o
  11   9   2        256.83        295.64        40.15 o
  12   9   2          0.87         28.11        13.49 o
  13   9   2         39.13         47.00        15.34 o
 -14  10   2          0.00         15.36        11.22 o
 -13  10   2          7.87         17.38        14.09 o
 -12  10   2          0.54          9.94         9.25 o
 -11  10   2        219.93        162.83        37.57 o
 -10  10   2         10.53          9.18        10.55 o
  -9  10   2         38.02         36.09        13.77 o
  -8  10   2          2.06         10.92         5.54 o
  -7  10   2         68.39         74.71        11.70 o
  -6  10   2         15.01         11.27         5.39 o
  -5  10   2        141.56        130.70        14.93 o
  -4  10   2       3567.24       3803.30        60.44 o
  -3  10   2        291.59        276.23        16.11 o
  -2  10   2         39.15         47.08         8.15 o
  -1  10   2        287.13        299.26        14.25 o
   0  10   2       1921.78       1962.79        39.22 o
   1  10   2        396.24        380.76        37.29 o
   2  10   2         45.07         43.01         8.79 o
   3  10   2          6.08         20.63         4.59 o
   4  10   2          3.37         28.50         6.66 o
   5  10   2         97.74         89.50        11.52 o
   6  10   2         90.15         70.80        11.07 o
   7  10   2         20.69         13.91         4.62 o
   8  10   2         25.73         31.86         9.68 o
   9  10   2         23.40         22.91         6.99 o
  10  10   2        232.93        257.33        32.29 o
  11  10   2          0.00         -9.92         9.92 o
  12  10   2         28.38          5.44         8.42 o
  13  10   2         22.84         35.46        14.78 o
 -13  11   2          0.39          0.68         9.64 o
 -12  11   2         31.78          5.71         7.56 o
 -11  11   2        360.39        375.59        25.22 o
 -10  11   2         68.09         94.91        16.64 o
  -9  11   2         11.41          8.27        12.03 o
  -8  11   2        153.85        187.59        23.74 o
  -7  11   2          5.43          0.66        10.79 o
  -6  11   2        162.22        142.95        16.92 o
  -5  11   2        184.31        149.86        12.57 o
  -4  11   2        305.70        304.38        15.43 o
  -3  11   2         13.66          6.62         3.66 o
  -2  11   2         19.87         32.31         8.90 o
  -1  11   2        262.74        281.72        19.97 o
   0  11   2        333.29        359.05        18.88 o
   1  11   2         21.40         38.65         9.78 o
   2  11   2        115.60        162.51        35.27 o
   3  11   2          7.58         16.42         9.31 o
   4  11   2         29.44         41.13         8.25 o
   5  11   2          0.07         12.85        16.55 o
   6  11   2          0.63         20.65        13.07 o
   7  11   2        181.88        147.02        13.11 o
   8  11   2        246.86        191.68        31.03 o
   9  11   2         67.02         68.69        22.32 o
  10  11   2         36.23         40.22        43.96 o
  11  11   2          2.25         13.13        19.78 o
  12  11   2         24.19          0.83        45.78 o
 -12  12   2          0.16          7.82        10.19 o
 -11  12   2          0.67          1.46         9.53 o
 -10  12   2         84.80         81.14        16.39 o
  -9  12   2        220.67        206.65        36.75 o
  -8  12   2         34.24         73.93        15.74 o
  -7  12   2        194.10        181.84        26.63 o
  -6  12   2          2.15         10.15         4.37 o
  -5  12   2         45.17         28.76         8.17 o
  -4  12   2         13.94         14.97        13.09 o
  -3  12   2        204.96        183.59        11.25 o
  -2  12   2         23.86         38.69         9.50 o
  -1  12   2         41.34         42.72         6.57 o
   0  12   2          0.01          5.57         8.93 o
   1  12   2         58.96         57.63        12.05 o
   2  12   2        349.82        329.43        16.22 o
   3  12   2         80.99        115.81        11.05 o
   4  12   2         17.91         35.12         7.80 o
   5  12   2         72.68         74.43        10.26 o
   6  12   2         42.72         66.94        17.80 o
   7  12   2         42.92         55.18         8.79 o
   8  12   2         81.87         69.67        17.01 o
   9  12   2        193.19        159.24        24.49 o
  10  12   2          5.80         37.62         9.78 o
  11  12   2          2.04         55.90        16.91 o
 -11  13   2          4.07         26.47        11.83 o
 -10  13   2         75.60        114.62        36.58 o
  -9  13   2          1.85         -8.88         8.88 o
  -8  13   2         28.12         43.64        10.79 o
  -7  13   2         82.90         65.22        12.48 o
  -6  13   2         87.44         72.41        16.82 o
  -5  13   2         43.24         43.52        12.47 o
  -4  13   2          1.84         14.59         5.07 o
  -3  13   2         26.75         16.55         6.15 o
  -2  13   2        163.35        139.66        12.28 o
  -1  13   2         10.59          2.91         8.67 o
   0  13   2        104.27        115.88        20.99 o
   1  13   2         12.55         11.29        14.00 o
   2  13   2        338.81        302.38        18.58 o
   3  13   2          1.08         17.82         6.67 o
   4  13   2         49.98         66.80        11.14 o
   5  13   2         69.62         79.68        13.66 o
   6  13   2         42.31         68.72        11.82 o
   7  13   2         13.77         33.64         7.45 o
   8  13   2         31.38         32.75        15.05 o
   9  13   2         11.66         29.82         9.11 o
  -9  14   2         20.16         18.51        12.99 o
  -8  14   2         81.06         83.81        30.84 o
  -7  14   2         20.54         25.61        13.94 o
  -6  14   2         58.80         64.57        11.79 o
  -5  14   2         51.38         40.47        12.07 o
  -4  14   2         28.97         32.27        10.89 o
  -3  14   2         18.91         23.79         6.21 o
  -2  14   2          6.70         28.02         7.61 o
  -1  14   2          1.71         19.38         8.49 o
   0  14   2        266.04        294.95        23.90 o
   1  14   2          2.84         22.34         5.87 o
   2  14   2        175.39        142.18        12.72 o
   3  14   2         39.39         43.35         5.76 o
   4  14   2         30.91         32.98         8.70 o
   5  14   2        105.86         90.84         8.44 o
   6  14   2         41.18         42.66         9.16 o
   7  14   2         13.48         34.30         8.78 o
   8  14   2         42.97         35.74        10.84 o
  -7  15   2         25.32        -10.30        10.30 o
  -6  15   2          0.01          4.16         5.06 o
  -5  15   2         15.33         11.02        14.31 o
  -4  15   2          1.36         -7.36         7.36 o
  -3  15   2         73.61         42.78        12.17 o
  -2  15   2        558.69        564.68        84.83 o
  -1  15   2         10.20          3.63         4.55 o
   0  15   2         16.92         41.62        10.26 o
   1  15   2        117.63        114.40        11.71 o
   2  15   2         81.92         80.27        19.93 o
   3  15   2         78.42         87.25        15.05 o
   4  15   2        114.70        104.66        17.48 o
   5  15   2         64.52         35.20        10.61 o
  -2  16   2          3.47         20.12        17.47 o
  -1  16   2         14.92          9.97         5.98 o
   0  16   2          0.27        -10.46        10.46 o
   1  16   2         13.36         11.03        16.25 o
 -18   1   3         65.98         24.18        14.56 o
 -17   1   3        322.81        329.08        28.67 o
 -16   1   3          2.12         11.85         4.66 o
 -15   1   3          2.32          7.26         8.47 o
 -14   1   3        424.55        466.22        22.15 o
 -13   1   3        253.79        260.91        17.30 o
 -12   1   3         49.56         42.94         7.59 o
 -11   1   3        457.16        484.78        19.31 o
 -10   1   3        138.99        144.83         7.88 o
  -9   1   3          5.58         12.03         7.50 o
  -8   1   3       1253.22       1288.99        34.40 o
  -7   1   3         99.64        114.64        11.74 o
  -6   1   3        415.14        367.80        20.58 o
  -5   1   3        215.41        211.09        10.18 o
  -4   1   3        161.16        141.40        12.19 o
  -3   1   3        359.28        310.02        13.32 o
  -2   1   3        328.25        328.31         9.66 o
  -1   1   3        495.68        475.89         6.16 o
   0   1   3        645.81        598.73         6.30 o
   1   1   3        584.87        546.80        10.05 o
   2   1   3         83.14         89.29         3.71 o
   3   1   3          8.54         10.61         4.41 o
   4   1   3        517.09        502.48        15.06 o
   5   1   3         82.53        100.93         6.67 o
   6   1   3        650.63        693.03        10.98 o
   7   1   3        181.39        169.87        12.36 o
   8   1   3        281.91        265.08        18.76 o
   9   1   3        324.54        302.41        11.74 o
  10   1   3        150.44        135.50         8.97 o
  11   1   3        212.85        173.70        12.12 o
  12   1   3          6.85          8.85         5.35 o
  13   1   3          0.02          8.48         3.70 o
  14   1   3          8.41         25.21         6.34 o
  15   1   3        159.31        135.65        15.10 o
  16   1   3         14.90         10.63         4.94 o
 -17   2   3         21.03         -3.23        11.45 o
 -16   2   3          7.15         -1.75        16.47 o
 -15   2   3          0.56         13.32         7.77 o
 -14   2   3        497.92        575.72        16.63 o
 -13   2   3        276.38        276.33        17.78 o
 -12   2   3        340.27        379.24        14.64 o
 -11   2   3        126.35        133.66        12.19 o
 -10   2   3          0.83          9.59         9.85 o
  -9   2   3        474.05        450.51        19.70 o
  -8   2   3          8.81         33.93        11.96 o
  -7   2   3        407.55        393.98        24.98 o
  -6   2   3        206.01        165.14        10.03 o
  -5   2   3         13.82         11.41         2.70 o
  -4   2   3          0.60          7.70         2.03 o
  -3   2   3         58.30         57.44         5.58 o
  -2   2   3        135.68        140.65         5.92 o
  -1   2   3          5.54         21.53         5.42 o
   0   2   3        109.84        121.44         5.51 o
   1   2   3        488.54        474.74        13.49 o
   2   2   3          4.19          4.94         3.68 o
   3   2   3       1676.09       1681.27        22.89 o
   4   2   3       1841.94       1887.12        18.25 o
   5   2   3          0.00          4.95         2.97 o
   6   2   3         59.14         54.81         5.23 o
   7   2   3        127.63        132.50        11.04 o
   8   2   3        657.66        689.42        21.22 o
   9   2   3         62.32         48.91         9.49 o
  10   2   3        521.25        471.30        14.83 o
  11   2   3        272.47        257.89        20.57 o
  12   2   3        110.51         99.34        12.50 o
  13   2   3         10.40         14.19         4.52 o
  14   2   3         11.56         29.85        16.51 o
  15   2   3         21.66         19.08         9.80 o
 -17   3   3        161.72        128.00        18.30 o
 -16   3   3        148.48        166.16        20.90 o
 -15   3   3        491.56        577.15        32.83 o
 -14   3   3          1.21          9.66         9.50 o
 -13   3   3        105.85         89.26         8.04 o
 -12   3   3         69.10         77.50         9.18 o
 -11   3   3         19.90         32.02        15.78 o
 -10   3   3        264.71        281.25        21.60 o
  -9   3   3          2.02          2.16        15.28 o
  -8   3   3         98.56        136.67        19.18 o
  -7   3   3         78.29        115.52        14.22 o
  -6   3   3        453.74        475.15        26.07 o
  -4   3   3         10.74         11.81         4.27 o
  -3   3   3         61.74         61.91         5.73 o
  -2   3   3         22.67         16.80         4.09 o
  -1   3   3        260.27        270.47         9.13 o
   0   3   3        148.83        147.09         9.42 o
   1   3   3         20.59         15.40         2.32 o
   2   3   3         70.14         75.42         8.58 o
   3   3   3        337.37        333.96        17.88 o
   4   3   3        141.48        157.50         9.27 o
   5   3   3        232.36        207.92         9.19 o
   6   3   3        220.12        220.26         6.48 o
   7   3   3         97.21         78.26         7.16 o
   8   3   3        317.74        317.52        13.07 o
   9   3   3        494.18        493.10        16.12 o
  10   3   3        560.14        575.73        13.93 o
  11   3   3         15.45         42.10         7.99 o
  12   3   3          7.17          5.28         4.43 o
  13   3   3          8.05         11.37        18.87 o
  14   3   3          0.00         25.21         5.26 o
  15   3   3        179.89        156.82        34.34 o
 -17   4   3          2.13          5.08         6.98 o
 -16   4   3         42.55         52.47         8.17 o
 -15   4   3        360.10        349.48        24.37 o
 -14   4   3         85.04         64.84        12.82 o
 -13   4   3         26.66         31.71         9.15 o
 -12   4   3          4.00         25.17         8.72 o
 -11   4   3         21.54         43.72         8.33 o
 -10   4   3        155.44        163.61        21.16 o
  -9   4   3         18.24         14.04         6.94 o
  -8   4   3         18.28          2.75         3.29 o
  -7   4   3          1.43         13.77         3.48 o
  -6   4   3        950.55        984.21        41.35 o
  -5   4   3        193.68        313.00        51.39 o
  -4   4   3        278.50        334.35        12.97 o
  -3   4   3        917.95        961.05        24.28 o
  -2   4   3       1316.94       1379.74        20.61 o
  -1   4   3       1853.43       1930.22        27.26 o
   0   4   3       2501.45       2694.73        30.04 o
   1   4   3        201.87        183.48        15.51 o
   2   4   3        348.87        359.23        17.29 o
   3   4   3        882.74        894.08        15.49 o
   4   4   3         38.31         37.89         5.21 o
   5   4   3         11.97         13.02         8.35 o
   6   4   3        135.15        138.56        11.76 o
   7   4   3        143.53        138.33         5.43 o
   8   4   3        324.16        336.64        12.52 o
   9   4   3         86.69         54.93        18.01 o
  10   4   3        669.90        681.38        16.33 o
  11   4   3          8.85         15.83         4.40 o
  12   4   3          6.06         15.50         6.58 o
  13   4   3         38.30         34.58         9.18 o
  14   4   3         14.71         11.65         5.50 o
  15   4   3          7.95         20.02         7.74 o
 -17   5   3         70.07         61.70        16.91 o
 -16   5   3          0.30         28.31        13.48 o
 -15   5   3          3.82         31.03        12.41 o
 -14   5   3        388.73        399.04        18.65 o
 -13   5   3        259.64        280.95        22.44 o
 -12   5   3         55.18         82.20        33.56 o
 -11   5   3         99.97        115.48        26.71 o
 -10   5   3        479.66        428.56        68.83 o
  -9   5   3         78.80         66.05        19.17 o
  -8   5   3        882.39        944.07        23.91 o
  -7   5   3         21.78         25.59         7.84 o
  -6   5   3        264.46        353.75        36.19 o
  -5   5   3        233.24        271.53        31.93 o
  -4   5   3       1179.53       1214.48        50.02 o
  -3   5   3       1370.74       1276.18        25.83 o
  -2   5   3       1032.68       1007.54        18.34 o
  -1   5   3        849.66        902.74        18.92 o
   0   5   3         31.58         28.89         4.74 o
   1   5   3         38.81         28.62         2.70 o
   2   5   3        249.48        296.30         6.64 o
   3   5   3         66.81         69.50         5.01 o
   4   5   3          1.74          7.84         7.25 o
   5   5   3        924.74        969.28        20.79 o
   6   5   3       1149.59       1196.16        19.42 o
   7   5   3        103.19        119.61        10.26 o
   8   5   3        534.79        535.63        12.76 o
   9   5   3        215.60        192.31        16.16 o
  10   5   3        134.64        129.57        12.56 o
  11   5   3        405.18        465.97        32.01 o
  12   5   3         63.44         76.40        10.08 o
  13   5   3        151.43        146.68        27.28 o
  14   5   3         10.76         35.18         9.83 o
  15   5   3         16.13         10.29        13.12 o
 -16   6   3         63.98         40.38        12.95 o
 -15   6   3          3.19         20.90        14.46 o
 -14   6   3        196.89        200.51        25.91 o
 -13   6   3        425.38        387.33        60.34 o
 -12   6   3        285.50        335.46        34.82 o
 -11   6   3        168.04        113.35        18.89 o
 -10   6   3          8.75         -6.96        11.73 o
  -9   6   3         38.00         70.87        21.27 o
  -8   6   3        442.48        450.64        20.35 o
  -7   6   3        538.90        590.73        22.89 o
  -6   6   3        388.49        474.05        20.21 o
  -5   6   3          4.48         35.77        15.35 o
  -4   6   3        453.42        429.60        20.52 o
  -3   6   3         91.62        121.33        21.34 o
  -2   6   3        135.65        109.63        12.99 o
  -1   6   3          4.53         10.56         1.57 o
   0   6   3         90.35        102.17         9.52 o
   1   6   3        612.03        641.10        15.62 o
   2   6   3         79.93         94.13         6.61 o
   3   6   3         57.94         44.23         4.93 o
   4   6   3        636.31        654.52        13.68 o
   5   6   3          0.27          3.91         1.73 o
   6   6   3        745.43        740.05        16.75 o
   7   6   3        136.83        138.16        18.86 o
   8   6   3         18.06         12.26         4.24 o
   9   6   3         60.46         59.77        15.76 o
  10   6   3          3.36         17.33        27.03 o
  11   6   3         12.22         47.62        10.52 o
  12   6   3          0.42         -5.81         5.81 o
  13   6   3         24.81         34.61         4.07 o
  14   6   3         11.85         19.04         7.44 o
 -16   7   3         40.13         38.68        12.58 o
 -15   7   3          3.39         18.49        18.88 o
 -14   7   3         14.50         -7.28         9.68 o
 -13   7   3        293.97        315.85        46.54 o
 -12   7   3        189.31        193.60        21.15 o
 -11   7   3         23.05         15.00         9.85 o
 -10   7   3         58.17         60.87        16.42 o
  -9   7   3          0.07         36.28        14.69 o
  -8   7   3         97.40         94.45        27.66 o
  -7   7   3        841.55        814.49        27.85 o
  -6   7   3        564.60        478.40        19.35 o
  -5   7   3        394.47        355.86        31.24 o
  -4   7   3        173.22        173.43        15.93 o
  -3   7   3        352.78        331.80        12.69 o
  -2   7   3          6.94         13.64         5.97 o
  -1   7   3          0.16          3.24         6.08 o
   0   7   3        676.35        700.48        12.09 o
   1   7   3        221.17        216.88         6.95 o
   2   7   3        403.00        424.42         6.11 o
   3   7   3        161.20        165.47        10.40 o
   4   7   3          1.59          0.54         4.91 o
   5   7   3        919.82        915.74        11.75 o
   6   7   3       1010.18       1062.68        17.65 o
   7   7   3        130.26        140.78        17.96 o
   8   7   3        267.48        279.18        10.49 o
   9   7   3          4.36          7.93         5.65 o
  10   7   3          8.26         34.84        14.32 o
  11   7   3         11.61         19.37         8.92 o
  12   7   3          5.00         20.57        13.28 o
  13   7   3        122.79        121.89        24.26 o
  14   7   3        230.26        198.63        86.72 o
 -15   8   3         18.03         23.13        14.33 o
 -14   8   3          1.34        -11.17        11.17 o
 -13   8   3        374.15        419.34        38.45 o
 -12   8   3        802.29        837.79        55.34 o
 -11   8   3         15.84          6.34        12.84 o
 -10   8   3         33.03         23.50        17.76 o
  -9   8   3          4.37          8.07        11.65 o
  -8   8   3        225.78        248.03        39.98 o
  -7   8   3          8.51          9.43         4.85 o
  -6   8   3        151.69        125.65        13.93 o
  -5   8   3       1311.27       1338.39        49.96 o
  -4   8   3        795.36        826.87        24.57 o
  -3   8   3          1.17          1.69        19.39 o
  -2   8   3        112.77        105.45         7.71 o
  -1   8   3         55.21         55.76         9.86 o
   0   8   3          0.88          5.46         8.78 o
   1   8   3        453.57        483.73        14.20 o
   2   8   3        102.91         96.98         7.61 o
   3   8   3        444.28        462.07        15.92 o
   4   8   3        518.90        565.67        19.15 o
   5   8   3          7.50         12.95         6.05 o
   6   8   3        899.89        955.77        27.62 o
   7   8   3        484.22        555.52        38.29 o
   8   8   3         11.33         18.47        16.46 o
   9   8   3        214.94        219.05        46.04 o
  10   8   3          6.26         44.92        57.93 o
  11   8   3         83.12        130.27        13.33 o
  12   8   3         14.72         23.45        10.46 o
  13   8   3        161.07        159.04        48.24 o
 -15   9   3         26.14         15.37        12.96 o
 -14   9   3         15.70         26.33        14.10 o
 -13   9   3         46.33         43.61         9.95 o
 -12   9   3          5.03          3.56         8.78 o
 -11   9   3          8.22         12.79        10.81 o
 -10   9   3         14.78         -3.53        12.15 o
  -9   9   3          1.01         35.84        18.78 o
  -8   9   3        246.52        262.12        43.15 o
  -7   9   3        302.44        265.51        23.78 o
  -6   9   3         52.12         26.04         8.00 o
  -5   9   3        355.86        390.12        16.61 o
  -4   9   3         13.10         30.00        11.75 o
  -3   9   3        870.13        988.04        33.84 o
  -2   9   3         82.73         80.47        12.44 o
  -1   9   3        420.75        505.38        19.50 o
   0   9   3        251.80        216.41        12.70 o
   1   9   3         32.50         22.30         3.80 o
   2   9   3        260.64        251.25         9.61 o
   3   9   3         57.96         53.77        12.91 o
   4   9   3          1.29          2.76         9.59 o
   5   9   3        174.03        122.84        22.14 o
   6   9   3        567.15        564.47        36.48 o
   7   9   3        239.98        219.50        21.86 o
   8   9   3         16.95         15.49        11.60 o
   9   9   3         97.86         76.89        33.72 o
  10   9   3         25.86         30.47        29.81 o
  11   9   3         88.29         84.63        10.41 o
  12   9   3          5.81          0.92        44.92 o
 -14  10   3         38.05          3.96        10.31 o
 -13  10   3         18.83         34.80        13.59 o
 -12  10   3        100.66         60.65        20.98 o
 -11  10   3          0.61         37.41        19.34 o
 -10  10   3        387.68        349.17        59.86 o
  -9  10   3        129.99        120.94        14.96 o
  -8  10   3         79.69         50.63        14.33 o
  -7  10   3        294.59        304.86        27.27 o
  -6  10   3        434.04        465.08        38.84 o
  -5  10   3          3.95         14.42         6.80 o
  -4  10   3          4.16         -2.93        20.63 o
  -3  10   3        107.61         98.64        10.83 o
  -2  10   3        113.00        121.00        16.63 o
  -1  10   3        377.05        416.23        29.63 o
   0  10   3        114.54        113.06         7.95 o
   1  10   3         70.13         62.50         7.00 o
   2  10   3         28.03         29.39         9.00 o
   3  10   3        368.15        432.46        17.51 o
   4  10   3         99.58         99.40         9.11 o
   5  10   3         10.60         12.92        10.03 o
   6  10   3        198.95        196.82        20.96 o
   7  10   3         94.48        120.11        25.02 o
   8  10   3         32.85         21.15        21.47 o
   9  10   3        120.15        105.94        23.74 o
  10  10   3         18.93         24.34         9.06 o
  11  10   3          5.96         33.48        15.30 o
  12  10   3        235.51        209.17        61.26 o
 -13  11   3         10.62         34.26        17.35 o
 -12  11   3         11.17         22.49        13.10 o
 -11  11   3         14.53          9.61         8.58 o
 -10  11   3         35.16         36.88        12.42 o
  -9  11   3        374.40        362.01        54.36 o
  -8  11   3         69.87         74.99        17.73 o
  -7  11   3        565.21        557.57        41.29 o
  -6  11   3        165.64        156.66        15.48 o
  -5  11   3        546.59        566.16        18.82 o
  -4  11   3         71.86         63.30         9.19 o
  -3  11   3        145.81        140.80        15.88 o
  -2  11   3          1.61          7.12         7.72 o
  -1  11   3        894.77        913.56        52.18 o
   0  11   3        428.40        429.29        33.30 o
   1  11   3        634.41        638.58        39.76 o
   2  11   3        433.14        431.06        27.98 o
   3  11   3        463.37        493.63        20.58 o
   4  11   3        114.70        126.14        14.02 o
   5  11   3          0.31         17.59        12.47 o
   6  11   3         36.58         50.66        12.91 o
   7  11   3          1.15         38.16         8.85 o
   8  11   3         38.21         40.96         7.74 o
   9  11   3         58.25         40.52        11.87 o
  10  11   3         14.71          9.30        13.01 o
  11  11   3          0.21         39.78        73.01 o
 -11  12   3          3.34         16.46        11.49 o
 -10  12   3        154.42        172.19        29.06 o
  -9  12   3         60.39         78.85        10.12 o
  -8  12   3        414.23        444.91        43.04 o
  -7  12   3         40.48         26.82        13.33 o
  -6  12   3        334.73        300.88        23.42 o
  -5  12   3        486.21        499.05        31.62 o
  -4  12   3        327.39        303.47        22.83 o
  -3  12   3         74.93         51.43         7.81 o
  -2  12   3        571.37        583.91        16.20 o
  -1  12   3          1.83         -0.12        13.87 o
   0  12   3         41.10         46.51        15.30 o
   1  12   3        451.65        421.59        29.24 o
   2  12   3        328.65        334.17        26.72 o
   3  12   3          6.03         11.19         4.31 o
   4  12   3          7.98          8.21         5.07 o
   5  12   3         32.09         26.18         7.25 o
   6  12   3         52.64         60.40        10.71 o
   7  12   3          6.22         10.44        12.72 o
   8  12   3         21.59          5.98        20.91 o
   9  12   3         33.85         20.69        22.09 o
 -10  13   3         12.29         33.53        15.73 o
  -9  13   3         48.44         62.63        22.19 o
  -8  13   3        252.65        229.22        54.34 o
  -7  13   3          1.83         14.89        11.30 o
  -6  13   3         11.05         29.73        14.12 o
  -5  13   3        209.93        185.28        26.36 o
  -4  13   3         12.63         10.43         7.33 o
  -3  13   3         15.21         19.79         6.83 o
  -2  13   3          4.78         -5.43        10.74 o
  -1  13   3        179.88        133.90        11.57 o
   0  13   3         63.64         42.17         9.68 o
   1  13   3         15.89         36.45         8.07 o
   2  13   3        247.63        244.08        20.30 o
   3  13   3          1.27         23.99         7.27 o
   4  13   3          0.73          5.69        11.68 o
   5  13   3         83.62        101.60         9.20 o
   6  13   3         21.49         54.13        16.03 o
   7  13   3          1.74         14.07        10.24 o
   8  13   3        245.20        180.32        44.88 o
  -8  14   3          2.60         37.79        17.21 o
  -7  14   3         11.63          9.22         8.70 o
  -6  14   3          9.81         60.05        42.84 o
  -5  14   3          0.12         33.88        21.06 o
  -4  14   3          6.82         23.28         8.92 o
  -3  14   3          6.34          4.83         8.25 o
  -2  14   3         20.20         25.98        12.21 o
  -1  14   3         25.08         27.60         5.75 o
   0  14   3          5.57         -1.00         5.81 o
   1  14   3         16.10         26.57         6.50 o
   2  14   3        159.76        160.57        17.84 o
   3  14   3         17.22         15.09         6.98 o
   4  14   3         65.05         56.11        26.33 o
   5  14   3         83.77         84.11        47.44 o
   6  14   3         11.62          5.49        22.12 o
  -5  15   3         44.29         41.85        21.27 o
  -4  15   3         41.56         66.40        19.08 o
  -3  15   3          3.95         14.69        26.68 o
  -2  15   3         33.93         36.52        29.67 o
  -1  15   3         29.60         32.68         7.93 o
   0  15   3         53.43         30.56         7.82 o
   1  15   3         17.44         36.23         7.63 o
   2  15   3         55.67         39.09        12.67 o
   3  15   3         61.30         36.55        17.83 o
 -17   0   4          4.39          7.16        18.13 o
 -16   0   4         29.30         15.35         9.82 o
 -15   0   4        361.05        328.08        38.14 o
 -14   0   4         69.90         44.33         9.91 o
 -13   0   4        169.39        158.87        20.51 o
 -12   0   4        149.33        154.93        18.97 o
 -11   0   4        647.78        635.54        30.35 o
 -10   0   4       1045.62       1090.56        30.36 o
  -9   0   4        287.71        261.51        12.91 o
  -8   0   4       1498.65       1671.56        32.55 o
  -7   0   4       2159.47       2324.54        47.50 o
  -6   0   4        120.46         99.88        19.76 o
  -5   0   4      11091.90      11462.50      1373.84 o
  -4   0   4      15962.11      16784.62       303.48 o
  -3   0   4       1898.40       1978.92        95.92 o
  -2   0   4        250.03        239.35         8.76 o
  -1   0   4         93.30         97.82         6.66 o
   0   0   4       1457.38       1445.97        29.12 o
   1   0   4        379.32        384.71        15.90 o
   2   0   4        624.77        669.16        26.04 o
   3   0   4        262.90        301.62        11.69 o
   4   0   4        344.85        369.97        38.49 o
   5   0   4         41.36         33.29         5.19 o
   6   0   4       1072.53       1115.71        48.08 o
   7   0   4         35.31         15.85         4.33 o
   8   0   4        489.30        424.66        38.25 o
   9   0   4          1.36          5.14         3.41 o
  10   0   4          1.57          7.86         7.22 o
  11   0   4        479.96        470.91        30.20 o
  12   0   4        273.88        202.95        32.52 o
  13   0   4        114.20         78.00        22.08 o
  14   0   4          0.14         19.97         8.83 o
  15   0   4         50.28         21.55        19.68 o
 -17   1   4          0.60         24.62         8.85 o
 -16   1   4          0.92         25.70         8.15 o
 -15   1   4         15.85          8.01        11.39 o
 -14   1   4        118.27        128.07        16.68 o
 -13   1   4        134.00        143.24         7.62 o
 -12   1   4        463.32        508.89        17.33 o
 -11   1   4         59.77         49.63         7.76 o
 -10   1   4         38.59         49.25         7.92 o
  -9   1   4          5.35          2.82         8.18 o
  -8   1   4        119.62        137.75         7.09 o
  -7   1   4        217.15        227.33        11.15 o
  -6   1   4          2.75         20.27         4.17 o
  -5   1   4        105.81        113.16        10.27 o
  -4   1   4        938.00        917.48        17.13 o
  -3   1   4       3036.00       3119.10        34.57 o
  -2   1   4       1247.39       1241.83        11.69 o
  -1   1   4        126.06        137.07         4.91 o
   0   1   4         36.78         40.92         6.05 o
   1   1   4        359.76        338.38        17.06 o
   2   1   4        242.56        224.88         7.17 o
   3   1   4       1618.62       1764.97        28.30 o
   4   1   4        105.07        128.19        16.12 o
   5   1   4          3.07         13.95         8.04 o
   6   1   4          1.10          0.97         8.38 o
   7   1   4          9.26         11.35         4.18 o
   8   1   4          0.02          4.65         3.63 o
   9   1   4         41.25         31.34         5.73 o
  10   1   4        183.03        144.55        18.41 o
  11   1   4        116.93         87.44        13.70 o
  12   1   4         10.01          8.67         5.61 o
  13   1   4         34.64         30.12         5.01 o
  14   1   4         42.05         26.87         7.12 o
 -17   2   4          0.16         14.92         6.46 o
 -16   2   4          0.04         19.51         9.76 o
 -15   2   4         35.01         66.55        14.92 o
 -14   2   4          0.55          3.08         9.65 o
 -13   2   4         66.27         57.30        11.78 o
 -12   2   4          9.13          0.09        13.94 o
 -11   2   4        519.36        548.95        20.67 o
 -10   2   4          7.49         24.60         4.65 o
  -9   2   4          7.64         15.05        13.60 o
  -8   2   4        178.58        197.20        10.17 o
  -7   2   4        244.66        257.53        19.05 o
  -6   2   4         43.52         25.60         6.62 o
  -5   2   4       1864.34       2050.57        40.63 o
  -4   2   4       2049.51       2180.03        76.00 o
  -3   2   4        206.93        204.64        15.92 o
  -2   2   4        297.04        298.83        10.84 o
  -1   2   4         37.74         17.27         2.50 o
   0   2   4         12.89         19.00         4.89 o
   1   2   4         26.51         19.59         5.66 o
   2   2   4       1104.28       1168.79        24.27 o
   3   2   4        472.31        504.85         9.62 o
   4   2   4        334.07        315.37        17.77 o
   5   2   4        346.29        366.96         8.59 o
   6   2   4         27.22         26.27         4.37 o
   7   2   4         46.01         57.45        10.34 o
   8   2   4        398.04        399.43        20.71 o
   9   2   4          6.71          6.46         5.66 o
  10   2   4         50.60         51.25        10.83 o
  11   2   4         65.66         66.98        18.17 o
  12   2   4         10.17          7.15         5.67 o
  13   2   4          3.31         12.29         5.97 o
  14   2   4        173.94        113.24        21.81 o
 -17   3   4         12.79         12.53         8.08 o
 -16   3   4        792.07        735.95        61.98 o
 -15   3   4         83.83         79.72        11.05 o
 -14   3   4          8.19         40.03        13.72 o
 -13   3   4        211.86        212.39        15.75 o
 -12   3   4          0.00          1.69        17.46 o
 -11   3   4          6.44         19.12        11.25 o
 -10   3   4         29.92         28.06        13.40 o
  -9   3   4         72.15         68.15        13.30 o
  -8   3   4         68.58         89.51         9.82 o
  -7   3   4        227.64        249.07        21.39 o
  -6   3   4         56.54         37.34         9.78 o
  -5   3   4          2.92          7.94         8.25 o
  -4   3   4        215.35        212.92        18.69 o
  -3   3   4         16.89         11.95         3.43 o
  -2   3   4       1288.73       1307.70        25.96 o
  -1   3   4        232.66        261.33         8.98 o
   0   3   4          1.58          6.48         3.38 o
   1   3   4       1736.07       1865.60        42.23 o
   2   3   4        108.55        109.21         9.51 o
   3   3   4         69.94         84.06        19.73 o
   4   3   4        157.25        154.47        13.33 o
   5   3   4        156.27        177.03        16.56 o
   6   3   4        662.78        629.97        11.58 o
   7   3   4       1820.34       1935.33        31.96 o
   8   3   4        204.67        208.96        17.90 o
   9   3   4         66.87         73.90         6.95 o
  10   3   4        151.95        123.12        11.50 o
  11   3   4        261.23        251.20        50.42 o
  12   3   4          5.53         17.78         6.92 o
  13   3   4          7.70         12.42         6.06 o
  14   3   4         43.36         20.20        10.40 o
 -17   4   4          6.95          5.91         6.84 o
 -16   4   4         30.81         30.46         7.89 o
 -15   4   4        404.27        398.01        17.83 o
 -14   4   4         43.28         65.32        17.59 o
 -13   4   4        111.92        126.11        15.55 o
 -12   4   4          4.25          4.99        14.32 o
 -11   4   4          0.35         27.58        10.46 o
 -10   4   4         37.34         40.29        10.07 o
  -9   4   4        226.92        206.19        38.72 o
  -8   4   4          3.15         10.65         4.33 o
  -7   4   4         21.88         44.45        11.94 o
  -6   4   4         77.21         92.36        15.18 o
  -5   4   4       1171.28       1205.71        68.75 o
  -4   4   4       1466.41       1466.88        36.48 o
  -3   4   4        626.20        659.14        14.61 o
  -2   4   4       2088.05       2101.31        40.92 o
  -1   4   4        331.11        320.28        16.98 o
   0   4   4        602.51        644.49        17.09 o
   1   4   4         14.49         18.16         3.53 o
   2   4   4          0.00         12.70        22.10 o
   3   4   4          1.03         13.81         3.18 o
   4   4   4        130.75        144.67        15.34 o
   5   4   4         91.72        113.71         8.83 o
   6   4   4          6.17          7.62         8.15 o
   7   4   4        112.60        111.27        10.01 o
   8   4   4        479.68        463.37        12.05 o
   9   4   4        131.19         94.63         8.83 o
  10   4   4         18.42         18.76         6.05 o
  11   4   4          0.08         11.44        19.37 o
  12   4   4         25.93         21.87         9.38 o
  13   4   4          0.93         12.84         8.80 o
  14   4   4         61.94         47.45        31.32 o
 -16   5   4        187.15        170.83        27.25 o
 -15   5   4        206.92        181.93        17.29 o
 -14   5   4        261.02        213.64        17.79 o
 -13   5   4        116.09        147.79        18.42 o
 -12   5   4          0.01          7.76         6.81 o
 -11   5   4         20.09         34.19        10.09 o
 -10   5   4        217.31        222.06        26.53 o
  -9   5   4        185.90        161.15        42.20 o
  -8   5   4         17.59         16.99         7.42 o
  -7   5   4          4.51         19.45        10.96 o
  -6   5   4        870.78       1010.68        31.48 o
  -5   5   4         70.45         80.99        19.59 o
  -4   5   4          2.92         14.16        10.58 o
  -3   5   4        153.23        124.20        10.24 o
  -2   5   4       1175.44       1186.83        32.52 o
  -1   5   4        219.61        231.33        49.12 o
   0   5   4        859.47        935.96        13.98 o
   1   5   4        473.49        467.06        17.11 o
   2   5   4         11.96         -1.43         7.51 o
   3   5   4         40.38         45.89        12.16 o
   4   5   4         37.84         49.51        10.55 o
   5   5   4          0.60          3.21         9.21 o
   6   5   4        359.85        367.33        21.85 o
   7   5   4       1603.20       1756.21        39.96 o
   8   5   4          2.33         29.62        15.84 o
   9   5   4         95.80         49.50        12.16 o
  10   5   4         70.25        105.13        32.93 o
  11   5   4         49.31         44.17        10.27 o
  12   5   4         67.94         91.84        10.89 o
  13   5   4        114.94        101.72        32.55 o
  14   5   4          5.04         11.03         8.41 o
 -16   6   4         11.89         16.73        20.92 o
 -15   6   4          1.84         22.28        10.34 o
 -14   6   4        473.09        513.42        44.56 o
 -13   6   4        384.39        413.38        29.97 o
 -12   6   4         47.00         46.37        20.45 o
 -11   6   4         10.08         15.08         7.30 o
 -10   6   4          0.03        -11.90        11.90 o
  -9   6   4        135.58        179.70        33.97 o
  -8   6   4        201.69        210.90        20.06 o
  -7   6   4        651.10        680.65        24.93 o
  -6   6   4          0.07          8.83        10.22 o
  -5   6   4        282.04        238.56        14.07 o
  -4   6   4        130.30        104.76        10.84 o
  -3   6   4        101.39        106.26        18.95 o
  -2   6   4         26.76         34.91        17.28 o
  -1   6   4        687.16        697.78        11.92 o
   0   6   4          3.12         10.40         5.59 o
   1   6   4         26.97         10.71         8.67 o
   2   6   4        148.75        134.91        14.80 o
   3   6   4         54.02         83.09        14.93 o
   4   6   4        336.03        371.57        20.90 o
   5   6   4       2832.50       3100.56        53.29 o
   6   6   4        800.15        851.29        18.37 o
   7   6   4        113.72         87.72         8.47 o
   8   6   4         99.62         96.17        11.16 o
   9   6   4       1180.58       1219.00       137.12 o
  10   6   4         85.08        126.03        38.10 o
  11   6   4         10.27         23.22        10.72 o
  12   6   4        107.17        174.27        39.48 o
  13   6   4          0.57         29.36        12.55 o
 -15   7   4          0.66         11.80        23.09 o
 -14   7   4         61.30         80.97        15.30 o
 -13   7   4         99.39         93.07        15.59 o
 -12   7   4         49.66         55.60        21.80 o
 -11   7   4          1.28         32.28        19.39 o
 -10   7   4         53.93         95.30        37.95 o
  -9   7   4         11.71         -5.04        11.99 o
  -8   7   4         21.26         18.49        14.46 o
  -7   7   4        199.67        206.81        32.06 o
  -6   7   4        121.80        157.25        17.90 o
  -5   7   4         14.37         16.88         7.27 o
  -4   7   4         24.82         52.89        14.85 o
  -3   7   4        335.85        331.80        16.30 o
  -2   7   4        528.29        588.61        33.07 o
  -1   7   4        114.60        124.91        12.21 o
   0   7   4          1.18          7.02         5.44 o
   1   7   4         16.50          8.96         6.29 o
   2   7   4         46.00         37.76        12.52 o
   3   7   4          8.95          7.26        13.41 o
   4   7   4          8.95         37.02        18.43 o
   5   7   4        141.22        147.84        16.15 o
   6   7   4        118.38         98.41        12.23 o
   7   7   4        674.77        667.82        46.68 o
   8   7   4        175.10        159.53        19.63 o
   9   7   4        324.26        423.69       101.17 o
  10   7   4        147.83        123.09        14.46 o
  11   7   4         10.80         63.60        40.06 o
  12   7   4         43.84         42.15        62.60 o
  13   7   4         16.32         24.50        12.44 o
 -15   8   4          7.97          1.28         9.37 o
 -14   8   4        107.65         87.37        16.97 o
 -13   8   4        134.26        122.32        26.53 o
 -12   8   4        111.22        161.22        20.90 o
 -11   8   4         14.10         32.32        12.79 o
 -10   8   4         26.04         14.30        14.02 o
  -9   8   4         24.51         30.81        17.69 o
  -8   8   4         96.48         79.50        15.18 o
  -7   8   4          2.55         -4.78        10.18 o
  -6   8   4        131.07        152.30        34.42 o
  -5   8   4        402.91        363.61        37.09 o
  -4   8   4        275.39        261.41        11.94 o
  -3   8   4          0.09         20.04        17.19 o
  -2   8   4        205.35        245.65        12.95 o
  -1   8   4         13.71         19.59         6.49 o
   0   8   4         20.52         15.77         6.97 o
   1   8   4         82.78         39.97        12.49 o
   2   8   4         67.09         50.76        17.64 o
   3   8   4         74.75         81.94        17.01 o
   4   8   4        179.37        218.66        18.47 o
   5   8   4        202.54        219.37        19.91 o
   6   8   4        250.20        233.04        19.61 o
   7   8   4         37.11         47.04        12.27 o
   8   8   4        159.75        172.53        39.69 o
   9   8   4         91.48        105.48        23.86 o
  10   8   4         40.49         84.74        36.21 o
  11   8   4        257.50        225.66        66.38 o
  12   8   4        142.25         96.37        62.77 o
 -14   9   4          7.59         -3.91        12.02 o
 -13   9   4          7.86          5.48        12.34 o
 -12   9   4         70.99         91.45        21.23 o
 -11   9   4          2.97         22.90        19.66 o
 -10   9   4         75.43         93.67        16.52 o
  -9   9   4         11.74        -11.20        11.20 o
  -8   9   4         77.99         61.86        24.19 o
  -7   9   4        216.74        193.18        28.98 o
  -6   9   4        388.44        352.28        38.51 o
  -5   9   4        181.88        200.53        24.67 o
  -4   9   4        447.12        478.38        22.61 o
  -3   9   4       1042.00       1118.73        62.41 o
  -2   9   4        576.40        536.19        17.40 o
  -1   9   4         41.30         46.26        10.22 o
   0   9   4        279.20        250.27        23.93 o
   1   9   4          1.77          7.96        15.68 o
   2   9   4         27.40         23.37         7.25 o
   3   9   4         52.19         38.76        21.75 o
   4   9   4          5.68          7.49         8.52 o
   5   9   4        324.67        300.95        21.74 o
   6   9   4          0.11          6.04         8.67 o
   7   9   4         71.28         93.81        18.24 o
   8   9   4         31.25         24.48        10.08 o
   9   9   4         19.31         22.36        17.96 o
  10   9   4          9.73         27.82        11.77 o
  11   9   4         10.46         36.04        10.97 o
 -13  10   4         17.00         -4.41        11.80 o
 -12  10   4          1.86         20.07        14.08 o
 -11  10   4         29.54         60.61        12.15 o
 -10  10   4         28.24         35.98        15.69 o
  -9  10   4         52.99         58.08        24.40 o
  -8  10   4          2.21         12.53        17.78 o
  -7  10   4          0.03          4.46         7.13 o
  -6  10   4        230.72        280.31        19.50 o
  -5  10   4          3.78         23.60         9.01 o
  -4  10   4         27.64         29.75        23.63 o
  -3  10   4         90.41         93.26        12.16 o
  -2  10   4        181.58        185.13        24.21 o
  -1  10   4        195.50        220.26        18.41 o
   0  10   4          1.38         31.83        29.63 o
   1  10   4        108.36         84.95        16.70 o
   2  10   4         51.54         34.82         8.64 o
   3  10   4         71.60         71.65        14.84 o
   4  10   4          0.47         11.00        21.32 o
   5  10   4        119.30         83.86        45.01 o
   6  10   4         45.53         46.31        12.78 o
   7  10   4          6.23         23.16        11.19 o
   8  10   4          0.12         -5.06        14.47 o
   9  10   4        117.86         90.09        18.51 o
  10  10   4          1.90         17.90         9.39 o
 -12  11   4          5.65         33.56        17.22 o
 -11  11   4          0.90         47.43        16.48 o
 -10  11   4         40.77         42.94        19.44 o
  -9  11   4         22.69         31.63         8.44 o
  -8  11   4          0.26         26.71        12.79 o
  -7  11   4         64.40         81.02        24.67 o
  -6  11   4        747.24        846.95        54.91 o
  -5  11   4          1.38          8.84        10.24 o
  -4  11   4         92.84         84.87        14.52 o
  -3  11   4         57.17         41.40        21.73 o
  -2  11   4        370.06        385.66        38.50 o
  -1  11   4        186.46        165.15        22.52 o
   0  11   4        119.97        117.82        15.46 o
   1  11   4        152.82        128.45        17.18 o
   2  11   4        127.11        138.82        21.78 o
   3  11   4         35.04         34.14        12.43 o
   4  11   4        115.15         87.25        30.16 o
   5  11   4          7.71         51.61        17.70 o
   6  11   4         85.96         25.28        12.82 o
   7  11   4        221.13        189.69        20.99 o
   8  11   4        212.99        226.25        28.80 o
   9  11   4          5.22          9.52        16.20 o
 -11  12   4          0.82         31.19        16.02 o
 -10  12   4          2.39         31.87        15.82 o
  -9  12   4         77.48         62.47        18.07 o
  -8  12   4         11.74         26.14        12.91 o
  -7  12   4         19.40         20.35        10.49 o
  -6  12   4         21.90         27.91         9.91 o
  -5  12   4         36.67         25.45         8.56 o
  -4  12   4        100.39         85.74         8.74 o
  -3  12   4         35.04          8.97        16.33 o
  -2  12   4         84.03         74.89        23.81 o
  -1  12   4         75.65        100.78        24.68 o
   0  12   4         62.76         36.11         9.18 o
   1  12   4         37.24         23.40         7.34 o
   2  12   4         38.15         32.03         7.67 o
   3  12   4         15.93         28.56        21.07 o
   4  12   4         67.76         94.21        17.19 o
   5  12   4         39.71         82.24        17.33 o
   6  12   4         10.47         19.07         9.07 o
   7  12   4         10.64         15.79         5.10 o
   8  12   4        190.92        172.41        41.62 o
  -9  13   4        408.07        490.17       188.44 o
  -8  13   4         35.99         63.68        19.17 o
  -7  13   4         20.97         23.82        18.35 o
  -6  13   4         15.29         34.89        10.49 o
  -5  13   4          0.00         16.56         9.17 o
  -4  13   4         30.98         28.18        17.05 o
  -3  13   4          0.01         21.05        10.80 o
  -2  13   4         42.36         57.25        11.17 o
  -1  13   4         78.21         93.61        18.86 o
   0  13   4         85.92         59.56        17.15 o
   1  13   4          9.52         25.70         6.71 o
   2  13   4          0.01         36.55        11.76 o
   3  13   4          4.67         11.97        12.80 o
   4  13   4         15.95        -10.93        24.35 o
   5  13   4         24.72         49.41        11.63 o
   6  13   4          1.28          4.27         6.41 o
  -7  14   4          1.51         -5.01        10.95 o
  -6  14   4          0.03          2.63        10.86 o
  -5  14   4         14.46         -4.50        11.53 o
  -4  14   4         45.04         53.08        12.87 o
  -3  14   4          6.63         21.16         8.26 o
  -2  14   4         31.23         37.81        10.65 o
  -1  14   4         20.65         20.08         8.81 o
   0  14   4         39.63          5.79        17.47 o
   1  14   4         63.98         40.55        11.08 o
   2  14   4        104.76         99.72        19.62 o
   3  14   4         14.31          0.36        14.09 o
   4  14   4         40.61         17.55        16.45 o
 -16   1   5          1.37         -0.29         6.14 o
 -15   1   5          5.34         15.72        14.42 o
 -14   1   5         26.25         37.54         8.14 o
 -13   1   5          1.81          6.58         8.32 o
 -12   1   5          2.63         18.25         6.61 o
 -11   1   5        141.60        185.05        14.36 o
 -10   1   5         11.17         15.07         4.26 o
  -9   1   5         43.03         32.21         6.39 o
  -8   1   5          0.03          6.71         8.19 o
  -7   1   5        103.90        118.95         6.68 o
  -6   1   5         42.99         40.36         7.88 o
  -5   1   5        231.76        260.40        29.56 o
  -4   1   5         13.95         24.98         8.24 o
  -3   1   5        164.03        170.52        24.19 o
  -2   1   5        452.52        471.02        18.06 o
  -1   1   5          1.58          9.39         2.77 o
   0   1   5         30.34         28.61         6.48 o
   1   1   5        609.42        582.68         9.72 o
   2   1   5        165.96        174.05        15.45 o
   3   1   5        153.00        164.31        23.69 o
   4   1   5        312.98        334.17        17.89 o
   5   1   5          0.98         12.20        11.51 o
   6   1   5         23.09         32.56        12.09 o
   7   1   5        160.84        122.91        19.60 o
   8   1   5        254.55        204.44        13.34 o
   9   1   5         17.28         20.89         9.02 o
  10   1   5        232.88        203.46        30.58 o
  11   1   5          0.76         13.08         9.98 o
  12   1   5          1.84         20.92         6.81 o
  13   1   5         25.09         53.75        15.10 o
 -16   2   5         32.75         27.49         6.15 o
 -15   2   5          8.11         25.83         7.52 o
 -14   2   5          7.02         -1.29         9.40 o
 -13   2   5        167.82        190.86        18.69 o
 -12   2   5         59.63         61.66        11.99 o
 -11   2   5         10.51         23.93        10.65 o
 -10   2   5        112.71        135.61        12.17 o
  -9   2   5         69.01         79.23        15.19 o
  -8   2   5         17.01         35.88        14.30 o
  -7   2   5        189.48        204.08        12.13 o
  -6   2   5         11.88         21.98         5.89 o
  -5   2   5         79.30         81.08         9.73 o
  -4   2   5         76.43         80.79        13.48 o
  -3   2   5          0.18         -0.47         6.07 o
  -2   2   5          3.39          7.56         9.30 o
  -1   2   5        505.00        532.80        11.47 o
   0   2   5        179.93        196.27        15.36 o
   1   2   5         33.47         38.26         7.28 o
   2   2   5        344.72        353.87        30.79 o
   3   2   5        192.62        179.40        12.99 o
   4   2   5         58.43         52.06        10.01 o
   5   2   5         29.53         17.44         2.68 o
   6   2   5        581.44        584.04        20.85 o
   7   2   5        742.76        820.62        38.61 o
   8   2   5          0.98         10.85        10.54 o
   9   2   5        221.89        157.33        29.93 o
  10   2   5          0.67         12.71         5.56 o
  11   2   5          1.35         10.58         8.72 o
  12   2   5         31.20         66.51        13.04 o
  13   2   5        132.44        102.52        31.61 o
 -16   3   5        122.75        103.21        17.06 o
 -15   3   5        128.13         97.73        10.03 o
 -14   3   5        155.52        132.77        10.75 o
 -13   3   5         74.99         82.25        12.46 o
 -12   3   5        182.70        191.67        21.42 o
 -11   3   5          0.86          6.69         9.81 o
 -10   3   5         48.63         54.63         9.57 o
  -9   3   5        164.82        194.29        12.79 o
  -8   3   5         41.40         37.22         8.26 o
  -7   3   5        157.03        150.81        14.93 o
  -6   3   5          5.97          9.19         5.62 o
  -5   3   5          0.00          7.78         6.07 o
  -4   3   5        131.86        128.58        10.45 o
  -3   3   5        129.62        132.25         7.90 o
  -2   3   5        861.72        932.54        19.13 o
  -1   3   5         76.20         70.54        11.12 o
   0   3   5         56.47         52.98         8.57 o
   1   3   5        161.87        148.67        13.28 o
   2   3   5        311.34        353.26        15.77 o
   3   3   5         85.71        125.88        27.11 o
   4   3   5       1121.77       1225.48        25.96 o
   5   3   5       1079.15       1163.92        24.31 o
   6   3   5         99.38         86.97         8.02 o
   7   3   5         12.57          8.77         8.19 o
   8   3   5        209.65        173.71        16.50 o
   9   3   5        296.66        289.87        41.95 o
  10   3   5          0.49         16.70         7.24 o
  11   3   5          2.02         15.53        11.15 o
  12   3   5         21.26         11.61        13.73 o
  13   3   5          1.27         11.53        12.47 o
 -16   4   5         37.08         39.08         9.98 o
 -15   4   5        248.09        191.94        29.12 o
 -14   4   5        241.63        219.24        17.68 o
 -13   4   5        237.05        220.38        25.75 o
 -12   4   5         41.66         47.52         9.62 o
 -11   4   5        157.48        159.19        10.12 o
 -10   4   5        185.76        205.93        21.65 o
  -9   4   5          0.48          9.62         5.00 o
  -8   4   5         14.79         20.70         5.59 o
  -7   4   5        169.69        170.68        13.06 o
  -6   4   5          0.74         14.67         8.88 o
  -5   4   5         43.76         44.93         7.99 o
  -4   4   5        274.00        253.72        16.20 o
  -3   4   5         22.90         14.54         3.35 o
  -2   4   5         65.95         49.25        11.28 o
  -1   4   5          1.39          6.29         5.46 o
   0   4   5        255.14        257.45        19.29 o
   1   4   5         48.12         24.29         6.15 o
   2   4   5          8.69         26.32        11.82 o
   3   4   5        105.33        130.13        12.79 o
   4   4   5        173.81        182.55        10.09 o
   5   4   5        464.69        498.05        11.16 o
   6   4   5        261.34        266.21        15.54 o
   7   4   5        164.80        162.06        15.87 o
   8   4   5        159.95        167.82        15.99 o
   9   4   5         18.07         21.82         9.96 o
  10   4   5         25.59         24.18         8.33 o
  11   4   5         60.66         33.19         7.12 o
  12   4   5          0.70         -4.63         9.00 o
  13   4   5         52.01         27.77        15.45 o
 -16   5   5          0.55          5.63         7.30 o
 -15   5   5         18.58          7.42         5.80 o
 -14   5   5        174.52        139.48        19.30 o
 -13   5   5          6.50         -4.94         7.15 o
 -12   5   5          0.07         -0.93         9.69 o
 -11   5   5         21.45          8.02        18.15 o
 -10   5   5         67.08         76.53        16.85 o
  -9   5   5        345.84        357.55        29.27 o
  -8   5   5        866.60        939.83        30.54 o
  -7   5   5        352.97        353.42        43.22 o
  -6   5   5        541.74        536.39        30.27 o
  -5   5   5         34.47         28.69         6.37 o
  -4   5   5        311.13        292.11         9.96 o
  -3   5   5         63.49         59.46        13.61 o
  -2   5   5        599.90        588.78        22.13 o
  -1   5   5        138.71        131.26        19.56 o
   0   5   5        249.96        225.53        24.15 o
   1   5   5        540.49        509.42        13.22 o
   2   5   5         19.64         25.75         6.70 o
   3   5   5          1.87         19.51         9.81 o
   4   5   5        130.75        131.38        12.57 o
   5   5   5          8.77          0.42        19.29 o
   6   5   5         41.84         45.78        12.81 o
   7   5   5          0.17         -9.22         9.59 o
   8   5   5         64.55         69.84        11.12 o
   9   5   5         78.03        173.07        32.52 o
  10   5   5          0.06         27.59        11.75 o
  11   5   5          1.15         -9.34        21.97 o
  12   5   5          0.99         50.13        16.43 o
 -15   6   5        171.03        182.88        39.22 o
 -14   6   5          0.78          8.35        18.61 o
 -13   6   5          6.55         27.88         9.60 o
 -12   6   5        129.27        133.56        27.68 o
 -11   6   5         22.19         27.87         8.26 o
 -10   6   5        105.35        129.08        28.85 o
  -9   6   5        122.22        113.84        15.71 o
  -8   6   5         26.41         47.42        18.38 o
  -7   6   5         78.19         66.09        10.56 o
  -6   6   5        515.01        552.62        31.88 o
  -5   6   5        270.72        288.73        33.43 o
  -4   6   5        511.95        551.24        29.36 o
  -3   6   5          0.27         10.20        21.33 o
  -2   6   5        353.70        359.85        22.79 o
  -1   6   5        311.94        282.94        58.97 o
   0   6   5         86.74         80.44        12.71 o
   1   6   5          4.42          2.08         5.08 o
   2   6   5          3.51         22.94         5.53 o
   3   6   5          9.59         19.77         7.66 o
   4   6   5        436.28        492.42        20.68 o
   5   6   5         75.37         68.63         6.44 o
   6   6   5          1.52          7.41         8.71 o
   7   6   5         73.85         59.61        12.64 o
   8   6   5        262.79        205.41        34.65 o
   9   6   5        159.41        152.96        45.82 o
  10   6   5         65.97         42.55        13.46 o
  11   6   5          7.32         38.76         9.87 o
  12   6   5         87.39         88.21        39.20 o
 -14   7   5        384.52        280.53        62.87 o
 -13   7   5         36.03         67.36         8.85 o
 -12   7   5          4.19          9.99         5.77 o
 -11   7   5         10.75          5.13        15.51 o
 -10   7   5         58.64         55.42        11.20 o
  -9   7   5         17.98         11.88         8.98 o
  -8   7   5         18.77         24.64        10.79 o
  -7   7   5        812.26        848.69        61.79 o
  -6   7   5        249.20        250.26        39.33 o
  -5   7   5         29.75         23.09        12.82 o
  -4   7   5        135.95        152.01        12.49 o
  -3   7   5        397.03        416.70        25.47 o
  -2   7   5         82.13         45.09        27.55 o
  -1   7   5        119.86        123.75        18.24 o
   0   7   5        259.42        268.16        14.17 o
   1   7   5         26.02         35.70         8.13 o
   2   7   5        730.59        684.46        42.49 o
   3   7   5         26.46         41.92        10.55 o
   4   7   5        513.35        534.89        37.70 o
   5   7   5        519.44        582.49        15.85 o
   6   7   5         73.92        110.34        14.08 o
   7   7   5        131.71        107.99        13.62 o
   8   7   5          9.67          6.33        11.30 o
   9   7   5         88.53         70.87        25.92 o
  10   7   5          6.68         31.48        16.54 o
  11   7   5        103.63         58.50        43.78 o
 -14   8   5          2.29         12.17         8.83 o
 -13   8   5         10.90         14.95        12.33 o
 -12   8   5         29.16         -0.35         6.48 o
 -11   8   5         18.35         23.81        15.60 o
 -10   8   5        127.29        135.11        19.36 o
  -9   8   5        183.66        152.77        28.77 o
  -8   8   5        192.72        212.26        28.66 o
  -7   8   5         21.52         19.22        15.75 o
  -6   8   5        192.51        143.70        20.43 o
  -5   8   5         45.85         51.73        15.11 o
  -4   8   5          5.61         -6.27         8.64 o
  -3   8   5        232.55        277.37        24.16 o
  -2   8   5        116.34        107.59        14.49 o
  -1   8   5        107.84        124.01        18.08 o
   0   8   5         42.00         37.28         8.12 o
   1   8   5          0.09          4.09         6.00 o
   2   8   5          8.15         18.89         8.04 o
   3   8   5        904.80        966.50        63.65 o
   4   8   5        387.31        413.33        21.03 o
   5   8   5          5.16          4.58        11.29 o
   6   8   5         98.82         93.46        22.94 o
   7   8   5         36.22         37.93        15.45 o
   8   8   5          0.39         13.76        10.67 o
   9   8   5          5.62          1.00        10.46 o
  10   8   5          0.04         16.70        17.10 o
 -13   9   5         16.63         28.84         9.77 o
 -12   9   5          0.78        -11.94        11.94 o
 -11   9   5          9.70         23.99        19.36 o
 -10   9   5          4.07         -3.16        11.92 o
  -9   9   5         13.76         -6.07        12.05 o
  -8   9   5         76.70         58.89        22.85 o
  -7   9   5          0.62         15.47        12.67 o
  -6   9   5         77.62         53.42        21.63 o
  -5   9   5         13.67         14.06         9.29 o
  -4   9   5         18.59         26.47        19.13 o
  -3   9   5         41.77         33.11        10.83 o
  -2   9   5         55.53         70.39        11.85 o
  -1   9   5        153.89        155.41        21.31 o
   0   9   5         39.64         54.99        14.26 o
   1   9   5         24.81         13.96         8.79 o
   2   9   5         12.19          4.59        17.49 o
   3   9   5         28.97         43.81         8.45 o
   4   9   5        662.72        653.43        43.88 o
   5   9   5         15.14          1.57         9.52 o
   6   9   5         58.95         41.97         9.27 o
   7   9   5         55.02         72.54        23.81 o
   8   9   5         20.95         29.13        10.11 o
   9   9   5         51.01         53.76        16.19 o
  10   9   5         51.42         81.33        25.73 o
 -12  10   5          3.86         18.53        16.07 o
 -11  10   5        159.43        132.11        48.40 o
 -10  10   5        320.54        341.58        49.72 o
  -9  10   5        380.47        418.21        25.70 o
  -8  10   5         12.74         32.44        16.13 o
  -7  10   5        287.16        303.55        43.83 o
  -6  10   5        101.74        140.06        38.07 o
  -5  10   5        734.36        846.59        52.97 o
  -4  10   5        182.22        182.57        19.46 o
  -3  10   5        537.23        562.88        60.18 o
  -2  10   5        280.20        303.48        22.90 o
  -1  10   5        176.06        189.55        21.60 o
   0  10   5        136.43        132.25        17.18 o
   1  10   5        401.00        398.35        30.65 o
   2  10   5         37.67         65.16        19.64 o
   3  10   5         78.25         76.07         8.00 o
   4  10   5        264.65        221.06        23.25 o
   5  10   5         28.57         25.99        12.27 o
   6  10   5          0.10          3.13        11.89 o
   7  10   5          1.09         30.15         9.15 o
   8  10   5          9.73         -4.48        28.75 o
   9  10   5          0.13         -6.79         6.79 o
 -11  11   5        186.89        118.21        55.15 o
 -10  11   5        197.87        249.12        62.18 o
  -9  11   5         94.79         79.86        10.55 o
  -8  11   5        241.44        249.24        35.64 o
  -7  11   5         62.59         75.49        14.62 o
  -6  11   5        171.39        167.57        27.41 o
  -5  11   5         55.95         60.71        18.51 o
  -4  11   5        387.48        350.71        30.72 o
  -3  11   5         26.92         11.93         8.41 o
  -2  11   5          1.36         10.53         8.02 o
  -1  11   5         48.03         29.33        10.38 o
   0  11   5         37.33         33.62         9.81 o
   1  11   5        195.49        193.00        38.93 o
   2  11   5         88.39         89.71        10.27 o
   3  11   5          1.59         36.73         9.68 o
   4  11   5         11.42         18.10         8.62 o
   5  11   5        118.71        129.81        29.61 o
   6  11   5         29.61         16.36        15.62 o
   7  11   5         46.15         40.43        16.84 o
  -9  12   5         37.39         30.31        13.71 o
  -8  12   5        207.53        134.47        40.64 o
  -7  12   5        266.98        218.66        27.41 o
  -6  12   5         18.33         22.84         8.55 o
  -5  12   5          0.72         25.33         9.56 o
  -4  12   5          0.01         16.41         7.78 o
  -3  12   5        426.70        386.99        64.39 o
  -2  12   5         65.91         62.40        23.39 o
  -1  12   5        227.88        191.74        17.68 o
   0  12   5        114.58        111.73        14.10 o
   1  12   5         78.73         66.49        13.30 o
   2  12   5        106.35         89.33        13.11 o
   3  12   5         83.73         34.78        13.68 o
   4  12   5         92.60         74.92        16.59 o
   5  12   5         19.19         20.09         8.86 o
   6  12   5          4.65         25.64        11.60 o
  -7  13   5         81.24         97.06        41.44 o
  -6  13   5        105.18         80.13        17.03 o
  -5  13   5         15.23          2.03         5.36 o
  -4  13   5          2.84          1.30        10.81 o
  -3  13   5         28.88         27.28         8.34 o
  -2  13   5          2.28          8.27        14.50 o
  -1  13   5         22.65         26.19        10.23 o
   0  13   5         21.64         33.80        23.95 o
   1  13   5          0.12          0.83        22.75 o
   2  13   5          2.72         37.94        11.40 o
   3  13   5          4.65         13.63         7.87 o
   4  13   5          1.48         35.25        11.98 o
  -2  14   5          8.22         33.15        11.00 o
  -1  14   5         64.69         57.88        18.36 o
 -16   0   6          1.09         15.09        13.71 o
 -15   0   6          6.36         14.45         8.73 o
 -14   0   6        152.38        172.85        14.97 o
 -13   0   6         25.22         29.52         9.28 o
 -12   0   6        113.13        107.90        17.12 o
 -11   0   6          2.12          0.79        12.13 o
 -10   0   6        118.75        142.38        11.46 o
  -9   0   6        445.62        485.55        57.55 o
  -8   0   6         11.19         21.14        14.95 o
  -7   0   6         33.68         67.49        20.46 o
  -6   0   6       2263.34       2516.75        59.09 o
  -5   0   6       1127.44       1192.35        41.21 o
  -3   0   6        406.64        478.28        46.15 o
  -2   0   6        146.46        129.89        12.54 o
  -1   0   6         65.58         65.51        10.13 o
   0   0   6        162.71        130.92        18.43 o
   1   0   6        358.02        356.53        22.97 o
   2   0   6         24.45         42.54        12.09 o
   3   0   6        119.00        120.57         4.33 o
   4   0   6         52.62         77.73        12.45 o
   5   0   6          1.81         13.87        11.21 o
   6   0   6         13.37          9.91        15.36 o
   7   0   6         21.60         -6.84         6.84 o
   8   0   6          0.69         -7.08         7.08 o
   9   0   6        244.45        166.03        33.85 o
  10   0   6         63.10         61.42         8.08 o
  11   0   6         56.20         49.33        14.26 o
 -15   1   6          9.97         37.92        14.40 o
 -14   1   6         27.35         32.50        12.17 o
 -13   1   6        581.23        535.09        44.52 o
 -12   1   6         42.66         60.48         9.31 o
 -11   1   6         68.28         77.95         9.99 o
 -10   1   6         32.40         30.61         9.69 o
  -9   1   6         53.91         57.32         8.50 o
  -8   1   6         12.00         16.13        12.48 o
  -7   1   6       3314.87       3599.92        59.00 o
  -6   1   6       1958.20       1985.60        36.20 o
  -5   1   6        141.65        139.24        13.73 o
  -4   1   6         54.87         66.73        12.47 o
  -3   1   6          7.10         34.27         8.46 o
  -2   1   6        372.37        375.95        30.28 o
  -1   1   6        101.27        108.32        11.24 o
   0   1   6        402.26        381.89        22.35 o
   1   1   6         23.72         18.06         7.78 o
   2   1   6        154.61        151.82         6.93 o
   3   1   6         54.14          2.30        46.48 o
   4   1   6        184.63        227.37        25.99 o
   5   1   6         16.20         23.30         6.38 o
   6   1   6         12.46         15.48        12.36 o
   7   1   6          3.21         31.61        25.15 o
   8   1   6         13.88         19.46        13.17 o
   9   1   6         63.24         50.56        13.70 o
  10   1   6        115.75        110.93        14.92 o
  11   1   6         18.58         26.08        10.58 o
 -15   2   6        199.51        181.21        31.37 o
 -14   2   6        157.16        135.20        14.22 o
 -13   2   6         32.73         21.06        11.25 o
 -12   2   6         17.21         42.84        11.83 o
 -11   2   6          0.49         24.70         7.43 o
 -10   2   6         12.39         13.97         8.72 o
  -9   2   6         30.09         43.85         5.68 o
  -8   2   6        265.05        258.34        15.72 o
  -7   2   6         18.76         27.12         6.33 o
  -6   2   6        109.95        112.83         7.70 o
  -5   2   6          0.85         17.21         5.26 o
  -4   2   6         32.16         34.76        14.34 o
  -3   2   6          7.71         16.44        16.31 o
  -2   2   6         55.67         61.63        12.31 o
  -1   2   6         47.75         37.99        23.94 o
   0   2   6        231.94        223.70        19.51 o
   1   2   6        165.55        178.93        12.64 o
   2   2   6         44.20         46.34        11.69 o
   3   2   6          4.68         11.10        12.19 o
   4   2   6        777.55        866.90        55.50 o
   5   2   6          0.69         -0.58         4.43 o
   6   2   6        197.48        188.03        23.13 o
   7   2   6         36.28         52.00        29.64 o
   8   2   6        202.16        188.11        34.23 o
   9   2   6         24.31         50.62        22.99 o
  10   2   6         11.46         33.32        10.40 o
  11   2   6          8.14         21.35         9.26 o
 -15   3   6          0.64        -14.42        16.93 o
 -14   3   6          4.04         -5.61         5.61 o
 -13   3   6         44.31         47.06         6.82 o
 -12   3   6         11.15         16.56        11.91 o
 -11   3   6         21.87         17.19         9.88 o
 -10   3   6          3.65          5.02        12.84 o
  -9   3   6         10.33         12.31        12.59 o
  -8   3   6        210.52        195.47        18.85 o
  -7   3   6          4.35         12.18         4.01 o
  -6   3   6          1.76          3.77         6.82 o
  -5   3   6         25.28         24.11         7.33 o
  -4   3   6          0.00         10.10         6.89 o
  -3   3   6        125.17        120.80        11.06 o
  -2   3   6         41.34         50.06        10.28 o
  -1   3   6          1.43          9.86        10.77 o
   0   3   6         82.95         68.01        10.70 o
   1   3   6         58.59         62.51        11.43 o
   2   3   6          6.08         19.27        15.26 o
   3   3   6        155.87        163.46        18.30 o
   4   3   6         16.24         40.78        25.10 o
   5   3   6         28.15         29.87         8.12 o
   6   3   6       1247.54       1371.88        35.82 o
   7   3   6          0.45         11.48        19.85 o
   8   3   6          5.91         16.24        17.73 o
   9   3   6          5.74          8.59        19.34 o
  10   3   6         71.22         83.00        16.58 o
  11   3   6          3.19         30.02        12.43 o
 -15   4   6          0.81         -5.41        24.09 o
 -14   4   6         10.94         18.90        10.97 o
 -13   4   6          0.73         15.63         6.74 o
 -12   4   6          2.54          4.28         6.95 o
 -11   4   6        227.03        232.28        22.82 o
 -10   4   6          6.11         11.96         9.25 o
  -9   4   6        124.21        133.44        10.05 o
  -8   4   6        311.92        348.21        23.07 o
  -7   4   6          1.92         -4.55         7.05 o
  -6   4   6         58.36         49.72        11.33 o
  -5   4   6         33.54         33.87         6.33 o
  -4   4   6         42.43         30.28        11.29 o
  -3   4   6         16.56         11.18         4.07 o
  -2   4   6        366.91        384.78        20.99 o
  -1   4   6        668.41        734.20        13.48 o
   0   4   6         11.71         17.10         9.93 o
   1   4   6          0.02         19.57        11.26 o
   2   4   6        102.44        113.09        12.04 o
   3   4   6         69.14         70.44        10.04 o
   4   4   6         32.37         55.06        21.94 o
   5   4   6       2124.44       2466.52        48.35 o
   6   4   6          5.39         12.88         4.39 o
   7   4   6         43.38          4.04        13.91 o
   8   4   6          1.52          1.22         4.52 o
   9   4   6        177.46        176.24        26.77 o
  10   4   6          1.92         15.28        36.29 o
  11   4   6          3.46         -0.62         8.65 o
 -14   5   6         10.29         10.68        10.15 o
 -13   5   6          5.45         -5.53         5.78 o
 -12   5   6          8.61          9.13         7.93 o
 -11   5   6        224.75        211.11        21.17 o
 -10   5   6          6.14          9.25         9.40 o
  -9   5   6        149.15        147.63        13.60 o
  -8   5   6          2.52         11.94         8.71 o
  -7   5   6        127.60         93.53         9.98 o
  -6   5   6        397.38        370.91        27.17 o
  -5   5   6        108.00        116.85        14.30 o
  -4   5   6        721.00        779.44        23.86 o
  -3   5   6         13.66         10.24         5.54 o
  -2   5   6         13.76         19.79         7.27 o
  -1   5   6          0.47          4.50         5.48 o
   0   5   6         14.17         12.37         5.62 o
   1   5   6          4.07         11.08        13.48 o
   2   5   6         21.10         35.28        16.97 o
   3   5   6        196.99        194.83        17.19 o
   4   5   6        278.87        339.43        41.04 o
   5   5   6        214.54        192.77        13.58 o
   6   5   6          0.01          6.84         7.55 o
   7   5   6          8.46         17.52        14.41 o
   8   5   6         12.73         28.82       222.42 o
   9   5   6          0.11         24.49        13.12 o
  10   5   6          8.40         36.69        14.02 o
 -14   6   6          6.66         17.57        20.18 o
 -13   6   6         24.89         18.94        12.16 o
 -12   6   6         72.02         63.14         7.34 o
 -11   6   6          0.68         11.41        17.36 o
 -10   6   6         26.10         19.08        17.15 o
  -9   6   6        191.91        182.09        16.17 o
  -8   6   6        135.24        104.32        18.04 o
  -7   6   6         80.04         79.66        17.43 o
  -6   6   6         81.73         78.67         8.03 o
  -5   6   6        113.02         99.66        18.10 o
  -4   6   6        537.31        532.22        44.27 o
  -3   6   6        174.20        166.05        23.63 o
  -2   6   6        280.43        269.31        12.63 o
  -1   6   6         10.65          5.40        12.13 o
   0   6   6         52.91         76.47        10.54 o
   1   6   6         13.01         16.29         8.06 o
   2   6   6         75.94        124.23        17.37 o
   3   6   6         14.73         26.00        10.45 o
   4   6   6        187.90        175.32        14.19 o
   5   6   6          0.44         15.81        11.91 o
   6   6   6          0.37          3.48        18.79 o
   7   6   6         43.15         17.27         7.17 o
   8   6   6        113.00        122.13        15.47 o
   9   6   6         20.72         22.40         8.64 o
  10   6   6         11.71         19.86         9.01 o
 -13   7   6          7.35         12.86         7.82 o
 -12   7   6          0.47          3.41         9.54 o
 -11   7   6         35.57         42.89         6.45 o
 -10   7   6          3.54         12.86         9.11 o
  -9   7   6         38.63         17.71        13.30 o
  -8   7   6         17.47         13.89         9.05 o
  -7   7   6          0.26          5.97         8.26 o
  -6   7   6         85.28         59.88        16.99 o
  -5   7   6        273.79        220.95        25.97 o
  -4   7   6          0.44         14.32         8.58 o
  -3   7   6        280.54        330.42        56.17 o
  -2   7   6         22.81         33.85        12.30 o
  -1   7   6          1.20         -2.26        14.24 o
   0   7   6        125.10        117.95        14.44 o
   1   7   6         29.38         23.60        13.51 o
   2   7   6        567.43        621.97        22.51 o
   3   7   6        547.10        596.30        39.01 o
   4   7   6         31.35         21.08        15.19 o
   5   7   6         17.87         31.43         8.14 o
   6   7   6          0.10         20.67        12.93 o
   7   7   6        258.56        182.06        35.90 o
   8   7   6         10.36          1.84         4.40 o
   9   7   6        110.86         84.88        19.16 o
 -12   8   6         13.88          9.57         8.17 o
 -11   8   6         14.92         25.82        10.07 o
 -10   8   6          2.57          5.35         5.23 o
  -9   8   6         30.99         29.84         8.64 o
  -8   8   6          3.90          9.35        21.59 o
  -7   8   6          6.09         14.70        11.17 o
  -6   8   6         92.86         86.52        22.57 o
  -5   8   6         48.62         89.34        24.24 o
  -4   8   6         29.59         51.94        15.92 o
  -3   8   6         84.34         91.27        16.34 o
  -2   8   6         46.01         60.02        16.96 o
  -1   8   6         11.31         45.54        31.04 o
   0   8   6        190.91        176.72        18.87 o
   1   8   6         27.42         25.85        10.47 o
   2   8   6         31.01         35.46        11.17 o
   3   8   6        168.23        156.28        20.25 o
   4   8   6        173.62        175.33        21.77 o
   5   8   6          0.50          4.65        12.79 o
   6   8   6          0.01         41.55        13.41 o
   7   8   6         53.36         49.28        13.71 o
   8   8   6         62.07         33.13        10.17 o
 -11   9   6          2.93         26.28         7.34 o
 -10   9   6        133.33        161.90        25.15 o
  -9   9   6         23.69          3.28         8.62 o
  -8   9   6         24.37         24.21        18.06 o
  -7   9   6         74.90         68.99        14.59 o
  -6   9   6         22.81         44.61        17.72 o
  -5   9   6         13.74         31.93        12.65 o
  -4   9   6         60.56         76.96        36.54 o
  -3   9   6         43.83         41.80        12.28 o
  -2   9   6          6.32         17.94        15.82 o
  -1   9   6          0.36          7.46        30.06 o
   0   9   6          4.91         26.31         8.99 o
   1   9   6        179.91        165.84        16.94 o
   2   9   6          2.76          8.65        18.58 o
   3   9   6          0.64         14.21        16.67 o
   4   9   6         16.27         12.30        14.55 o
   5   9   6          3.09         -6.40         6.40 o
   6   9   6        102.28         85.62        12.58 o
   7   9   6        338.28        263.53        67.44 o
 -10  10   6         13.17         66.86        29.72 o
  -9  10   6        109.52        121.23        37.33 o
  -8  10   6        254.10        198.76        49.48 o
  -7  10   6          0.00         -5.95         8.07 o
  -6  10   6         59.46         84.00        13.34 o
  -5  10   6        210.53        191.99        19.90 o
  -4  10   6        429.27        429.77        35.48 o
  -3  10   6         38.54         36.56        10.47 o
  -2  10   6         26.80         31.17        12.13 o
  -1  10   6         17.23         15.37         6.51 o
   0  10   6         31.74         31.94        10.00 o
   1  10   6         72.11         61.93        10.49 o
   2  10   6         30.66         33.94        12.70 o
   3  10   6          5.87         23.79         8.77 o
   4  10   6         57.86         55.88        13.59 o
   5  10   6          8.63          8.50        16.86 o
   6  10   6          9.20         17.11        19.51 o
  -9  11   6         77.60         57.49        21.05 o
  -8  11   6         51.66         51.16        11.84 o
  -7  11   6         13.57          8.47         7.87 o
  -6  11   6         23.64         13.62         7.32 o
  -5  11   6         39.52         50.38        14.53 o
  -4  11   6        195.55        206.00        33.97 o
  -3  11   6          2.20         -1.85         9.69 o
  -2  11   6          4.52         35.57        10.48 o
  -1  11   6         71.26         38.99        11.84 o
   0  11   6          0.96         -1.58        10.08 o
   1  11   6          4.66          4.79        25.65 o
   2  11   6         26.37         31.99        11.47 o
   3  11   6         29.46         17.90        17.87 o
   4  11   6         31.57         42.17        13.13 o
   5  11   6          1.63          7.56        13.76 o
  -6  12   6         21.41         12.51         7.76 o
  -5  12   6         16.64         37.29        11.18 o
  -4  12   6         32.70         29.67        25.51 o
  -3  12   6         37.47         29.31        10.24 o
  -2  12   6         17.69         39.35        15.93 o
  -1  12   6         10.28         24.17        11.88 o
   0  12   6          0.01         42.76        13.18 o
   1  12   6          0.48          3.67         5.81 o
   2  12   6          5.67         13.04        19.60 o
 -14   1   7         42.79         39.75        10.80 o
 -13   1   7          1.59          2.55        12.42 o
 -12   1   7          7.57         35.42        14.86 o
 -11   1   7          9.88         19.42        11.76 o
 -10   1   7          6.25         18.90         7.75 o
  -9   1   7        145.45        139.14        23.83 o
  -8   1   7         46.05         31.14        13.97 o
  -7   1   7         68.39         48.32        13.15 o
  -6   1   7         37.15         29.90        16.57 o
  -5   1   7         18.92         17.05         8.49 o
  -4   1   7          3.71          4.12        10.18 o
  -3   1   7        131.07        148.39        19.31 o
  -2   1   7        121.81        119.59        10.96 o
  -1   1   7         54.65         60.55        10.74 o
   0   1   7        365.07        422.52        39.46 o
   1   1   7         27.72         38.26        12.60 o
   2   1   7        312.69        385.14       104.98 o
   3   1   7        296.04        299.60        62.80 o
   4   1   7        876.24        980.92       117.91 o
   5   1   7         75.91         91.51         8.52 o
   6   1   7          1.75          4.44        23.78 o
   7   1   7         40.51         43.28         6.87 o
   8   1   7          2.69         -2.31         5.92 o
   9   1   7          3.24         23.61        10.63 o
 -14   2   7         17.24         15.06         7.92 o
 -13   2   7         25.46         22.70        12.38 o
 -12   2   7          0.05         -8.01         8.01 o
 -11   2   7         68.74         83.19        14.68 o
 -10   2   7         14.71         21.93        11.50 o
  -9   2   7          1.98         -6.51         6.51 o
  -8   2   7          4.38         25.71        10.95 o
  -7   2   7        175.39        176.73        40.01 o
  -6   2   7         34.74         28.24         8.39 o
  -5   2   7          2.30         46.98        20.37 o
  -4   2   7          5.59         18.18        17.65 o
  -3   2   7          8.81          8.38        10.06 o
  -2   2   7         44.13         38.41         6.28 o
  -1   2   7        238.88        190.73        20.30 o
   0   2   7         60.97         74.88        10.02 o
   1   2   7         60.05         32.68        31.91 o
   2   2   7          0.06         18.67        13.50 o
   3   2   7        302.21        282.61        32.75 o
   4   2   7          0.72         14.49         8.19 o
   5   2   7        221.40        239.66        19.82 o
   6   2   7         68.97         54.86         9.46 o
   7   2   7         35.93         30.72        12.67 o
   8   2   7         69.57         72.63         8.69 o
   9   2   7         22.10         39.46        16.04 o
 -14   3   7         10.35          6.52         4.64 o
 -13   3   7          4.63          0.96        18.58 o
 -12   3   7          2.26          5.06         8.96 o
 -11   3   7         36.19         28.89         9.74 o
 -10   3   7          2.63          5.47        10.03 o
  -9   3   7         67.38         85.68        16.07 o
  -8   3   7        268.43        294.23        20.18 o
  -7   3   7         19.18         24.80        10.02 o
  -6   3   7          0.36          9.02        10.23 o
  -5   3   7          0.01         13.50         6.66 o
  -4   3   7          0.20          6.73         7.79 o
  -3   3   7         54.17         52.66         7.14 o
  -2   3   7          2.98         14.28        12.21 o
  -1   3   7         15.93         17.26        19.74 o
   0   3   7          4.36          4.58        25.80 o
   1   3   7         31.59         37.43        10.65 o
   2   3   7         20.40         33.60         9.04 o
   3   3   7        511.27        594.24        48.12 o
   4   3   7        309.71        315.41        28.11 o
   5   3   7        197.37        190.68        21.53 o
   6   3   7        106.66        100.38         9.91 o
   7   3   7        129.19        117.12        24.10 o
   8   3   7         71.71         78.92        48.22 o
   9   3   7          0.04         13.26        51.57 o
 -13   4   7          9.08         17.50         6.40 o
 -12   4   7          0.28          3.19        10.18 o
 -11   4   7         41.52         70.27        21.47 o
 -10   4   7        157.98        141.12        21.28 o
  -9   4   7         37.74         34.23         8.15 o
  -8   4   7        342.72        321.17        22.73 o
  -7   4   7        330.00        312.35        32.23 o
  -6   4   7        161.03        162.20        15.81 o
  -5   4   7         42.12         65.89        20.52 o
  -4   4   7        262.65        259.00        19.27 o
  -3   4   7          1.83          4.26         6.09 o
  -2   4   7        149.86        116.16        21.69 o
  -1   4   7          0.40         15.47         9.90 o
   0   4   7         95.00        128.74        38.05 o
   1   4   7         41.12         26.81        13.89 o
   2   4   7        219.84        253.83        20.57 o
   3   4   7        223.00        199.32        17.54 o
   4   4   7          6.46          6.42        42.10 o
   5   4   7         15.22         31.90        18.61 o
   6   4   7         19.90         32.38         9.90 o
   7   4   7         69.56         51.90        22.27 o
   8   4   7         52.33         53.65        14.17 o
   9   4   7         33.19         54.45        39.94 o
 -13   5   7        199.64        159.81        53.64 o
 -12   5   7         51.50         35.88         8.54 o
 -11   5   7          1.96          9.24        11.16 o
 -10   5   7          8.79         19.79         7.36 o
  -9   5   7         21.08         17.03         8.50 o
  -8   5   7        153.46        138.24        25.55 o
  -7   5   7         56.21         38.21        15.60 o
  -6   5   7        133.32        118.86        22.23 o
  -5   5   7          8.33          7.20         4.64 o
  -4   5   7         89.02         78.38        15.19 o
  -3   5   7         95.68        114.95         8.85 o
  -2   5   7        205.02        193.60        26.33 o
  -1   5   7          5.09         26.11        13.71 o
   0   5   7         32.18         40.30         8.81 o
   1   5   7          1.55         13.81        17.98 o
   2   5   7         14.80         38.10        15.28 o
   3   5   7         26.31         59.48        12.12 o
   4   5   7        100.38         65.58        20.42 o
   5   5   7         31.60         45.34        13.04 o
   6   5   7          0.01         -9.81         9.81 o
   7   5   7          0.33         20.38        74.70 o
   8   5   7          0.03         33.04        13.39 o
 -12   6   7         15.98         27.40        11.07 o
 -11   6   7         94.43         62.84        17.09 o
 -10   6   7        113.09        108.16        22.26 o
  -9   6   7          7.40          3.04         6.95 o
  -8   6   7          3.26         15.27        11.42 o
  -7   6   7          1.48         -7.50         7.50 o
  -6   6   7         46.93         17.67         7.86 o
  -5   6   7         54.82         56.09        15.36 o
  -4   6   7         19.31         12.54        11.52 o
  -3   6   7         94.34         87.70        24.44 o
  -2   6   7         38.70         54.91        15.41 o
  -1   6   7        157.47        168.11        19.34 o
   0   6   7         66.15         52.30        14.87 o
   1   6   7          7.25         11.00        25.26 o
   2   6   7        326.08        306.32        20.79 o
   3   6   7         60.64         91.17        48.56 o
   4   6   7        177.38        128.80        21.72 o
   5   6   7          4.38         24.08        10.59 o
   6   6   7          4.63         22.00        14.05 o
   7   6   7          4.41         26.85        12.64 o
 -11   7   7         70.23         44.08        14.90 o
 -10   7   7         32.53          4.35         8.72 o
  -9   7   7          4.66         55.61        25.40 o
  -8   7   7          7.04         10.17         8.36 o
  -7   7   7          0.49          1.19        21.72 o
  -6   7   7         63.66         -7.88         7.88 o
  -5   7   7         49.25         26.28         8.64 o
  -4   7   7         28.68         38.23        14.37 o
  -3   7   7        135.74         87.21        20.45 o
  -2   7   7         32.44         17.37         8.24 o
  -1   7   7          2.83         15.96        19.69 o
   0   7   7          0.01         20.90        15.75 o
   1   7   7        451.04        447.12        27.69 o
   2   7   7         80.75        102.12         9.43 o
   3   7   7         13.54         57.66        17.32 o
   4   7   7          2.01         35.94        10.48 o
   5   7   7         66.03         69.02        17.83 o
   6   7   7         17.25         19.94        24.78 o
   7   7   7         78.53         85.57        36.20 o
 -10   8   7          8.36         29.06        22.05 o
  -9   8   7         46.68         44.07        12.94 o
  -8   8   7         49.59         61.25        13.11 o
  -7   8   7          6.56         40.96         7.69 o
  -6   8   7        105.74         69.71         8.25 o
  -5   8   7        100.69        106.91        20.63 o
  -4   8   7        211.02        186.81        41.67 o
  -3   8   7         35.80         27.52        11.64 o
  -2   8   7        279.18        244.17        21.22 o
  -1   8   7         25.37         36.12        15.31 o
   0   8   7         60.53         71.97         8.14 o
   1   8   7        185.90        181.39        25.02 o
   2   8   7        438.45        457.83        33.91 o
   3   8   7        124.93        115.46        13.73 o
   4   8   7         47.26         30.69        36.22 o
   5   8   7          3.22         42.75        21.38 o
   6   8   7         72.07         91.29        26.20 o
  -9   9   7          0.49         27.27         9.80 o
  -8   9   7          2.39         32.61        11.07 o
  -7   9   7         84.98         57.28        12.68 o
  -6   9   7         16.67         13.27        10.99 o
  -5   9   7        526.13        595.28        80.00 o
  -4   9   7         26.54         30.99         8.58 o
  -3   9   7         83.43         74.11        11.40 o
  -2   9   7          0.58         13.19         8.99 o
  -1   9   7         17.90         15.89         8.16 o
   0   9   7         39.75         44.20        13.01 o
   1   9   7         46.10         41.14        12.21 o
   2   9   7        192.81        229.98        20.24 o
   3   9   7          4.11         21.70        18.25 o
   4   9   7         36.88         34.56        52.29 o
  -7  10   7         15.34         12.90         7.62 o
  -6  10   7         47.13         46.25        14.06 o
  -5  10   7         39.13         20.66        21.15 o
  -4  10   7          8.76          0.43         6.61 o
  -3  10   7        121.15        130.09        24.48 o
  -2  10   7         32.86         23.64         7.89 o
  -1  10   7         51.49         32.22        10.14 o
   0  10   7         72.40         86.15        16.25 o
   1  10   7          8.61         13.66        13.58 o
   2  10   7         77.45         88.56        32.72 o
   3  10   7          9.84         28.69        36.06 o
  -4  11   7        133.63         91.32        30.49 o
  -3  11   7        184.30        215.44        59.03 o
  -2  11   7         11.97          1.81         7.43 o
  -1  11   7        129.64         83.93        25.94 o
 -12   0   8         30.09         21.84        15.82 o
 -11   0   8          2.45         -1.58         9.29 o
 -10   0   8        553.17        450.65        73.99 o
  -9   0   8        970.15        926.95        59.73 o
  -8   0   8       1054.63       1022.28        42.48 o
  -7   0   8          7.84         22.35        13.09 o
  -6   0   8         18.86         12.40         7.41 o
  -5   0   8          0.29         58.23        23.75 o
  -4   0   8        197.83        164.20        62.23 o
  -3   0   8         80.95         62.79        12.17 o
  -2   0   8        318.35        290.78        45.39 o
  -1   0   8         48.22         26.65        17.64 o
   0   0   8         74.92         43.32        19.30 o
   2   0   8        109.68         95.31        33.16 o
   3   0   8         76.23         73.16        17.22 o
   4   0   8        221.03        201.21        45.30 o
   5   0   8          8.44         15.75        16.65 o
   6   0   8         43.90         34.36        36.11 o
   7   0   8          5.74         12.14        10.58 o
 -12   1   8          7.15          9.20        12.55 o
 -11   1   8         47.95         35.72        15.78 o
 -10   1   8         43.56         35.60        10.16 o
  -9   1   8          1.08         15.30        31.07 o
  -8   1   8       1008.72       1075.37        53.71 o
  -6   1   8         54.91         76.22        13.35 o
  -5   1   8         10.37         14.92         9.67 o
  -4   1   8         26.31         32.00         6.97 o
  -3   1   8          7.21         28.80        18.38 o
  -2   1   8        103.22         68.85         8.47 o
  -1   1   8         95.65        117.94        19.87 o
   0   1   8          0.53         -6.26        27.22 o
   1   1   8         55.82         51.74        88.74 o
   2   1   8        116.52        127.72        23.82 o
   3   1   8         47.38         34.60         8.04 o
   4   1   8        193.52        154.69        14.48 o
   5   1   8         32.48         40.39        18.04 o
   6   1   8          1.12          4.65         7.08 o
   7   1   8          9.13         -6.33        14.47 o
 -12   2   8          6.10         29.76        15.01 o
 -11   2   8         10.72         27.13        12.62 o
 -10   2   8         95.39        119.12        42.22 o
  -9   2   8        805.16        771.30       101.81 o
  -8   2   8        132.30        108.84        14.95 o
  -7   2   8          0.05         15.15         8.91 o
  -6   2   8          1.95         15.32        14.85 o
  -5   2   8         44.75         45.49         9.84 o
  -4   2   8         31.46          8.61        25.38 o
  -3   2   8         67.40         95.02        36.42 o
  -2   2   8          6.63        -31.66        31.66 o
  -1   2   8         54.26         -4.88        13.23 o
   0   2   8          0.16         -1.17        46.20 o
   1   2   8          3.05         39.23        12.42 o
   2   2   8         12.29          8.95         8.41 o
   3   2   8          1.22        -15.62        40.01 o
   4   2   8        397.18        366.31        34.78 o
   5   2   8         18.01         15.13        10.16 o
   6   2   8          0.18         14.40        21.20 o
 -11   3   8          9.27         56.95        12.96 o
 -10   3   8          0.68          8.13        14.42 o
  -9   3   8          5.36         13.71         7.45 o
  -8   3   8          0.39         13.77        10.00 o
  -7   3   8         26.75         50.42        12.89 o
  -6   3   8          0.00          2.26         9.81 o
  -5   3   8         15.91         14.02         6.12 o
  -4   3   8        466.02        514.93        42.40 o
  -3   3   8         23.90          6.96        18.26 o
  -2   3   8         82.51         86.08        25.75 o
  -1   3   8         48.93         12.23        11.08 o
   0   3   8          9.97         16.44        12.16 o
   1   3   8         10.16         62.03        79.59 o
   2   3   8        247.96        317.27        21.68 o
   3   3   8        330.43        319.93        32.03 o
   4   3   8          1.04          6.52         4.78 o
   5   3   8          2.17         20.96        42.73 o
   6   3   8         92.60         55.66        14.00 o
 -11   4   8         82.42         97.28        28.27 o
 -10   4   8          0.24         -4.79         4.79 o
  -9   4   8         71.12         49.54        14.96 o
  -8   4   8         58.79         75.45        24.28 o
  -7   4   8          2.62         12.58        22.65 o
  -6   4   8         26.68         24.81         7.92 o
  -5   4   8          6.37         10.58         7.98 o
  -4   4   8         21.52         31.15        11.82 o
  -3   4   8         15.68         35.24        13.63 o
  -2   4   8         50.51         56.41        16.70 o
  -1   4   8          0.98         12.35        11.74 o
   0   4   8          0.02        -36.10        36.31 o
   1   4   8         20.27         55.86         8.54 o
   2   4   8         19.93          2.28        22.37 o
   3   4   8        229.91        208.54        32.13 o
   4   4   8         73.93         90.01        24.62 o
   5   4   8          0.08          4.30         8.71 o
   6   4   8         12.93         21.94        10.69 o
 -10   5   8        131.95        114.88        35.52 o
  -9   5   8          4.30         27.26         9.37 o
  -8   5   8         73.59         68.16        22.14 o
  -7   5   8         53.37         44.97        27.68 o
  -6   5   8          0.17         14.83        10.61 o
  -5   5   8         21.21         15.58        11.42 o
  -4   5   8        109.77         75.10        10.93 o
  -3   5   8         96.46        102.28        15.53 o
  -2   5   8          4.50          6.17         8.31 o
  -1   5   8         50.19         76.15        18.46 o
   0   5   8         53.12         43.44        10.10 o
   1   5   8        115.35         92.25        22.56 o
   2   5   8          5.24         57.42        42.39 o
   3   5   8        231.09        178.06        42.27 o
   4   5   8          7.68         17.84        15.67 o
   5   5   8         57.75         62.92        26.85 o
  -9   6   8         17.47         25.20        10.96 o
  -8   6   8          2.05          2.99         5.27 o
  -7   6   8         40.14         33.76        15.50 o
  -6   6   8        203.09        142.99        33.30 o
  -5   6   8          2.16         26.85        10.08 o
  -4   6   8          0.07         20.06        12.53 o
  -3   6   8          0.75         -2.23         8.69 o
  -2   6   8         60.08         67.97        10.86 o
  -1   6   8         34.53         74.70        11.20 o
   0   6   8        199.86        191.61        27.04 o
   1   6   8        124.61        115.16        23.00 o
   2   6   8         55.90         59.01        15.22 o
   3   6   8          5.47         18.19        29.13 o
   4   6   8          0.95          0.51        39.84 o
  -7   7   8          3.19         14.34        11.88 o
  -6   7   8         35.90         23.62        11.97 o
  -5   7   8        124.96        122.26        40.41 o
  -4   7   8         27.70         30.34        14.08 o
  -3   7   8         24.94         16.43        12.59 o
  -2   7   8          3.23         -3.17         5.43 o
  -1   7   8          2.34          6.90        16.87 o
   0   7   8        127.93         90.37        15.92 o
   1   7   8         56.95         52.89        11.44 o
   2   7   8        193.37        192.15        49.82 o
   3   7   8         17.22         -0.51        40.04 o
  -7   8   8         17.60         -3.58         9.36 o
  -6   8   8         29.46         37.30        15.60 o
  -5   8   8         52.38         60.87        19.61 o
  -4   8   8         77.71         56.23        19.01 o
  -3   8   8         10.36         -2.91         6.64 o
  -2   8   8          1.39         -4.19         5.97 o
  -1   8   8         69.95         76.39        16.87 o
   0   8   8        132.84        120.93        29.16 o
   1   8   8         12.89         32.26         9.67 o
  -8   1   9          8.37          5.63        33.04 o
  -7   1   9         17.43         43.41        17.70 o
  -6   1   9          7.35         28.56        12.12 o
  -5   1   9          0.15          3.58        11.65 o
  -4   1   9         31.97         34.10        17.80 o
  -3   1   9         11.79         50.63        13.63 o
  -2   1   9          3.22        104.99        18.54 o
  -1   1   9         59.30         65.52        16.92 o
   0   1   9         14.48         58.58        16.83 o
   1   1   9        134.87        114.07        35.59 o
   2   1   9         76.81         65.14        18.78 o
  -8   2   9         51.08         70.79        28.59 o
  -7   2   9         63.32         36.23        16.00 o
  -6   2   9         23.53          9.52         8.60 o
  -5   2   9         11.13         -3.39        24.15 o
  -4   2   9         30.61         85.80        29.45 o
  -3   2   9         37.37         69.88        42.03 o
  -2   2   9        221.42        139.00        49.35 o
  -1   2   9          0.94        -10.53        10.53 o
   0   2   9         38.76         82.15        81.97 o
   1   2   9          2.89         47.29        12.93 o
   2   2   9        775.54        481.79       264.74 o
  -7   3   9         59.81         38.78        16.64 o
  -6   3   9          1.23         25.35        11.31 o
  -5   3   9         25.72         16.29        11.48 o
  -4   3   9          0.29        149.91        48.37 o
  -3   3   9         86.07         99.91        38.70 o
  -2   3   9         44.43         74.17        31.26 o
  -1   3   9          0.91        -17.79        30.85 o
   1   3   9         16.57          9.79        20.60 o
  -7   4   9          1.08         13.01        10.27 o
  -6   4   9          1.29         23.84        11.62 o
  -5   4   9         61.35         45.52        29.26 o
  -4   4   9         32.67         39.93        17.44 o
  -3   4   9          5.90         25.36        23.63 o
   0   4   9          1.66         18.34        17.44 o
  -5   5   9         11.94         20.95        15.13 o
  -4   5   9          0.39         -0.88         3.94 o
  -3   5   9         28.51        103.95        43.76 o
  -2   5   9          0.43        -11.23        29.77 o
  -1   5   9          0.32         31.52        42.95 o
                                                
