# Supplementary material for: New insights in the discovery of novel h-MAO-B inhibitors: structural characterization of a series of N-phenyl-4-oxo-4H-chromene-3-carboxamide derivatives
Source: Acta Crystallogr E Crystallogr Commun. 2015 Apr 25;71(Pt 5):547–54. doi: 10.1107/S2056989015007859 (PMC4420052; doi:10.1107/S2056989015007859)
Supplement: Supplementary file 3 [file e-71-00547-3asup3.hkl]

#
# h,k,l, Fc-squared, Fo-squared, sigma(Fo-squared), status flag
#
data_3a
_shelx_title ' F01086 - EXOR               New: P21/n'
_shelx_refln_list_code          4
_shelx_F_calc_maximum      214.86
_exptl_crystal_F_000       616.00
_reflns_d_resolution_high  0.8000

loop_
 _space_group_symop_operation_xyz
 'x, y, z'
 '-x+1/2, y+1/2, -z+1/2'
 '-x, -y, -z'
 'x-1/2, -y-1/2, z-1/2'

_cell_length_a     9.6903
_cell_length_b     5.5303
_cell_length_c    24.9335
_cell_angle_alpha  90.000
_cell_angle_beta   99.162
_cell_angle_gamma  90.000

_shelx_F_squared_multiplier     1.000

loop_
 _refln_index_h
 _refln_index_k
 _refln_index_l
 _refln_F_squared_calc
 _refln_F_squared_meas
 _refln_F_squared_sigma
 _refln_observed_status
   2   0   0        563.94        574.91        15.78 o
   4   0   0        301.85        319.79         9.94 o
   6   0   0       1906.21       2231.76        32.41 o
   8   0   0         16.55         24.98        15.56 o
  10   0   0         17.44         14.92        16.66 o
   1   1   0        370.06        348.42         8.69 o
   2   1   0       1529.44       1468.80        24.01 o
   3   1   0        605.51        614.40        16.97 o
   4   1   0        882.19        951.00        20.90 o
   5   1   0        124.96        131.56         4.56 o
   6   1   0       1871.48       2063.55        38.67 o
   7   1   0         31.39         32.41         4.77 o
   8   1   0          7.46          4.24         6.24 o
   9   1   0        109.62        108.35         8.80 o
  10   1   0         37.65         35.35         8.61 o
  11   1   0          3.43         33.43        28.04 o
   0   2   0       6768.60       6416.84       343.17 o
   1   2   0         35.38         33.19         3.43 o
   2   2   0        353.39        336.82         8.63 o
   3   2   0        320.67        333.54        13.18 o
   4   2   0         74.32         60.42         4.61 o
   5   2   0        796.28        818.65        28.48 o
   6   2   0        253.02        286.51        11.80 o
   7   2   0        355.37        345.99        31.61 o
   8   2   0        630.67        671.23        64.20 o
   9   2   0         72.14         75.93        12.87 o
  10   2   0        273.46        273.10        30.97 o
  11   2   0         10.80          6.57        16.39 o
   1   3   0        122.06        129.08         5.19 o
   2   3   0         68.60         63.86         4.27 o
   3   3   0        203.94        189.28        13.03 o
   4   3   0          9.29          7.01         6.43 o
   5   3   0         60.30         57.28        11.47 o
   6   3   0        303.16        285.28        24.91 o
   7   3   0          2.24          3.80        12.64 o
   8   3   0        202.20        206.70        12.34 o
   9   3   0         69.48         68.67        21.13 o
  10   3   0        131.20        111.33        16.02 o
   0   4   0          0.02         -2.27         4.96 o
   1   4   0         57.03         56.42         4.83 o
   2   4   0        142.71        157.18         7.44 o
   3   4   0        139.19        155.83        10.46 o
   4   4   0        352.23        387.62        16.71 o
   5   4   0        795.77        879.77        36.47 o
   6   4   0         18.15         -8.39        11.20 o
   7   4   0          0.20          2.99        14.85 o
   8   4   0          0.43         -8.31        10.23 o
   9   4   0         86.75         73.58        25.17 o
   1   5   0       1017.59       1070.50        51.94 o
   2   5   0        108.08        113.25         9.79 o
   3   5   0        298.95        289.02        20.47 o
   4   5   0          5.65         24.11        12.03 o
   5   5   0          1.94         -2.80         9.48 o
   6   5   0        190.89        197.80        31.85 o
   7   5   0        120.65        148.96        22.22 o
   8   5   0         51.63         73.96        19.30 o
   0   6   0        957.97        855.69        31.00 o
   1   6   0         80.56         76.28         8.64 o
   2   6   0         29.32         28.10         9.63 o
   3   6   0         12.37         -5.73         7.32 o
   4   6   0         35.73         48.87        11.66 o
   5   6   0          0.27         21.57        12.51 o
 -11   0   1          0.06          0.71        16.17 o
  -9   0   1        489.83        508.47        21.32 o
  -7   0   1        262.45        271.84        10.56 o
  -5   0   1        437.26        422.02        10.29 o
  -3   0   1          5.60         12.02         3.66 o
   3   0   1       3483.93       3522.06        99.07 o
   5   0   1        174.70        188.48         7.81 o
   7   0   1        333.40        342.00        27.57 o
   9   0   1        242.66        248.36        36.23 o
  11   0   1         29.44         27.25        12.60 o
 -11   1   1        657.82        677.46        49.14 o
 -10   1   1         83.33         83.83         8.62 o
  -9   1   1         12.93          5.98         6.79 o
  -8   1   1        288.89        269.53         9.66 o
  -7   1   1         12.57         16.32         4.07 o
  -6   1   1        241.16        270.76         8.74 o
  -5   1   1       1517.77       1538.43        29.84 o
  -4   1   1        652.96        715.37        13.85 o
  -3   1   1          1.37         -2.07         6.59 o
  -2   1   1       2864.98       2741.96        37.40 o
  -1   1   1        127.39        114.42         6.43 o
   0   1   1      12580.79      10631.34       207.78 o
   1   1   1        116.61        108.75         4.22 o
   2   1   1       1379.11       1476.63        18.73 o
   3   1   1        424.20        414.83         7.83 o
   4   1   1        158.94        153.45         4.94 o
   5   1   1        226.91        214.04         6.13 o
   6   1   1        574.73        622.51        13.51 o
   7   1   1        266.79        277.32        12.27 o
   8   1   1        148.17        151.90         9.04 o
   9   1   1        137.63        158.44         9.72 o
  10   1   1         98.92        108.83        13.86 o
  11   1   1        264.66        273.00        33.18 o
 -11   2   1         57.85         64.00        12.89 o
 -10   2   1         34.40         58.81        21.60 o
  -9   2   1         50.20         40.91        18.06 o
  -8   2   1        569.10        544.35        32.91 o
  -7   2   1        234.57        221.32         8.81 o
  -6   2   1         40.53         34.94         5.84 o
  -5   2   1        186.15        200.00         9.58 o
  -4   2   1       1106.40       1232.72        18.33 o
  -3   2   1         58.86         55.27         4.17 o
  -2   2   1        388.73        410.21         9.44 o
  -1   2   1        168.47        174.11         7.66 o
   0   2   1         16.43         17.29         3.21 o
   2   2   1         41.64         41.87         3.99 o
   3   2   1         37.89         42.07         4.28 o
   4   2   1          0.00          1.67         3.60 o
   5   2   1        201.11        217.80        10.40 o
   6   2   1         38.69         39.88         5.38 o
   7   2   1        367.96        378.90        13.36 o
   8   2   1        142.09        158.24        12.79 o
   9   2   1        104.16        115.46        13.49 o
  10   2   1        174.33        163.38        19.31 o
  11   2   1          0.10        -27.74        38.81 o
 -10   3   1          2.42          8.23        19.30 o
  -9   3   1         47.35         40.11        13.82 o
  -8   3   1          0.33        -14.20        15.48 o
  -7   3   1         23.41         18.72        12.40 o
  -6   3   1         20.94         11.11         8.24 o
  -5   3   1       1342.72       1443.24        56.84 o
  -4   3   1        381.28        444.87        13.07 o
  -3   3   1         30.09         19.45         5.00 o
  -2   3   1         36.33         34.29         3.57 o
  -1   3   1        342.22        341.15        11.71 o
   0   3   1        436.28        439.99        11.20 o
   1   3   1         31.95         27.67         3.18 o
   2   3   1         77.62         83.80         4.64 o
   3   3   1          0.32          0.27         5.86 o
   4   3   1         82.87         90.79         8.94 o
   5   3   1        654.71        682.15        54.59 o
   6   3   1        224.63        199.96        46.46 o
   7   3   1        782.63        734.05        28.92 o
   8   3   1         12.89         -9.00        10.29 o
   9   3   1        119.68        123.58        14.61 o
  10   3   1         47.59         23.19        21.70 o
  -9   4   1         92.64         79.19        15.59 o
  -8   4   1          7.79          3.14        10.80 o
  -7   4   1          4.43          1.14        10.28 o
  -6   4   1        263.77        281.58        20.92 o
  -5   4   1        261.26        264.62        23.60 o
  -4   4   1        592.00        665.01        17.81 o
  -3   4   1        461.61        488.97        17.38 o
  -2   4   1         34.60         35.94         4.57 o
  -1   4   1         27.61         17.12         3.93 o
   0   4   1        257.10        251.83         9.25 o
   1   4   1        126.89        122.68         6.54 o
   2   4   1       1288.40       1362.79        29.27 o
   3   4   1          4.81         13.62         7.43 o
   4   4   1        138.55        128.74        10.13 o
   5   4   1        396.35        378.95        23.78 o
   6   4   1        681.06        776.12        52.73 o
   7   4   1        252.15        297.62        36.65 o
   8   4   1          5.69        -11.53        16.38 o
   9   4   1         17.44         32.07        13.63 o
  -8   5   1         45.86         18.54        13.57 o
  -7   5   1         29.41         15.29        12.75 o
  -6   5   1          0.21          6.68        12.77 o
  -5   5   1          9.79         18.79        12.39 o
  -4   5   1         23.38         16.77         8.59 o
  -3   5   1       1333.33       1326.17        35.56 o
  -2   5   1         15.56         13.02         5.27 o
  -1   5   1        106.11        101.32         8.02 o
   0   5   1       2220.39       2233.88        35.96 o
   1   5   1         43.01         38.20         7.71 o
   2   5   1       2901.51       2982.56        50.14 o
   3   5   1         61.83         33.37        12.75 o
   4   5   1        260.76        282.02        16.09 o
   5   5   1        161.46        164.95        13.39 o
   6   5   1        111.12        116.02        13.19 o
   7   5   1          2.47        -12.26        12.26 o
   8   5   1        188.14        208.71        18.36 o
  -5   6   1          6.07        -11.95        11.95 o
  -4   6   1         38.76         53.60        21.62 o
  -3   6   1          2.57          2.30         7.06 o
  -2   6   1        198.31        205.70        14.48 o
  -1   6   1        220.70        207.58         8.40 o
   0   6   1        971.31        960.09        19.49 o
   1   6   1         35.46         36.61         9.33 o
   2   6   1         91.61        114.36        12.67 o
   3   6   1         63.78         57.84         8.90 o
   4   6   1          5.89         11.01        11.03 o
   5   6   1         34.32         33.64        11.90 o
 -12   0   2        283.94        290.84        33.21 o
 -10   0   2          1.27         10.63        10.95 o
  -8   0   2         36.54         42.56         8.73 o
  -6   0   2        385.05        402.46        13.25 o
  -4   0   2        387.30        399.73         9.53 o
  -2   0   2         50.63         52.43         3.70 o
   2   0   2      30873.66      32337.84      1124.85 o
   4   0   2         82.88         92.25         6.11 o
   6   0   2       2071.04       2213.36        53.58 o
   8   0   2        833.31        870.60        30.94 o
  10   0   2         95.67         92.97        13.28 o
 -11   1   2        144.28        165.42        23.20 o
 -10   1   2          0.12         -1.10        10.85 o
  -9   1   2         19.74         19.14         7.01 o
  -8   1   2         46.10         47.44         4.83 o
  -7   1   2          3.40          5.67         4.92 o
  -6   1   2        494.98        480.55        10.71 o
  -5   1   2          0.23         -0.41         3.46 o
  -4   1   2       2408.93       2596.63        37.13 o
  -3   1   2       1038.17       1149.45        13.99 o
  -2   1   2       2201.27       2235.40        37.65 o
  -1   1   2         91.15        113.52         5.75 o
   0   1   2        335.09        293.15         9.90 o
   1   1   2       1931.08       1906.00        36.27 o
   2   1   2      46165.94      43933.05       736.88 o
   3   1   2       2308.40       2419.28        39.95 o
   4   1   2        365.66        388.16        11.42 o
   5   1   2         13.93         14.42         3.41 o
   6   1   2        638.55        699.21        33.80 o
   7   1   2         41.38         50.98         8.16 o
   8   1   2          4.95          4.47         6.00 o
   9   1   2        106.03        108.42        10.61 o
  10   1   2          8.60         21.01        12.63 o
  11   1   2         10.19        -16.80        28.98 o
 -11   2   2          2.93          9.77        21.56 o
 -10   2   2         50.48         52.46        20.68 o
  -9   2   2        231.55        248.16        28.51 o
  -8   2   2         22.17         13.55         9.52 o
  -7   2   2          0.01          4.29         7.33 o
  -6   2   2        279.57        301.06        11.21 o
  -5   2   2          1.59         -2.84         4.88 o
  -4   2   2       3946.86       4347.93        39.27 o
  -3   2   2        105.15        110.28         5.73 o
  -2   2   2          6.32          9.68         4.98 o
  -1   2   2        419.81        371.27        16.81 o
   0   2   2        799.28        748.88        26.86 o
   1   2   2        114.64        101.30         4.63 o
   2   2   2        313.77        352.05         8.77 o
   3   2   2        539.72        540.43        17.24 o
   4   2   2        957.43        986.58        29.17 o
   5   2   2        234.91        192.91        11.09 o
   6   2   2        167.53        152.94         8.37 o
   7   2   2         33.52         31.50         5.27 o
   8   2   2        228.93        266.11        19.46 o
   9   2   2          0.15         -8.67        13.86 o
  10   2   2         21.51         14.60        19.40 o
  11   2   2        196.25        188.38        40.03 o
 -10   3   2         36.98         16.74        11.13 o
  -9   3   2        107.62        104.90        14.62 o
  -8   3   2        269.76        247.17        14.34 o
  -7   3   2        189.99        196.98        12.56 o
  -6   3   2        130.48        152.13        10.62 o
  -5   3   2        223.46        218.47        11.41 o
  -4   3   2        220.47        275.29        10.52 o
  -3   3   2       1496.06       1630.00        63.34 o
  -2   3   2         57.81         70.20         4.81 o
  -1   3   2        383.70        390.02        10.79 o
   0   3   2          8.95          7.43         3.66 o
   1   3   2         69.22         71.87         4.23 o
   2   3   2       1354.02       1369.86        39.22 o
   3   3   2          7.76         11.00         6.08 o
   4   3   2         24.30         22.65         6.85 o
   5   3   2         10.27         17.09        13.74 o
   6   3   2        208.90        204.39        12.65 o
   7   3   2        272.20        283.14        21.78 o
   8   3   2         11.53         -4.29        15.69 o
   9   3   2         12.79          3.91        17.42 o
  10   3   2        179.82        199.62        20.36 o
  -9   4   2         86.99        100.66        15.00 o
  -8   4   2         47.40         52.36        10.59 o
  -7   4   2         36.75         38.12        10.58 o
  -6   4   2        155.62        146.04        13.67 o
  -5   4   2        126.82        133.31        13.11 o
  -4   4   2        323.22        366.48        14.33 o
  -3   4   2       1436.20       1519.25        35.35 o
  -2   4   2         83.91         91.32         5.42 o
  -1   4   2          0.81          5.99         5.43 o
   0   4   2          0.22          0.30         3.50 o
   1   4   2          6.55         10.53         3.71 o
   2   4   2        671.57        670.93        24.67 o
   3   4   2        904.16        987.72        23.70 o
   4   4   2        176.64        202.73        11.96 o
   5   4   2        707.07        671.19        27.64 o
   6   4   2         12.29         22.66        13.71 o
   7   4   2          0.07        -15.87        15.87 o
   8   4   2        357.60        373.71        17.89 o
   9   4   2          1.88        -10.15        15.30 o
  -8   5   2          6.37          4.79        11.78 o
  -7   5   2        107.38        121.56        22.24 o
  -6   5   2         14.20         18.48         8.80 o
  -5   5   2        284.92        322.26        20.77 o
  -4   5   2        184.43        183.83         9.67 o
  -3   5   2        489.53        483.15        14.71 o
  -2   5   2         27.59         30.56         5.29 o
  -1   5   2         57.90         55.88         7.16 o
   0   5   2         27.27         27.67         8.84 o
   1   5   2         11.52         16.46         6.40 o
   2   5   2        606.11        630.70        21.83 o
   3   5   2        263.52        290.75        22.58 o
   4   5   2          2.97          6.95        11.41 o
   5   5   2          0.39        -11.68        11.68 o
   6   5   2          3.92        -10.55        11.90 o
   7   5   2         25.45         35.59        14.67 o
   8   5   2         83.46         84.18        20.91 o
  -6   6   2         17.85         12.56        14.46 o
  -5   6   2          4.53          1.04        12.30 o
  -4   6   2         19.70         11.24        12.81 o
  -3   6   2         12.29          8.08         6.16 o
  -2   6   2          1.67         -9.75        12.44 o
  -1   6   2          1.53         -0.38         6.88 o
   0   6   2        237.76        245.89        13.07 o
   1   6   2        102.43         95.95        14.90 o
   2   6   2        324.55        310.43        28.02 o
   3   6   2        117.84        146.93        26.70 o
   4   6   2         37.10         52.54        18.78 o
   5   6   2          8.61         -2.33        11.21 o
 -11   0   3        119.50        106.90        12.96 o
  -9   0   3        165.91        175.26        18.74 o
  -7   0   3        139.21        135.96         9.04 o
  -5   0   3        564.90        562.10        11.23 o
  -3   0   3       7433.17       7378.24        55.39 o
  -1   0   3       2259.95       1979.23        79.18 o
   1   0   3        312.24        320.62        11.74 o
   3   0   3         67.29         63.09         5.47 o
   5   0   3        436.56        447.83        13.06 o
   7   0   3         45.12         53.71        10.90 o
   9   0   3         76.22         72.44        11.99 o
  11   0   3        202.33        189.66        20.40 o
 -11   1   3         96.70         83.98        13.74 o
 -10   1   3          3.44          8.00         8.13 o
  -9   1   3        175.00        176.69         9.59 o
  -8   1   3        226.47        232.43         7.87 o
  -7   1   3         22.46         25.84         3.82 o
  -6   1   3       1157.03       1230.40        29.42 o
  -5   1   3         55.64         55.86         3.46 o
  -4   1   3       2319.09       2563.74        39.49 o
  -3   1   3        205.15        192.52         4.72 o
  -2   1   3        375.18        358.67        11.99 o
  -1   1   3       1790.97       1623.17        29.16 o
   0   1   3        328.94        319.96         7.93 o
   1   1   3        307.12        289.73         7.88 o
   2   1   3      20472.86      21099.66       214.79 o
   3   1   3         44.89         34.11         3.24 o
   4   1   3          0.91          5.76         5.85 o
   5   1   3        452.43        492.55        11.06 o
   6   1   3        665.49        754.39        18.59 o
   7   1   3          4.25         11.55         5.18 o
   8   1   3        268.62        279.60        19.50 o
   9   1   3        119.96        115.33        12.56 o
  10   1   3        272.16        296.95        15.08 o
  11   1   3        104.33         99.37        16.66 o
 -11   2   3         19.78         28.67        13.00 o
 -10   2   3        316.22        355.35        17.17 o
  -9   2   3        129.50        154.53        15.25 o
  -8   2   3        252.38        245.17        11.32 o
  -7   2   3         21.13         17.60         4.28 o
  -6   2   3         31.86         25.25         5.05 o
  -5   2   3         27.41         20.68         4.79 o
  -4   2   3        431.74        556.29        11.77 o
  -3   2   3       1823.26       1973.76        42.51 o
  -2   2   3        756.04        838.35        25.84 o
  -1   2   3        273.77        259.06         9.31 o
   0   2   3         11.28         13.95         3.22 o
   1   2   3        537.91        519.28        18.80 o
   2   2   3         57.51         68.01         4.48 o
   3   2   3         23.12         26.24         4.09 o
   4   2   3       1004.69        935.89        20.26 o
   5   2   3        341.72        331.36        11.73 o
   6   2   3         80.17         77.26         6.61 o
   7   2   3         44.24         32.75         6.97 o
   8   2   3        430.24        435.44        22.72 o
   9   2   3        322.95        348.12        23.72 o
  10   2   3         20.18         27.85        14.32 o
  11   2   3         15.74         40.86        23.18 o
 -10   3   3         14.57         16.37        12.77 o
  -9   3   3         48.91         44.30        10.27 o
  -7   3   3        246.69        227.21        17.00 o
  -6   3   3         17.92         21.29         7.83 o
  -5   3   3         18.87         25.10         4.77 o
  -4   3   3        125.80        120.56         6.88 o
  -3   3   3        194.62        223.77         7.56 o
  -2   3   3        389.04        405.53        15.62 o
  -1   3   3          0.14         -0.49         3.71 o
   0   3   3          0.00          1.53         6.43 o
   1   3   3         37.28         31.83         3.65 o
   2   3   3        385.03        390.39        11.49 o
   3   3   3        185.95        176.88        10.91 o
   4   3   3        728.31        811.24        77.01 o
   5   3   3          5.01         10.81         7.66 o
   6   3   3       1005.66       1030.08        38.12 o
   7   3   3        341.99        328.17        26.62 o
   8   3   3        498.00        560.36        42.12 o
   9   3   3        127.96        120.80        17.29 o
  10   3   3          2.34         -3.69        19.72 o
  -9   4   3          6.03         -2.52        14.81 o
  -8   4   3          5.14         29.20        12.62 o
  -7   4   3         68.39         68.62         9.61 o
  -6   4   3        168.98        185.62        15.03 o
  -5   4   3        407.22        429.84        15.04 o
  -4   4   3          2.60         16.27        10.17 o
  -3   4   3        452.00        456.38        13.53 o
  -2   4   3        141.10        172.21         8.54 o
  -1   4   3          7.72          4.61         5.49 o
   0   4   3         22.48         19.93         3.71 o
   1   4   3         52.87         59.80         7.48 o
   2   4   3       1023.74        992.45        22.82 o
   3   4   3          0.31          2.99         9.93 o
   4   4   3       1860.92       2030.35        45.92 o
   5   4   3         21.18         17.35        10.66 o
   6   4   3         50.58         61.58        10.59 o
   7   4   3         36.53         41.42        13.51 o
   8   4   3          0.83        -12.89        22.51 o
   9   4   3        110.31        104.15        17.99 o
  -8   5   3          2.53          9.25        16.90 o
  -7   5   3          8.84          1.60        13.68 o
  -6   5   3          1.21         -2.04         8.91 o
  -5   5   3         19.01         20.17        11.46 o
  -4   5   3        123.99        139.07         9.77 o
  -3   5   3          0.23         12.43        11.34 o
  -2   5   3         60.72         65.42         5.61 o
  -1   5   3        936.08        947.53        30.19 o
   0   5   3        592.87        636.66        20.38 o
   1   5   3        287.40        286.87        14.10 o
   2   5   3        204.02        203.36        13.62 o
   3   5   3         26.66         29.48        12.13 o
   4   5   3          0.76         -3.85         8.51 o
   5   5   3          0.50         -3.01         9.83 o
   6   5   3         97.82        106.88        11.44 o
   7   5   3         40.69         31.34        13.50 o
  -6   6   3         28.59         27.70        11.84 o
  -5   6   3          9.71         -2.74        10.67 o
  -4   6   3          0.19          0.01         8.37 o
  -3   6   3          6.30          3.17        13.92 o
  -2   6   3          2.32          0.59         7.62 o
  -1   6   3        221.55        171.13        19.20 o
   0   6   3         31.33         44.57         9.36 o
   1   6   3        434.35        433.84        20.37 o
   2   6   3        715.22        704.23        55.82 o
   3   6   3        137.94        143.51        13.81 o
   4   6   3        419.42        462.31        59.32 o
   5   6   3          7.78        -12.05        12.05 o
 -12   0   4        203.50        223.31        17.65 o
 -10   0   4        133.54        125.19        17.33 o
  -8   0   4        268.54        263.93        14.08 o
  -6   0   4          2.15          2.52         4.78 o
  -4   0   4        456.80        501.26        12.04 o
  -2   0   4          5.99         10.87         3.48 o
   0   0   4       1121.56       1030.64        44.06 o
   2   0   4       9982.95       9987.09       483.25 o
   4   0   4       1717.57       1679.58        26.88 o
   6   0   4        118.47        124.26         9.96 o
   8   0   4       1837.40       2039.49        91.88 o
  10   0   4          0.35          1.26        12.69 o
 -11   1   4        128.69        122.06        14.60 o
 -10   1   4         32.40         30.58         9.16 o
  -9   1   4         15.22         23.09         6.76 o
  -8   1   4          8.88          6.53         5.48 o
  -7   1   4        299.88        301.06        11.46 o
  -6   1   4        337.62        330.30         8.79 o
  -5   1   4        287.99        342.60         7.16 o
  -4   1   4        488.83        514.79         8.44 o
  -3   1   4        686.59        671.50        13.47 o
  -2   1   4        779.49        748.28        14.13 o
  -1   1   4        382.00        370.39        13.30 o
   1   1   4       1185.63       1145.65        26.56 o
   2   1   4      11991.66      11869.73       386.65 o
   3   1   4        692.97        698.83        15.87 o
   4   1   4       2742.76       2970.21        51.98 o
   5   1   4        271.09        276.49         9.97 o
   6   1   4         14.48         16.41         4.56 o
   7   1   4        132.49        145.22         7.91 o
   8   1   4         49.16         61.16         8.47 o
   9   1   4         71.99         87.29         9.89 o
  10   1   4        291.68        300.32        15.06 o
  11   1   4         22.41         20.98        16.01 o
 -11   2   4         63.29         59.90        12.55 o
 -10   2   4         56.16         13.64        21.28 o
  -9   2   4          3.14         12.54        10.14 o
  -8   2   4         39.54         57.16        10.47 o
  -7   2   4          1.60          1.00         7.84 o
  -6   2   4        525.71        512.26        27.54 o
  -5   2   4        570.86        581.36        21.43 o
  -4   2   4        927.62       1052.06        19.41 o
  -3   2   4          9.06         14.91         4.32 o
  -2   2   4        552.48        613.35        13.29 o
  -1   2   4       1056.60       1212.46        39.11 o
   0   2   4        871.51        849.43        31.01 o
   1   2   4        587.34        633.33        12.46 o
   2   2   4       1750.96       1901.71        38.59 o
   3   2   4       1546.91       1639.44        37.11 o
   4   2   4       4690.91       4865.88        90.71 o
   5   2   4        626.14        593.13        15.74 o
   6   2   4         24.16         18.46         4.63 o
   7   2   4        362.54        320.75        12.30 o
   8   2   4         43.64         35.39        10.50 o
   9   2   4         31.32         18.81        21.74 o
  10   2   4         22.07          5.64        16.23 o
  11   2   4         37.10         26.85        19.86 o
 -10   3   4         12.63          9.40        11.34 o
  -9   3   4          1.72         14.99        12.51 o
  -8   3   4        903.28        858.96        51.05 o
  -7   3   4        974.92        922.14        37.74 o
  -6   3   4         34.10         26.75         8.16 o
  -5   3   4        141.55        141.20         9.13 o
  -4   3   4         28.48         25.11         4.12 o
  -3   3   4        177.24        174.27        11.04 o
  -2   3   4       3370.64       3850.32        46.65 o
  -1   3   4        564.70        574.84        24.17 o
   0   3   4        286.72        316.93        10.33 o
   1   3   4         52.71         59.65         4.02 o
   2   3   4        154.26        141.50         7.72 o
   3   3   4         36.70         40.40         7.16 o
   4   3   4        345.11        366.91        18.07 o
   5   3   4         76.80         79.46         9.77 o
   6   3   4       1625.69       1822.21        57.79 o
   7   3   4         32.26         33.75        15.84 o
   8   3   4        347.74        326.79        24.41 o
   9   3   4        215.57        223.59        16.35 o
  10   3   4        188.01        202.01        44.82 o
  -9   4   4          6.31         18.94        11.02 o
  -8   4   4         11.23          8.33        15.83 o
  -7   4   4         44.31         36.27        10.81 o
  -6   4   4         40.80         44.68        10.93 o
  -5   4   4         94.72         86.65         8.39 o
  -4   4   4        144.11        155.05         8.22 o
  -3   4   4        505.70        533.51        11.45 o
  -2   4   4        650.58        714.15        43.01 o
  -1   4   4          1.14          5.91         7.86 o
   0   4   4          1.61          2.75         3.56 o
   1   4   4        124.55        108.30         6.36 o
   2   4   4        396.35        395.15        21.88 o
   3   4   4        336.53        313.04        12.89 o
   4   4   4       3071.52       3308.09       198.89 o
   5   4   4        112.24        115.91        11.48 o
   6   4   4        177.63        201.85        13.90 o
   7   4   4        274.52        299.01        17.27 o
   8   4   4         47.56         34.94        19.17 o
   9   4   4        313.58        292.29        22.36 o
  -8   5   4        191.55        176.14        16.45 o
  -7   5   4          0.24        -15.71        15.71 o
  -6   5   4          2.43         -8.20         8.20 o
  -5   5   4         18.92         26.18         7.52 o
  -4   5   4         19.66         19.41        16.11 o
  -3   5   4         44.93         59.56         7.00 o
  -2   5   4          9.11         -2.49        12.34 o
  -1   5   4        995.07       1060.77        81.22 o
   0   5   4          1.22         15.29         9.86 o
   1   5   4          7.24         -1.93        10.96 o
   2   5   4          1.17         -4.17        10.81 o
   3   5   4         80.39         82.12        10.44 o
   4   5   4         93.62         87.03        10.00 o
   5   5   4         86.20         69.69        13.92 o
   7   5   4          3.15        -14.03        14.03 o
  -5   6   4          1.41         13.31        13.22 o
  -4   6   4         48.99         47.39        11.52 o
  -3   6   4        230.51        234.27        13.96 o
  -2   6   4         19.76         25.83         6.88 o
  -1   6   4       1024.94        900.41        22.04 o
   0   6   4        129.73        144.13        14.61 o
   1   6   4        259.19        229.49        30.52 o
   2   6   4        110.39        121.96        14.74 o
   3   6   4          1.41         -7.04        15.61 o
   4   6   4          3.35         -4.51        15.35 o
   5   6   4         18.10         22.23        15.03 o
 -11   0   5        235.28        223.51        16.31 o
  -9   0   5        314.18        322.51        17.59 o
  -7   0   5        579.85        614.54        35.56 o
  -5   0   5         60.50         74.64         5.15 o
  -3   0   5        569.82        554.90        13.09 o
  -1   0   5       3581.81       3314.27        68.48 o
   1   0   5      10402.55       9701.28       131.80 o
   3   0   5         56.15         62.87         6.52 o
   5   0   5        112.93        125.77         8.27 o
   7   0   5        329.53        376.61        19.60 o
   9   0   5         17.54         14.57        11.88 o
  11   0   5        269.59        285.27        27.48 o
 -11   1   5        102.19        105.83        15.79 o
 -10   1   5        246.40        234.58        14.79 o
  -9   1   5         24.45         31.47         7.14 o
  -8   1   5         83.77         88.33         6.16 o
  -7   1   5         26.86         31.52         3.97 o
  -6   1   5        184.78        194.97         6.40 o
  -5   1   5        102.81        118.81         4.01 o
  -4   1   5        342.25        384.87         7.12 o
  -3   1   5        135.19        144.07         5.73 o
  -2   1   5        712.62        669.07        19.35 o
  -1   1   5       5773.04       5888.34        73.15 o
   0   1   5        541.86        483.34        19.58 o
   1   1   5       5426.70       4651.74        73.05 o
   2   1   5        167.57        177.39         6.22 o
   3   1   5         99.14        110.12         5.03 o
   4   1   5       3553.30       3874.50        44.76 o
   5   1   5        381.60        389.17        11.87 o
   6   1   5         63.02         65.01         6.18 o
   7   1   5        205.55        210.75        17.75 o
   8   1   5        155.25        153.32        10.28 o
   9   1   5          9.46          4.19        12.35 o
  10   1   5        105.11        117.33        13.50 o
  11   1   5        153.37        180.86        20.02 o
 -11   2   5          0.01          1.32        11.78 o
 -10   2   5        249.63        217.76        17.34 o
  -9   2   5         55.48         49.09        10.49 o
  -8   2   5        235.40        233.52        14.00 o
  -7   2   5        122.87        132.52        11.57 o
  -6   2   5        551.36        576.60        18.92 o
  -5   2   5        619.40        645.19        24.99 o
  -4   2   5         66.59         81.08         4.47 o
  -3   2   5          4.63          1.76         7.98 o
  -2   2   5       6707.88       7324.94       131.10 o
  -1   2   5        154.65        151.99         7.67 o
   0   2   5        767.53        762.22        17.04 o
   1   2   5        466.97        462.04        10.38 o
   2   2   5        433.87        442.00        13.29 o
   3   2   5        347.61        320.78         8.11 o
   4   2   5       4064.66       4122.91        82.27 o
   5   2   5        579.95        582.28        21.45 o
   6   2   5         17.27         16.30         7.62 o
   7   2   5         35.21         31.56         6.27 o
   8   2   5        352.15        362.63        23.23 o
   9   2   5         83.55        113.43        13.98 o
  10   2   5        202.30        216.91        17.24 o
 -10   3   5          0.60         -2.80        10.35 o
  -9   3   5         40.92         54.18        16.66 o
  -8   3   5        237.53        206.40        20.46 o
  -7   3   5         86.63         94.83        14.92 o
  -6   3   5         91.20         91.68         6.42 o
  -5   3   5          0.02         -3.34         6.70 o
  -4   3   5        123.58        131.76         6.39 o
  -3   3   5        207.42        230.17         9.82 o
  -2   3   5         87.21         92.38         6.62 o
  -1   3   5       1834.05       1927.92        44.02 o
   0   3   5        414.97        472.90        15.55 o
   1   3   5          4.33          5.32         4.55 o
   2   3   5          9.22         12.48         3.69 o
   3   3   5          4.52          1.06         7.52 o
   4   3   5        807.85        789.98        30.08 o
   5   3   5         71.10         60.71         9.77 o
   6   3   5        939.98        986.94        38.46 o
   7   3   5         83.19         82.80        16.97 o
   8   3   5         15.46         15.03        16.54 o
   9   3   5        170.29        162.51        17.38 o
  10   3   5          0.09        -14.86        14.86 o
  -9   4   5         34.79         19.92        18.13 o
  -8   4   5          5.73          9.22         9.19 o
  -6   4   5          1.25        -10.64        12.20 o
  -5   4   5        153.36        152.86        14.77 o
  -4   4   5        132.91        121.60         8.62 o
  -3   4   5          0.30         -4.47         7.21 o
  -2   4   5         10.92          4.96         7.26 o
  -1   4   5         18.92         17.61         4.57 o
   0   4   5         78.34         69.98         5.17 o
   1   4   5        196.01        193.93         8.89 o
   2   4   5        361.93        360.64        19.31 o
   3   4   5        466.50        441.58        13.98 o
   4   4   5        365.44        401.19        29.24 o
   5   4   5          0.01         -0.06        12.80 o
   6   4   5          0.38          5.44        13.82 o
   7   4   5         19.55         17.92        18.81 o
   8   4   5         60.45         54.05        12.13 o
   9   4   5         79.22         76.13        20.41 o
  -8   5   5         81.03         73.36        14.54 o
  -7   5   5        207.92        181.08        26.17 o
  -6   5   5          1.14         -6.99         9.03 o
  -5   5   5          0.03         -6.92         6.92 o
  -4   5   5        479.94        485.14        15.85 o
  -3   5   5          0.54         -4.45         6.69 o
  -2   5   5        238.87        232.66        15.90 o
  -1   5   5         77.93         63.80         9.10 o
   0   5   5         85.79         96.74        13.59 o
   1   5   5        112.24        113.70        10.12 o
   2   5   5         93.34         89.05         8.20 o
   3   5   5         40.48         42.83        10.99 o
   4   5   5          7.05         17.48        20.85 o
   5   5   5        155.19        174.00        15.55 o
   6   5   5        495.81        567.40        31.31 o
   7   5   5         36.63         30.34        14.15 o
  -5   6   5         68.30         71.44        11.58 o
  -4   6   5         79.86         78.82        11.20 o
  -3   6   5         85.51         67.36        10.90 o
  -2   6   5          1.46          0.38         6.55 o
  -1   6   5        102.96         95.20        10.41 o
   0   6   5        123.71        120.26        12.75 o
   1   6   5        122.14        117.06        16.83 o
   2   6   5        135.05        124.13        20.61 o
   3   6   5        212.01        235.92        24.93 o
   4   6   5        202.38        212.10        21.69 o
   5   6   5        112.92        119.22        15.66 o
 -12   0   6        188.97        165.51        15.91 o
 -10   0   6       3728.71       3977.63       159.75 o
  -8   0   6         42.73         61.94        10.55 o
  -6   0   6       1149.41       1161.51        22.98 o
  -4   0   6       3350.36       3675.77        50.42 o
  -2   0   6       2983.76       2843.09        58.66 o
   0   0   6       1702.32       1602.53       149.12 o
   2   0   6        229.24        256.00         9.52 o
   4   0   6        248.42        248.09        12.98 o
   6   0   6        671.03        747.98        31.58 o
   8   0   6        956.49       1031.29        34.00 o
  10   0   6        120.48        121.45        32.99 o
 -11   1   6          0.00          5.25        29.07 o
 -10   1   6        172.83        166.07        15.37 o
  -9   1   6        128.85        140.23         8.35 o
  -8   1   6         30.87         32.28         4.46 o
  -7   1   6         33.22         33.19         4.17 o
  -6   1   6        821.30        873.23        15.98 o
  -5   1   6         18.27         23.87         2.56 o
  -4   1   6          6.04          6.02         3.22 o
  -3   1   6        307.75        337.33         7.04 o
  -2   1   6         85.29         86.36         5.47 o
  -1   1   6         91.55         81.05         4.67 o
   0   1   6        932.14        869.93        21.49 o
   1   1   6         55.72         35.28         4.11 o
   2   1   6       4707.01       4582.42        65.87 o
   3   1   6        116.25        118.55         5.18 o
   4   1   6        538.89        526.53        14.02 o
   5   1   6        175.21        179.27        12.51 o
   6   1   6        370.57        359.33        13.41 o
   7   1   6          5.75          3.33         7.33 o
   8   1   6         75.69         67.08         8.83 o
   9   1   6         48.65         44.58        13.37 o
  10   1   6          3.47         -0.81        13.94 o
  11   1   6        120.53        107.68        18.46 o
 -11   2   6          0.58          1.53        11.21 o
 -10   2   6         82.64         95.71        14.61 o
  -9   2   6         74.65         71.72         8.67 o
  -8   2   6         49.55         45.17         8.40 o
  -7   2   6         11.42         22.81         7.16 o
  -6   2   6       1299.13       1296.27        41.34 o
  -5   2   6        645.43        643.94        13.54 o
  -4   2   6          0.62         -3.36         8.09 o
  -3   2   6          7.80         10.79         3.52 o
  -2   2   6       1690.75       1811.46        32.80 o
  -1   2   6        510.28        537.67        12.15 o
   0   2   6       2120.13       2185.04        59.55 o
   1   2   6        934.44       1011.04        19.20 o
   2   2   6        578.66        690.30        12.08 o
   3   2   6        369.87        381.87        10.56 o
   4   2   6       3738.29       4008.24        49.55 o
   5   2   6          2.53         -2.93         7.35 o
   6   2   6         96.27         81.56         7.47 o
   7   2   6        274.81        249.87        21.00 o
   8   2   6        381.24        419.96        29.96 o
   9   2   6        328.08        377.40        36.22 o
  10   2   6        353.12        357.29        31.20 o
 -10   3   6          2.01         -0.40        10.87 o
  -9   3   6          6.57          2.52        13.24 o
  -8   3   6         28.42          8.89        12.94 o
  -7   3   6          0.56          7.19         8.66 o
  -6   3   6         12.89         13.92         6.33 o
  -5   3   6         28.16         26.75         5.62 o
  -4   3   6         47.69         42.28         4.16 o
  -3   3   6          4.40          1.43         5.98 o
  -2   3   6       1409.91       1616.32        33.12 o
  -1   3   6         46.78         57.11         4.58 o
   0   3   6       2418.80       2736.07        58.62 o
   1   3   6         47.66         47.25         3.73 o
   2   3   6         72.43         66.94         5.02 o
   3   3   6         46.17         46.66         5.35 o
   4   3   6        960.58        988.50        46.97 o
   5   3   6        398.20        387.47        22.48 o
   6   3   6       2114.04       2166.23        66.05 o
   7   3   6        159.49        160.15        13.47 o
   8   3   6        390.23        323.53        28.42 o
   9   3   6          5.75          5.46        14.62 o
  10   3   6        119.56        119.79        16.57 o
  -9   4   6         50.49         41.09        13.11 o
  -8   4   6         21.16         24.45        10.20 o
  -7   4   6        334.57        291.43        25.22 o
  -6   4   6        497.48        458.71        15.85 o
  -5   4   6        209.81        193.00        11.07 o
  -4   4   6          5.72        -10.50        10.50 o
  -3   4   6         14.72          4.00         7.34 o
  -2   4   6          0.60         -5.51         5.51 o
  -1   4   6        406.95        409.80        27.75 o
   0   4   6         27.72         24.58         4.27 o
   1   4   6         14.93         14.82         4.84 o
   2   4   6          4.48          4.82         5.32 o
   3   4   6        149.57        141.28         8.33 o
   4   4   6        549.46        567.93        23.62 o
   5   4   6        155.11        175.45        13.27 o
   6   4   6         80.40         74.83        11.35 o
   7   4   6          3.18         -5.11        12.45 o
   8   4   6         24.11          9.58        20.20 o
   9   4   6        233.12        275.14        17.76 o
  -8   5   6        150.75        138.16        19.77 o
  -7   5   6        393.70        440.30        36.29 o
  -6   5   6         22.63         21.64        10.33 o
  -5   5   6          0.68         -1.91         7.91 o
  -4   5   6        139.92        126.94        16.70 o
  -3   5   6         80.33         86.30         7.22 o
  -2   5   6        174.06        181.08        14.21 o
  -1   5   6         75.92         74.56         9.61 o
   0   5   6          3.07          7.43        10.02 o
   1   5   6         72.84         64.89         8.01 o
   2   5   6        168.13        160.58        10.36 o
   3   5   6         50.76         29.15        11.22 o
   4   5   6         45.07         37.13         9.83 o
   5   5   6         18.96         30.70        12.70 o
   6   5   6         56.60         61.42        15.90 o
   7   5   6          2.97          5.07        17.15 o
  -5   6   6         72.51         96.00        12.13 o
  -4   6   6         47.28         29.57        12.46 o
  -3   6   6         12.66          7.21         9.49 o
  -2   6   6         31.77         38.42        18.94 o
  -1   6   6        186.39        176.35        14.56 o
   0   6   6         10.32         20.75        12.85 o
   1   6   6        562.42        589.38        69.69 o
   2   6   6         68.00         60.79        12.37 o
   3   6   6         34.92         35.87        13.36 o
   4   6   6         18.93         17.94        14.99 o
   5   6   6          3.47          0.76        14.14 o
 -11   0   7          0.80          6.93        10.64 o
  -9   0   7       1117.53       1176.23        36.32 o
  -7   0   7         34.90         38.34         8.74 o
  -5   0   7         12.60         17.26         2.93 o
  -3   0   7        166.79        128.13         6.77 o
  -1   0   7       2647.46       2286.83        61.26 o
   1   0   7       4596.13       4643.03        44.53 o
   3   0   7        374.08        352.83        12.17 o
   5   0   7         12.83          8.51         5.63 o
   7   0   7        244.97        262.78        17.56 o
   9   0   7          0.24          3.56        10.27 o
  11   0   7          7.23         12.48        15.54 o
 -11   1   7        560.90        574.82        20.14 o
 -10   1   7        614.08        628.37        21.13 o
  -9   1   7         17.16         19.71         7.12 o
  -8   1   7         85.03         78.32         6.99 o
  -7   1   7         38.29         42.34         4.32 o
  -6   1   7        170.00        199.62         5.89 o
  -5   1   7       1219.43       1299.65        15.46 o
  -4   1   7        321.39        342.47         8.73 o
  -3   1   7        489.95        464.37        11.75 o
  -2   1   7         69.93         67.76         4.20 o
  -1   1   7       1112.59       1028.35        14.33 o
   0   1   7       1141.13       1020.70        22.56 o
   1   1   7        207.48        194.12         7.85 o
   2   1   7         91.61         85.34         4.94 o
   3   1   7       3451.52       3611.12        42.54 o
   4   1   7       1328.59       1377.54        33.07 o
   5   1   7          0.01          1.90         7.84 o
   6   1   7         15.16          6.45         5.49 o
   7   1   7          4.08          2.57         6.84 o
   8   1   7         27.97         21.33        10.14 o
   9   1   7         41.22         62.50        14.21 o
  10   1   7        146.38        144.65        16.93 o
  11   1   7         20.87         17.51        16.77 o
 -11   2   7          9.35         -7.99        11.99 o
 -10   2   7          5.79          0.35        11.38 o
  -9   2   7         96.58         88.90         8.87 o
  -8   2   7          0.25         -5.84         7.90 o
  -7   2   7        250.33        225.63         9.05 o
  -6   2   7        351.60        369.54        12.71 o
  -5   2   7        146.56        154.63         6.14 o
  -4   2   7         59.33         62.88         4.25 o
  -3   2   7       1855.05       2017.78        43.69 o
  -2   2   7         12.59         15.65         3.16 o
  -1   2   7        382.43        396.65         8.57 o
   0   2   7       1911.66       1998.51        51.39 o
   1   2   7       1415.19       1529.70        41.27 o
   2   2   7         34.66         32.38         3.11 o
   3   2   7        632.71        614.88        19.24 o
   4   2   7        825.69        875.24        19.42 o
   5   2   7        663.57        712.89        33.36 o
   6   2   7       1641.49       1634.46        60.67 o
   7   2   7        560.33        579.77        41.86 o
   8   2   7         68.82         75.62        14.16 o
   9   2   7         26.47         30.93        24.91 o
  10   2   7          0.72         -2.96        26.79 o
 -10   3   7          2.00          7.73        18.51 o
  -9   3   7        106.65         85.65        11.48 o
  -8   3   7          0.01          4.17         9.35 o
  -7   3   7         98.51         94.10        12.18 o
  -6   3   7        161.28        140.60         7.86 o
  -5   3   7         56.29         56.51         4.47 o
  -4   3   7         63.75         58.26         5.02 o
  -3   3   7        141.45        157.04         7.82 o
  -2   3   7          3.51          8.18         5.22 o
  -1   3   7          5.20          8.57         3.51 o
   0   3   7        233.93        202.83         8.86 o
   1   3   7        805.71        794.85        14.98 o
   2   3   7        194.40        189.75         7.45 o
   3   3   7        328.51        340.83        16.21 o
   4   3   7         98.32        103.37         7.51 o
   5   3   7         14.25         10.18         9.40 o
   6   3   7         93.47        108.40        15.55 o
   7   3   7        462.94        469.93        37.95 o
   8   3   7          1.01        -10.28        20.68 o
   9   3   7         28.15         26.20        18.88 o
  10   3   7         28.54         22.05        18.74 o
  -9   4   7        105.98         95.69        15.45 o
  -8   4   7         15.36          5.80        12.96 o
  -7   4   7          0.46         -8.18         8.18 o
  -6   4   7        152.04        109.52        13.14 o
  -5   4   7          0.79          6.10         9.45 o
  -4   4   7        200.54        189.53        13.64 o
  -3   4   7          2.39         -7.37         7.37 o
  -2   4   7        201.14        197.74        12.82 o
  -1   4   7          0.75          2.26         4.38 o
   0   4   7        414.09        450.10        27.23 o
   1   4   7        263.75        250.57        12.95 o
   2   4   7        323.83        309.79        11.46 o
   3   4   7         17.17          6.03         7.48 o
   4   4   7         90.82        103.70        12.64 o
   5   4   7        104.10        117.33        14.10 o
   6   4   7          0.55          4.61        11.10 o
   7   4   7         94.17         85.98        23.97 o
   8   4   7        416.16        425.70        41.89 o
  -8   5   7        406.94        407.89        21.10 o
  -7   5   7         48.59         57.43        19.91 o
  -6   5   7         14.76         17.27         9.27 o
  -5   5   7         12.93         17.22        11.38 o
  -4   5   7          0.00        -11.72        12.09 o
  -3   5   7          0.38         -1.06         6.22 o
  -2   5   7        132.36        139.03         9.51 o
  -1   5   7         54.86         54.83         8.75 o
   0   5   7         47.60         47.71         7.25 o
   1   5   7          5.29         -1.15         6.71 o
   2   5   7          5.09          5.27         6.06 o
   3   5   7         41.16         38.13        11.09 o
   4   5   7          5.57         -9.29         9.29 o
   5   5   7          0.43         -9.85        14.22 o
   6   5   7         30.03         26.03        14.50 o
   7   5   7        107.88        111.25        15.62 o
  -5   6   7         40.95         29.79        10.38 o
  -4   6   7        118.51        121.40        12.53 o
  -3   6   7          1.31         10.23         8.42 o
  -2   6   7        244.92        253.72        15.48 o
   0   6   7         81.60         95.97        21.01 o
   1   6   7        396.62        375.00        36.51 o
   2   6   7        132.62        121.72        30.10 o
   3   6   7         25.07         25.17        10.06 o
   4   6   7         44.74         60.97        12.39 o
 -12   0   8         40.39         33.14        11.13 o
 -10   0   8       2917.64       3107.68       119.68 o
  -8   0   8        805.60        819.63        27.30 o
  -6   0   8         53.45         53.84         4.48 o
  -4   0   8       2581.19       2698.47        61.60 o
  -2   0   8        340.29        322.35        14.08 o
   0   0   8         41.78         35.24         6.49 o
   2   0   8         54.42         39.74         5.67 o
   4   0   8       1853.41       1843.98        98.12 o
   6   0   8        645.06        738.51        31.13 o
   8   0   8         24.53         21.03        10.89 o
  10   0   8        102.64        101.94        18.76 o
 -11   1   8         83.98         83.15        13.83 o
 -10   1   8         11.79         11.48         9.36 o
  -9   1   8        220.02        225.16        16.14 o
  -8   1   8        473.17        466.53        16.76 o
  -7   1   8        132.58        125.71         6.45 o
  -6   1   8         58.97         58.58         3.66 o
  -5   1   8          0.13          4.96         4.42 o
  -4   1   8       8048.63       8471.40       171.63 o
  -3   1   8         12.41         15.98         2.62 o
  -2   1   8       1378.42       1445.48        37.84 o
  -1   1   8          3.41          5.98         4.22 o
   0   1   8        402.19        385.90         9.20 o
   1   1   8        339.29        374.13        10.85 o
   2   1   8       2144.92       2213.29        48.30 o
   3   1   8       1338.22       1444.86        28.95 o
   4   1   8       2851.97       3100.08        66.07 o
   5   1   8         57.04         60.18         6.29 o
   6   1   8        101.85        101.14         7.78 o
   7   1   8         74.37         74.96        12.12 o
   8   1   8        361.13        381.35        15.15 o
   9   1   8        243.46        232.28        22.71 o
  10   1   8        799.67        807.43        30.37 o
 -11   2   8          3.97          5.01        10.97 o
 -10   2   8         63.32         86.04        15.26 o
  -9   2   8        102.87         98.02        10.93 o
  -8   2   8          0.61          4.59         7.92 o
  -7   2   8         37.58         39.33         4.18 o
  -6   2   8         21.44         21.90         4.47 o
  -5   2   8         18.12         14.19         3.61 o
  -4   2   8         71.93         86.25         4.58 o
  -3   2   8        270.86        289.42        10.89 o
  -2   2   8          4.62          4.92         3.70 o
  -1   2   8         14.72          9.79         3.80 o
   0   2   8        246.64        250.65         8.06 o
   1   2   8          4.33          9.87         4.43 o
   2   2   8         43.85         57.51         3.93 o
   3   2   8         63.94         64.21         5.46 o
   4   2   8       2341.46       2346.70        81.38 o
   5   2   8         26.38         22.73         5.30 o
   6   2   8          0.54          0.97         9.32 o
   7   2   8         36.18         27.89        10.61 o
   8   2   8        169.28        164.70        14.89 o
   9   2   8          6.59         -3.41        12.73 o
  10   2   8          1.83         -7.00        15.49 o
 -10   3   8         28.23         16.90        11.69 o
  -9   3   8         70.95         74.25        14.22 o
  -8   3   8         91.88         83.91        10.07 o
  -7   3   8        184.63        179.15        16.44 o
  -6   3   8         39.88         25.29         5.13 o
  -5   3   8         19.04         29.40         5.16 o
  -4   3   8        304.89        282.12        10.52 o
  -3   3   8        291.71        283.22         9.59 o
  -2   3   8        160.57        152.95         9.07 o
  -1   3   8        188.46        203.92         7.14 o
   0   3   8       1419.59       1393.19        26.76 o
   1   3   8        460.94        468.22        13.45 o
   2   3   8         12.62         10.20         3.57 o
   3   3   8         37.65         37.89         5.07 o
   4   3   8        385.26        404.31        15.84 o
   5   3   8        838.21        787.60        19.06 o
   6   3   8       2440.47       2456.69        84.13 o
   7   3   8         44.25         29.38        10.83 o
   8   3   8         81.77         82.38        23.42 o
   9   3   8         96.95        127.72        45.30 o
  -9   4   8         12.10          4.66        17.59 o
  -8   4   8        155.73        124.75        20.39 o
  -7   4   8          9.95         19.61         9.50 o
  -6   4   8        103.45         68.20        10.78 o
  -5   4   8        281.50        269.67        10.66 o
  -4   4   8         26.01         14.62         4.79 o
  -3   4   8         94.02         85.12         6.59 o
  -2   4   8         47.82         45.87         5.13 o
  -1   4   8        180.07        178.20        16.69 o
   0   4   8        163.40        173.15        15.41 o
   1   4   8          0.17         -6.27         6.61 o
   2   4   8         28.65         30.54         5.95 o
   3   4   8        249.26        229.49        17.05 o
   4   4   8        368.35        392.16        28.36 o
   5   4   8        294.50        304.65        16.17 o
   6   4   8         46.09         58.88        12.15 o
   7   4   8          4.57          0.29        11.43 o
   8   4   8         90.54         88.31        18.54 o
  -8   5   8         88.23         96.03        18.99 o
  -7   5   8        253.18        234.73        16.08 o
  -6   5   8          7.74          2.67         8.65 o
  -5   5   8        154.17        146.63        12.66 o
  -4   5   8          0.91          9.67         9.36 o
  -3   5   8          8.97          4.37         6.93 o
  -2   5   8          0.49          4.74        18.46 o
  -1   5   8         31.22         36.09         7.10 o
   0   5   8         90.64         96.18         8.76 o
   1   5   8         35.96         27.18         7.36 o
   2   5   8          0.18          0.57         6.01 o
   3   5   8         42.89         45.67        11.04 o
   4   5   8          0.50         -5.59        15.54 o
   5   5   8         72.30         79.18        13.02 o
   6   5   8        107.17        108.80        15.39 o
   7   5   8          0.50          4.96        14.59 o
  -5   6   8         19.90         30.80         9.05 o
  -4   6   8         65.21         55.76        12.63 o
  -3   6   8          2.35          9.56         8.27 o
  -2   6   8        113.12         89.29        17.08 o
  -1   6   8        510.79        461.05        33.22 o
   0   6   8        127.20        133.33        20.57 o
   1   6   8         93.16        101.02        14.44 o
   2   6   8        153.12        148.50        18.48 o
   3   6   8          7.83         -0.84        13.29 o
   4   6   8          1.67         -1.31        13.38 o
 -11   0   9         65.49         55.17        11.46 o
  -9   0   9        171.00        179.74        13.83 o
  -7   0   9       1068.38       1011.02        36.49 o
  -5   0   9         25.68         31.84         3.73 o
  -3   0   9       1011.03       1079.56        30.31 o
  -1   0   9        900.83        772.84        42.21 o
   1   0   9       1732.45       1663.45        28.11 o
   3   0   9        409.00        376.51        13.91 o
   5   0   9        873.84        970.45        37.65 o
   7   0   9         44.86         49.56        10.97 o
   9   0   9          0.07          2.86        15.00 o
 -11   1   9          4.14          7.93        11.50 o
 -10   1   9        217.57        226.50        11.34 o
  -9   1   9        101.45        103.14         9.09 o
  -8   1   9        766.37        796.65        19.88 o
  -7   1   9        519.54        531.87        14.73 o
  -6   1   9         11.44         12.79         3.35 o
  -5   1   9          6.33          3.58         3.64 o
  -4   1   9       2143.49       2322.55        19.24 o
  -3   1   9        185.85        185.88         5.68 o
  -2   1   9         85.65         84.79         4.76 o
  -1   1   9       1292.04       1192.34        21.43 o
   0   1   9        245.49        247.31         7.82 o
   1   1   9         22.78         11.79         3.74 o
   2   1   9         66.87         86.14         5.03 o
   3   1   9        299.44        315.63         8.51 o
   4   1   9         42.64         48.62         5.72 o
   5   1   9         39.93         43.58         6.44 o
   6   1   9         74.50         78.93        15.56 o
   7   1   9         36.95         31.60         8.41 o
   8   1   9         43.31         45.99         9.31 o
   9   1   9        278.15        263.93        15.47 o
  10   1   9          0.42          3.21        24.12 o
 -11   2   9         14.82         17.53        14.70 o
 -10   2   9         73.33         77.30        25.09 o
  -9   2   9        386.53        350.18        17.34 o
  -8   2   9          8.90         -7.24         8.58 o
  -7   2   9          0.45         -5.02         5.02 o
  -6   2   9        189.06        195.75         8.62 o
  -5   2   9        302.12        289.06        13.51 o
  -4   2   9          0.06         -0.91         5.36 o
  -3   2   9        606.80        574.74        13.96 o
  -2   2   9        144.34        157.31         6.26 o
  -1   2   9         29.17         27.81         3.53 o
   0   2   9        443.17        418.43        12.64 o
   1   2   9        628.83        621.30        14.10 o
   2   2   9       1629.43       1772.30        36.31 o
   3   2   9        828.02        850.29        18.63 o
   4   2   9       1049.52       1052.10        60.73 o
   5   2   9        479.45        488.86        26.08 o
   6   2   9       1957.30       1892.49        49.85 o
   7   2   9          8.09          7.86        10.30 o
   8   2   9        456.18        488.06        35.56 o
   9   2   9          8.04         15.72        13.21 o
  10   2   9        139.94        112.85        15.90 o
 -10   3   9         21.31          6.45        10.68 o
  -9   3   9        118.62        103.30        25.51 o
  -8   3   9        118.23        115.73        12.30 o
  -7   3   9        584.77        525.39        27.91 o
  -6   3   9         68.80         71.07         6.17 o
  -5   3   9          1.41         12.44         9.63 o
  -4   3   9        180.34        172.13        11.09 o
  -3   3   9         12.80          9.55         4.53 o
  -2   3   9        229.48        234.42        11.22 o
  -1   3   9       1046.02       1041.21        37.35 o
   0   3   9        681.98        685.34        22.83 o
   1   3   9        255.75        262.81        10.75 o
   2   3   9          5.15          0.18         4.07 o
   3   3   9         58.10         60.08         6.66 o
   4   3   9          1.79          5.14         7.08 o
   5   3   9        314.41        315.69        11.84 o
   6   3   9         36.58         42.21        14.14 o
   7   3   9          3.29         11.22        10.76 o
   8   3   9         90.82        104.70        24.14 o
   9   3   9        112.00        125.45        17.66 o
  -9   4   9        319.30        288.21        17.45 o
  -8   4   9        348.59        357.73        23.87 o
  -7   4   9        111.38         98.46        15.18 o
  -6   4   9        156.15        134.57        22.04 o
  -4   4   9        105.45         70.69         6.42 o
  -3   4   9         29.71         25.01         4.86 o
  -2   4   9         11.66          9.39         5.13 o
  -1   4   9          0.11          5.39         6.67 o
   0   4   9         26.55         29.91         6.80 o
   1   4   9        199.41        205.37        15.27 o
   2   4   9         95.18         85.29         7.14 o
   3   4   9        174.25        152.19         9.66 o
   4   4   9          8.12          8.80        11.48 o
   5   4   9        186.25        172.94        14.40 o
   6   4   9         33.64         32.50        12.19 o
   7   4   9        103.17        100.36        13.15 o
   8   4   9          3.94         -8.05        16.64 o
  -8   5   9        338.36        356.55        21.94 o
  -7   5   9         14.54         18.22        17.45 o
  -6   5   9         26.21         29.64         8.56 o
  -5   5   9        164.17        156.36        11.73 o
  -4   5   9        648.09        629.25        30.32 o
  -3   5   9          8.78          3.52         7.35 o
  -2   5   9        416.47        403.24        34.19 o
  -1   5   9          1.63          2.63         6.33 o
   0   5   9        227.79        219.51        12.33 o
   1   5   9        115.27         96.14        10.99 o
   2   5   9        116.16        109.51         8.48 o
   3   5   9         28.30         28.24         9.87 o
   4   5   9        148.96        135.99        18.81 o
   5   5   9         24.63         25.29        12.18 o
   6   5   9          3.51          0.55        14.92 o
  -5   6   9          8.36          1.59        15.86 o
  -4   6   9        128.95        148.94        11.39 o
  -3   6   9         28.29         24.84         9.60 o
  -2   6   9         52.19         44.95        14.47 o
   0   6   9          1.97         -3.25        10.51 o
   1   6   9         24.97         17.78        15.37 o
   2   6   9         29.46         41.96        18.14 o
   3   6   9         72.88         82.80        11.93 o
   4   6   9          9.96          3.92        13.65 o
 -10   0  10        383.05        385.83        19.88 o
  -8   0  10       2745.06       3050.40        71.57 o
  -6   0  10         21.18         26.58         4.45 o
  -4   0  10        986.86       1152.10        33.65 o
  -2   0  10      15622.12      15671.09       141.14 o
   0   0  10       2065.48       2198.72        44.75 o
   2   0  10        493.56        490.64        16.70 o
   4   0  10         46.48         43.48         7.46 o
   6   0  10        929.13        956.85        41.42 o
   8   0  10        224.48        229.69        19.43 o
  10   0  10         47.02         44.47        19.88 o
 -11   1  10         11.91         12.40        10.22 o
 -10   1  10          0.36         -1.71        17.27 o
  -9   1  10          3.82          1.95         6.42 o
  -8   1  10       2007.37       2057.33        52.95 o
  -7   1  10        291.64        277.44         7.66 o
  -6   1  10         58.42         51.51         4.00 o
  -5   1  10         68.54         68.76         3.91 o
  -4   1  10        438.70        460.81         8.72 o
  -3   1  10         20.89         11.17         2.79 o
  -2   1  10          6.11          1.19         3.51 o
  -1   1  10        209.01        186.14         6.90 o
   0   1  10         20.86         21.81         3.25 o
   1   1  10        125.49        134.32         6.26 o
   2   1  10        907.14        962.24        17.81 o
   3   1  10         24.28         23.02         4.80 o
   4   1  10         39.78         39.66         6.68 o
   5   1  10         34.35         34.22         6.66 o
   6   1  10        186.59        162.88        11.26 o
   7   1  10         43.86         55.96        11.97 o
   8   1  10        390.21        368.56        17.73 o
   9   1  10         26.94         24.17        11.11 o
  10   1  10         58.50         65.06        14.24 o
 -11   2  10         81.90         57.81        30.67 o
 -10   2  10        455.49        421.48        19.06 o
  -9   2  10        177.92        145.62        12.44 o
  -8   2  10         66.55         52.99         6.30 o
  -7   2  10        105.55        101.57         5.86 o
  -6   2  10        161.43        143.90         7.37 o
  -5   2  10        484.44        430.72        12.81 o
  -4   2  10         59.92         55.03         4.44 o
  -3   2  10        161.01        203.12        12.98 o
  -2   2  10        713.33        663.30        17.20 o
  -1   2  10         26.54         32.19         3.55 o
   0   2  10        369.01        347.54        10.11 o
   1   2  10        609.63        610.79        17.80 o
   2   2  10        670.86        710.92        22.52 o
   3   2  10        195.18        198.06         8.33 o
   4   2  10         51.31         43.94         5.97 o
   5   2  10        366.62        325.92        14.58 o
   6   2  10        292.13        274.25        15.62 o
   7   2  10        502.18        512.08        20.64 o
   8   2  10        427.94        448.75        31.30 o
   9   2  10          5.15          1.00        21.29 o
  10   2  10        153.65        150.94        26.12 o
 -10   3  10          0.51        -16.04        16.04 o
  -9   3  10          0.40          7.76        14.59 o
  -8   3  10          0.05          2.45         8.02 o
  -7   3  10        115.05         84.63         8.58 o
  -6   3  10         19.68         21.86         4.32 o
  -5   3  10        166.96        175.09         7.70 o
  -4   3  10        101.00         81.63         6.07 o
  -3   3  10         34.47         40.03         5.79 o
  -2   3  10         10.76         11.32         4.89 o
  -1   3  10       1521.07       1401.52        24.85 o
   0   3  10        120.10        136.27         8.39 o
   1   3  10          0.94          4.14         4.15 o
   2   3  10        164.28        177.91         7.85 o
   3   3  10         15.10         16.98         5.41 o
   4   3  10         41.61         46.33         5.30 o
   5   3  10        115.02         95.31         7.14 o
   6   3  10       2290.16       2211.27        74.25 o
   7   3  10        594.07        599.73        33.88 o
   8   3  10        262.52        287.88        18.76 o
   9   3  10         79.75         64.96        16.39 o
  -9   4  10         12.86         15.63        14.00 o
  -8   4  10        176.85        166.49        16.86 o
  -7   4  10        299.12        258.87        13.58 o
  -6   4  10        659.58        646.84        23.06 o
  -5   4  10       1236.94       1133.34        27.94 o
  -4   4  10        113.39         91.45         6.50 o
  -3   4  10         39.11         37.33         4.93 o
  -2   4  10         25.21         28.10         5.22 o
  -1   4  10         47.29         53.17         7.13 o
   0   4  10        221.99        218.92        13.22 o
   1   4  10         70.19         72.89         8.79 o
   2   4  10        679.84        637.13        41.52 o
   3   4  10        255.51        287.67        13.00 o
   4   4  10         15.21         13.87         7.25 o
   5   4  10         37.59         44.00        23.59 o
   6   4  10         47.14         59.10        20.83 o
   7   4  10         64.76         76.04        13.76 o
  -7   5  10        233.35        246.37        29.85 o
  -6   5  10          3.47         -6.03         9.80 o
  -5   5  10         60.27         61.25        10.47 o
  -4   5  10         34.77         30.30        14.94 o
  -3   5  10         14.22          7.04         7.74 o
  -2   5  10         33.90         39.72         9.53 o
  -1   5  10          0.15          1.31         6.17 o
   0   5  10          4.72          5.91         7.23 o
   1   5  10        817.51        770.93        42.53 o
   2   5  10          2.89          4.17         6.53 o
   3   5  10          2.47         -5.21         8.73 o
   4   5  10        109.72        117.36        14.55 o
   5   5  10          8.22          7.59        12.43 o
   6   5  10        129.23        148.63        18.70 o
  -5   6  10        155.38        149.85        11.91 o
  -4   6  10         50.95         25.77        10.93 o
  -3   6  10         30.02         20.87        11.37 o
  -2   6  10        309.21        292.79        32.70 o
  -1   6  10         55.48         67.48        21.07 o
   0   6  10          2.32         10.78        17.78 o
   1   6  10         99.06        126.97        20.87 o
   2   6  10         33.16         28.34        17.71 o
   3   6  10         54.25         66.78        20.12 o
 -11   0  11          3.02         -1.02        15.81 o
  -9   0  11          4.67          4.59         8.12 o
  -7   0  11          4.44          8.75         6.47 o
  -5   0  11        908.13        973.42        23.86 o
  -3   0  11        849.46        873.16        17.68 o
  -1   0  11        667.50        667.19        26.93 o
   1   0  11        670.52        651.35        18.43 o
   3   0  11        112.65        105.45         7.80 o
   5   0  11        169.01        177.76        20.03 o
   7   0  11        336.77        364.06        30.06 o
   9   0  11          1.53          3.08        17.69 o
 -11   1  11         10.23          2.75        16.89 o
 -10   1  11        675.11        696.54        24.26 o
  -9   1  11         48.13         57.33         7.00 o
  -8   1  11       1260.52       1297.39        35.40 o
  -7   1  11        123.67        124.32         6.06 o
  -6   1  11        135.26        134.14         6.06 o
  -5   1  11        178.78        151.46         6.74 o
  -4   1  11        172.16        169.24         6.11 o
  -3   1  11        636.27        585.16        15.47 o
  -2   1  11       1285.83       1433.82        49.30 o
  -1   1  11         82.01         83.85         4.56 o
   0   1  11        134.80        129.56         7.29 o
   1   1  11         33.91         44.88         4.59 o
   2   1  11        764.25        755.09        20.85 o
   3   1  11        428.17        401.09        11.65 o
   4   1  11        371.37        424.31        20.67 o
   5   1  11        504.29        511.30        25.47 o
   6   1  11         44.12         48.45         8.16 o
   7   1  11         89.65         83.22         9.12 o
   8   1  11         69.02         67.90        10.11 o
   9   1  11          2.91         -2.41        10.10 o
  10   1  11         41.09         48.48        18.97 o
 -11   2  11        204.30        178.69        18.21 o
 -10   2  11         40.38         34.63        13.07 o
  -9   2  11        180.47        166.60        13.25 o
  -8   2  11         70.71         67.91         5.92 o
  -7   2  11         44.35         41.99         4.97 o
  -6   2  11        496.06        447.79        17.48 o
  -5   2  11        488.89        493.59        12.57 o
  -4   2  11         23.01         31.45         3.89 o
  -3   2  11          1.51          7.32         5.12 o
  -2   2  11         61.73         54.77         5.48 o
  -1   2  11         68.87         75.03         5.79 o
   0   2  11         35.08         33.66         3.26 o
   1   2  11       2176.41       2184.48        36.32 o
   2   2  11        219.04        208.09         7.53 o
   3   2  11          2.22          2.47         4.00 o
   4   2  11        221.43        244.96        11.80 o
   5   2  11        190.41        187.81        11.24 o
   6   2  11        520.32        495.67        21.62 o
   7   2  11        176.36        202.10        18.23 o
   8   2  11        858.25        876.57        62.14 o
   9   2  11         16.71         11.96        13.65 o
 -10   3  11        189.31        164.61        20.44 o
  -9   3  11          0.50         14.38         9.98 o
  -8   3  11         34.02         25.23        17.21 o
  -7   3  11        196.48        215.27         8.45 o
  -6   3  11        366.43        337.33        15.69 o
  -5   3  11         35.76         29.54         4.15 o
  -4   3  11          1.04          5.05         4.62 o
  -3   3  11          4.15          5.47         4.96 o
  -2   3  11        489.35        445.97        25.96 o
  -1   3  11        125.25        119.28         7.46 o
   0   3  11          5.75          7.08         4.82 o
   1   3  11         42.97         42.96         5.98 o
   2   3  11         18.70         12.94         4.33 o
   3   3  11          0.35         -0.98         4.93 o
   4   3  11        436.98        430.39        16.57 o
   5   3  11        236.31        229.56        11.25 o
   6   3  11        429.22        397.33        18.56 o
   7   3  11        263.15        274.08        18.39 o
   8   3  11          0.03         -0.65        19.10 o
   9   3  11        114.83        119.74        16.73 o
  -9   4  11         54.08         64.22        12.01 o
  -8   4  11        318.76        271.78        15.09 o
  -7   4  11         91.04         97.71        11.81 o
  -6   4  11        433.29        422.92        26.32 o
  -5   4  11        427.58        394.47        16.49 o
  -4   4  11         56.82         55.88         7.91 o
  -3   4  11         22.53         15.89         6.55 o
  -2   4  11         67.11         58.58         7.20 o
  -1   4  11        254.34        255.15        18.16 o
   0   4  11         29.46         21.03         6.13 o
   1   4  11        131.89        152.81        11.96 o
   2   4  11        375.80        386.25        22.75 o
   3   4  11         49.58         37.72         7.47 o
   4   4  11         21.36         23.68        11.18 o
   5   4  11         10.30          2.71        10.68 o
   6   4  11          8.98          9.17        15.09 o
   7   4  11          4.61         11.49        13.69 o
   8   4  11          2.48         25.31        23.06 o
  -7   5  11        315.69        291.55        32.32 o
  -6   5  11         42.96         23.78        12.73 o
  -5   5  11          4.41          4.99         9.70 o
  -4   5  11         89.58         83.18        14.39 o
  -3   5  11         52.83         38.87        13.24 o
  -2   5  11        687.49        698.24        54.81 o
  -1   5  11          1.32          0.31         6.35 o
   0   5  11         49.59         39.69         9.05 o
   1   5  11         47.16         38.93         8.39 o
   2   5  11          2.54         -2.35        14.83 o
   3   5  11         14.00         17.68        10.60 o
   4   5  11        208.43        214.07        16.00 o
   5   5  11         70.29         65.51        14.07 o
   6   5  11          1.27         -0.80        17.17 o
  -4   6  11         10.88          7.67         7.88 o
  -3   6  11         46.95         44.35        11.46 o
  -1   6  11         67.22         61.02        18.68 o
   0   6  11         34.16         18.10        16.11 o
   1   6  11          8.75         -5.40        20.59 o
   2   6  11         60.73         75.66        19.54 o
   3   6  11        122.84        165.07        22.11 o
 -10   0  12        524.74        507.56        21.00 o
  -8   0  12       1314.95       1436.98        40.50 o
  -6   0  12        250.09        239.78        13.23 o
  -4   0  12         83.59         73.87         6.27 o
   0   0  12        370.18        322.65        15.14 o
   2   0  12        185.49        164.26        13.10 o
   4   0  12        794.06        768.56        41.76 o
   6   0  12         32.24         24.48        10.97 o
   8   0  12         78.44         90.20        16.88 o
  10   0  12          0.47          2.34        23.57 o
 -11   1  12        104.77        118.35        16.68 o
 -10   1  12        236.47        246.80        20.60 o
  -9   1  12         47.25         41.27         7.50 o
  -8   1  12       1333.98       1403.79        38.01 o
  -7   1  12         48.77         47.25         4.34 o
  -6   1  12        483.43        463.64        17.09 o
  -5   1  12         68.83         84.93         5.13 o
  -4   1  12          4.30          1.44         3.29 o
  -3   1  12         13.04          4.21         4.07 o
  -2   1  12         83.96         97.39         5.16 o
  -1   1  12        241.85        248.04         8.13 o
   0   1  12       1202.85       1084.18        19.45 o
   1   1  12        115.35        118.15         6.29 o
   2   1  12       1007.98        986.04        24.53 o
   3   1  12        112.98        107.04         6.81 o
   4   1  12         72.13         81.54        13.42 o
   5   1  12         11.75         10.08         7.05 o
   6   1  12          7.77          3.24        16.13 o
   7   1  12          1.11         -3.59         8.64 o
   8   1  12         51.71         58.55         9.35 o
   9   1  12         94.37         91.78        12.02 o
  10   1  12        176.58        184.72        17.23 o
 -11   2  12         14.33         15.18        23.31 o
 -10   2  12          4.42         -3.04        16.32 o
  -9   2  12         41.96         37.80         9.19 o
  -8   2  12         27.75         34.50         7.34 o
  -7   2  12        252.72        240.15        11.38 o
  -6   2  12       1096.59       1027.99        31.44 o
  -5   2  12         14.57         19.77         4.21 o
  -4   2  12        211.81        221.60         7.64 o
  -3   2  12        148.29        124.91         8.46 o
  -2   2  12        267.98        232.75        10.88 o
  -1   2  12         20.08         27.35         4.71 o
   0   2  12          0.34          3.83         4.01 o
   1   2  12        496.09        402.85        17.81 o
   2   2  12         80.70         80.14         5.04 o
   3   2  12          3.94         -2.83         4.78 o
   4   2  12         58.84         59.83         6.75 o
   5   2  12        236.97        224.73        11.68 o
   6   2  12        149.02        156.65        20.60 o
   7   2  12        101.78         96.42        14.44 o
   8   2  12        726.14        727.15        65.68 o
   9   2  12         67.23         69.69        14.08 o
 -10   3  12        375.17        367.43        23.67 o
  -9   3  12          1.69         -7.13         9.82 o
  -8   3  12        417.34        370.41        17.22 o
  -7   3  12         22.14          5.22         7.65 o
  -6   3  12        620.66        546.12        31.17 o
  -5   3  12          0.75          7.50         4.60 o
  -4   3  12         64.96         67.19         7.34 o
  -3   3  12       1094.95        994.94        54.66 o
  -2   3  12         16.64          6.57         4.02 o
  -1   3  12        114.65         93.29         6.57 o
   0   3  12        444.90        451.80        19.97 o
   1   3  12        111.46        115.86         7.28 o
   2   3  12          6.42          3.32         6.34 o
   3   3  12         57.32         54.23         5.60 o
   4   3  12         57.91         52.55         5.92 o
   5   3  12        256.16        278.24        12.00 o
   6   3  12        222.17        220.68        12.17 o
   7   3  12         10.65         19.49        14.61 o
   8   3  12        616.36        553.83        45.57 o
  -9   4  12         56.63         72.30        12.54 o
  -8   4  12          0.10          2.37        20.20 o
  -7   4  12         28.45         30.10         9.91 o
  -6   4  12        746.28        793.27        39.39 o
  -5   4  12        452.20        395.59        15.05 o
  -4   4  12         34.29         34.97         7.31 o
  -3   4  12        256.09        300.04        26.23 o
  -2   4  12          7.57         12.54         8.51 o
  -1   4  12          3.21         -2.49         7.78 o
   0   4  12         61.64         52.67         9.23 o
   1   4  12        299.92        278.90        13.45 o
   2   4  12         13.35         12.19         6.53 o
   3   4  12        179.61        162.97        10.38 o
   4   4  12        271.85        228.74        13.53 o
   5   4  12          3.93          8.55        13.59 o
   6   4  12          0.13         -4.83        14.95 o
   7   4  12         21.09         33.87        15.50 o
  -7   5  12         29.38         33.93        13.03 o
  -6   5  12        218.69        214.74        20.40 o
  -5   5  12          2.93         10.21        17.80 o
  -4   5  12         88.83         66.38        13.89 o
  -3   5  12        710.23        743.31        22.50 o
  -2   5  12         14.80         14.05        18.93 o
  -1   5  12         36.32         30.01        10.23 o
   0   5  12        366.38        315.47        33.89 o
   1   5  12          0.50         -1.53         8.02 o
   2   5  12        175.25        157.02        11.23 o
   3   5  12        351.53        317.45        19.29 o
   4   5  12         45.53         44.33        14.55 o
   5   5  12        301.12        342.10        27.82 o
   6   5  12          3.34         10.63        14.22 o
  -4   6  12          2.38          6.06        12.09 o
  -3   6  12         26.27         19.49        13.46 o
  -2   6  12         47.34         24.47        12.28 o
  -1   6  12         33.06         28.67        16.13 o
   0   6  12        106.77         96.42        22.76 o
   1   6  12         14.51          8.66        19.24 o
   2   6  12         17.97         32.54        18.60 o
   3   6  12         43.37         51.43        20.50 o
 -11   0  13         93.14         94.67        13.89 o
  -9   0  13        617.49        581.75        19.29 o
  -7   0  13        539.74        533.00        20.23 o
  -5   0  13        458.54        412.55        15.93 o
  -3   0  13         11.00          1.36         3.44 o
  -1   0  13       2285.16       2218.74       140.86 o
   1   0  13        194.69        194.19         9.98 o
   3   0  13          7.41         14.60         9.43 o
   5   0  13         66.43         51.77        12.60 o
   7   0  13        638.51        671.10        35.57 o
   9   0  13          0.80          0.27        15.86 o
 -11   1  13        154.69        199.94        19.30 o
 -10   1  13         91.56        103.46        11.54 o
  -9   1  13         95.51        102.89         8.87 o
  -8   1  13          9.57         11.37        14.25 o
  -7   1  13          1.85          1.37         3.84 o
  -6   1  13       1758.95       1835.52        42.31 o
  -5   1  13          0.17         -0.43         4.77 o
  -4   1  13          0.00          2.07         4.44 o
  -3   1  13       1229.74       1315.87        19.01 o
  -2   1  13         25.80         24.52         4.45 o
  -1   1  13        176.21        147.39         6.23 o
   0   1  13       1714.74       1589.19        46.71 o
   1   1  13        588.62        547.29        15.54 o
   2   1  13         25.87         29.31         4.93 o
   3   1  13       2251.66       2283.77        47.72 o
   4   1  13         58.41         67.91         8.20 o
   5   1  13         18.17         22.24         7.74 o
   6   1  13          6.47          7.54         8.27 o
   7   1  13         23.45         16.93         9.21 o
   8   1  13        310.64        316.13        29.20 o
   9   1  13          0.87         -4.02        12.80 o
 -11   2  13         10.43         13.19        17.15 o
 -10   2  13        109.45        105.85        14.20 o
  -9   2  13         17.39         13.79         6.85 o
  -8   2  13        177.96        168.26        10.15 o
  -7   2  13          2.53         -7.94         7.94 o
  -6   2  13       1105.09       1024.54        26.51 o
  -5   2  13        138.25        137.79         6.64 o
  -4   2  13         56.77         60.44         4.83 o
  -3   2  13         31.04         27.27         5.16 o
  -2   2  13         45.05         43.22         8.24 o
  -1   2  13        205.07        193.38        17.62 o
   0   2  13         35.74         27.33         4.13 o
   1   2  13         50.15         43.74         4.26 o
   2   2  13        258.52        263.23         9.51 o
   3   2  13          4.25         11.13         5.62 o
   4   2  13          9.68          7.31         7.36 o
   5   2  13         14.73         16.62         8.27 o
   6   2  13         47.07         42.02         9.03 o
   7   2  13        109.77         99.55        12.65 o
   8   2  13        181.79        220.15        19.60 o
   9   2  13        217.39        222.36        19.65 o
 -10   3  13          0.02          2.78        16.73 o
  -9   3  13         14.86          0.66         7.24 o
  -8   3  13        190.22        177.14        13.73 o
  -7   3  13        416.26        387.19        15.41 o
  -6   3  13        293.95        308.49        13.15 o
  -5   3  13         12.34         16.38         5.17 o
  -4   3  13        181.03        174.04         9.83 o
  -3   3  13        319.04        290.11        22.80 o
  -2   3  13         10.69         17.82         4.57 o
  -1   3  13         66.46         63.52         9.14 o
   0   3  13          0.00         -2.11         8.46 o
   1   3  13          3.49         -4.51         5.49 o
   2   3  13         36.21         41.88         5.69 o
   3   3  13        121.47        134.42         7.34 o
   4   3  13         10.32         12.55         5.92 o
   5   3  13         96.59        112.99        10.13 o
   6   3  13         40.80         66.43        19.52 o
   7   3  13        396.52        415.93        63.82 o
   8   3  13        343.60        327.63        27.62 o
  -9   4  13          3.94         -3.98         9.00 o
  -8   4  13        300.08        313.04        19.46 o
  -7   4  13         13.17         10.59        11.78 o
  -6   4  13        437.43        462.82        30.91 o
  -5   4  13        142.44        164.29         9.24 o
  -4   4  13         11.47         10.80        10.59 o
  -3   4  13        428.64        455.39        20.82 o
  -2   4  13         14.08         22.05         8.84 o
  -1   4  13         19.69         18.95         7.41 o
   0   4  13        848.86        820.98        61.90 o
   1   4  13         72.09         66.68         8.09 o
   2   4  13        180.92        173.74        16.60 o
   3   4  13        152.87        146.06        10.66 o
   4   4  13         22.48         27.22         8.67 o
   5   4  13         29.27         23.99        21.97 o
   6   4  13          7.82          6.95        12.22 o
   7   4  13         64.18         73.53        15.45 o
  -7   5  13         29.26         13.14         9.60 o
  -6   5  13        120.99        111.95        13.39 o
  -5   5  13        279.48        235.20        15.95 o
  -4   5  13         93.91         86.20        12.57 o
  -3   5  13         14.35          8.55        16.60 o
  -2   5  13        320.63        311.65        17.93 o
  -1   5  13         85.21         87.97        11.61 o
   0   5  13        385.18        342.96        21.23 o
   1   5  13          8.15         12.68         7.92 o
   2   5  13         11.93         11.95         8.19 o
   3   5  13         14.28         21.08        11.23 o
   4   5  13         48.54         52.24        12.91 o
   5   5  13         18.00         24.21        14.07 o
  -4   6  13          0.32        -12.24        12.24 o
  -3   6  13          0.81          9.77        10.75 o
  -2   6  13         81.36         80.14        16.78 o
  -1   6  13         35.38         17.59        18.54 o
   0   6  13        156.93        179.61        24.57 o
   1   6  13          6.32         18.88        16.96 o
   2   6  13         54.89         90.22        18.84 o
 -10   0  14        291.90        272.42        15.06 o
  -8   0  14       2719.53       2806.54        90.26 o
  -6   0  14         20.35         17.89         6.91 o
  -4   0  14         96.38         82.61         8.49 o
  -2   0  14        250.88        212.37        21.14 o
   0   0  14       1511.88       1396.62        52.07 o
   2   0  14        267.29        228.00        14.69 o
   4   0  14       2140.38       2101.11        91.52 o
   6   0  14         94.40         99.75        19.67 o
   8   0  14          6.19         22.07        24.30 o
 -11   1  14         24.01         10.91        21.89 o
 -10   1  14        206.26        223.52        14.64 o
  -9   1  14        264.56        252.37        16.69 o
  -8   1  14          9.85         13.19         5.49 o
  -7   1  14         24.54         36.12         5.63 o
  -6   1  14       3195.15       3265.46        44.95 o
  -5   1  14         51.78         52.32         5.23 o
  -4   1  14        165.55        152.02         6.54 o
  -3   1  14         41.17         42.10         4.65 o
  -2   1  14        433.56        452.18        14.09 o
  -1   1  14          5.97         -1.81         4.49 o
   0   1  14       3105.46       2871.60       104.91 o
   1   1  14         34.56         29.18         6.14 o
   2   1  14        113.87         97.46         8.19 o
   3   1  14        146.17        130.58        13.36 o
   4   1  14        216.15        233.08        15.82 o
   5   1  14         95.14         76.82        10.63 o
   6   1  14         14.76          9.06         8.76 o
   7   1  14         17.67         17.38         9.52 o
   8   1  14         56.42         55.31        12.21 o
   9   1  14        125.95        128.43        15.25 o
 -10   2  14        118.30         86.05        14.82 o
  -9   2  14          6.35         18.55         7.36 o
  -8   2  14         80.66         72.35         8.32 o
  -7   2  14          6.41          5.24         5.13 o
  -6   2  14       2442.96       2366.53        40.21 o
  -5   2  14        172.78        175.85         8.08 o
  -4   2  14        113.50        118.96         6.74 o
  -3   2  14         44.42         48.51         8.79 o
  -2   2  14        653.01        666.37        39.78 o
  -1   2  14        389.45        358.57        15.39 o
   0   2  14        689.54        685.54        19.25 o
   1   2  14          7.63         10.79         4.93 o
   2   2  14        174.11        179.62         8.52 o
   3   2  14          2.68          4.62         7.00 o
   4   2  14         33.09         22.36         9.37 o
   5   2  14         13.37          6.64         8.01 o
   6   2  14         33.57         36.81         9.62 o
   7   2  14         98.71         73.76        10.38 o
   8   2  14          1.61         -1.31        19.19 o
   9   2  14        164.81        154.46        18.55 o
 -10   3  14        217.66        236.20        13.29 o
  -9   3  14          0.67         -0.40         6.96 o
  -8   3  14         12.25         -4.37        12.50 o
  -7   3  14         12.78          0.69         7.13 o
  -6   3  14         82.00         75.23         9.69 o
  -5   3  14        869.32        861.36        19.72 o
  -4   3  14       2465.01       2453.55        41.75 o
  -3   3  14        104.69         91.01         7.26 o
  -2   3  14         36.51         31.67         5.67 o
  -1   3  14        402.42        425.49        21.69 o
   0   3  14          0.02          6.74        12.76 o
   1   3  14         72.35         70.95         6.98 o
   2   3  14          1.41          1.44         4.33 o
   3   3  14         46.65         45.07         6.20 o
   4   3  14         28.63         27.76         6.77 o
   5   3  14        202.61        187.08        10.40 o
   6   3  14         34.72         27.12        11.16 o
   7   3  14        213.05        171.95        16.88 o
   8   3  14        143.73         90.16        18.11 o
  -9   4  14          0.10          6.95         8.63 o
  -8   4  14         21.75         21.26        13.63 o
  -7   4  14        107.64        103.36         8.08 o
  -6   4  14        804.57        829.48        42.80 o
  -5   4  14         17.64         25.33         6.40 o
  -4   4  14        417.26        411.38        15.70 o
  -3   4  14        140.49        152.60        12.66 o
  -2   4  14         97.20         91.69        11.57 o
  -1   4  14        129.03        135.16        10.25 o
   0   4  14         69.07         45.94         7.97 o
   1   4  14          0.02          3.43         6.56 o
   2   4  14        815.34        782.92        26.91 o
   3   4  14        104.61        110.24         9.30 o
   4   4  14         52.44         38.84         8.54 o
   5   4  14        216.20        190.06        16.72 o
   6   4  14        230.23        211.04        21.68 o
   7   4  14        157.59        157.07        16.99 o
  -7   5  14          8.58         -0.77         8.31 o
  -5   5  14        108.43        114.56        13.42 o
  -4   5  14          4.20         -0.81        14.13 o
  -3   5  14         31.68         46.66        12.11 o
  -2   5  14          1.71         -8.35        10.64 o
  -1   5  14         39.05         59.08        10.38 o
   0   5  14         39.72         32.30         9.98 o
   1   5  14         47.17         43.53        11.77 o
   2   5  14          0.16         -7.75        13.89 o
   3   5  14         32.15         32.99        11.25 o
   4   5  14         23.27          5.94        15.87 o
   5   5  14         33.01         49.84        15.57 o
  -3   6  14         52.74         42.11        11.95 o
  -2   6  14          2.84          1.30        15.40 o
  -1   6  14        229.20        221.56        23.16 o
   0   6  14         25.33         23.94        23.18 o
   1   6  14         24.65          6.86        18.25 o
 -11   0  15         52.57         42.52        11.93 o
  -9   0  15         87.54         76.63        10.30 o
  -7   0  15        337.57        352.48        15.95 o
  -5   0  15        389.46        358.22        24.36 o
  -3   0  15          8.56         13.52         6.11 o
  -1   0  15        728.15        708.70        40.96 o
   1   0  15        227.21        275.81        33.66 o
   3   0  15         22.43         22.88        11.54 o
   5   0  15       1577.10       1424.93        59.55 o
   7   0  15         11.90         36.70        15.58 o
   9   0  15         11.16         -0.19        16.39 o
 -11   1  15        373.12        370.28        22.54 o
 -10   1  15        136.05        140.78        17.32 o
  -9   1  15         26.90         26.74         5.43 o
  -8   1  15         45.23         43.82         6.60 o
  -7   1  15        736.70        743.90        26.26 o
  -6   1  15        140.12        142.61         8.09 o
  -5   1  15        358.69        317.43        10.18 o
  -4   1  15        136.21        126.61         6.21 o
  -3   1  15         50.81         46.54         6.09 o
  -2   1  15          1.05         -2.93         4.99 o
  -1   1  15        207.77        205.82         9.10 o
   0   1  15        315.83        348.26        21.61 o
   1   1  15        433.50        421.93        16.79 o
   2   1  15         98.82        100.82         8.95 o
   3   1  15        166.14        142.31        12.32 o
   4   1  15         85.13         91.08        10.64 o
   5   1  15        185.63        184.67        14.06 o
   6   1  15         60.66         58.63        10.58 o
   7   1  15        100.13         94.11        16.92 o
   8   1  15         23.86         29.22        11.63 o
   9   1  15        389.61        335.46        25.08 o
 -10   2  15        220.61        233.24        21.53 o
  -9   2  15         87.61         88.20         6.91 o
  -8   2  15        214.92        197.44         9.87 o
  -7   2  15          0.50         -2.13         5.22 o
  -6   2  15        549.46        496.49        15.30 o
  -5   2  15         24.44         20.29         4.68 o
  -4   2  15       3369.41       3446.27        63.65 o
  -3   2  15        111.08        103.25        10.31 o
  -2   2  15         13.86         20.62        11.07 o
  -1   2  15        462.68        423.67        19.46 o
   0   2  15         17.46         14.67         5.69 o
   1   2  15          1.55          0.06         5.11 o
   2   2  15        242.11        237.54        10.40 o
   3   2  15        367.65        353.40        24.17 o
   4   2  15         61.09         70.11         8.84 o
   5   2  15        414.28        433.08        16.78 o
   6   2  15         72.02         68.50        10.50 o
   7   2  15          1.12          3.05         9.37 o
   8   2  15         23.52         22.63        15.58 o
 -10   3  15          0.65         13.92        20.12 o
  -9   3  15         13.77         13.87         7.51 o
  -8   3  15          2.53         -1.09         8.49 o
  -7   3  15         84.23         95.44        12.08 o
  -6   3  15        299.88        309.08        17.20 o
  -5   3  15          7.45          3.58         5.10 o
  -4   3  15        323.95        326.88        19.84 o
  -3   3  15        601.96        562.48        52.10 o
  -2   3  15         88.21         92.91        12.88 o
  -1   3  15        658.03        685.34        23.37 o
   0   3  15         21.29         25.07         7.02 o
   1   3  15         87.91         78.04         6.87 o
   2   3  15        242.31        219.35        11.24 o
   3   3  15        105.07        113.33         8.12 o
   4   3  15         37.26         31.56         6.77 o
   5   3  15        218.64        199.55        12.15 o
   6   3  15        133.55        142.46        15.35 o
   7   3  15        142.09         86.37        15.79 o
   8   3  15         10.84         -6.02        14.70 o
  -8   4  15          2.61         11.24         8.89 o
  -7   4  15         18.28         25.57         9.42 o
  -6   4  15        129.39        119.42        16.65 o
  -5   4  15         77.52         71.24         6.76 o
  -4   4  15        796.85        820.88        19.74 o
  -3   4  15        165.41        184.55        13.70 o
  -2   4  15        137.75        131.64        14.57 o
  -1   4  15         35.57         44.71         9.35 o
   0   4  15        356.82        344.82        14.91 o
   1   4  15        208.55        220.89        24.22 o
   2   4  15        285.74        245.11        13.76 o
   3   4  15         43.19         55.51         9.15 o
   4   4  15         76.20         58.96        12.63 o
   5   4  15          1.89         -2.31        12.92 o
   6   4  15          5.21         23.86        18.09 o
  -6   5  15        877.85        875.24        40.56 o
  -5   5  15        175.24        178.67        16.71 o
  -4   5  15         10.74         15.43        11.07 o
  -3   5  15        141.40        166.28        12.35 o
  -2   5  15         16.11         15.94         9.88 o
  -1   5  15          0.10          0.57        11.73 o
   0   5  15          0.28         -6.56         9.42 o
   1   5  15         50.20         54.88        13.40 o
   2   5  15          4.00         10.55        15.08 o
   3   5  15         52.73         67.52        16.63 o
   4   5  15         63.77         74.01        14.24 o
  -2   6  15          5.72         13.74        14.44 o
  -1   6  15         16.30         42.79        15.10 o
   0   6  15        142.21        122.17        22.71 o
 -10   0  16         16.14          5.40        12.67 o
  -8   0  16       1089.18       1036.05        72.48 o
  -6   0  16       1638.72       1742.07        79.19 o
  -4   0  16        628.74        628.03        21.06 o
  -2   0  16        125.47        118.80         8.97 o
   0   0  16          6.87         -4.38        10.40 o
   2   0  16         91.15         63.45        13.07 o
   4   0  16        195.46        224.85        23.63 o
   6   0  16        389.07        486.29        29.01 o
   8   0  16          0.53         -3.12        15.17 o
 -11   1  16         27.89          4.95        23.94 o
 -10   1  16        309.98        314.25        12.73 o
  -9   1  16         40.54         47.24         6.62 o
  -8   1  16        241.97        232.29        12.50 o
  -7   1  16        348.08        336.91        11.53 o
  -6   1  16        616.91        630.32        15.99 o
  -5   1  16        280.55        288.24         9.82 o
  -4   1  16         29.28         26.17         4.59 o
  -3   1  16          7.56          8.17         5.31 o
  -2   1  16        108.94        104.87         6.96 o
  -1   1  16         13.22         20.76         4.75 o
   0   1  16       1692.53       1563.28        32.62 o
   1   1  16        517.97        502.88        24.85 o
   2   1  16          9.65         16.02         9.20 o
   3   1  16         48.01         50.72         9.48 o
   4   1  16        105.21         94.72        11.27 o
   5   1  16         28.75         30.18        10.49 o
   6   1  16        340.36        350.51        19.90 o
   7   1  16          0.31          3.39        11.17 o
   8   1  16         13.20          9.12        18.93 o
   9   1  16         59.38         34.96        14.51 o
 -10   2  16          0.78         13.45        17.05 o
  -9   2  16          0.27         -2.56         6.83 o
  -8   2  16         37.01         21.69         6.67 o
  -7   2  16         44.97         38.25         6.39 o
  -6   2  16        120.35        110.74         7.90 o
  -5   2  16        355.19        346.29        10.82 o
  -4   2  16       1460.00       1427.47        40.03 o
  -3   2  16        774.03        800.06        29.90 o
  -2   2  16        709.04        664.90        58.67 o
  -1   2  16          1.75         -0.36         5.13 o
   0   2  16          0.17          3.10         5.41 o
   1   2  16         66.08         69.12         5.86 o
   2   2  16       1099.59        946.09        38.03 o
   3   2  16        328.55        350.02        16.79 o
   4   2  16          7.69          4.25         7.92 o
   5   2  16          4.39         12.22         7.96 o
   6   2  16         14.28         16.57         9.13 o
   7   2  16        108.19        111.15        11.47 o
   8   2  16         17.80         24.82        14.87 o
  -9   3  16          7.21          3.00         8.03 o
  -8   3  16         84.47         92.87         8.32 o
  -7   3  16          8.31         16.08         5.90 o
  -6   3  16         25.42         31.95        17.52 o
  -5   3  16          5.95          7.00         5.21 o
  -4   3  16       4480.13       4567.29        80.57 o
  -3   3  16         46.43         53.16         8.32 o
  -2   3  16        140.48        140.49        18.71 o
  -1   3  16         10.37          4.11         8.54 o
   0   3  16         15.04         10.90         7.56 o
   1   3  16         14.69         17.60         5.79 o
   2   3  16        177.99        152.24         9.02 o
   3   3  16          7.62          9.83         6.38 o
   4   3  16         10.64          8.23         7.04 o
   5   3  16          0.55          2.98         6.97 o
   6   3  16        121.50        121.95        18.30 o
   7   3  16        270.45        242.30        24.05 o
  -8   4  16         69.82         75.56         9.37 o
  -7   4  16          0.05         -7.40         8.55 o
  -6   4  16          5.55         22.82         8.67 o
  -5   4  16         27.97         19.53         5.54 o
  -4   4  16        257.85        257.08        14.00 o
  -3   4  16         92.02         89.60        10.22 o
  -2   4  16        125.03        138.19        29.70 o
  -1   4  16         82.17         73.50        10.57 o
   0   4  16        215.11        210.50        20.03 o
   1   4  16         32.43         39.54         8.13 o
   2   4  16        191.14        167.31        11.80 o
   3   4  16         34.86         34.14         8.88 o
   4   4  16         22.62         15.55        19.83 o
   5   4  16          5.55         22.30        14.62 o
   6   4  16          0.56          0.54        14.33 o
  -6   5  16          9.53          0.35        15.10 o
  -5   5  16         77.05         74.02        12.70 o
  -4   5  16        101.52        123.44        11.90 o
  -3   5  16          8.43         11.65        10.13 o
  -2   5  16          5.01         -0.90        20.14 o
  -1   5  16         10.38         18.67        13.06 o
   0   5  16          2.64          1.47        10.48 o
   1   5  16         47.28         39.56        11.83 o
   2   5  16         40.38         20.81        15.39 o
   3   5  16          2.15         20.91        21.08 o
   4   5  16        125.50        127.40        22.51 o
 -11   0  17         40.40         47.57        12.05 o
  -9   0  17        652.99        646.68        24.18 o
  -7   0  17        126.80        131.63        10.34 o
  -5   0  17        407.95        405.76        18.09 o
  -3   0  17         57.89         46.66        10.43 o
  -1   0  17         59.41         59.29        13.52 o
   1   0  17        497.78        442.67        32.43 o
   3   0  17         22.23         30.50        12.26 o
   5   0  17         15.62          9.52        12.87 o
   7   0  17         78.91         83.87        17.99 o
 -10   1  17          6.25          9.11         8.83 o
  -9   1  17         52.72         53.46         7.37 o
  -8   1  17        429.58        401.71        23.67 o
  -7   1  17          6.58          4.21         5.14 o
  -6   1  17         13.89         21.99         5.57 o
  -5   1  17          6.49          3.98         4.50 o
  -4   1  17         28.71         22.50         4.35 o
  -3   1  17        389.62        370.63        13.50 o
  -2   1  17         54.57         47.40         5.56 o
  -1   1  17        143.53        152.75         8.49 o
   0   1  17          0.17          0.29         7.34 o
   1   1  17        109.57         96.44         9.71 o
   2   1  17       1114.33       1058.92        84.74 o
   3   1  17        268.29        271.32        16.75 o
   4   1  17          7.77         13.55         7.78 o
   5   1  17          4.57         10.96         9.44 o
   6   1  17        239.10        240.54        28.47 o
   7   1  17         84.09         90.08        13.39 o
   8   1  17         40.03         37.35        12.04 o
 -10   2  17         43.79         39.13        12.06 o
  -9   2  17        342.95        295.75        13.06 o
  -8   2  17         97.76         85.67         8.76 o
  -7   2  17         46.11         52.13         6.30 o
  -6   2  17         15.73         12.36         5.72 o
  -5   2  17        522.18        540.71        13.87 o
  -4   2  17       2562.23       2693.86        35.81 o
  -3   2  17        550.56        576.79        55.58 o
  -2   2  17       1905.88       1874.22       105.16 o
  -1   2  17         29.01         23.27         6.89 o
   0   2  17        917.18        921.26        50.43 o
   1   2  17        703.96        684.19        30.57 o
   2   2  17         22.47         16.22         6.19 o
   3   2  17         32.78         29.72        12.77 o
   4   2  17         70.28         73.45        12.14 o
   5   2  17         16.29         13.29         8.56 o
   6   2  17        124.76        113.50        11.68 o
   7   2  17          0.02          1.37        10.04 o
   8   2  17         78.75         60.51        22.53 o
  -9   3  17         15.83         31.23         8.85 o
  -8   3  17         15.95         18.18         9.26 o
  -7   3  17          1.59          7.58         6.72 o
  -6   3  17        129.03        137.91        14.31 o
  -5   3  17         68.43         65.14         7.13 o
  -4   3  17        125.43        114.04        12.82 o
  -3   3  17         29.73         30.66        11.74 o
  -2   3  17        380.55        402.51        24.77 o
  -1   3  17        961.44       1105.99        34.55 o
   0   3  17        421.49        414.76        30.25 o
   1   3  17          2.79          7.49         9.86 o
   2   3  17        216.10        205.71        10.44 o
   3   3  17         41.93         41.29         7.33 o
   4   3  17         57.33         58.30         7.61 o
   5   3  17         84.23         77.70         8.92 o
   6   3  17         11.43         23.94        14.20 o
   7   3  17        129.61        125.30        17.44 o
  -8   4  17         30.84         47.13         8.54 o
  -7   4  17          0.04         13.63        10.80 o
  -6   4  17          1.16          1.37        16.58 o
  -5   4  17        123.31        122.76         7.66 o
  -4   4  17        493.96        519.84        22.73 o
  -3   4  17         60.50         88.10        19.24 o
  -2   4  17        228.10        264.90        28.27 o
  -1   4  17         86.68        105.50        11.41 o
   0   4  17         42.61         44.49        10.23 o
   1   4  17          5.08          7.79         9.25 o
   2   4  17        215.65        192.60        19.33 o
   3   4  17          3.14          9.21         9.11 o
   4   4  17          4.91         -1.42        12.24 o
   5   4  17         52.49         90.10        16.76 o
   6   4  17         15.58         20.63        15.44 o
  -6   5  17         30.84         42.86        12.65 o
  -5   5  17          0.41          5.27        11.94 o
  -4   5  17          0.80         -2.15         9.57 o
  -3   5  17         18.15         12.54        16.68 o
  -2   5  17         45.59         44.06        18.79 o
  -1   5  17         22.14         21.78        11.44 o
   0   5  17          0.41          6.72        11.75 o
   1   5  17         56.94         42.16        22.24 o
   2   5  17         50.79         47.01        19.45 o
   3   5  17         99.46        114.19        22.77 o
   4   5  17         30.45         57.15        22.66 o
 -10   0  18         75.44         83.80        26.67 o
  -8   0  18        219.01        211.47        15.66 o
  -6   0  18        167.16        127.49         9.76 o
  -4   0  18          4.68          3.79         6.38 o
  -2   0  18        472.72        467.92        46.53 o
   0   0  18          6.62          4.10        11.41 o
   2   0  18        322.15        306.33        25.09 o
   4   0  18         10.20         13.79        14.94 o
   6   0  18        246.07        264.34        26.53 o
   8   0  18         13.10         11.47        20.37 o
 -10   1  18          0.01          3.90         7.44 o
  -9   1  18         65.54         73.58         7.66 o
  -8   1  18         52.00         32.96         6.72 o
  -7   1  18         29.25         33.31         5.52 o
  -6   1  18         39.69         48.99         6.24 o
  -5   1  18        483.95        518.75        18.59 o
  -4   1  18        672.01        678.51        16.59 o
  -3   1  18          7.95          4.66         6.22 o
  -2   1  18         27.55         26.80         5.25 o
  -1   1  18         69.92         61.93         6.39 o
   0   1  18         21.87         22.61         7.02 o
   1   1  18         39.36         50.14         7.97 o
   2   1  18        117.93        104.69        14.23 o
   3   1  18        109.35         97.27        11.81 o
   4   1  18         97.72         98.36        11.87 o
   5   1  18        112.66        117.69        13.77 o
   6   1  18          5.70          8.35        11.28 o
   7   1  18          0.52          3.19        11.68 o
   8   1  18         90.88         83.16        13.65 o
 -10   2  18         52.69         60.53         9.28 o
  -9   2  18        189.62        216.40         9.81 o
  -8   2  18        498.17        456.74        34.08 o
  -7   2  18         31.00         37.73         6.42 o
  -6   2  18          8.67         13.73         5.07 o
  -5   2  18        425.19        386.55        11.83 o
  -4   2  18         32.14         28.49         6.41 o
  -3   2  18        324.94        329.31        14.68 o
  -2   2  18       1182.43       1214.81        34.20 o
  -1   2  18         99.11        103.07         6.65 o
   0   2  18         50.15         49.79         6.00 o
   1   2  18         33.83         29.02         5.68 o
   2   2  18        543.97        513.59        23.34 o
   3   2  18          7.61         11.63         8.89 o
   4   2  18         19.40         21.48        13.21 o
   5   2  18         67.13         54.47        12.05 o
   6   2  18          2.32          2.31        11.44 o
   7   2  18         84.84         69.81        12.28 o
   8   2  18         54.21         19.35        19.98 o
  -9   3  18         88.10         95.09        11.06 o
  -8   3  18        109.07        129.17        11.27 o
  -7   3  18          1.26          2.21        10.42 o
  -6   3  18          6.05         13.67         6.45 o
  -5   3  18         34.22         35.38         5.49 o
  -4   3  18        723.52        680.57        31.29 o
  -3   3  18        750.02        714.36        27.10 o
  -2   3  18       5066.64       5487.71       146.48 o
  -1   3  18        510.72        602.00        24.36 o
   0   3  18        181.91        196.17        14.30 o
   1   3  18         14.20          9.48        10.13 o
   2   3  18        486.90        487.33        17.36 o
   3   3  18         14.86          6.36         6.62 o
   4   3  18        749.36        755.18        20.61 o
   5   3  18        168.93        153.03         9.90 o
   6   3  18         24.77         12.46        12.83 o
   7   3  18          5.36          1.76        15.65 o
  -8   4  18         61.44         65.71        11.09 o
  -7   4  18          4.05         11.62        17.78 o
  -6   4  18         35.72         22.87        10.26 o
  -5   4  18          0.31          9.74         6.19 o
  -4   4  18        163.97        156.29        10.06 o
  -3   4  18        351.03        360.36        21.72 o
  -2   4  18        146.71        153.63        15.01 o
  -1   4  18        185.68        193.16        27.76 o
   0   4  18         11.17         15.26        10.17 o
   1   4  18        115.01        128.63        13.07 o
   2   4  18         78.44         69.78        11.26 o
   3   4  18          0.14          5.39         9.06 o
   4   4  18         56.34         47.32        18.15 o
   5   4  18          0.52         -9.45        15.43 o
  -5   5  18         37.79         47.06        11.97 o
  -4   5  18        168.67        186.55        15.35 o
  -3   5  18         23.12         19.63        12.43 o
  -2   5  18         45.45         67.01        15.56 o
  -1   5  18         91.44        106.35        13.51 o
   0   5  18         13.28         14.08        11.44 o
   1   5  18          4.36          2.14         9.97 o
   2   5  18         28.51         40.14        18.99 o
   3   5  18        183.96        161.12        22.00 o
  -9   0  19         39.57         51.61        12.58 o
  -7   0  19        674.85        658.71        28.20 o
  -5   0  19          0.19          3.46         6.75 o
  -3   0  19         13.86         16.39         6.54 o
  -1   0  19        247.98        211.00        23.50 o
   1   0  19         42.80         39.12        14.16 o
   3   0  19        308.25        326.89        29.42 o
   5   0  19       1036.28       1032.64        51.31 o
   7   0  19         64.24         75.03        19.77 o
 -10   1  19        103.10         93.23        11.36 o
  -9   1  19         26.75         25.61         6.93 o
  -8   1  19          9.31          4.28         6.72 o
  -7   1  19        625.85        614.73        15.04 o
  -6   1  19        397.16        351.22        13.86 o
  -5   1  19        195.42        189.63         8.00 o
  -4   1  19        159.84        149.78         7.97 o
  -3   1  19        486.69        511.47        19.80 o
  -2   1  19        665.37        654.00        22.25 o
  -1   1  19         79.22         78.39         6.47 o
   0   1  19        178.30        141.66        11.28 o
   1   1  19          0.09         -2.12         7.82 o
   2   1  19        151.54        151.26        17.30 o
   3   1  19        783.25        751.80        43.64 o
   4   1  19        157.95        149.60        19.42 o
   5   1  19         13.79          2.12        10.00 o
   6   1  19         16.98         23.46        12.24 o
   7   1  19          4.05          6.79        16.94 o
   8   1  19        147.04        123.40        16.45 o
 -10   2  19         62.42         52.49         9.57 o
  -9   2  19         55.96         49.77         9.99 o
  -8   2  19         21.16         29.60         7.20 o
  -7   2  19         13.08         13.37         6.83 o
  -6   2  19        259.63        243.97         8.94 o
  -5   2  19        706.96        755.66        19.04 o
  -4   2  19         26.79         37.54        12.48 o
  -3   2  19        100.20         96.99        19.32 o
  -2   2  19       2020.17       2033.50        52.43 o
  -1   2  19         53.45         59.75         5.84 o
   0   2  19       1009.97        979.06        68.45 o
   1   2  19        594.19        568.87        21.32 o
   2   2  19        847.97        820.64        24.61 o
   3   2  19        181.87        169.67        15.03 o
   4   2  19        366.72        347.37        19.93 o
   5   2  19         12.99         12.55        10.53 o
   6   2  19         18.61         13.82        14.03 o
   7   2  19         16.91         22.03        12.44 o
  -9   3  19          3.04         12.21         9.47 o
  -8   3  19         40.57         56.58        12.25 o
  -7   3  19        246.42        231.72        11.64 o
  -6   3  19         59.29         60.87         6.15 o
  -5   3  19         49.93         47.96         6.17 o
  -4   3  19        119.75        107.89        15.21 o
  -3   3  19        171.29        180.69        31.68 o
  -2   3  19       1081.80       1198.69        59.91 o
  -1   3  19         78.82         84.12        12.26 o
   0   3  19          0.43         -0.08         8.85 o
   1   3  19         68.06         75.11         8.72 o
   2   3  19          0.20          2.18         9.36 o
   3   3  19          1.47          7.29        10.63 o
   4   3  19         69.76         73.58         8.55 o
   5   3  19         47.44         43.24         8.78 o
   6   3  19         19.89         16.21        14.74 o
  -7   4  19         18.26         21.79        10.71 o
  -6   4  19          3.80          8.18         9.76 o
  -5   4  19          2.43          0.54         7.13 o
  -4   4  19         13.68         18.11         8.21 o
  -3   4  19         81.90         84.23        10.84 o
  -2   4  19         68.00         66.55        13.15 o
  -1   4  19          1.02          1.76        10.43 o
   0   4  19          1.66         -9.99         9.99 o
   1   4  19         70.66         91.86        15.53 o
   2   4  19         17.60         18.29        10.93 o
   3   4  19         15.67          6.45        10.43 o
   4   4  19          0.87          0.67        19.00 o
   5   4  19         36.57         17.74        13.67 o
  -5   5  19          3.53         13.19        23.45 o
  -4   5  19         20.49         29.28        12.85 o
  -3   5  19        213.55        246.38        19.77 o
  -2   5  19        107.15        131.60        17.70 o
  -1   5  19         28.58         36.06        12.17 o
   0   5  19         28.74         26.76        13.00 o
   1   5  19         17.97         28.81        10.98 o
   2   5  19         67.85         76.80        20.26 o
 -10   0  20          3.10          9.61        15.04 o
  -8   0  20         64.27         52.06         9.90 o
  -6   0  20        606.96        523.07        27.07 o
  -4   0  20         63.91         58.86         8.18 o
  -2   0  20        554.74        530.28        46.03 o
   0   0  20         39.35         34.09        14.03 o
   2   0  20        293.24        287.03        23.80 o
   4   0  20        160.66        147.99        20.63 o
   6   0  20         24.04          8.75        14.41 o
 -10   1  20        211.44        238.38        13.88 o
  -9   1  20          1.88         -2.06         5.91 o
  -8   1  20          0.02         -3.85         6.90 o
  -7   1  20          0.03          2.19        13.19 o
  -6   1  20        784.78        723.29        24.91 o
  -5   1  20          8.64          8.41         5.24 o
  -4   1  20          1.29         -3.19         7.70 o
  -3   1  20          0.15          5.11         5.01 o
  -2   1  20         27.20         23.63         6.39 o
  -1   1  20         34.77         40.74         6.02 o
   0   1  20       1607.67       1493.69        58.75 o
   1   1  20        168.05        160.84        14.21 o
   2   1  20        396.28        402.68        22.10 o
   3   1  20         63.94         71.76        10.55 o
   4   1  20        160.23        142.28        13.90 o
   5   1  20         30.35         32.37        18.37 o
   6   1  20         57.47         49.43        12.23 o
   7   1  20         16.76         -9.53        18.85 o
  -9   2  20         40.75         31.54         6.67 o
  -8   2  20          8.77          2.74         7.64 o
  -7   2  20        139.74        146.31        10.75 o
  -6   2  20         99.96         99.22         7.05 o
  -5   2  20          0.87          4.61         5.39 o
  -4   2  20         58.73         68.38         6.88 o
  -3   2  20        277.49        280.89        16.81 o
  -2   2  20       1092.89       1009.41        51.61 o
  -1   2  20          0.02          2.26         5.59 o
   0   2  20       1275.66       1266.24        56.76 o
   1   2  20          5.94         10.68         6.44 o
   2   2  20          1.44         12.77         6.76 o
   3   2  20          3.23         -5.46         9.27 o
   4   2  20          4.47         16.22         9.91 o
   5   2  20          1.18         -6.19        11.07 o
   6   2  20        102.81         86.09        21.62 o
   7   2  20         63.35         58.53        21.09 o
  -8   3  20        233.53        243.79        17.68 o
  -7   3  20         12.10         27.85         7.12 o
  -6   3  20          1.52         -2.79         6.07 o
  -5   3  20        160.04        149.11         8.77 o
  -4   3  20          1.11          6.66         9.75 o
  -3   3  20         55.39         47.48        10.57 o
  -2   3  20         31.77         25.05        12.16 o
  -1   3  20         12.92         14.24        14.31 o
   0   3  20        413.28        443.60        31.58 o
   1   3  20         23.52         34.71         8.18 o
   2   3  20         73.59         73.20         8.77 o
   3   3  20         50.19         55.23         8.67 o
   4   3  20        489.86        466.85        22.75 o
   5   3  20         11.84          8.15         8.55 o
   6   3  20         78.44         36.61        20.29 o
  -7   4  20         46.65         52.26        10.77 o
  -6   4  20         61.48         70.37        24.39 o
  -5   4  20         71.15         69.07         7.58 o
  -4   4  20        134.61        135.10        12.47 o
  -3   4  20          0.57         18.67        10.36 o
  -2   4  20        984.46       1103.53        35.24 o
  -1   4  20        391.61        415.18        22.05 o
   0   4  20        775.43        877.13        26.56 o
   1   4  20        879.61        975.95        29.97 o
   2   4  20          5.65          8.79        12.18 o
   3   4  20         94.87         96.48        14.05 o
   4   4  20          2.35         24.08        17.80 o
  -4   5  20         47.61         60.51        14.01 o
  -3   5  20          7.06         14.10        10.55 o
  -2   5  20          1.35          8.13        13.22 o
  -1   5  20         35.67         46.23        13.28 o
   0   5  20         82.06         89.08        14.97 o
   1   5  20         72.15         70.62        13.47 o
  -9   0  21        192.22        191.61        23.22 o
  -7   0  21        217.11        222.90        14.82 o
  -5   0  21        145.46        143.32        11.55 o
  -3   0  21         16.50         18.52         7.73 o
  -1   0  21        279.61        271.37        23.64 o
   1   0  21         36.16         22.86        13.65 o
   3   0  21        218.80        193.44        21.75 o
   5   0  21       1263.33       1373.97        52.03 o
   7   0  21        275.80        290.76        31.43 o
  -9   1  21         11.56          6.82         6.03 o
  -8   1  21         16.88         14.03         7.20 o
  -7   1  21         89.64         77.20         8.78 o
  -6   1  21         44.81         35.07         7.63 o
  -5   1  21        323.12        340.74        11.14 o
  -4   1  21        202.97        177.09         8.65 o
  -3   1  21        137.11        140.83         6.22 o
  -2   1  21        120.32        116.55         8.18 o
  -1   1  21          1.47         -3.63         5.30 o
   0   1  21        840.78        785.13        31.94 o
   1   1  21          6.09          9.68         9.22 o
   2   1  21         47.50         56.23        10.28 o
   3   1  21        246.34        226.33        15.27 o
   4   1  21         48.08         36.80        10.70 o
   5   1  21          5.42          9.94        11.07 o
   6   1  21         25.87         17.67        13.23 o
   7   1  21        365.77        353.57        23.69 o
  -9   2  21         12.46         12.15         8.63 o
  -8   2  21        256.80        247.17        13.08 o
  -7   2  21          0.16         -4.72         9.22 o
  -6   2  21          3.43          0.94         6.89 o
  -5   2  21        268.48        257.21         9.52 o
  -4   2  21        165.27        171.56        12.27 o
  -3   2  21        455.06        493.80        27.24 o
  -2   2  21          1.38          7.03         9.43 o
  -1   2  21        972.26        982.86        39.02 o
   0   2  21        210.45        232.51        11.59 o
   1   2  21         23.08         30.55         6.98 o
   2   2  21         25.29         25.90         6.81 o
   3   2  21         99.50         89.85        12.68 o
   4   2  21        410.15        372.61        20.77 o
   5   2  21          2.11         -4.32        13.44 o
   6   2  21        114.63        106.01        14.92 o
  -8   3  21          1.00          1.69        10.24 o
  -7   3  21        290.03        277.32        18.40 o
  -6   3  21         89.04         90.83         7.27 o
  -5   3  21         36.19         35.78         6.69 o
  -4   3  21        165.10        170.62        15.52 o
  -3   3  21        415.75        396.67        29.95 o
  -2   3  21        129.98        123.75        10.89 o
  -1   3  21        180.41        211.36        24.21 o
   0   3  21        249.58        295.40        18.55 o
   1   3  21          1.15         12.16         9.01 o
   2   3  21         57.26         57.72        10.00 o
   3   3  21        102.93        105.27        12.69 o
   4   3  21          3.81         13.80         8.95 o
   5   3  21          0.37          6.53        12.92 o
  -6   4  21         52.61         61.95        11.14 o
  -5   4  21          0.94         -3.01         6.36 o
  -4   4  21         50.68         72.57        15.84 o
  -3   4  21         61.23         52.45        10.65 o
  -2   4  21        136.52        144.35        14.07 o
  -1   4  21          0.01         -6.19        21.92 o
   0   4  21        711.93        778.40        27.52 o
   1   4  21         51.05         56.65        11.89 o
   2   4  21          0.98         10.73        10.90 o
   3   4  21         46.32         30.65        19.50 o
   4   4  21         14.41         -3.99        19.75 o
  -3   5  21          2.39         -2.05        13.99 o
  -2   5  21          3.27         11.14        14.34 o
  -1   5  21         77.46         81.75        14.12 o
   0   5  21          2.25         -2.07        12.42 o
  -8   0  22        183.87        186.61        15.74 o
  -6   0  22        121.50         72.36        15.62 o
  -4   0  22       1116.00        956.87        25.06 o
  -2   0  22         93.02         64.10         8.14 o
   0   0  22        272.25        298.25        25.26 o
   2   0  22        328.24        308.68        29.27 o
   4   0  22        917.78        933.09        64.46 o
   6   0  22        368.80        399.29        47.96 o
  -9   1  22         15.79         11.86         8.45 o
  -8   1  22         25.27         24.40         8.14 o
  -7   1  22          0.15         -6.17         7.00 o
  -6   1  22         34.22         31.88         7.12 o
  -5   1  22        162.16        153.40         8.08 o
  -4   1  22         63.20         57.61         6.06 o
  -3   1  22        100.60         95.63         7.73 o
  -2   1  22         45.01         48.36         7.03 o
  -1   1  22        100.17         96.35        10.41 o
   0   1  22       2488.17       2455.66        49.94 o
   1   1  22         30.82         33.71         9.76 o
   2   1  22        530.76        559.56        32.02 o
   3   1  22        311.48        324.50        38.70 o
   4   1  22         53.19         53.71        12.93 o
   5   1  22        154.24        164.23        14.56 o
   6   1  22        133.81        133.86        16.56 o
  -9   2  22         44.07         39.11         6.77 o
  -8   2  22         73.06         87.14         9.62 o
  -7   2  22         23.96         29.06         8.02 o
  -6   2  22         14.48         12.03         6.87 o
  -5   2  22        101.41         95.86         7.51 o
  -4   2  22        105.37        105.43         8.56 o
  -3   2  22          1.11          7.70         9.52 o
  -2   2  22          0.57          7.49         6.57 o
  -1   2  22        182.13        189.27        10.28 o
   0   2  22        138.16        135.94        12.45 o
   1   2  22        259.00        257.35        13.45 o
   2   2  22         42.23         43.98         7.93 o
   3   2  22         40.67         34.70        11.00 o
   4   2  22          3.70          7.62        11.64 o
   5   2  22         55.08         58.69        16.19 o
   6   2  22        169.63        140.23        16.64 o
  -8   3  22         60.47         60.80        10.35 o
  -7   3  22         79.31         90.34        10.80 o
  -6   3  22         37.49         34.00         6.73 o
  -5   3  22         64.88         87.13         7.48 o
  -4   3  22          5.37          8.42         9.28 o
  -3   3  22        447.92        500.43        20.22 o
  -2   3  22        456.14        531.43        28.63 o
  -1   3  22          4.52        -11.59        12.33 o
   0   3  22        150.84        151.58        14.88 o
   1   3  22          2.29         -7.43         8.47 o
   2   3  22          0.09          7.29         8.40 o
   3   3  22         47.65         56.98         9.61 o
   4   3  22        325.70        319.00        21.47 o
   5   3  22        104.83         99.81        31.78 o
  -6   4  22          9.80         32.51        10.12 o
  -5   4  22          9.89          0.88         8.40 o
  -4   4  22          0.73          7.52        19.11 o
  -3   4  22         33.88         39.67        10.79 o
  -2   4  22         61.86         49.47        12.62 o
  -1   4  22         80.00        106.44        14.50 o
   0   4  22        117.00        127.71        14.15 o
   1   4  22          6.78         11.09        11.48 o
   2   4  22         91.99        101.41        14.43 o
   3   4  22         81.83         82.31        27.13 o
  -9   0  23         24.81         24.63        14.72 o
  -7   0  23         93.73         78.31        13.61 o
  -5   0  23        237.98        246.26        11.88 o
  -3   0  23        113.03        100.78        10.09 o
  -1   0  23        182.98        151.65        16.26 o
   1   0  23          5.14         -1.85        14.40 o
   3   0  23         27.55         32.56        14.49 o
   5   0  23         82.66        115.21        21.17 o
  -9   1  23         58.23         61.27         9.81 o
  -8   1  23         76.60        101.86        11.77 o
  -7   1  23        171.87        160.63        13.38 o
  -6   1  23          1.56         11.32         6.93 o
  -5   1  23         25.98         14.55         7.01 o
  -4   1  23        299.65        262.36        12.59 o
  -3   1  23          0.01         -2.44         5.91 o
  -2   1  23         40.57         48.76        10.13 o
  -1   1  23         26.80         24.86         8.09 o
   0   1  23        367.72        370.10        14.69 o
   1   1  23        373.28        377.57        20.03 o
   2   1  23        400.03        360.73        35.67 o
   3   1  23          3.28         13.13        12.06 o
   4   1  23         35.27         38.92        12.74 o
   5   1  23          1.75         10.85        19.66 o
   6   1  23        165.59        139.18        18.25 o
  -8   2  23         11.98         12.12         7.89 o
  -7   2  23         53.36         53.11         8.60 o
  -6   2  23         83.90         83.54         7.69 o
  -5   2  23        364.43        382.56        19.80 o
  -4   2  23        221.64        235.58        13.18 o
  -3   2  23         38.51         45.82        10.01 o
  -2   2  23         34.62         27.38         8.56 o
  -1   2  23        177.54        178.35        10.44 o
   0   2  23          9.09         17.83         7.82 o
   1   2  23         11.50         14.61         7.29 o
   2   2  23         53.22         58.01         8.52 o
   3   2  23         13.07          0.69         8.89 o
   4   2  23         87.24         70.52        13.38 o
   5   2  23        140.91        159.25        24.11 o
  -7   3  23         48.41         49.09         9.04 o
  -6   3  23         20.12         28.47         8.37 o
  -5   3  23          0.17         -5.71         6.61 o
  -4   3  23         82.31         86.75        11.60 o
  -3   3  23         14.84          4.56         9.88 o
  -2   3  23        318.05        323.91        25.73 o
  -1   3  23        168.64        206.77        18.13 o
   0   3  23          3.80         10.98        12.34 o
   1   3  23        194.31        214.55        12.30 o
   2   3  23          2.03         -1.09         8.12 o
   3   3  23          0.93          2.04         8.76 o
   4   3  23         12.76         10.86         9.52 o
  -5   4  23        466.19        556.82        18.88 o
  -4   4  23          9.93         21.33        11.86 o
  -3   4  23         50.12         69.37        11.72 o
  -2   4  23          6.75          1.24        10.81 o
  -1   4  23        298.13        341.18        28.49 o
   0   4  23         38.63         34.00        13.81 o
   1   4  23         77.93         86.31        14.50 o
   2   4  23        441.20        547.89        27.70 o
  -8   0  24         17.76         29.02        14.59 o
  -6   0  24          2.74          5.79        10.08 o
  -4   0  24        250.35        221.70        12.13 o
  -2   0  24        577.47        498.37        27.24 o
   0   0  24         57.04         57.57        15.55 o
   2   0  24       3769.13       4103.94        87.73 o
   4   0  24        319.53        295.66        25.14 o
   6   0  24        216.19        203.27        28.86 o
  -8   1  24        101.61        138.67        12.13 o
  -7   1  24          2.51          4.44         7.46 o
  -6   1  24         10.87         10.96         8.18 o
  -5   1  24         16.02         19.88         9.62 o
  -4   1  24        141.85        135.51        10.83 o
  -3   1  24        149.51        127.24         7.79 o
  -2   1  24         50.13         55.70         7.56 o
  -1   1  24         26.59         18.87         7.01 o
   0   1  24          0.60         -3.37         7.45 o
   1   1  24        371.09        348.74        22.99 o
   2   1  24        147.65        140.32        14.76 o
   3   1  24         85.15         67.65        13.80 o
   4   1  24         41.45         42.84        13.57 o
   5   1  24         83.51         68.39        12.72 o
  -8   2  24        118.15        119.27        12.69 o
  -7   2  24         24.99         36.99         9.32 o
  -6   2  24         26.93         35.86         7.32 o
  -5   2  24         41.38         35.36         7.16 o
  -4   2  24          6.19         16.29         7.53 o
  -3   2  24         94.72        108.03        12.11 o
  -2   2  24          3.24          7.12         9.31 o
  -1   2  24          6.38         14.30         7.95 o
   0   2  24        232.10        255.19        14.88 o
   1   2  24         10.10         16.66         8.12 o
   2   2  24        358.22        389.34        20.79 o
   3   2  24          1.57          4.79         8.44 o
   4   2  24          1.35         -2.23        11.40 o
   5   2  24         29.76         15.69        12.70 o
  -7   3  24        111.94        110.61        12.01 o
  -6   3  24        212.77        245.26        11.94 o
  -5   3  24        139.14        168.57        12.23 o
  -4   3  24          0.73          0.21         9.92 o
  -3   3  24         47.25         63.38        11.62 o
  -2   3  24         32.43         39.23        14.68 o
  -1   3  24        262.32        299.53        28.29 o
   0   3  24          0.01         14.80        12.10 o
   1   3  24         48.42         66.24         8.90 o
   2   3  24          0.59          0.28         8.59 o
   3   3  24         98.15         94.52        15.38 o
   4   3  24         49.00         46.34        10.30 o
  -4   4  24          4.73          7.10        13.49 o
  -3   4  24        205.48        215.94        18.28 o
  -2   4  24        135.11        211.82        22.49 o
  -1   4  24        239.17        235.81        18.47 o
   0   4  24        472.27        588.02        31.95 o
   1   4  24         14.36         13.19        12.22 o
  -7   0  25          0.25          2.66        11.10 o
  -5   0  25        515.79        510.38        25.36 o
  -3   0  25         43.58         36.31         9.19 o
  -1   0  25        410.71        394.31        27.67 o
   1   0  25        223.12        191.84        23.48 o
   3   0  25         48.31         75.66        19.01 o
   5   0  25        294.55        282.64        29.13 o
  -8   1  25        120.12        139.48        15.04 o
  -7   1  25          8.55          0.65        10.01 o
  -6   1  25         42.02         40.32         8.95 o
  -5   1  25         83.91         62.56         8.22 o
  -4   1  25          2.54         -1.75         7.80 o
  -3   1  25        420.36        423.97        16.34 o
  -2   1  25        242.29        257.37        13.94 o
  -1   1  25         15.88         14.01         7.80 o
   0   1  25         13.23         11.63         7.66 o
   1   1  25        360.84        341.40        28.32 o
   2   1  25        399.90        410.42        21.00 o
   3   1  25          2.65          2.11        13.19 o
   4   1  25         36.25         21.04        25.19 o
   5   1  25         31.26         19.04        16.37 o
  -7   2  25         62.29         65.50         9.57 o
  -6   2  25         38.61         56.44         7.41 o
  -5   2  25          5.43          9.83         8.92 o
  -4   2  25         57.67         54.09        11.87 o
  -3   2  25         20.48         17.95        10.45 o
  -2   2  25        104.92        106.40         9.16 o
  -1   2  25          0.45          4.99         7.66 o
   0   2  25         77.52         82.20         8.17 o
   1   2  25         25.00         24.29         8.69 o
   2   2  25         11.89         12.84         8.98 o
   3   2  25         48.93         55.66         9.28 o
   4   2  25          2.12          6.50        14.26 o
  -6   3  25          3.24          6.85         6.61 o
  -5   3  25         33.22         21.37        10.51 o
  -4   3  25         67.30         92.16        15.61 o
  -3   3  25        149.49        187.47        14.63 o
  -2   3  25        342.80        429.33        21.85 o
  -1   3  25          1.05         -5.91        11.69 o
   0   3  25         86.88        104.01        14.18 o
   1   3  25        157.59        160.15        14.59 o
   2   3  25          0.92          8.21         9.25 o
   3   3  25         28.06         32.44        14.22 o
  -3   4  25          0.24          0.65        12.37 o
  -2   4  25          4.23         -6.96        13.26 o
  -1   4  25         80.82        101.95        30.50 o
   0   4  25        426.49        497.12        22.45 o
  -8   0  26        123.74        132.09        18.08 o
  -6   0  26          2.80        -11.85        16.73 o
  -4   0  26          5.20         10.01         7.82 o
  -2   0  26          0.30         16.00         7.50 o
   0   0  26         23.30          7.94        15.83 o
   2   0  26       1169.61       1248.33        50.52 o
   4   0  26        309.93        321.54        36.27 o
  -7   1  26         34.92          8.12        13.00 o
  -6   1  26          0.10         14.13         8.57 o
  -5   1  26          8.65         13.76         7.13 o
  -4   1  26          0.63         -5.25         8.38 o
  -3   1  26          1.38          5.55         6.23 o
  -2   1  26         88.70         92.61        17.81 o
  -1   1  26          4.70          7.67         7.98 o
   0   1  26         47.09         30.44         8.20 o
   1   1  26          0.31         -9.54        12.40 o
   2   1  26        121.81        121.40        13.40 o
   3   1  26          7.90          7.13        12.29 o
   4   1  26        318.41        304.81        27.68 o
  -7   2  26        121.33        152.65        11.22 o
  -6   2  26          0.06         10.74         7.51 o
  -5   2  26         44.73         57.99         8.07 o
  -4   2  26         11.16         20.81         7.49 o
  -3   2  26         14.30          0.37        15.93 o
  -2   2  26         13.12         19.45         7.91 o
  -1   2  26         32.12         32.37         9.15 o
   0   2  26         28.78         28.24         8.93 o
   1   2  26          3.36         -9.00         9.00 o
   2   2  26         10.67         14.50         8.72 o
   3   2  26         92.02         94.17        11.09 o
   4   2  26          2.40         -1.65         8.78 o
  -5   3  26        136.97        147.60         9.45 o
  -4   3  26         11.80         17.66         9.87 o
  -3   3  26          4.24         15.75        25.11 o
  -2   3  26          1.90          5.00        15.35 o
  -1   3  26          9.52         26.40        12.69 o
   0   3  26         35.57         38.57        12.88 o
   1   3  26          0.26          3.75        10.03 o
   2   3  26        104.07        120.40        12.40 o
  -7   0  27          1.59          5.87        13.52 o
  -5   0  27          2.04         -2.14         8.29 o
  -3   0  27        350.15        275.81        19.48 o
  -1   0  27        659.50        565.16        34.48 o
   1   0  27         31.26         47.86        18.33 o
   3   0  27        601.13        615.82        62.12 o
  -7   1  27         54.16         52.61        16.38 o
  -6   1  27         47.89         58.95        11.03 o
  -5   1  27         20.07         33.86         7.62 o
  -4   1  27          0.49         11.29         8.81 o
  -3   1  27        132.45        137.34        10.95 o
  -2   1  27         19.82         15.36         7.72 o
  -1   1  27          8.73         13.40         8.43 o
   0   1  27         38.49         22.90         8.57 o
   1   1  27        450.91        463.58        17.06 o
   2   1  27        117.37         83.33        14.08 o
   3   1  27          5.24          5.79        12.68 o
   4   1  27        377.89        395.44        21.82 o
  -6   2  27        535.65        655.65        21.35 o
  -5   2  27         15.60         15.90         9.20 o
  -4   2  27          4.13         11.59         8.74 o
  -3   2  27         35.49         28.19        19.34 o
  -2   2  27         12.93          2.76         8.56 o
  -1   2  27         89.27        103.34        10.04 o
   0   2  27         82.78         85.31        10.35 o
   1   2  27         41.74         47.13         9.68 o
   2   2  27         98.22         95.36        12.54 o
   3   2  27         64.48         79.81        18.61 o
  -4   3  27          1.78          3.80        12.83 o
  -3   3  27         92.93        114.63        13.13 o
  -2   3  27          1.56         17.29        11.62 o
  -1   3  27          0.08          3.06        11.62 o
   0   3  27         22.83         15.39        15.44 o
   1   3  27         10.51         25.14         9.30 o
  -6   0  28          0.53         21.23        14.60 o
  -4   0  28         28.83         20.86        11.08 o
  -2   0  28         56.26         57.21        10.29 o
   0   0  28         11.48          2.63        14.75 o
   2   0  28          0.65        -13.88        19.05 o
  -6   1  28         92.59         95.09        19.18 o
  -5   1  28          3.50         -5.38         9.11 o
  -4   1  28         46.80         64.27         9.54 o
  -3   1  28         44.53         52.13        14.89 o
  -2   1  28         53.39         43.49         9.41 o
  -1   1  28          0.37          4.70         8.88 o
   0   1  28          8.82          6.96         8.35 o
   1   1  28          1.35         -1.18         9.15 o
   2   1  28          4.70          6.15        13.57 o
   3   1  28         78.67         73.63        15.93 o
  -5   2  28          2.17         -8.49         8.49 o
  -4   2  28         52.65         76.11         9.61 o
  -3   2  28          1.53         -0.17        12.13 o
  -2   2  28         75.36        100.20        13.31 o
  -1   2  28        134.54        166.67        13.73 o
   0   2  28          4.20          0.74         9.35 o
   1   2  28          0.84         -4.80        10.23 o
   2   2  28         14.52         19.04        10.57 o
  -2   3  28         64.27         50.23        13.55 o
  -1   3  28         40.67         57.74        14.12 o
  -5   0  29          0.78         -4.45        10.25 o
  -3   0  29          4.59          9.32        11.14 o
  -1   0  29         20.43         32.20        10.09 o
   1   0  29          9.34         -0.47        20.41 o
  -5   1  29         69.52         73.19         9.81 o
  -4   1  29        161.62        190.99        24.02 o
  -3   1  29        145.55        149.53        17.36 o
  -2   1  29         26.86         30.98         7.08 o
  -1   1  29        188.98        205.36        16.34 o
   0   1  29         12.54          6.28        10.07 o
   1   1  29        181.22        193.93        18.77 o
   2   1  29         33.16         15.37        13.89 o
  -4   2  29        350.84        499.96        15.96 o
  -3   2  29         20.50         31.03        10.54 o
  -2   2  29          1.22         -0.92         8.62 o
  -1   2  29         56.85         77.23        11.18 o
   0   2  29         98.76         95.78        13.48 o
  -4   0  30        187.57        238.46        17.17 o
  -2   0  30         31.48         62.38        11.35 o
   0   0  30         30.97         20.94        25.45 o
  -4   1  30          3.29          3.75         9.38 o
  -3   1  30         16.09         29.18         9.52 o
  -2   1  30          2.03         -0.50         7.47 o
  -1   1  30          0.37         -6.74         8.85 o
   0   1  30          0.41         -9.47         9.47 o
  -3   0  31         47.64         86.45        14.96 o
  -1   0  31        177.28        176.92        14.26 o
                                                
