# Supplementary material for: New insights in the discovery of novel h-MAO-B inhibitors: structural characterization of a series of N-phenyl-4-oxo-4H-chromene-3-carboxamide derivatives
Source: Acta Crystallogr E Crystallogr Commun. 2015 Apr 25;71(Pt 5):547–54. doi: 10.1107/S2056989015007859 (PMC4420052; doi:10.1107/S2056989015007859)
Supplement: Supplementary file 4 [file e-71-00547-3bsup4.hkl]

#
# h,k,l, Fc-squared, Fo-squared, sigma(Fo-squared), status flag
#
data_3b
_shelx_title ' 121                    R = 0.06'
_shelx_refln_list_code          4
_shelx_F_calc_maximum      287.52
_exptl_crystal_F_000       688.00
_reflns_d_resolution_high  0.7694

loop_
 _space_group_symop_operation_xyz
 'x, y, z'
 '-x, -y, -z'

_cell_length_a     6.74350
_cell_length_b     7.30120
_cell_length_c    28.0740
_cell_angle_alpha  85.309
_cell_angle_beta   89.164
_cell_angle_gamma  70.645

_shelx_F_squared_multiplier     1.000

loop_
 _refln_index_h
 _refln_index_k
 _refln_index_l
 _refln_F_squared_calc
 _refln_F_squared_meas
 _refln_F_squared_sigma
 _refln_observed_status
   1   0   0        229.86        236.68         6.69 o
   2   0   0        196.77        224.38         7.82 o
   3   0   0       2676.60       2492.68       104.35 o
   4   0   0          6.04          6.07         3.15 o
   5   0   0        996.26       1010.91        26.08 o
   6   0   0        326.78        333.01        39.57 o
   7   0   0        718.23        778.38        87.28 o
   8   0   0        769.91        882.08       114.14 o
  -7   1   0         74.86         83.41        13.39 o
  -6   1   0        138.87        169.83        20.53 o
  -5   1   0       8173.70       8580.66        65.68 o
  -4   1   0        431.71        453.06        17.30 o
  -3   1   0       1649.42       1697.60        64.68 o
  -2   1   0       2584.51       2655.17        33.77 o
  -1   1   0        119.14        195.23        14.85 o
   0   1   0        575.63        531.44         7.40 o
   1   1   0        551.00        564.72         9.97 o
   2   1   0       2046.41       1887.34        32.17 o
   3   1   0       2425.69       2173.71       131.84 o
   4   1   0          0.28         17.11         3.84 o
   5   1   0         16.09         15.53         4.77 o
   6   1   0        254.86        306.59        36.06 o
   7   1   0          0.17         24.72         7.88 o
   8   1   0         13.77         29.72         7.82 o
  -7   2   0         59.90         50.88        10.50 o
  -6   2   0        369.90        354.54        39.61 o
  -5   2   0        322.73        324.77        13.86 o
  -4   2   0        803.55        777.30        35.15 o
  -3   2   0       3331.68       3227.08       254.70 o
  -2   2   0       1697.16       1490.20        41.42 o
  -1   2   0          3.46          9.31         1.44 o
   0   2   0       6022.42       6086.44        40.74 o
   1   2   0       2238.18       2049.77        55.34 o
   2   2   0       1824.87       1679.90        37.04 o
   3   2   0        452.58        431.81        53.17 o
   4   2   0       1623.95       1435.78       116.04 o
   5   2   0       3198.51       3314.60       262.58 o
   6   2   0          2.57         32.25         9.01 o
   7   2   0        591.01        604.59        44.69 o
   8   2   0        409.95        516.30        76.80 o
  -6   3   0        182.47        189.90        22.27 o
  -5   3   0        814.67        834.16        43.19 o
  -4   3   0        373.40        349.50        12.94 o
  -3   3   0         36.14         56.87         3.01 o
  -2   3   0         24.64         54.71         7.62 o
  -1   3   0       3195.84       2918.85       166.91 o
   0   3   0        979.41        904.47        17.68 o
   1   3   0         38.35         38.14         7.61 o
   2   3   0       7143.18       6860.18       196.17 o
   4   3   0        629.31        565.67        14.97 o
   5   3   0        646.34        693.20        47.58 o
   6   3   0         68.87         62.85        12.01 o
   7   3   0        306.74        331.27        47.99 o
   8   3   0        197.67        271.99        32.13 o
  -6   4   0        159.92        170.31        18.59 o
  -5   4   0         56.23         59.12         5.65 o
  -4   4   0        270.42        255.72        22.11 o
  -3   4   0       4802.02       4800.31        84.39 o
  -2   4   0       2623.61       2561.17       118.59 o
  -1   4   0        219.71        242.32        13.78 o
   0   4   0         31.44         60.05         8.00 o
   1   4   0        479.02        572.83        30.99 o
   2   4   0         17.25         31.49         8.54 o
   3   4   0        112.83        118.03         8.45 o
   4   4   0        717.63        666.13        31.04 o
   5   4   0       3935.46       3981.05        53.27 o
   6   4   0        693.08        738.42        54.97 o
   7   4   0        210.64        193.14        29.75 o
   8   4   0        248.47        310.03        48.43 o
  -5   5   0         63.27         48.29         8.85 o
  -4   5   0        618.59        599.91        36.34 o
  -3   5   0         67.58         70.33        15.59 o
  -2   5   0         62.72         82.77         6.62 o
  -1   5   0       1162.00       1257.90        47.38 o
   0   5   0       2701.75       2898.52        96.93 o
   1   5   0        388.12        486.01        18.68 o
   2   5   0        759.78        925.55        58.27 o
   3   5   0        472.66        546.68        37.31 o
   4   5   0        138.94        170.93         8.36 o
   5   5   0         50.28         52.63         6.42 o
   6   5   0         75.42         93.20         8.17 o
   7   5   0        398.85        522.71        44.23 o
   8   5   0        683.64        828.91        52.96 o
  -4   6   0         23.28         10.06         5.32 o
  -3   6   0        838.40        797.97        45.03 o
  -2   6   0         61.78         81.09         9.03 o
  -1   6   0        130.41        147.95         9.80 o
   0   6   0         34.81         31.21         4.12 o
   1   6   0        175.37        197.97        10.60 o
   2   6   0       2552.04       2480.40       125.40 o
   3   6   0       2536.24       2548.21        93.24 o
   4   6   0       1095.30       1220.99        76.21 o
   5   6   0        945.56        921.09        63.95 o
   6   6   0        337.81        286.79        49.89 o
   7   6   0         43.27         60.02         7.90 o
   8   6   0          0.22          0.52         7.52 o
  -3   7   0        471.82        451.28        52.90 o
  -2   7   0        624.80        537.51        41.24 o
  -1   7   0        994.68       1008.26        66.75 o
   0   7   0       2108.10       2048.88       153.64 o
   1   7   0        132.96        144.49        11.75 o
   2   7   0         34.76         25.31         3.84 o
   3   7   0         16.40         26.92         5.36 o
   4   7   0        576.39        605.74        52.42 o
   5   7   0         24.49         24.28         7.56 o
   6   7   0          1.43          2.94         3.97 o
   7   7   0        227.41        239.48        30.70 o
  -1   8   0        177.46        126.39        14.67 o
   0   8   0         55.30         43.30         7.43 o
   1   8   0        246.39        196.99        26.06 o
   2   8   0       1019.82        896.16        69.83 o
   3   8   0        326.59        276.64        43.78 o
   4   8   0         40.07         36.09         8.46 o
   5   8   0         74.31         70.83        11.55 o
   6   8   0        162.08        123.69        19.17 o
   1   9   0          0.72          4.60         4.33 o
   2   9   0          0.86         11.64         4.73 o
   3   9   0         28.91         29.14        12.15 o
   4   9   0        257.21        180.06        31.15 o
   5   9   0        368.12        248.48        58.70 o
  -5  -9   1         12.12          2.38         5.93 o
  -4  -9   1         51.90         32.08         6.15 o
  -3  -9   1          5.02          8.18         5.46 o
  -2  -9   1         48.22         43.98         7.58 o
  -1  -9   1        365.22        322.22        43.49 o
  -6  -8   1        388.38        308.24        47.60 o
  -5  -8   1        344.77        370.66        59.71 o
  -4  -8   1        205.34        138.08        26.18 o
  -3  -8   1         45.64         43.68         5.98 o
  -2  -8   1         53.95         50.25         7.06 o
  -1  -8   1        143.92        126.73        15.50 o
   0  -8   1         71.51         57.58         8.18 o
   1  -8   1         83.73         86.19         7.74 o
  -7  -7   1         14.76         15.24         6.19 o
  -6  -7   1         57.37         51.74         7.62 o
  -5  -7   1         20.75         23.82         2.69 o
  -4  -7   1       1131.79       1059.42        73.07 o
  -3  -7   1       1106.16       1003.13        60.41 o
  -2  -7   1         29.44         27.33         3.48 o
  -1  -7   1        563.53        540.95        36.72 o
   0  -7   1         33.80         34.36         5.42 o
   1  -7   1         30.24         33.52         7.82 o
   2  -7   1          6.33          7.15         4.56 o
   3  -7   1        117.39        112.46        14.84 o
  -8  -6   1        206.79        235.44        23.73 o
  -7  -6   1         10.60         22.88         4.92 o
  -6  -6   1        702.57        555.45        60.78 o
  -5  -6   1        353.01        348.31        30.30 o
  -4  -6   1        141.82        168.14        12.65 o
  -3  -6   1         35.74         61.71         7.20 o
  -2  -6   1        460.96        510.11        71.88 o
  -1  -6   1       1390.74       1539.60        61.79 o
   0  -6   1          2.64          6.86         3.76 o
   1  -6   1        450.12        490.89        25.49 o
   2  -6   1        668.92        666.77        45.59 o
   3  -6   1        247.19        217.12        28.92 o
   4  -6   1          3.53          3.86         9.85 o
  -8  -5   1          4.09         12.44         7.10 o
  -7  -5   1         14.15         16.41         5.15 o
  -6  -5   1        876.03       1002.15        31.19 o
  -5  -5   1         24.06         35.01         5.60 o
  -4  -5   1        893.08        875.72        34.75 o
  -3  -5   1       3535.57       3498.61       100.99 o
  -2  -5   1        320.05        317.09        14.18 o
  -1  -5   1        312.42        415.72        16.24 o
   0  -5   1          9.96         32.73         4.82 o
   1  -5   1        650.04        813.81        35.93 o
   2  -5   1        208.79        263.54        17.37 o
   3  -5   1        416.02        406.86        19.71 o
   4  -5   1       1630.51       1705.07        75.61 o
   5  -5   1         72.46         76.92         7.91 o
  -8  -4   1        459.40        535.23        77.74 o
  -7  -4   1         19.35         24.78         6.78 o
  -5  -4   1         19.28         27.33         3.67 o
  -4  -4   1        358.81        366.72        26.14 o
  -3  -4   1       2603.06       2825.90        49.13 o
  -2  -4   1        882.66        875.34        38.82 o
  -1  -4   1       9144.18       9246.55       127.89 o
   0  -4   1       2848.15       2852.69        41.80 o
   1  -4   1          2.36          5.72         1.64 o
   2  -4   1        216.40        237.03        10.79 o
   3  -4   1         77.59         82.96        11.53 o
   4  -4   1        206.52        178.50         9.84 o
   5  -4   1         91.03         87.08        11.34 o
   6  -4   1        586.18        541.27        52.34 o
  -8  -3   1         40.62         67.82        10.78 o
  -7  -3   1        523.37        585.39        52.10 o
  -6  -3   1       1948.57       2136.50       108.54 o
  -5  -3   1       1550.49       1631.65        54.87 o
  -4  -3   1        246.11        300.38        30.49 o
  -2  -3   1        705.80        723.00        57.79 o
  -1  -3   1        784.40        828.69        19.98 o
   0  -3   1       1429.90       1388.97        26.57 o
   1  -3   1       5819.63       5834.78        93.61 o
   2  -3   1        781.39        809.70        36.77 o
   3  -3   1        464.69        531.09        19.19 o
   4  -3   1       1552.73       1532.16        58.42 o
   5  -3   1         13.31         26.53         4.68 o
   6  -3   1          0.16          6.48         6.79 o
  -8  -2   1         62.09         64.01        10.83 o
  -7  -2   1          2.73         19.86         6.48 o
  -6  -2   1        922.19       1059.29        51.51 o
  -5  -2   1        416.36        367.47        27.87 o
  -4  -2   1       4065.45       3969.19        47.10 o
  -3  -2   1       1086.95        935.80        67.44 o
  -2  -2   1        285.25        316.49        29.23 o
  -1  -2   1      21477.15      22000.92       232.46 o
   0  -2   1       7463.83       8533.83        82.54 o
   1  -2   1        200.74        258.44        14.87 o
   2  -2   1        803.76        856.75        44.13 o
   3  -2   1       1874.87       1680.64        39.73 o
   4  -2   1       2197.36       2140.84        49.60 o
   5  -2   1        584.56        569.69        24.62 o
   6  -2   1        152.48        169.15        22.44 o
   7  -2   1        680.01        769.22        43.86 o
  -8  -1   1          4.93         12.89         8.38 o
  -7  -1   1        469.86        529.20        40.78 o
  -6  -1   1       4756.29       5013.09       249.07 o
  -5  -1   1        205.84        144.44        52.20 o
  -4  -1   1         43.56         79.76        10.67 o
  -3  -1   1         43.96         61.98         3.09 o
  -2  -1   1       2451.20       2199.29        31.69 o
  -1  -1   1       2333.74       2469.69        32.28 o
   0  -1   1        100.82        164.87         9.10 o
   1  -1   1       5116.47       5056.93        48.92 o
   2  -1   1      11103.40      10903.36        79.44 o
   3  -1   1       1705.41       1624.76        78.32 o
   4  -1   1         22.92         37.32         2.38 o
   5  -1   1       1224.32       1370.49        67.00 o
   6  -1   1       1723.38       1761.52        32.47 o
   7  -1   1        157.04        170.68        28.28 o
  -8   0   1         35.80         64.04        11.23 o
  -7   0   1        220.82        277.24        47.41 o
  -6   0   1       2673.43       1275.20        80.13 o
  -5   0   1          2.54         11.27         2.19 o
  -4   0   1       3647.40       3466.06        52.87 o
  -3   0   1       5051.04       4684.61        67.24 o
  -2   0   1       5210.03       5009.17        44.01 o
  -1   0   1       4443.28       4351.50        52.51 o
   1   0   1      11727.00      11679.17        79.35 o
   2   0   1       2143.83       2218.73        22.53 o
   3   0   1       2722.79       2469.36        50.67 o
   4   0   1       5110.40       5051.09        90.30 o
   5   0   1       2010.84       1815.19        16.59 o
   6   0   1        918.81       1057.47        76.92 o
   7   0   1         61.64         68.95        11.72 o
   8   0   1          0.12          5.80         5.72 o
  -7   1   1         95.89         86.78         9.18 o
  -6   1   1        344.95        327.38        28.86 o
  -5   1   1        898.88        809.12        41.73 o
  -4   1   1        188.81        208.75        14.57 o
  -3   1   1          0.80         25.31         4.71 o
  -2   1   1       5874.88       5561.83        74.40 o
  -1   1   1        475.72        452.00        22.59 o
   0   1   1        974.99        997.15        13.15 o
   1   1   1       2592.61       2595.40        33.04 o
   2   1   1       2367.42       1951.13        33.18 o
   3   1   1        314.09        268.09        27.89 o
   4   1   1         51.83         48.44         7.18 o
   5   1   1         68.63         58.78         6.48 o
   6   1   1       3004.28       3063.64       158.49 o
   7   1   1        639.90        729.84        47.48 o
   8   1   1         78.60         92.89        15.94 o
  -7   2   1         66.15         75.19         8.87 o
  -6   2   1       1554.25       1765.53        46.88 o
  -5   2   1        405.19        432.15        18.01 o
  -4   2   1        935.85        903.76        72.16 o
  -3   2   1       1018.33       1033.37        43.42 o
  -2   2   1          2.00         18.77         1.63 o
  -1   2   1        432.56        422.29        21.76 o
   0   2   1       1907.95       1768.42        30.54 o
   1   2   1      12469.21      12523.72       297.25 o
   2   2   1       8496.16       8493.52        70.34 o
   3   2   1       1946.37       1560.50        56.88 o
   4   2   1       3090.54       3058.52       213.75 o
   5   2   1        969.11        959.20        69.59 o
   6   2   1        715.86        725.01        34.40 o
   7   2   1          8.17         24.65         5.38 o
   8   2   1        388.09        472.68        84.93 o
  -6   3   1          7.02         14.71         3.96 o
  -5   3   1         19.39         18.80         4.34 o
  -4   3   1       2533.64       2393.45        90.10 o
  -3   3   1        328.02        301.53        15.45 o
  -2   3   1       1871.35       1946.64       130.60 o
  -1   3   1       4742.58       4764.26        65.34 o
   0   3   1       2224.82       2368.18        29.29 o
   1   3   1        272.31        337.14        31.60 o
   2   3   1         27.20         44.54         8.88 o
   3   3   1       2633.27       2644.17        69.73 o
   4   3   1        471.33        422.87        24.72 o
   5   3   1         26.16         31.38         5.27 o
   6   3   1       2265.71       2377.37       139.16 o
   7   3   1        861.45        982.36        46.70 o
   8   3   1        102.80        144.38        22.30 o
  -6   4   1        237.08        215.54        18.47 o
  -5   4   1        459.36        467.32        28.44 o
  -4   4   1         10.69         18.78         4.71 o
  -3   4   1        795.98        786.82        46.96 o
  -2   4   1        102.70         98.02        15.03 o
  -1   4   1        994.97        881.96        48.38 o
   0   4   1        743.28        850.00       116.42 o
   1   4   1       7768.00       7798.63       103.02 o
   2   4   1       6087.01       5852.17        78.59 o
   3   4   1         43.00         51.26        16.05 o
   4   4   1        127.57        145.99         9.49 o
   5   4   1         44.10         63.40         9.87 o
   6   4   1         32.83         30.16         6.99 o
   7   4   1          2.59         11.73         6.62 o
   8   4   1        483.94        629.09        37.31 o
  -5   5   1        335.21        349.27        32.59 o
  -4   5   1       1099.93       1144.55        41.71 o
  -3   5   1       1088.23       1066.52        50.46 o
  -2   5   1          1.06          7.08         8.02 o
  -1   5   1        494.10        559.25        32.68 o
   0   5   1         18.65         45.33         9.95 o
   1   5   1         38.00         52.91         7.02 o
   2   5   1         28.83         26.41         2.48 o
   3   5   1       3887.00       4026.92       101.82 o
   4   5   1       2691.67       2606.22        67.87 o
   5   5   1        458.24        412.47        28.44 o
   6   5   1        146.77        179.64        18.30 o
   7   5   1        351.15        378.21        33.58 o
   8   5   1         13.87         27.24         9.20 o
  -4   6   1         22.68         18.62         6.57 o
  -3   6   1         71.69         54.59         7.43 o
  -2   6   1       1222.89       1271.51        51.58 o
  -1   6   1        625.21        661.07        26.61 o
   0   6   1        311.86        338.04        14.17 o
   1   6   1        309.40        316.32        14.06 o
   2   6   1       1364.85       1535.67        73.62 o
   3   6   1        255.84        259.91        11.09 o
   4   6   1        558.73        673.45        46.47 o
   5   6   1        353.52        361.91        27.73 o
   6   6   1       1782.75       1505.22       112.60 o
   7   6   1         94.20         93.98        19.99 o
   8   6   1          6.34          9.46         4.82 o
  -3   7   1        465.06        457.64        41.10 o
  -2   7   1        237.08        208.71        24.43 o
  -1   7   1         75.42         63.13        12.79 o
   0   7   1        373.51        405.30        42.80 o
   1   7   1        421.82        418.42        56.26 o
   2   7   1        259.82        237.03        20.45 o
   3   7   1        183.69        164.88        16.88 o
   4   7   1        553.27        573.01        54.50 o
   5   7   1        374.91        391.81        59.92 o
   6   7   1         28.58         26.74         5.19 o
   7   7   1         57.92         49.14         9.75 o
  -1   8   1        405.21        436.87        55.31 o
   0   8   1        398.64        437.69        54.16 o
   1   8   1        121.60         83.08        12.01 o
   2   8   1         64.86         51.48        10.62 o
   3   8   1        107.66        100.91        15.61 o
   4   8   1         47.45         36.47         4.60 o
   5   8   1         92.95         83.68        13.74 o
   6   8   1       1133.93        986.82       118.52 o
   1   9   1        178.98        151.28        19.10 o
   2   9   1        446.56        405.48        43.85 o
   3   9   1         44.14         29.45         7.93 o
   4   9   1        193.23        147.80        26.65 o
   5   9   1          5.72         -0.61         9.25 o
  -5  -9   2        104.19         61.09        20.87 o
  -4  -9   2        342.24        230.49        51.26 o
  -3  -9   2          6.24          9.30         4.46 o
  -2  -9   2          0.67          6.62        10.48 o
  -1  -9   2          3.75          9.86         9.70 o
  -6  -8   2          7.70          9.18         4.12 o
  -5  -8   2         19.64         21.19         6.65 o
  -4  -8   2        789.37        573.41        83.25 o
  -3  -8   2       1116.49        920.38        95.13 o
  -2  -8   2       1707.66       1388.26       132.04 o
  -1  -8   2        213.88        170.18        19.45 o
   0  -8   2          6.28         10.81         4.28 o
   1  -8   2         24.67         26.62         7.39 o
  -7  -7   2        622.69        574.47        54.80 o
  -6  -7   2         68.25         58.54         8.03 o
  -5  -7   2        239.79        192.71        19.55 o
  -4  -7   2         47.84         24.99         9.96 o
  -3  -7   2         82.42         71.02        10.44 o
  -2  -7   2        105.95        120.30        15.52 o
  -1  -7   2        247.75        252.94        27.54 o
   0  -7   2        470.28        483.78        46.70 o
   1  -7   2        435.66        419.69        53.63 o
   2  -7   2          3.75          8.04         4.13 o
   3  -7   2        237.88        211.59        33.23 o
  -8  -6   2         25.16         26.43         5.26 o
  -7  -6   2         62.87         51.58         8.47 o
  -6  -6   2        972.19       1008.31        73.01 o
  -5  -6   2       1291.20       1303.46        90.55 o
  -4  -6   2        779.92        807.76        37.26 o
  -3  -6   2        146.93        162.22         9.01 o
  -2  -6   2       1529.36       1587.04        61.07 o
  -1  -6   2        903.80        920.88        52.51 o
   0  -6   2        809.66        945.27        64.13 o
   1  -6   2          7.73         17.32         5.30 o
   2  -6   2        605.05        618.10        37.44 o
   3  -6   2        534.69        542.08        33.22 o
   4  -6   2          1.13         14.35         4.29 o
  -8  -5   2        205.37        271.72        35.04 o
  -7  -5   2       1067.22       1289.70        50.25 o
  -6  -5   2        756.68        842.62        34.00 o
  -5  -5   2         54.59         66.10         5.25 o
  -4  -5   2          4.06         19.39         4.54 o
  -3  -5   2        235.76        224.87         8.76 o
  -2  -5   2       1210.25       1211.24        54.26 o
  -1  -5   2          0.12         11.46         1.75 o
   0  -5   2       1224.52       1424.94        67.38 o
   1  -5   2       2644.87       2729.07       135.04 o
   2  -5   2        544.66        594.48        19.59 o
   3  -5   2         42.89         55.73         4.56 o
   4  -5   2         20.39         30.86         4.81 o
   5  -5   2        186.62        185.67        15.09 o
  -8  -4   2          2.31         -1.17         7.19 o
  -7  -4   2         82.08         80.92        13.30 o
  -6  -4   2         18.70         15.30         2.57 o
  -5  -4   2       2246.97       2397.03        52.63 o
  -4  -4   2       1963.00       1858.39        61.99 o
  -3  -4   2        125.70        140.84        13.09 o
  -2  -4   2          9.90         15.85         2.41 o
  -1  -4   2         44.56         42.86         6.02 o
   0  -4   2        181.29        220.14        11.69 o
   1  -4   2          3.72         10.90         1.71 o
   2  -4   2        601.44        623.05        30.52 o
   3  -4   2       2556.45       2537.35        65.20 o
   4  -4   2        548.66        539.14        27.18 o
   5  -4   2         10.09         17.74         9.06 o
   6  -4   2         25.99         37.19         6.85 o
  -8  -3   2        101.51        126.80        17.12 o
  -7  -3   2         39.05         40.34         7.52 o
  -6  -3   2         15.11         28.18         5.43 o
  -5  -3   2         40.89         51.33         3.10 o
  -4  -3   2        279.68        310.29        19.97 o
  -3  -3   2       9224.53       9454.81       235.10 o
  -2  -3   2       5991.00       5639.48        93.40 o
  -1  -3   2       1444.34       1301.10        39.46 o
   0  -3   2        378.41        384.31        22.83 o
   1  -3   2        158.48        136.36        18.43 o
   2  -3   2       1011.77       1081.10        59.72 o
   3  -3   2          6.27         15.98         1.73 o
   4  -3   2         23.28         22.41         3.77 o
   5  -3   2       4739.75       4696.65       163.99 o
   6  -3   2        240.35        283.66        35.75 o
  -8  -2   2        583.78        692.43        51.19 o
  -7  -2   2       1279.34       1485.66        65.79 o
  -6  -2   2          5.57         31.06         7.53 o
  -5  -2   2        414.27        387.34        21.67 o
  -4  -2   2       1300.29       1135.08        26.12 o
  -3  -2   2        460.24        493.42        57.52 o
  -2  -2   2        137.08        198.57        18.75 o
  -1  -2   2       4444.74       4909.58        75.59 o
   0  -2   2      82665.47      82037.00      2686.07 o
   1  -2   2        722.21        666.61        13.66 o
   2  -2   2        573.70        559.54        24.28 o
   3  -2   2       6452.53       6272.71        83.49 o
   4  -2   2        793.84        797.91        29.34 o
   5  -2   2        366.86        415.48        19.99 o
   6  -2   2        447.55        481.26        77.67 o
   7  -2   2        105.11        105.06         9.41 o
  -8  -1   2        305.21        381.69        55.50 o
  -7  -1   2         52.23         40.91         7.73 o
  -6  -1   2         11.11         12.20         6.01 o
  -5  -1   2       9772.31      10268.24       936.65 o
  -4  -1   2       1932.32       2121.22        27.06 o
  -2  -1   2      13509.59      13378.27       103.72 o
  -1  -1   2      11370.87      11339.70       252.00 o
   0  -1   2        546.34        544.05         7.29 o
   1  -1   2        739.07        705.01        10.43 o
   2  -1   2       1083.16       1169.60        18.35 o
   3  -1   2        860.33        849.23        53.02 o
   4  -1   2         11.70         21.03         1.86 o
   5  -1   2       1202.89       1205.74        26.75 o
   6  -1   2        194.89        231.94        38.56 o
   7  -1   2         19.82         36.41         8.03 o
  -8   0   2        211.16        276.33        35.42 o
  -7   0   2        912.71        993.00        66.32 o
  -6   0   2         31.15         27.32         3.77 o
  -5   0   2         96.92        100.76         7.42 o
  -4   0   2          0.21         15.12         4.88 o
  -3   0   2        362.83        319.63        11.38 o
  -2   0   2        300.54        275.28        13.58 o
  -1   0   2        800.33        676.62         8.42 o
   0   0   2        142.33        138.10         7.49 o
   1   0   2       3741.52       3993.49        35.26 o
   2   0   2         31.73         59.12         5.79 o
   3   0   2         12.46         32.57         1.98 o
   4   0   2         19.98         13.74         3.22 o
   5   0   2       1442.18       1321.98        28.63 o
   6   0   2        207.34        226.24        30.83 o
   7   0   2        420.59        420.62        39.59 o
   8   0   2        341.51        342.41        45.33 o
  -7   1   2          2.52          1.40         6.77 o
  -6   1   2       1547.84       1647.60        25.50 o
  -5   1   2       1084.04       1065.10        40.49 o
  -4   1   2       2922.58       2869.02        77.69 o
  -3   1   2         56.87         48.62         3.01 o
  -2   1   2         51.62         83.15         8.83 o
  -1   1   2       5955.62       6434.23        54.43 o
   0   1   2        407.17        411.83         7.79 o
   1   1   2       2012.39       1817.41        67.13 o
   2   1   2      16570.61      15230.89       109.57 o
   3   1   2       5308.16       4844.96       101.85 o
   4   1   2       2210.35       2194.41       197.44 o
   5   1   2       2703.82       2694.76       220.89 o
   6   1   2         15.29         21.47         5.24 o
   7   1   2         31.92         36.87         8.29 o
   8   1   2        167.93        211.99        28.91 o
  -7   2   2        276.31        284.98        26.84 o
  -6   2   2         85.36         71.24         7.51 o
  -5   2   2         43.29         33.15         4.63 o
  -4   2   2        120.61        124.67         6.73 o
  -3   2   2       3270.47       3108.68        64.70 o
  -2   2   2       3958.08       3521.12        50.26 o
  -1   2   2        243.74        293.03        17.29 o
   0   2   2       6893.91       7266.38        98.40 o
   1   2   2      12934.51      12930.27       181.90 o
   2   2   2        775.60        616.83        18.44 o
   3   2   2        207.18        250.39        10.69 o
   4   2   2        350.26        347.61        20.35 o
   5   2   2       1500.56       1420.43       102.27 o
   6   2   2        121.07        118.23        13.54 o
   7   2   2        211.58        202.08        31.13 o
   8   2   2        490.17        529.83        88.02 o
  -6   3   2        557.95        533.50        57.70 o
  -5   3   2         15.32         19.84         2.74 o
  -4   3   2       2263.09       2248.07       120.65 o
  -3   3   2        112.93        112.06        20.25 o
  -2   3   2        165.90        196.05        11.06 o
  -1   3   2        175.02        172.96        12.05 o
   0   3   2       4044.58       3882.49        42.56 o
   1   3   2       1606.82       1641.35        26.79 o
   2   3   2       1156.35       1180.15       117.93 o
   3   3   2       2309.03       2025.56       130.75 o
   4   3   2       1974.57       1803.93       126.31 o
   5   3   2         84.48         86.32         9.11 o
   6   3   2         35.42         47.69         9.72 o
   7   3   2        277.44        337.20        48.79 o
   8   3   2        914.56       1184.70        74.63 o
  -6   4   2         16.05         29.82         9.97 o
  -5   4   2         98.52        115.64         8.23 o
  -4   4   2         19.56         22.24         3.53 o
  -3   4   2       1146.01       1151.80        48.49 o
  -2   4   2       2582.19       2493.12        74.31 o
  -1   4   2        836.09        985.00       118.71 o
   0   4   2          2.39          7.22         3.02 o
   1   4   2        660.79        714.69        49.15 o
   2   4   2       1584.10       1263.29       156.06 o
   3   4   2       4926.26       5080.55       156.80 o
   4   4   2       2052.73       2284.57        61.95 o
   5   4   2       2801.03       2692.55        74.87 o
   6   4   2       1461.28       1584.49       104.14 o
   7   4   2        114.28        144.89        18.62 o
   8   4   2         60.88         33.66         8.69 o
  -5   5   2         14.25         17.43         5.98 o
  -4   5   2        234.26        247.06        27.76 o
  -3   5   2        528.78        567.38        25.02 o
  -2   5   2       2278.18       2255.62        80.93 o
  -1   5   2       2334.81       2484.08        93.86 o
   0   5   2       4713.51       4825.68       111.17 o
   1   5   2       2991.59       2997.25       119.48 o
   2   5   2         68.00         89.38         4.95 o
   3   5   2         23.37         44.22         4.03 o
   4   5   2         15.98         19.69         1.94 o
   5   5   2          4.25          8.94         2.52 o
   6   5   2          6.80          2.63         3.37 o
   7   5   2        520.47        596.66        54.51 o
   8   5   2        435.60        554.32        37.24 o
  -4   6   2        175.63        152.10        15.22 o
  -3   6   2          2.84         16.59         5.95 o
  -2   6   2       1042.75       1123.26        42.73 o
  -1   6   2          1.42         12.93         4.82 o
   0   6   2        190.83        249.15        12.20 o
   1   6   2          9.89         22.31         5.77 o
   2   6   2       1376.11       1472.07        90.20 o
   3   6   2        285.61        291.56        11.71 o
   4   6   2         94.78         94.68         6.97 o
   5   6   2        530.51        600.32        36.70 o
   6   6   2        135.77        134.97        14.30 o
   7   6   2         83.49         74.18         8.57 o
   8   6   2         47.11         45.66         6.65 o
  -3   7   2        375.30        377.56        32.25 o
  -2   7   2        228.09        202.72        23.54 o
  -1   7   2          1.28         12.12         5.42 o
   0   7   2        524.45        518.71        38.37 o
   1   7   2        463.66        475.96        25.76 o
   2   7   2          2.65         16.26         4.84 o
   3   7   2          4.28         24.32         4.55 o
   4   7   2        314.59        318.14        37.64 o
   5   7   2        494.65        469.48        41.68 o
   6   7   2        150.03        110.08        19.76 o
   7   7   2        322.54        307.74        51.16 o
  -1   8   2         27.82         40.88         8.11 o
   0   8   2        813.73        855.79        68.77 o
   1   8   2         65.91         50.22         6.54 o
   2   8   2        804.57        817.80        41.59 o
   3   8   2        587.14        491.52        63.55 o
   4   8   2         75.07         65.55        13.01 o
   5   8   2         24.83         26.86         6.92 o
   6   8   2         97.30         69.62        11.53 o
   1   9   2          0.38          7.95         4.81 o
   2   9   2         23.86         24.54         5.38 o
   3   9   2         53.14         55.69        13.05 o
   4   9   2        158.00        105.67        22.07 o
   5   9   2        176.58        139.16        30.69 o
  -4  -9   3         14.38         15.88         6.12 o
  -2  -9   3         22.81         18.81         8.81 o
  -1  -9   3        223.17        214.95        25.53 o
  -6  -8   3        278.49        242.73        25.83 o
  -5  -8   3        274.33        261.48        27.68 o
  -4  -8   3        101.98         69.09        10.20 o
  -3  -8   3         11.07         32.25         6.28 o
  -2  -8   3          8.08         13.32         5.36 o
  -1  -8   3        213.26        203.29        22.84 o
   0  -8   3         28.59         17.67         4.18 o
   1  -8   3        338.69        312.02        56.93 o
  -7  -7   3         37.34         32.61        10.31 o
  -6  -7   3         99.45         37.17        22.54 o
  -5  -7   3         87.16         79.24        12.13 o
  -4  -7   3        247.24        256.98        22.72 o
  -3  -7   3        987.97        902.02        69.37 o
  -2  -7   3        486.73        476.86        36.66 o
  -1  -7   3        218.83        236.17        13.87 o
   0  -7   3        352.65        320.84        38.32 o
   1  -7   3         54.54         61.61        14.80 o
   2  -7   3          5.78         13.98         4.46 o
   3  -7   3         35.09         22.97         5.32 o
  -8  -6   3        724.43        805.66        56.21 o
  -7  -6   3        171.31        194.03        21.87 o
  -6  -6   3         18.49         25.31         4.09 o
  -5  -6   3        529.23        497.59        46.81 o
  -4  -6   3         19.35         23.66         5.81 o
  -3  -6   3        115.88        171.34         9.47 o
  -2  -6   3        239.72        217.23         8.85 o
  -1  -6   3       5509.75       5615.93       201.14 o
   0  -6   3       2180.08       2232.97        94.47 o
   1  -6   3         67.79         61.22         6.00 o
   2  -6   3        547.04        570.32        41.73 o
   3  -6   3        429.89        455.04        36.60 o
   4  -6   3         31.43         31.22         6.76 o
  -8  -5   3         60.52         40.69        10.16 o
  -7  -5   3         35.60         40.23         6.81 o
  -6  -5   3        604.98        697.13        93.43 o
  -5  -5   3       1249.63       1348.65       103.33 o
  -4  -5   3        690.85        721.46        42.02 o
  -3  -5   3       2114.46       2139.37        87.28 o
  -2  -5   3       1957.82       1878.28        76.32 o
  -1  -5   3          0.56          6.06         1.42 o
   0  -5   3        452.37        605.10       115.55 o
   1  -5   3        653.97        839.28        73.25 o
   2  -5   3        419.19        476.49        18.40 o
   3  -5   3          4.74         10.10         2.98 o
   4  -5   3       1176.90       1204.48        44.51 o
   5  -5   3         22.36         35.64        14.20 o
  -8  -4   3        461.26        623.64        40.25 o
  -7  -4   3        140.66        182.68        22.29 o
  -6  -4   3        772.18        811.93        18.51 o
  -5  -4   3          6.39          9.32         3.02 o
  -4  -4   3        578.15        630.21        29.37 o
  -3  -4   3        118.63        157.41        15.13 o
  -2  -4   3        429.71        413.63        36.56 o
  -1  -4   3      17127.61      18717.49       320.70 o
   0  -4   3         46.86         82.01         5.06 o
   1  -4   3         50.89         59.12         3.65 o
   2  -4   3        125.65        140.56         8.29 o
   3  -4   3        331.44        367.43        16.27 o
   4  -4   3        258.33        251.08        25.99 o
   5  -4   3         68.29         66.25        10.57 o
   6  -4   3        198.26        195.78        20.07 o
  -8  -3   3         40.86         45.71         9.23 o
  -7  -3   3        107.90        120.21        16.36 o
  -6  -3   3       4732.83       5362.18       188.97 o
  -5  -3   3        298.75        294.97        10.85 o
  -4  -3   3         26.33         30.10         4.60 o
  -3  -3   3        150.93         88.20        34.55 o
  -2  -3   3        124.50        119.43         9.65 o
  -1  -3   3       1902.85       1843.01        48.99 o
   0  -3   3         58.81         52.74         2.83 o
   1  -3   3       1882.26       1916.10        48.16 o
   2  -3   3       7947.80       7973.27        90.39 o
   3  -3   3       2114.68       2129.43        66.78 o
   4  -3   3         21.80         21.73         3.31 o
   5  -3   3       1513.34       1676.18        87.38 o
   6  -3   3         12.82          2.81         5.67 o
  -8  -2   3         89.75         82.92        13.36 o
  -7  -2   3          4.20         10.59         6.75 o
  -6  -2   3        518.68        580.80        33.27 o
  -5  -2   3        453.87        432.72        24.23 o
  -4  -2   3       1290.70       1057.78        71.78 o
  -3  -2   3       9554.36       9975.28       150.41 o
  -2  -2   3       6128.44       6479.17        59.73 o
  -1  -2   3       2407.13       2503.36        26.34 o
   0  -2   3      35421.23      35875.59      1357.35 o
   1  -2   3        259.38        252.47        12.88 o
   2  -2   3        181.12        234.24        10.72 o
   3  -2   3       3324.31       3349.29        78.95 o
   4  -2   3       2948.86       2846.69        90.13 o
   5  -2   3        248.93        231.99        11.50 o
   6  -2   3         12.42         13.73         5.73 o
   7  -2   3        335.00        374.54        50.69 o
  -8  -1   3        235.08        301.20        43.09 o
  -7  -1   3         33.47         50.84         9.78 o
  -6  -1   3         61.68         65.41        10.59 o
  -5  -1   3       3863.37       3602.48        94.09 o
  -4  -1   3         11.78         12.11         2.45 o
  -3  -1   3         18.40         50.15        10.03 o
  -2  -1   3       1953.56       1784.82        69.86 o
  -1  -1   3       2252.60       2099.57        39.05 o
   0  -1   3        735.11        741.60         9.82 o
   1  -1   3       1684.91       1607.51        20.90 o
   2  -1   3       2113.86       1784.85        21.96 o
   3  -1   3       1170.08       1019.87        38.15 o
   4  -1   3         15.90         40.24         5.57 o
   5  -1   3        133.01        125.83         8.14 o
   6  -1   3        225.53        223.02        24.51 o
   7  -1   3        177.54        179.60        31.60 o
  -8   0   3          0.05         -2.83        10.69 o
  -7   0   3         33.28         62.67        11.32 o
  -6   0   3        195.76        186.14        17.55 o
  -5   0   3         16.72         23.85         2.89 o
  -4   0   3       2471.56       2250.04        48.72 o
  -3   0   3       5899.93       5541.94        61.38 o
  -2   0   3       3345.76       3210.34        31.57 o
  -1   0   3         13.29         18.95         1.17 o
   0   0   3          9.93         11.57         0.96 o
   1   0   3       2116.19       2301.20        31.41 o
   2   0   3       3299.43       3368.06        33.37 o
   3   0   3       2124.52       1886.83        86.90 o
   4   0   3       5340.44       5090.11        87.98 o
   5   0   3       5398.06       5469.17        94.22 o
   6   0   3         74.92         18.00         7.07 o
   7   0   3        393.82        327.21       144.36 o
   8   0   3          1.02          9.14         8.15 o
  -7   1   3         37.51         35.16         5.95 o
  -6   1   3        139.20        152.11        17.54 o
  -5   1   3       2397.59       2498.15        59.81 o
  -4   1   3       1984.16       1997.72        41.08 o
  -3   1   3        466.76        540.76        26.66 o
  -2   1   3        322.24        325.18        14.81 o
  -1   1   3      35692.05      33963.52       219.71 o
   0   1   3       6133.77       6445.64        84.16 o
   1   1   3       2875.51       2733.89        35.72 o
   2   1   3       1504.02       1346.45        42.13 o
   3   1   3         80.02        117.16        10.71 o
   4   1   3         80.97         69.50        19.47 o
   5   1   3         68.40         97.42        12.69 o
   6   1   3        553.92        543.63        57.44 o
   7   1   3       1227.26       1371.33        79.57 o
   8   1   3         19.13         35.00        10.24 o
  -7   2   3        199.53        252.86        26.79 o
  -6   2   3       2125.39       2438.48        72.36 o
  -5   2   3       2787.35       2864.95        72.12 o
  -4   2   3         29.06         31.53         2.56 o
  -3   2   3        407.47        426.59        21.84 o
  -2   2   3        878.20       1000.32        45.47 o
  -1   2   3        171.74        240.86        25.64 o
   0   2   3      32001.45      32644.51       313.75 o
   1   2   3      20448.73      19862.22       249.03 o
   2   2   3       9825.35       9694.01       122.92 o
   3   2   3        758.57        967.03        64.48 o
   4   2   3        809.38        764.05        68.47 o
   5   2   3       2898.89       2797.20       222.20 o
   6   2   3       1369.29       1508.35       109.14 o
   7   2   3          5.29         13.74         6.36 o
   8   2   3        318.48        354.52        53.75 o
  -6   3   3         35.29         34.82         5.06 o
  -5   3   3        196.66        213.13        17.16 o
  -4   3   3       1898.35       1852.79        86.45 o
  -3   3   3       1567.16       1530.24        57.63 o
  -2   3   3        274.69        350.21        17.45 o
  -1   3   3       5258.99       5213.53        61.71 o
   0   3   3       1101.00       1054.47        20.30 o
   1   3   3          2.72         14.45         3.13 o
   2   3   3        619.36        725.03        41.55 o
   3   3   3        571.51        596.72        29.15 o
   4   3   3       1859.88       1711.55        33.61 o
   5   3   3       1617.20       1470.20        99.34 o
   6   3   3         80.11         73.22        12.44 o
   7   3   3        759.74        826.98       160.18 o
   8   3   3         97.74         92.53        16.16 o
  -6   4   3       1381.06       1323.14       169.18 o
  -5   4   3        446.26        414.97        30.27 o
  -4   4   3        183.00        182.91        10.69 o
  -3   4   3        150.87        188.42        23.75 o
  -2   4   3       1794.56       1865.98        97.22 o
  -1   4   3        533.47        505.67        46.61 o
   0   4   3        277.98        310.89        19.66 o
   1   4   3       2073.56       2038.09        62.03 o
   2   4   3       7385.80       6912.10       209.16 o
   3   4   3       3834.07       3676.36       150.84 o
   4   4   3        497.65        756.64        62.81 o
   5   4   3          4.24         18.33         2.10 o
   6   4   3        950.22       1035.45        44.56 o
   7   4   3          6.85         13.80         6.90 o
   8   4   3        185.90        233.27        29.86 o
  -5   5   3          8.62         14.07        17.29 o
  -4   5   3        293.92        299.13        23.49 o
  -3   5   3        737.61        804.18        43.87 o
  -2   5   3        889.07        970.05        34.93 o
  -1   5   3        265.43        296.86        15.43 o
   0   5   3        103.11        163.59        14.53 o
   1   5   3        403.00        430.74        40.53 o
   2   5   3         48.43         73.68         5.40 o
   3   5   3         33.03         17.65         4.64 o
   4   5   3       2148.20       2052.79       101.69 o
   5   5   3        815.54        807.60        91.66 o
   6   5   3         81.27         58.94        15.97 o
   7   5   3         12.75         26.90         6.19 o
   8   5   3          2.19         -5.80        10.26 o
  -4   6   3         51.41         37.13         7.82 o
  -3   6   3         51.76         53.33         7.42 o
  -2   6   3        594.71        597.18        37.42 o
  -1   6   3       1889.49       2033.25        91.63 o
   0   6   3        600.35        704.33        45.13 o
   1   6   3        214.85        228.68        13.74 o
   2   6   3        670.14        725.61        69.10 o
   3   6   3        418.11        443.48        21.47 o
   4   6   3         38.00         42.32         3.95 o
   5   6   3        192.39        175.53        15.49 o
   6   6   3        416.48        368.68        44.52 o
   7   6   3        671.96        684.22        63.25 o
   8   6   3         17.90         24.34         7.55 o
  -3   7   3        130.23        112.84        11.89 o
  -2   7   3         45.69         48.69         7.91 o
  -1   7   3         39.16         57.11        27.29 o
   0   7   3        326.44        341.33        39.14 o
   1   7   3        451.45        506.32        28.95 o
   2   7   3        767.73        800.40        62.28 o
   3   7   3          4.90          9.74         2.71 o
   4   7   3       1353.20       1397.12       103.56 o
   5   7   3        577.63        577.24        44.68 o
   6   7   3          1.49         -2.78         8.83 o
   7   7   3        161.62        114.35        15.22 o
  -1   8   3        739.93        653.88        52.72 o
   0   8   3        129.03        162.31        44.30 o
   1   8   3          2.28          8.00         8.50 o
   2   8   3         17.13         35.02         6.69 o
   3   8   3        173.25        136.50        23.68 o
   4   8   3        417.10        379.63        49.47 o
   5   8   3          1.43         14.28        11.55 o
   6   8   3        194.83        171.45        20.99 o
   1   9   3        334.33        264.02        32.56 o
   2   9   3        608.14        489.85        64.66 o
   3   9   3          4.88         -2.64         8.77 o
   4   9   3          5.39         20.89         9.64 o
   5   9   3        111.93         77.05        16.75 o
  -4  -9   4        827.23        638.28       102.46 o
  -3  -9   4        965.67        632.23       141.43 o
  -2  -9   4         67.31         52.51         7.89 o
  -1  -9   4         31.53         24.85         5.32 o
  -6  -8   4          4.67         15.81         4.37 o
  -5  -8   4         90.03         79.25        18.16 o
  -4  -8   4        206.75        193.26        43.97 o
  -3  -8   4        162.58        153.09        21.75 o
  -2  -8   4        758.29        695.38        59.51 o
  -1  -8   4        259.79        249.06        47.26 o
   0  -8   4         20.80         18.86         4.47 o
   1  -8   4          6.10          4.14        13.17 o
  -7  -7   4        634.08        577.06        70.39 o
  -6  -7   4       1044.55        848.51        86.31 o
  -5  -7   4          0.10          9.19         3.18 o
  -4  -7   4        220.14        222.40        48.01 o
  -3  -7   4        450.22        451.74        98.53 o
  -2  -7   4        109.69        125.94        19.36 o
  -1  -7   4         72.55         82.79        11.49 o
   0  -7   4        238.12        304.33        62.59 o
   1  -7   4       1102.89       1261.58       162.48 o
   2  -7   4        305.41        303.77        34.57 o
   3  -7   4         10.85         15.18         5.79 o
  -8  -6   4         45.47         47.09         7.29 o
  -7  -6   4          2.83          3.42         5.80 o
  -6  -6   4        403.31        368.55        39.25 o
  -5  -6   4        804.53        871.11        33.57 o
  -4  -6   4        731.37        740.15        29.82 o
  -3  -6   4        323.41        342.05        21.68 o
  -2  -6   4         50.59         56.00         5.72 o
  -1  -6   4         80.43         70.72        10.58 o
   0  -6   4          0.89         11.58         3.74 o
   1  -6   4         14.46         20.98         3.32 o
   2  -6   4        193.40        219.61        25.63 o
   3  -6   4        850.75        936.36        44.69 o
   4  -6   4        260.40        268.53        23.41 o
  -8  -5   4         23.28         22.29         7.93 o
  -7  -5   4        446.34        491.83        44.38 o
  -6  -5   4        379.48        398.48        48.84 o
  -5  -5   4         10.53         15.64         3.01 o
  -4  -5   4        225.38        228.46        13.88 o
  -3  -5   4        995.50        991.35        39.02 o
  -2  -5   4       2332.13       2255.15        98.57 o
  -1  -5   4         10.41         15.66         2.54 o
   0  -5   4        117.41        126.26         8.26 o
   1  -5   4       1762.38       1872.35        98.90 o
   2  -5   4       1138.54       1265.25        37.33 o
   3  -5   4          1.26          9.76         4.90 o
   4  -5   4        407.39        398.90        27.42 o
   5  -5   4        978.73        879.50        87.28 o
  -8  -4   4        181.99        261.58        31.92 o
  -7  -4   4        840.63       1009.48        37.84 o
  -6  -4   4         10.32         14.38         3.57 o
  -5  -4   4        847.07        752.63       109.75 o
  -4  -4   4       3425.28       3331.00       190.50 o
  -3  -4   4       1974.28       1838.29       291.73 o
  -2  -4   4         19.77         38.93         5.38 o
  -1  -4   4       6450.28       7194.92        93.66 o
   0  -4   4       9070.25       9981.62        97.45 o
   1  -4   4        830.31        850.97        55.36 o
   2  -4   4        677.01        749.19        44.38 o
   3  -4   4       1589.19       1665.94        62.35 o
   4  -4   4        768.57        744.91        55.96 o
   5  -4   4        242.71        258.46        18.77 o
   6  -4   4        260.54        287.51        26.98 o
  -8  -3   4        377.84        453.98        66.69 o
  -7  -3   4        351.30        355.68        53.30 o
  -6  -3   4       1794.17       1873.54        85.68 o
  -5  -3   4       2058.07       2080.57        56.37 o
  -4  -3   4       1260.24       1348.93        44.43 o
  -1  -3   4       4117.44       4040.11        42.53 o
   0  -3   4        329.40        378.18        24.06 o
   1  -3   4       1381.24       1293.39        36.47 o
   2  -3   4        193.65        206.98        19.40 o
   3  -3   4         18.24         30.90         2.60 o
   4  -3   4          9.87         13.16         4.39 o
   5  -3   4        479.46        458.49        25.51 o
   6  -3   4        428.11        433.63        73.58 o
  -8  -2   4         73.51         89.93        12.21 o
  -7  -2   4        968.66       1079.60        60.64 o
  -6  -2   4        869.09        890.30        68.94 o
  -5  -2   4          2.35         15.36         4.05 o
  -4  -2   4       1686.92       1663.57        42.76 o
  -3  -2   4        132.83        171.73        10.67 o
  -2  -2   4        303.37        375.25        23.26 o
  -1  -2   4       1913.78       1872.47        26.30 o
   0  -2   4       4814.21       4959.10        90.59 o
   1  -2   4       5798.65       5889.89        57.08 o
   2  -2   4          5.43         22.60         3.86 o
   3  -2   4         71.10        124.99         5.38 o
   4  -2   4        524.44        547.84        26.56 o
   5  -2   4        219.15        218.15        14.09 o
   6  -2   4        334.73        318.46        31.27 o
   7  -2   4        389.90        387.50        58.42 o
  -8  -1   4          1.46         -2.40        10.28 o
  -7  -1   4         22.56         26.58         7.81 o
  -6  -1   4        292.65        352.92        27.91 o
  -5  -1   4       1612.51       1679.74        98.26 o
  -4  -1   4       1835.81       1745.27        35.29 o
  -3  -1   4       1161.08       1264.22        48.98 o
  -2  -1   4       6498.97       6650.06        60.53 o
  -1  -1   4       7007.62       7161.22       118.06 o
   0  -1   4        197.76        197.84         6.48 o
   1  -1   4        643.23        716.36        19.36 o
   2  -1   4       1324.96       1282.02        24.53 o
   3  -1   4        668.40        547.90        26.74 o
   4  -1   4        403.89        402.87        15.40 o
   5  -1   4       1177.91       1274.37        42.41 o
   6  -1   4        917.35       1008.69        26.17 o
   7  -1   4        678.96        803.17        84.43 o
  -8   0   4         26.19         28.10         7.20 o
  -7   0   4        829.66        958.03        52.59 o
  -6   0   4       1633.38       1701.74        45.84 o
  -5   0   4        285.88        279.59        14.80 o
  -4   0   4         70.96         98.24         5.86 o
  -3   0   4        694.71        591.04        17.78 o
  -2   0   4       6834.99       6534.31        42.04 o
  -1   0   4        109.00        147.58        10.31 o
   0   0   4         60.06         62.52         3.09 o
   1   0   4      18643.36      18112.60       196.48 o
   2   0   4       4490.75       4176.03        75.78 o
   3   0   4          2.44         16.73         1.90 o
   4   0   4         10.76         18.55         4.59 o
   5   0   4       1718.20       1694.65        25.66 o
   6   0   4       1339.10       1404.46        85.70 o
   7   0   4        303.12        256.85       119.73 o
   8   0   4        514.81        627.51        95.22 o
  -7   1   4        139.66        150.43        19.52 o
  -6   1   4        551.65        567.76        68.43 o
  -5   1   4        877.14        890.98        33.37 o
  -4   1   4       3710.25       3555.60        92.37 o
  -3   1   4        435.72        401.09        18.91 o
  -2   1   4       1412.83       1445.12        22.59 o
  -1   1   4        283.93        426.29        21.04 o
   0   1   4         98.04         92.24         6.44 o
   1   1   4        290.49        323.59        14.11 o
   2   1   4       2635.03       2375.38        59.27 o
   3   1   4       7008.34       6191.50       269.91 o
   4   1   4       2419.83       2008.88       199.46 o
   5   1   4          0.04         21.25         7.23 o
   6   1   4        389.22        434.25        38.25 o
   7   1   4         19.46         35.37        10.00 o
   8   1   4         47.31         58.71        17.53 o
  -7   2   4        120.32        106.87        11.25 o
  -6   2   4        409.66        470.38        51.39 o
  -5   2   4        456.88        481.54        30.47 o
  -4   2   4         29.96         42.27         4.50 o
  -3   2   4       2736.20       2744.90        78.96 o
  -2   2   4       6533.35       5987.47        68.30 o
  -1   2   4       6286.30       6294.97        45.14 o
   0   2   4      29673.94      29915.20       205.37 o
   1   2   4       5426.02       5254.05        90.37 o
   2   2   4          4.27         11.47         1.68 o
   3   2   4       2165.05       2457.16        72.24 o
   4   2   4        776.84        891.06        48.53 o
   5   2   4       7560.87       7111.59       738.72 o
   6   2   4       3366.31       3493.27       257.16 o
   7   2   4        166.61        217.78        33.42 o
   8   2   4         52.65         54.00        11.50 o
  -6   3   4         97.36         97.91        11.60 o
  -5   3   4        327.93        327.80        26.73 o
  -4   3   4       2117.89       2095.76        92.21 o
  -3   3   4        679.51        728.66        39.86 o
  -2   3   4       2504.22       2641.88        98.34 o
  -1   3   4        345.94        331.34        23.55 o
   0   3   4       3160.91       3049.30        58.59 o
   1   3   4       5638.49       5607.63        62.56 o
   2   3   4         67.42         66.89         8.19 o
   4   3   4       2276.20       2233.07       116.56 o
   5   3   4          1.80          3.54         3.31 o
   6   3   4         35.00         32.48         4.89 o
   7   3   4        140.61        122.57        22.26 o
   8   3   4        150.44        151.67        21.31 o
  -6   4   4         74.15         77.57        10.92 o
  -5   4   4       1679.91       1829.65        94.97 o
  -4   4   4        669.88        688.09        27.84 o
  -3   4   4          9.56         17.19         3.11 o
  -2   4   4       2989.70       3226.73       112.45 o
  -1   4   4        389.49        471.45        22.35 o
   0   4   4       2380.93       2595.30        49.30 o
   1   4   4          9.39         27.75         2.68 o
   2   4   4       2398.37       2357.80        70.74 o
   3   4   4        228.46        204.20        16.15 o
   4   4   4        187.70        213.79        21.11 o
   5   4   4       1190.71       1283.17        33.29 o
   6   4   4       1155.16       1101.33        62.10 o
   7   4   4         24.31         35.20        11.69 o
   8   4   4         10.58         12.99         6.38 o
  -5   5   4          8.60          8.50         4.14 o
  -4   5   4          8.77         10.75         4.05 o
  -3   5   4         10.76         11.29         4.31 o
  -2   5   4         13.76         21.86         4.33 o
  -1   5   4         22.95         35.45         4.76 o
   0   5   4       2389.60       2456.27        79.35 o
   1   5   4       2033.85       2031.03       134.21 o
   2   5   4        224.58        229.25        13.95 o
   3   5   4        961.35       1092.16        82.42 o
   4   5   4         10.18         23.84         3.42 o
   5   5   4         86.17         63.55         7.96 o
   6   5   4        204.24        153.83        33.39 o
   7   5   4        699.23        707.42        64.11 o
   8   5   4        518.20        661.54        37.24 o
  -4   6   4        556.42        512.86        30.96 o
  -3   6   4        584.00        559.30        39.22 o
  -2   6   4        270.62        308.26        32.94 o
  -1   6   4         41.53         89.40        15.23 o
   0   6   4        292.45        252.82        13.87 o
   1   6   4          3.78         12.77         2.66 o
   2   6   4       3531.21       3619.77       110.06 o
   3   6   4       3431.57       3517.19       110.13 o
   4   6   4        214.95        196.16        11.87 o
   5   6   4         12.79         26.46         4.90 o
   6   6   4        416.07        401.03        70.28 o
   7   6   4        133.52        140.33        26.44 o
   8   6   4          1.04          3.14        12.38 o
  -3   7   4        251.32        252.18        25.90 o
  -2   7   4        510.82        493.36        60.80 o
  -1   7   4        219.48        209.35        20.45 o
   0   7   4        589.41        603.40        35.58 o
   1   7   4        589.83        623.97        33.17 o
   2   7   4        137.07        144.33        11.98 o
   3   7   4         26.01         35.19         4.44 o
   4   7   4        164.42        162.74        14.33 o
   5   7   4        583.51        573.90        41.66 o
   6   7   4        667.95        553.23        93.85 o
   7   7   4        127.75        109.28        19.56 o
  -1   8   4          5.21          4.07         4.19 o
   0   8   4        278.06        266.38        34.65 o
   1   8   4        566.69        521.58        45.04 o
   2   8   4        211.70        178.52        20.86 o
   3   8   4        501.32        413.43        52.92 o
   4   8   4        414.89        364.20        48.72 o
   5   8   4          0.85         12.62         6.73 o
   6   8   4          8.97         12.68         8.69 o
   1   9   4         42.33         41.13         6.84 o
   2   9   4         25.94         24.11         5.77 o
   3   9   4        118.95         85.45        16.33 o
   4   9   4          2.44          4.98         5.91 o
   5   9   4        457.01        372.66        77.55 o
  -4  -9   5        448.72        337.37        52.82 o
  -3  -9   5        622.31        381.80        92.40 o
  -2  -9   5        106.76         84.62         8.94 o
  -1  -9   5         46.39         38.78         5.09 o
  -6  -8   5        151.68        115.60        13.65 o
  -5  -8   5        695.42        433.84       117.83 o
  -4  -8   5         95.70         93.66        19.71 o
  -3  -8   5        188.17        140.53        29.34 o
  -2  -8   5         42.06         35.90         5.62 o
  -1  -8   5        409.18        303.42        35.22 o
   0  -8   5         27.32         10.88         6.35 o
   1  -8   5          1.19          3.38         4.59 o
  -7  -7   5         21.10         23.06         4.90 o
  -6  -7   5         74.11         65.92         8.76 o
  -5  -7   5        388.97        394.34        45.43 o
  -4  -7   5        330.15        247.61        49.07 o
  -3  -7   5       1592.52       1642.66       110.72 o
  -2  -7   5        902.94        909.84        75.01 o
  -1  -7   5         29.03         32.55         4.28 o
   0  -7   5         44.76         41.23         4.99 o
   1  -7   5          5.55          9.76         4.88 o
   2  -7   5         40.91         34.41         7.08 o
   3  -7   5          7.41          8.31         8.03 o
  -8  -6   5        434.81        495.31        39.61 o
  -7  -6   5         48.02         62.82         8.87 o
  -6  -6   5          0.45          5.81         3.03 o
  -5  -6   5        337.44        315.44        21.04 o
  -4  -6   5          0.95          5.17         1.90 o
  -3  -6   5          4.23         21.22         3.30 o
  -2  -6   5         24.42         21.26         3.50 o
  -1  -6   5       4751.14       4956.24        63.69 o
   0  -6   5        147.37        146.24        12.28 o
   1  -6   5          5.35         11.01         2.54 o
   2  -6   5        220.40        185.20        24.33 o
   3  -6   5        103.79        115.35        11.29 o
   4  -6   5          0.39         13.14         6.10 o
  -8  -5   5         18.75         17.12         6.64 o
  -7  -5   5        104.13        125.85        18.81 o
  -6  -5   5       2595.30       2910.52       101.06 o
  -5  -5   5        270.53        308.73        14.08 o
  -4  -5   5          0.07          6.82         5.29 o
  -3  -5   5       2245.22       2189.56        66.28 o
  -2  -5   5        741.19        824.61        33.89 o
  -1  -5   5        260.78        276.31        15.46 o
   0  -5   5        417.53        474.78        20.42 o
   1  -5   5        479.38        497.71        35.95 o
   2  -5   5       1086.23       1224.83        85.75 o
   3  -5   5        380.78        406.51        18.10 o
   4  -5   5          7.41          9.02         8.58 o
   5  -5   5       1157.21       1164.83        96.92 o
  -8  -4   5        566.90        690.80        45.01 o
  -7  -4   5        524.25        621.37        93.99 o
  -6  -4   5          7.34         13.28         1.71 o
  -5  -4   5          8.11          5.29         3.61 o
  -4  -4   5        169.67        185.12        16.11 o
  -3  -4   5       1490.67       1401.80        91.87 o
  -2  -4   5        205.55        249.63        16.29 o
  -1  -4   5        101.86        174.39        10.96 o
   0  -4   5      21864.90      24564.08       385.19 o
   1  -4   5        887.91       1032.18        64.32 o
   2  -4   5         21.68         24.07         2.51 o
   3  -4   5         12.13         17.78         3.56 o
   4  -4   5        255.48        231.93        25.00 o
   5  -4   5        208.81        222.19        17.99 o
   6  -4   5         25.84         27.48         3.42 o
  -8  -3   5         32.86         48.45         8.48 o
  -7  -3   5        156.67        189.09        29.23 o
  -6  -3   5         99.16         75.78        19.46 o
  -5  -3   5       6343.74       6467.15       171.40 o
  -4  -3   5        660.06        585.71        27.01 o
  -3  -3   5        129.74        156.82        13.01 o
  -2  -3   5        139.67        217.07        11.98 o
  -1  -3   5         25.99         46.30         6.32 o
   0  -3   5         14.21         17.71         1.93 o
   1  -3   5       1592.15       1479.74        49.06 o
   2  -3   5       3969.13       3914.66        65.39 o
   3  -3   5       2685.79       2633.50        84.43 o
   4  -3   5         60.34         74.73         5.51 o
   5  -3   5         25.57         28.02         7.68 o
   6  -3   5          5.81         14.41         5.10 o
  -8  -2   5        168.94        221.47        29.74 o
  -7  -2   5        208.62        195.13        30.97 o
  -6  -2   5          1.10         13.43         3.83 o
  -5  -2   5        103.98        104.57         6.95 o
  -4  -2   5       2147.29       2025.77        34.21 o
  -3  -2   5       2713.19       2241.59       117.71 o
  -2  -2   5       1363.86       1036.70       161.52 o
  -1  -2   5         26.59         29.55         2.13 o
   0  -2   5       2639.87       2623.38        31.82 o
   1  -2   5        145.17        133.48         7.40 o
   2  -2   5       1008.14       1085.53        59.48 o
   3  -2   5         94.49        101.23         4.96 o
   4  -2   5       2143.72       2095.30        81.24 o
   5  -2   5       2651.84       2695.61       121.78 o
   6  -2   5         17.86         21.25         4.01 o
   7  -2   5        222.34        236.11        35.04 o
  -8  -1   5       1103.83       1333.72       117.69 o
  -7  -1   5        123.58        129.08        17.55 o
  -6  -1   5         11.87          4.98         3.70 o
  -5  -1   5       3293.10       3225.22       656.58 o
  -4  -1   5        114.45        115.06         7.34 o
  -3  -1   5       1637.25       1695.54        50.91 o
  -2  -1   5       1108.60        855.75        20.57 o
  -1  -1   5      19448.08      19238.96       116.59 o
   0  -1   5       8007.91       8113.08       100.74 o
   1  -1   5        380.81        371.80        17.91 o
   2  -1   5      16298.00      16642.21        97.37 o
   3  -1   5       4227.74       4103.83        49.66 o
   4  -1   5        827.53        789.11        30.99 o
   5  -1   5          0.28          6.77         1.66 o
   6  -1   5        190.68        154.84        51.56 o
   7  -1   5        634.27        581.25       196.93 o
  -8   0   5         47.65         51.49        10.43 o
  -7   0   5         40.46         55.43        10.15 o
  -6   0   5       1299.59       1371.28        40.19 o
  -5   0   5       1531.56       1514.38        68.52 o
  -4   0   5        302.91        309.63        11.36 o
  -3   0   5       5134.07       4835.47        56.00 o
  -2   0   5       2924.18       2789.63        30.03 o
  -1   0   5        360.33        336.40        12.08 o
   0   0   5         27.47         33.03         2.12 o
   1   0   5       5121.50       5207.46        69.92 o
   2   0   5       4049.68       4202.21        78.74 o
   3   0   5        641.01        844.84        94.76 o
   4   0   5       1675.61       1583.40        49.19 o
   5   0   5       1368.78       1263.05        23.64 o
   6   0   5         42.87         54.89         6.13 o
   7   0   5         14.23         12.74         5.17 o
   8   0   5          8.45          7.59         5.74 o
  -7   1   5        519.29        585.15        43.73 o
  -6   1   5          2.58          8.24         2.50 o
  -5   1   5        416.67        493.75        25.30 o
  -4   1   5        841.93        886.16        26.12 o
  -3   1   5        622.00        642.98        31.47 o
  -2   1   5       3997.78       4174.65        42.61 o
  -1   1   5      19826.71      19356.82       157.97 o
   0   1   5      10568.75      10573.81       118.75 o
   1   1   5        475.96        457.54        19.17 o
   2   1   5       1367.24       1105.80        31.36 o
   3   1   5         12.02         33.28         2.48 o
   4   1   5          6.55          6.88        19.75 o
   5   1   5         51.80         47.11         5.07 o
   6   1   5         31.73         42.32         9.03 o
   7   1   5        850.72       1004.30        76.27 o
   8   1   5        672.81        846.33        55.97 o
  -7   2   5         96.68        114.58        10.57 o
  -6   2   5        632.58        630.26        58.46 o
  -5   2   5        443.22        426.20        19.40 o
  -4   2   5        149.75        151.89         7.71 o
  -3   2   5       2490.67       2710.42        54.29 o
  -2   2   5         70.69         91.43         7.50 o
  -1   2   5          9.10         20.13         1.61 o
   0   2   5      19471.65      19658.69       216.57 o
   1   2   5       1072.77        996.79        23.48 o
   2   2   5       3000.65       2702.11        48.54 o
   3   2   5      11829.42      12056.01       219.60 o
   4   2   5        923.62        998.07        91.97 o
   5   2   5         44.44         54.23         9.24 o
   6   2   5        152.93        124.47        26.88 o
   7   2   5          4.15          3.75         5.55 o
   8   2   5         43.03         24.77        10.37 o
  -6   3   5        248.56        207.81        21.09 o
  -5   3   5         33.69         35.23         4.15 o
  -4   3   5        367.41        307.90        15.99 o
  -3   3   5       2201.60       2078.61        48.15 o
  -2   3   5       4945.09       4908.17        62.71 o
  -1   3   5       7841.61       8399.05        96.47 o
   0   3   5       5678.96       5871.00        47.27 o
   1   3   5          7.23          9.48         2.52 o
   2   3   5        661.94        661.45        59.50 o
   3   3   5       1339.55       1276.35        88.82 o
   4   3   5       2642.92       2606.52       172.14 o
   5   3   5         77.81         69.23         7.76 o
   6   3   5         12.66         24.08         8.72 o
   7   3   5        421.41        477.92        33.79 o
   8   3   5        121.21        113.99        15.77 o
  -6   4   5         24.78         22.87         4.31 o
  -5   4   5        592.71        529.92        35.76 o
  -4   4   5        344.82        320.64        17.93 o
  -3   4   5          2.66          2.57         3.19 o
  -2   4   5         63.76         60.89         6.77 o
  -1   4   5       1326.37       1373.36        80.53 o
   0   4   5        449.95        544.87        31.06 o
   1   4   5       2265.83       2296.47        53.63 o
   2   4   5       1347.90       1230.26        75.82 o
   3   4   5       1239.74       1135.89       109.72 o
   4   4   5          1.81         20.19         3.37 o
   5   4   5         21.96         37.59         4.26 o
   6   4   5          6.88          3.99         4.20 o
   7   4   5        671.13        760.33        36.17 o
   8   4   5         26.08         15.34         9.85 o
  -5   5   5          2.27          6.14         6.71 o
  -4   5   5        282.14        299.79        19.74 o
  -3   5   5       1649.01       1701.40        66.55 o
  -2   5   5       1189.78       1237.66        53.97 o
  -1   5   5        227.07        258.07        16.64 o
   0   5   5          6.80         36.09        12.84 o
   1   5   5         72.35         92.86         6.26 o
   2   5   5       1356.40       1557.32        83.70 o
   3   5   5          3.75         14.29         2.14 o
   4   5   5       3513.40       3699.02       107.13 o
   5   5   5       2873.10       3013.84        36.49 o
   6   5   5        206.74        161.92        28.58 o
   7   5   5        239.92        205.81        33.75 o
   8   5   5          3.01          8.41         5.94 o
  -4   6   5         37.11         33.29         7.26 o
  -3   6   5        323.26        306.00        23.75 o
  -2   6   5        138.14        150.81        10.74 o
  -1   6   5       1651.55       1880.81        75.23 o
   0   6   5       2145.78       2252.06       106.38 o
   1   6   5         39.73         57.30         8.73 o
   2   6   5        187.95        230.07        16.33 o
   3   6   5         29.92         45.51        16.07 o
   4   6   5        104.86        110.80         7.70 o
   5   6   5         14.36         12.92         3.04 o
   6   6   5        576.02        540.83       103.20 o
   7   6   5        995.57       1112.63        61.93 o
   8   6   5        167.79        207.74        23.37 o
  -3   7   5        108.67        105.79        11.71 o
  -2   7   5          7.53         16.70         6.37 o
  -1   7   5          2.57          4.83         4.10 o
   0   7   5          4.26         12.82         5.04 o
   1   7   5        944.72       1001.79        45.07 o
   2   7   5       1670.22       1698.42        85.54 o
   3   7   5        393.56        422.72        26.06 o
   4   7   5        196.87        209.17        26.24 o
   5   7   5        466.61        463.80        34.08 o
   6   7   5        113.93        110.72        12.61 o
   7   7   5        131.03        112.47        17.19 o
  -1   8   5        242.13        226.25        28.51 o
   0   8   5        244.52        272.33        33.59 o
   1   8   5        355.65        322.65        29.42 o
   2   8   5        145.00        153.01        20.77 o
   3   8   5         17.54         19.91         8.27 o
   4   8   5        226.37        218.29        27.00 o
   5   8   5        158.56        166.09        28.60 o
   6   8   5         10.81         14.24         5.07 o
   1   9   5        301.18        270.85        30.34 o
   2   9   5        164.86        167.94        13.92 o
   3   9   5         72.11         62.01        19.35 o
   4   9   5         34.94         30.21         8.50 o
   5   9   5         12.71         29.46         9.69 o
  -4  -9   6         16.81         14.75         7.73 o
  -3  -9   6        157.05         98.79        28.22 o
  -2  -9   6          0.44          4.46         3.03 o
  -6  -8   6         91.36         78.14        10.96 o
  -5  -8   6        102.43        104.04        10.85 o
  -4  -8   6          7.43          8.35         3.06 o
  -3  -8   6        967.76        947.97       114.07 o
  -2  -8   6         15.89         15.31         3.55 o
  -1  -8   6        371.63        302.73        47.94 o
   0  -8   6        352.52        309.36        48.37 o
   1  -8   6          5.17         10.36         4.01 o
  -7  -7   6        211.41        180.97        23.84 o
  -6  -7   6        182.52        173.46        18.06 o
  -5  -7   6        137.56        148.60        12.63 o
  -4  -7   6         87.95         70.58        22.83 o
  -3  -7   6          2.47         11.82         7.54 o
  -2  -7   6        196.96        168.68        20.58 o
  -1  -7   6          2.92          6.12         2.68 o
   0  -7   6        292.10        299.35        39.11 o
   1  -7   6        987.40       1141.35        92.31 o
   2  -7   6        158.95        134.37        15.40 o
   3  -7   6          3.12         18.09         4.02 o
  -7  -6   6        137.28        138.00        14.11 o
  -6  -6   6         57.56         59.06         5.35 o
  -5  -6   6        365.83        331.83        21.68 o
  -4  -6   6       1130.65       1130.23        42.44 o
  -3  -6   6       2077.13       2087.89        63.91 o
  -2  -6   6        113.53        122.20         5.77 o
  -1  -6   6       5153.03       5521.56        64.31 o
   0  -6   6        590.98        705.27        44.69 o
   1  -6   6         28.30         21.75         3.83 o
   2  -6   6        149.37        148.19        11.81 o
   3  -6   6        716.66        737.27        43.79 o
   4  -6   6        284.55        269.31        25.13 o
  -8  -5   6        217.87        252.36        29.57 o
  -7  -5   6         10.34         13.64         5.67 o
  -6  -5   6       3454.97       3782.87        81.38 o
  -5  -5   6          2.19          8.84         3.76 o
  -4  -5   6        668.90        748.49        44.38 o
  -3  -5   6        196.57        202.81         9.44 o
  -2  -5   6       1544.34       1478.24        51.95 o
  -1  -5   6       2791.59       2795.60        82.12 o
   0  -5   6          0.03         -0.94         2.48 o
   1  -5   6       1185.44       1324.91        50.04 o
   2  -5   6       1095.57       1203.23        52.86 o
   3  -5   6        167.42        186.53        18.69 o
   4  -5   6         84.43         72.15         8.50 o
   5  -5   6         29.85         23.33         6.87 o
  -8  -4   6         38.67         60.59        14.21 o
  -7  -4   6        513.69        597.44        96.80 o
  -6  -4   6       2270.25       2222.67        59.21 o
  -5  -4   6         86.58         85.24         9.28 o
  -4  -4   6       1763.66       1859.60        76.39 o
  -3  -4   6       1787.79       1576.83        52.95 o
  -2  -4   6        446.13        395.72        17.54 o
  -1  -4   6       2689.15       2760.12        38.84 o
   0  -4   6       2346.22       2594.83       103.87 o
   1  -4   6        938.14       1108.09        50.16 o
   2  -4   6          2.22          2.74         3.20 o
   3  -4   6        912.58        868.98        32.72 o
   4  -4   6       1789.62       1822.25        77.66 o
   5  -4   6        146.38        160.99        15.98 o
   6  -4   6         75.36         65.53         8.47 o
  -8  -3   6         78.07         77.46        14.14 o
  -7  -3   6         79.73         90.35        13.89 o
  -6  -3   6          2.77          4.18         2.08 o
  -5  -3   6        411.59        465.81        20.32 o
  -4  -3   6        493.93        504.04        28.08 o
  -3  -3   6        240.65        256.14        16.44 o
  -2  -3   6       7115.86       7193.67        91.06 o
  -1  -3   6       5939.66       6074.68        66.98 o
   0  -3   6        107.86         92.54         5.12 o
   1  -3   6         59.69         42.08         3.98 o
   2  -3   6        134.76        192.88        17.74 o
   3  -3   6        238.16        246.35        15.25 o
   4  -3   6         80.90         91.10         5.11 o
   5  -3   6        232.54        271.89        30.11 o
   6  -3   6        864.50        896.18        62.00 o
  -8  -2   6         84.88        121.17        16.72 o
  -7  -2   6       1271.21       1428.90        95.30 o
  -6  -2   6       3085.09       3071.58       140.78 o
  -5  -2   6        174.09        198.62        11.41 o
  -4  -2   6       1034.06       1006.86        35.64 o
  -3  -2   6       1466.53       1370.34       104.45 o
  -2  -2   6        384.55        382.13        29.46 o
  -1  -2   6       1232.56       1150.13        19.96 o
   0  -2   6        529.72        496.42        13.71 o
   1  -2   6       6770.04       6882.21        48.10 o
   2  -2   6       2443.93       2291.83        57.34 o
   3  -2   6          5.18         13.00         2.32 o
   4  -2   6        805.12        829.70        29.17 o
   5  -2   6         30.79         47.32         5.95 o
   6  -2   6         66.68         52.80         5.34 o
   7  -2   6         25.02         12.90         7.27 o
  -8  -1   6         76.06         83.55        12.59 o
  -7  -1   6         93.12        116.12        16.82 o
  -6  -1   6        792.77        819.62        49.19 o
  -5  -1   6         38.00         37.38         4.24 o
  -3  -1   6       5239.24       5122.03       113.83 o
  -2  -1   6        461.93        464.27        14.42 o
  -1  -1   6       2573.92       2701.84        46.17 o
   0  -1   6        471.81        482.75        11.81 o
   1  -1   6       1010.66        951.11        18.71 o
   2  -1   6       5457.52       5695.74        63.73 o
   3  -1   6       6869.25       6369.34       125.09 o
   5  -1   6         20.69         24.11         4.16 o
   6  -1   6        845.30        912.80        53.75 o
   7  -1   6        474.84        523.70        68.35 o
  -8   0   6         62.62         53.73        12.08 o
  -7   0   6        314.40        372.24        27.62 o
  -6   0   6        199.39        194.45        14.60 o
  -5   0   6        339.21        306.12        24.86 o
  -4   0   6        256.43        360.95        16.53 o
  -3   0   6       3154.21       3155.06        45.80 o
  -2   0   6       5563.09       5388.17        55.39 o
  -1   0   6       5711.95       5707.82        40.85 o
   0   0   6          7.71         32.00         1.38 o
   1   0   6      20232.26      19318.92       212.83 o
   2   0   6       6492.71       6635.92        69.03 o
   3   0   6         48.99        121.96        20.13 o
   4   0   6         59.52         65.67         5.24 o
   5   0   6       1100.49       1009.75        45.03 o
   6   0   6         14.97         12.51         3.21 o
   7   0   6         33.25         40.74         8.29 o
   8   0   6        229.38        236.55        36.79 o
  -7   1   6        222.23        224.55        26.97 o
  -6   1   6        370.52        428.30        41.43 o
  -5   1   6        128.63        127.45         7.41 o
  -4   1   6       5157.31       4935.62       127.22 o
  -3   1   6       8326.98       8657.63        96.34 o
  -2   1   6       2104.26       2397.27        28.80 o
  -1   1   6        197.83        170.01        10.98 o
   0   1   6       1342.03       1302.61        24.45 o
   1   1   6       1986.52       1835.00        24.64 o
   2   1   6         84.53         99.45         6.76 o
   3   1   6       4760.89       4388.16       107.94 o
   4   1   6       4156.90       3506.43       147.97 o
   5   1   6       1464.51       1302.91       152.10 o
   6   1   6        602.14        593.64        54.86 o
   7   1   6         28.47         42.53        10.86 o
   8   1   6         39.66         42.67        12.72 o
  -7   2   6        131.84        138.62        12.56 o
  -6   2   6       1250.29       1319.25        54.74 o
  -5   2   6         82.86         81.51         6.82 o
  -4   2   6        310.99        323.46        14.29 o
  -3   2   6         65.29         48.45         3.20 o
  -2   2   6       7975.09       8034.17        88.77 o
  -1   2   6       2766.72       2391.94        28.73 o
   0   2   6        389.60        407.86        12.92 o
   1   2   6       1324.05       1116.68        21.53 o
   2   2   6        797.74        651.92        43.41 o
   3   2   6        159.59        178.90        13.85 o
   5   2   6       1451.76       1399.94        95.56 o
   6   2   6       3083.85       2943.45       127.58 o
   7   2   6         45.22         49.83        10.68 o
   8   2   6        245.20        289.26        88.18 o
  -6   3   6       1308.88       1455.52        94.27 o
  -5   3   6        139.13        126.60        10.78 o
  -4   3   6         75.21         56.63         7.74 o
  -3   3   6        122.86        136.92        12.05 o
  -2   3   6          0.83         28.86         3.25 o
  -1   3   6       5055.23       5438.46        72.47 o
   0   3   6       3834.60       3615.01        58.07 o
   1   3   6       2571.54       2371.53        31.48 o
   2   3   6       1150.69       1080.14        68.27 o
   3   3   6       2060.80       2196.12        93.91 o
   4   3   6        743.02        699.72        29.50 o
   5   3   6        983.50        525.67        44.81 o
   6   3   6       1178.09       1093.81        50.97 o
   7   3   6        609.36        610.04        39.73 o
   8   3   6        300.38        359.43        55.46 o
  -6   4   6         70.50         64.19         7.45 o
  -5   4   6        972.14        931.66        56.20 o
  -4   4   6        857.67        859.07        41.18 o
  -3   4   6        125.00        125.86         6.35 o
  -2   4   6       2182.94       2363.97        79.54 o
  -1   4   6       4444.22       4555.48       119.44 o
   0   4   6       1764.08       2053.28        33.12 o
   1   4   6        214.13        302.78        17.45 o
   2   4   6       1420.91       1557.01        72.47 o
   3   4   6       2319.63       2368.61       126.69 o
   4   4   6        393.82        450.95        28.81 o
   5   4   6        635.19        572.00        37.51 o
   6   4   6       3355.64       3077.56       191.89 o
   7   4   6        820.08        918.73        40.18 o
   8   4   6          2.62          5.47         7.78 o
  -5   5   6          1.76         15.49         6.40 o
  -4   5   6         31.72         27.33         6.48 o
  -3   5   6        202.57        205.94        15.34 o
  -2   5   6        670.66        607.60        52.18 o
  -1   5   6         37.34         39.18         4.97 o
   0   5   6       1437.10       1533.14       110.97 o
   1   5   6       2894.12       3064.96       164.20 o
   2   5   6        927.29       1036.49        60.09 o
   3   5   6        214.89        296.74        25.54 o
   4   5   6         11.00         32.84         4.38 o
   5   5   6        266.26        248.10        17.62 o
   6   5   6       1155.58       1248.23        32.32 o
   7   5   6         56.27         56.05        11.35 o
   8   5   6        126.34        109.84        13.49 o
  -4   6   6        545.96        531.94        50.22 o
  -3   6   6        130.75        130.15        14.21 o
  -2   6   6         20.57         16.38         5.43 o
  -1   6   6        324.47        367.35        20.94 o
   0   6   6         50.81         51.74        14.08 o
   1   6   6        492.04        555.44        30.21 o
   2   6   6        268.38        282.70        15.53 o
   3   6   6       1754.74       1711.94       107.30 o
   4   6   6       2144.24       2046.05        91.52 o
   5   6   6         18.42         14.27         6.17 o
   6   6   6         44.03         40.91         8.31 o
   7   6   6         78.84         51.18        22.28 o
   8   6   6         13.64          7.46         5.68 o
  -3   7   6         25.49         43.60         9.28 o
  -2   7   6        272.30        300.89        33.06 o
  -1   7   6       1189.39       1219.21        65.38 o
   0   7   6          9.73         13.94         4.23 o
   1   7   6        394.23        404.14        24.12 o
   2   7   6        239.83        225.66        19.88 o
   3   7   6        332.24        426.81        31.31 o
   4   7   6         12.19         20.50         4.30 o
   5   7   6        424.68        390.15        50.96 o
   6   7   6        132.27        121.33        13.76 o
   7   7   6        295.56        233.34        48.09 o
  -1   8   6         20.76         33.34         6.52 o
   0   8   6        608.08        585.13        53.87 o
   1   8   6         16.91         19.35         5.61 o
   2   8   6        199.77        197.54        21.63 o
   3   8   6        781.30        764.77        52.36 o
   4   8   6        568.87        584.91        55.62 o
   5   8   6         22.78         21.72         6.92 o
   6   8   6        194.28        140.15        18.16 o
   1   9   6         31.97         25.23         6.42 o
   2   9   6         39.22         35.88         8.07 o
   3   9   6        274.54        248.23        44.23 o
   4   9   6          1.26         13.98         6.77 o
   5   9   6        260.02        222.96        37.98 o
  -4  -9   7         38.38         43.40         6.49 o
  -3  -9   7        246.34        230.36        39.32 o
  -2  -9   7        133.85        128.34        18.88 o
  -6  -8   7          0.68          3.44         3.44 o
  -5  -8   7        374.12        310.03        55.08 o
  -4  -8   7        223.20        214.35        37.19 o
  -3  -8   7        276.58        192.89        42.31 o
  -2  -8   7        222.11        213.93        21.21 o
  -1  -8   7        925.63        800.59       122.76 o
   0  -8   7         71.05         82.70        11.85 o
   1  -8   7         32.82         29.63         5.22 o
  -7  -7   7         17.39          7.74         4.19 o
  -6  -7   7        382.79        335.15        38.06 o
  -5  -7   7        194.13        176.42        15.80 o
  -4  -7   7        577.51        633.32       167.14 o
  -3  -7   7       2715.07       2643.19       168.07 o
  -2  -7   7        994.92        998.40       103.14 o
  -1  -7   7        209.63        177.20        23.44 o
   0  -7   7         88.18         88.12        12.39 o
   1  -7   7          1.67         16.76         4.45 o
   2  -7   7        376.13        368.49        42.04 o
  -7  -6   7        846.93        912.22        65.80 o
  -6  -6   7          1.24          5.84         1.83 o
  -5  -6   7        120.75        101.71         7.44 o
  -4  -6   7        356.91        356.86        13.70 o
  -3  -6   7         62.46         81.13         7.21 o
  -2  -6   7          9.08         16.74         3.21 o
  -1  -6   7        542.51        636.36        27.03 o
   0  -6   7       4246.61       4581.68       289.20 o
   1  -6   7        777.26        878.78       115.45 o
   2  -6   7          2.78          9.33         3.24 o
   3  -6   7        164.66        159.32        18.72 o
   4  -6   7         11.90          4.66         7.13 o
  -8  -5   7         85.63         82.08        19.64 o
  -7  -5   7        108.36        140.65        18.85 o
  -6  -5   7         10.25         19.82         4.19 o
  -5  -5   7       3828.52       4248.96       204.17 o
  -4  -5   7        211.67        262.17        12.33 o
  -3  -5   7        857.15        878.74        34.10 o
  -2  -5   7       1209.36       1220.80        41.34 o
  -1  -5   7        398.82        460.40        19.82 o
   0  -5   7        213.85        250.81        11.02 o
   1  -5   7        406.21        484.26        18.70 o
   2  -5   7       1121.99       1217.80        59.78 o
   3  -5   7        854.28        869.26        35.82 o
   4  -5   7         38.93         40.59         4.60 o
   5  -5   7        223.19        217.94        22.72 o
  -8  -4   7        108.33        140.97        11.71 o
  -7  -4   7        528.16        628.77        51.80 o
  -6  -4   7        111.84         74.68         8.10 o
  -5  -4   7          8.31          9.90         4.07 o
  -4  -4   7         94.76        105.85         5.05 o
  -3  -4   7       2658.80       2677.70        88.83 o
  -2  -4   7       1226.04       1111.28        27.29 o
  -1  -4   7        521.95        642.28        31.49 o
   0  -4   7       1315.88       1393.78        75.28 o
   1  -4   7       2147.99       2119.22        66.88 o
   2  -4   7         59.48         68.92         5.34 o
   3  -4   7         85.49         82.86         5.49 o
   4  -4   7        449.98        479.57        22.51 o
   5  -4   7       1422.63       1358.16       101.77 o
   6  -4   7          0.14          6.62         7.95 o
  -8  -3   7        436.66        613.95        59.38 o
  -7  -3   7         12.98         20.05         7.74 o
  -6  -3   7         49.65         44.08         8.38 o
  -5  -3   7       3711.78       3968.60        81.44 o
  -4  -3   7       2290.82       1916.84       141.57 o
  -3  -3   7         69.99         63.46         5.66 o
  -2  -3   7         50.91        116.95         7.99 o
  -1  -3   7        213.88        219.52        10.00 o
   0  -3   7       3268.01       3350.06        41.31 o
   1  -3   7         16.71         23.78         1.74 o
   2  -3   7       6081.50       6040.82       135.39 o
   3  -3   7       1978.60       1883.22        76.69 o
   4  -3   7        510.55        547.43        16.61 o
   5  -3   7        237.16        242.34        23.76 o
   6  -3   7          2.72         -4.07         8.49 o
  -8  -2   7         11.82         20.09         7.29 o
  -7  -2   7         73.07         53.80         9.08 o
  -6  -2   7        219.15        178.01        18.71 o
  -5  -2   7        327.20        332.70        17.01 o
  -4  -2   7        541.07        521.02        36.74 o
  -3  -2   7       7762.12       7546.02       114.05 o
  -2  -2   7       5147.05       4929.66        66.67 o
  -1  -2   7        765.12        696.10        29.71 o
   0  -2   7       1898.98       1914.49        24.09 o
   1  -2   7         14.55         24.57         1.53 o
   2  -2   7         50.83         85.06         5.38 o
   3  -2   7          0.57         10.59         1.79 o
   4  -2   7        957.51        887.08        31.80 o
   5  -2   7       1223.74       1270.91        51.96 o
   6  -2   7        280.29        310.01        91.43 o
   7  -2   7        117.07        119.80        22.81 o
  -8  -1   7        414.81        410.88        60.26 o
  -7  -1   7        474.33        564.04        87.35 o
  -6  -1   7        194.35        186.26        21.42 o
  -5  -1   7        517.58        498.46        30.08 o
  -4  -1   7         21.87         12.83         1.83 o
  -3  -1   7       1514.58       1546.66        58.35 o
  -2  -1   7        726.60        692.15        30.37 o
  -1  -1   7       5466.76       5215.78        77.01 o
   0  -1   7       7821.40       7703.91        64.68 o
   1  -1   7        160.18        221.02        10.83 o
   2  -1   7       1079.94       1018.33        43.60 o
   3  -1   7       1277.56       1124.08        42.20 o
   4  -1   7        273.20        284.75        11.03 o
   5  -1   7         37.59         51.84         8.89 o
   6  -1   7         70.42         48.60         6.70 o
   7  -1   7        437.73        420.96        72.66 o
  -8   0   7        110.72        114.42        23.89 o
  -7   0   7          2.36          5.82         8.80 o
  -6   0   7       1746.91       1988.24        40.53 o
  -5   0   7       2332.65       2361.46        45.21 o
  -4   0   7          2.68         22.70         2.04 o
  -3   0   7       3362.77       3548.03        90.04 o
  -2   0   7        665.62        591.86        28.17 o
  -1   0   7       2470.96       2328.42        65.56 o
   0   0   7          0.56          2.18         0.90 o
   1   0   7        247.04        266.62        35.39 o
   2   0   7        360.28        298.92        16.24 o
   3   0   7      14842.62      15760.42       319.06 o
   4   0   7        444.23        488.06        26.99 o
   5   0   7       1387.70       1294.90        58.70 o
   6   0   7        905.70        936.99        36.13 o
   7   0   7        104.83         92.67        40.32 o
   8   0   7        165.17        162.81        16.27 o
  -7   1   7        466.93        460.28        54.83 o
  -6   1   7        125.84        115.00        10.65 o
  -5   1   7          1.03          6.88         1.63 o
  -4   1   7        141.45         24.90         5.30 o
  -3   1   7        188.67        141.73        10.34 o
  -2   1   7       4823.21       4887.62       109.29 o
  -1   1   7       4582.45       4465.64        47.37 o
   0   1   7      10337.10      10613.96       127.01 o
   1   1   7       4508.56       4289.56        50.06 o
   2   1   7          0.05         12.69         1.54 o
   3   1   7         13.58          4.06         3.43 o
   4   1   7        103.20         81.31         4.33 o
   5   1   7        516.26        460.64        51.78 o
   6   1   7        567.55        568.04        39.06 o
   7   1   7        897.20       1011.65        50.87 o
   8   1   7        164.02        161.68        16.94 o
  -7   2   7         18.75         15.73        17.28 o
  -6   2   7        660.98        726.69        61.08 o
  -5   2   7       2615.49       2867.62       109.41 o
  -4   2   7       1118.52       1074.51        39.58 o
  -3   2   7          9.51         15.97         1.54 o
  -2   2   7        224.50        282.45        19.04 o
  -1   2   7       1256.92        927.61        39.41 o
   0   2   7        351.29        376.37        22.51 o
   1   2   7       4277.00       4144.30        44.09 o
   2   2   7       6983.32       6563.80        75.30 o
   3   2   7       3524.92       3198.56       107.53 o
   4   2   7        112.81         99.56         8.17 o
   5   2   7          5.86         25.32         6.41 o
   6   2   7          1.55         18.76         4.92 o
   7   2   7         55.34         41.22        11.22 o
   8   2   7          1.74          6.79         7.17 o
  -6   3   7         65.28         73.76         7.74 o
  -5   3   7        224.08        232.47        21.59 o
  -4   3   7        159.82        143.61        10.43 o
  -3   3   7       2829.64       2672.98        60.56 o
  -2   3   7        975.95        936.13        55.01 o
  -1   3   7        332.84        383.05        23.07 o
   0   3   7       2224.03       2219.09        49.92 o
   1   3   7       1885.56       1810.54        49.03 o
   2   3   7        515.53        569.26        44.60 o
   3   3   7         45.72         99.88         8.88 o
   4   3   7       2674.30       2640.60        68.64 o
   6   3   7         28.49         23.35         5.87 o
   7   3   7        309.06        295.21        46.98 o
   8   3   7        529.27        635.33        44.52 o
  -6   4   7          0.78         -0.26        14.32 o
  -5   4   7         10.62         14.26        17.88 o
  -4   4   7        146.68        132.63        11.62 o
  -3   4   7          0.55          5.26         5.16 o
  -2   4   7          1.64         11.60         3.02 o
  -1   4   7       3966.06       3964.44        89.21 o
   0   4   7      20138.78      21898.21       229.37 o
   1   4   7       1077.37       1475.96        65.04 o
   2   4   7       2305.79       2245.23       120.20 o
   3   4   7       4132.08       4024.45       104.87 o
   4   4   7         15.49         18.71        10.61 o
   5   4   7        481.30        456.67        34.28 o
   6   4   7       1295.40       1313.79        86.42 o
   7   4   7        818.33        874.37        51.38 o
   8   4   7        297.78        354.90        52.80 o
  -5   5   7         95.77         82.21        10.97 o
  -4   5   7         10.93         17.54         4.57 o
  -3   5   7       1558.36       1627.71        64.48 o
  -2   5   7        500.19        520.56        24.61 o
  -1   5   7        253.36        317.84        25.97 o
   0   5   7        593.42        623.04        53.43 o
   1   5   7        288.68        343.54        35.86 o
   2   5   7       1136.64       1299.33        71.29 o
   3   5   7         48.96         63.04        10.84 o
   4   5   7        809.61        868.54        53.17 o
   5   5   7        931.30        876.50        59.58 o
   6   5   7        508.18        247.91        37.20 o
   7   5   7        178.69        155.18        16.80 o
   8   5   7        111.41        130.91        13.79 o
  -4   6   7        183.83        184.72        16.05 o
  -3   6   7        297.42        260.40        24.16 o
  -2   6   7         33.89         30.44         3.49 o
  -1   6   7        852.90        922.86        36.63 o
   0   6   7       1643.87       1879.97        74.76 o
   1   6   7       2858.41       3079.31       125.30 o
   2   6   7        118.25        152.81         9.72 o
   3   6   7        159.25        172.17        21.52 o
   4   6   7         69.28         70.91         7.66 o
   5   6   7        189.90        190.98        17.73 o
   6   6   7         96.20         82.89        16.45 o
   7   6   7        478.60        546.36        74.36 o
   8   6   7        327.48        401.65        39.68 o
  -3   7   7        310.59        268.57        25.40 o
  -2   7   7        137.01        131.69        17.53 o
  -1   7   7          4.03         17.62         9.05 o
   0   7   7         18.28         38.73        11.24 o
   1   7   7        397.06        412.31        22.18 o
   2   7   7        960.77        990.52        45.36 o
   3   7   7         58.76         52.78        11.21 o
   4   7   7         65.74         74.06         7.78 o
   5   7   7        179.53        155.81        17.20 o
   6   7   7          5.50         12.80         3.30 o
   7   7   7          0.89         -4.83        14.86 o
  -1   8   7         91.75         72.54         8.42 o
   0   8   7        231.79        223.10        26.82 o
   1   8   7         14.74         18.84         5.39 o
   2   8   7         57.98         65.72         8.31 o
   3   8   7        227.30        178.70        28.30 o
   4   8   7        468.19        438.77        42.66 o
   5   8   7        335.77        304.49        50.35 o
   6   8   7         17.08          9.58         8.55 o
   1   9   7         54.56         38.38         7.00 o
   2   9   7        400.87        340.18        35.43 o
   3   9   7        302.57        237.78        41.95 o
   4   9   7         17.34         22.28        10.00 o
   5   9   7         10.33         17.68         7.14 o
  -2  -9   8         25.04         17.26         7.14 o
  -6  -8   8          0.25         -4.50         5.30 o
  -5  -8   8         32.15         48.57         9.26 o
  -4  -8   8        112.06        108.63        14.67 o
  -3  -8   8         67.48         43.30        11.89 o
  -2  -8   8         26.36         11.89         4.31 o
  -1  -8   8       3166.34       3245.59       276.37 o
   0  -8   8         16.50         27.55         5.66 o
   1  -8   8          2.83          3.96         5.02 o
  -7  -7   8         60.85         48.03         8.75 o
  -6  -7   8       2729.68       2895.08       170.32 o
  -5  -7   8         90.35         82.06         8.24 o
  -4  -7   8        313.65        290.03        97.55 o
  -3  -7   8        313.50        362.34        46.58 o
  -2  -7   8         30.39         23.05         4.11 o
  -1  -7   8        456.71        439.79        47.27 o
   0  -7   8          4.32         12.62         3.86 o
   1  -7   8        675.62        600.18       109.29 o
   2  -7   8       2457.38       2427.79       143.96 o
  -7  -6   8         19.43         21.07         5.10 o
  -6  -6   8        311.78        286.04        25.56 o
  -5  -6   8         88.68         78.31         6.96 o
  -4  -6   8       1095.08       1112.82        65.20 o
  -3  -6   8       2023.55       2007.11        44.04 o
  -2  -6   8         90.82         85.28         5.44 o
  -1  -6   8         14.37         14.48         3.74 o
   0  -6   8        334.85        361.93        28.01 o
   1  -6   8        101.31        108.98         8.44 o
   2  -6   8         43.70         41.55         5.00 o
   3  -6   8        622.28        613.54        36.87 o
   4  -6   8        705.94        611.71        47.63 o
  -8  -5   8        280.84        324.58        40.09 o
  -7  -5   8         28.66         26.79         5.56 o
  -6  -5   8         45.34         43.00         5.28 o
  -5  -5   8         10.44         15.30         6.44 o
  -4  -5   8         38.35         38.86         5.13 o
  -3  -5   8        518.05        481.47        25.42 o
  -2  -5   8       2531.38       2555.16        69.13 o
  -1  -5   8       3953.16       4164.30        76.92 o
   0  -5   8         26.21         23.59         2.13 o
   1  -5   8        314.69        303.40        12.03 o
   2  -5   8        262.06        284.43        16.20 o
   3  -5   8         64.81         62.85         6.12 o
   4  -5   8          0.15         11.97         5.06 o
   5  -5   8         43.29         39.27         6.82 o
  -8  -4   8          0.06         15.79         6.19 o
  -7  -4   8        432.98        555.18        46.59 o
  -6  -4   8        434.22        461.63        49.29 o
  -5  -4   8        151.55        160.75        12.35 o
  -4  -4   8       1831.56       1840.76        89.01 o
  -3  -4   8       1860.94       1768.41        74.74 o
  -2  -4   8         63.48         76.34         3.45 o
  -1  -4   8          0.15          9.98         3.80 o
   0  -4   8        100.04        145.62         8.54 o
   1  -4   8       1127.30       1197.21        63.30 o
   2  -4   8        957.19       1063.57        51.88 o
   3  -4   8          2.61          6.15         2.58 o
   4  -4   8        814.97        887.43        30.52 o
   5  -4   8        315.05        307.96        32.05 o
  -8  -3   8        533.94        687.04        43.13 o
  -7  -3   8         58.20         43.00        10.10 o
  -6  -3   8        709.98        784.30        58.88 o
  -5  -3   8        172.17        172.17         9.13 o
  -4  -3   8       2133.23       2044.95       140.76 o
  -3  -3   8        429.32        494.06        22.28 o
  -2  -3   8        696.55        677.93        23.33 o
  -1  -3   8      11553.17      12177.03       127.20 o
   0  -3   8        817.33        795.23        36.46 o
   1  -3   8         65.22         57.71         3.04 o
   2  -3   8         99.85        135.97         7.00 o
   3  -3   8        396.69        402.75        18.55 o
   4  -3   8        140.95        155.07         7.75 o
   5  -3   8         42.19         39.58         4.84 o
   6  -3   8        354.71        341.16        66.03 o
  -8  -2   8         17.36         27.10         7.37 o
  -7  -2   8        585.83        687.35        65.05 o
  -6  -2   8       1031.09       1147.40        57.78 o
  -5  -2   8       1202.06       1196.21        26.36 o
  -4  -2   8        324.76        304.99        15.66 o
  -3  -2   8         74.11         94.98         5.44 o
  -2  -2   8        130.38         93.09         7.34 o
  -1  -2   8        885.60        820.26        73.10 o
   0  -2   8       1208.41       1271.01        26.12 o
   1  -2   8       9950.74      10562.01       111.09 o
   2  -2   8      10502.92      10814.25       116.95 o
   3  -2   8        504.06        728.26        71.58 o
   4  -2   8        358.38        351.68        15.93 o
   5  -2   8         62.29         73.22         4.63 o
   6  -2   8        102.08         94.99        17.31 o
   7  -2   8          1.43         -0.88        12.73 o
  -8  -1   8          1.67         23.67         6.55 o
  -7  -1   8        107.35        106.15        13.86 o
  -6  -1   8         64.05         59.91         8.35 o
  -5  -1   8        288.47        295.54        15.04 o
  -4  -1   8       5646.99       5621.19       142.04 o
  -3  -1   8      11287.64      11877.08       281.11 o
  -2  -1   8       2830.90       3260.51        51.78 o
  -1  -1   8       7386.15       7436.29       209.22 o
   0  -1   8       1331.99       1335.10        31.35 o
   1  -1   8        192.12        189.03        13.48 o
   2  -1   8          8.70         12.15         1.51 o
   3  -1   8       3465.55       3338.36        79.40 o
   4  -1   8       1725.53       1533.69       114.99 o
   5  -1   8        681.73        626.11        56.85 o
   6  -1   8        326.23        283.31       108.40 o
   7  -1   8        180.91        156.89        15.19 o
  -8   0   8        348.76        354.41        50.88 o
  -7   0   8        197.13        240.13        22.15 o
  -6   0   8       2326.66       2754.58       123.30 o
  -5   0   8        129.96        107.01         7.43 o
  -4   0   8        118.85        139.41         7.15 o
  -3   0   8       1200.78       1524.43        50.93 o
  -2   0   8       4066.30       3781.35        88.86 o
  -1   0   8       2028.38       1840.50        29.94 o
   0   0   8       4805.51       4637.97        94.57 o
   1   0   8       2707.46       2272.01        38.41 o
   2   0   8       3840.47       3421.54        44.74 o
   3   0   8        117.17         80.15         5.70 o
   4   0   8          6.71         27.05         2.98 o
   5   0   8        170.27        142.78         8.24 o
   6   0   8       2242.08       1776.34       322.70 o
   7   0   8        119.13         98.20        26.85 o
   8   0   8         62.17         26.24         8.78 o
  -7   1   8        484.25        565.39        37.26 o
  -6   1   8        566.78        575.03        61.18 o
  -5   1   8         53.65         47.27         3.59 o
  -4   1   8       1939.24       1866.06        38.99 o
  -3   1   8       4695.18       4463.76        75.65 o
  -2   1   8       3024.78       3126.19       121.55 o
  -1   1   8       1385.37       1386.10        26.25 o
   0   1   8        699.21        606.59        47.68 o
   1   1   8       6167.99       6110.42        68.31 o
   2   1   8        539.30        466.60        13.00 o
   4   1   8       5677.34       3618.89        80.65 o
   5   1   8       1242.20       1163.20        31.74 o
   6   1   8        340.77        288.93        25.68 o
   7   1   8        110.23         98.00        12.82 o
   8   1   8          4.14         39.33        11.11 o
  -7   2   8         60.00         62.30         8.34 o
  -6   2   8         62.06         55.48         5.64 o
  -5   2   8        345.02        384.68        23.29 o
  -4   2   8        260.30        276.77        13.18 o
  -3   2   8         23.73         30.68         2.15 o
  -2   2   8       3870.18       3793.54        55.40 o
  -1   2   8      10232.02      10200.54        68.83 o
   0   2   8        240.58        216.46        11.84 o
   1   2   8        736.53        725.29        25.34 o
   2   2   8         22.47         29.04         4.74 o
   3   2   8        779.22        707.68        57.25 o
   4   2   8        147.70        163.56        15.37 o
   5   2   8         83.17         66.57        11.11 o
   6   2   8        631.40        698.49        34.49 o
   7   2   8       1338.83       1489.51        99.06 o
   8   2   8         21.77         52.45        15.05 o
  -6   3   8       1064.30       1018.49        58.52 o
  -5   3   8        428.17        413.27        31.04 o
  -4   3   8        265.98        257.76        13.44 o
  -3   3   8        203.65        235.47        25.37 o
  -2   3   8        699.20        858.11        56.81 o
  -1   3   8         54.84         65.47         4.33 o
   0   3   8       4288.33       4284.79        53.62 o
   1   3   8       6442.00       6175.81        77.44 o
   2   3   8       3335.56       3158.31        50.76 o
   3   3   8         97.52        156.60         9.40 o
   4   3   8       2017.08       1956.04        40.78 o
   6   3   8        177.92        158.62        16.17 o
   7   3   8          3.66         -2.55        10.20 o
   8   3   8        462.84        550.70        91.33 o
  -6   4   8        396.62        372.89        31.49 o
  -5   4   8        145.63        154.87        14.21 o
  -4   4   8        955.36        950.98        41.90 o
  -3   4   8        468.82        493.31        19.91 o
  -2   4   8        143.59        182.21         7.12 o
  -1   4   8       1772.73       1834.56        49.93 o
   0   4   8       2014.36       2163.03       113.44 o
   1   4   8        967.30       1096.03        44.20 o
   2   4   8         47.47         73.06         3.97 o
   3   4   8       2670.32       2847.67       108.87 o
   4   4   8       2351.46       2408.58        96.16 o
   5   4   8       1141.89       1130.54       106.19 o
   6   4   8         31.83         34.41         7.34 o
   7   4   8        534.93        468.96        72.56 o
   8   4   8          1.59          2.28         7.58 o
  -5   5   8        355.24        309.06        26.34 o
  -4   5   8         52.67         48.94         5.95 o
  -3   5   8         64.28         57.06         6.48 o
  -2   5   8        288.67        302.62        17.18 o
  -1   5   8        968.04        938.45        44.57 o
   0   5   8        576.27        639.07        35.39 o
   1   5   8       1902.88       2056.16        96.06 o
   2   5   8       3506.69       3447.54       165.90 o
   3   5   8        334.37        308.09        20.47 o
   4   5   8          9.12         23.27         2.89 o
   5   5   8         38.41         55.06        11.94 o
   6   5   8         11.09         12.04         1.82 o
   7   5   8        274.15        265.07        28.72 o
   8   5   8        252.92        251.37        31.92 o
  -4   6   8        531.24        489.52        46.53 o
  -3   6   8        606.23        663.57        35.51 o
  -2   6   8         27.95         30.99         6.64 o
  -1   6   8        154.09        165.24        12.12 o
   0   6   8        642.51        681.31        34.56 o
   1   6   8        110.85        142.77        15.60 o
   2   6   8        765.04        950.20        42.33 o
   3   6   8       1025.62       1063.87        66.95 o
   4   6   8       1599.56       1581.96       138.97 o
   5   6   8        283.08        304.43        22.95 o
   6   6   8        541.50        491.27       134.60 o
   7   6   8          1.44         22.32         9.68 o
   8   6   8        166.12        189.48        21.22 o
  -3   7   8         49.33         40.39         8.85 o
  -2   7   8        523.71        520.01        62.18 o
  -1   7   8        984.59        958.51        50.91 o
   0   7   8         53.05         65.54        19.11 o
   1   7   8        451.41        472.21        24.28 o
   2   7   8         72.37         76.11         8.68 o
   3   7   8         30.28         27.90         6.23 o
   4   7   8         28.16         25.96         7.38 o
   5   7   8        503.41        498.18        62.33 o
   6   7   8       1166.93       1374.89       138.85 o
   7   7   8        253.01        265.82        48.35 o
  -1   8   8          2.34         10.08         5.50 o
   0   8   8        120.01        125.35        16.20 o
   1   8   8       1069.88       1076.73        58.03 o
   2   8   8        909.16        932.58        52.65 o
   3   8   8         72.69         75.37        13.34 o
   4   8   8       1176.98       1211.93       121.82 o
   5   8   8         84.34         62.10        15.43 o
   6   8   8         22.22         31.46         9.25 o
   1   9   8          0.15         -7.77         8.85 o
   2   9   8         25.82         31.37        15.03 o
   3   9   8        215.95        191.33        31.35 o
   4   9   8        195.40        144.09        28.07 o
   5   9   8         48.67         43.90        10.46 o
  -6  -8   9         35.88         31.11         7.67 o
  -5  -8   9        142.95        120.32        10.03 o
  -4  -8   9        780.20        886.73        70.14 o
  -3  -8   9        133.00        127.28        21.48 o
  -2  -8   9        431.46        368.23        55.07 o
  -1  -8   9        532.75        437.32        64.66 o
   0  -8   9        840.12        690.62       111.05 o
   1  -8   9         53.32         46.71         8.64 o
  -7  -7   9         17.30         14.82         3.89 o
  -6  -7   9        217.24        173.42        15.41 o
  -5  -7   9        470.83        415.90        47.79 o
  -4  -7   9        996.27       1095.47       115.62 o
  -3  -7   9         11.35         16.45         8.52 o
  -2  -7   9        748.73        761.33        47.41 o
  -1  -7   9        231.12        207.56        26.89 o
   0  -7   9         97.54         98.20         7.93 o
   1  -7   9         34.90         31.26        15.57 o
   2  -7   9        515.15        487.57        30.90 o
  -7  -6   9        533.82        204.12        88.77 o
  -6  -6   9        162.44        139.30        12.89 o
  -5  -6   9          8.12         11.81         4.39 o
  -4  -6   9        377.65        361.48        28.88 o
  -3  -6   9       1350.74       1427.17        40.06 o
  -2  -6   9        136.07        153.50         9.44 o
  -1  -6   9          7.30         14.19         3.21 o
   0  -6   9       2668.80       2872.20        92.02 o
   1  -6   9        993.12       1131.52        55.29 o
   2  -6   9         33.85         44.66         4.97 o
   3  -6   9        103.99         88.31        10.05 o
   4  -6   9         26.89         25.84         4.51 o
  -8  -5   9         89.39         95.31        15.15 o
  -7  -5   9          5.91          6.47         2.00 o
  -6  -5   9         39.57         33.95         6.02 o
  -5  -5   9       1651.20       1967.93        63.09 o
  -4  -5   9       1994.33       2218.10        41.99 o
  -3  -5   9         86.87        120.23        21.70 o
  -2  -5   9        938.67       1049.49        21.71 o
  -1  -5   9        188.56        218.42        16.39 o
   0  -5   9         54.92         56.38         7.89 o
   1  -5   9          6.06         13.31         2.67 o
   2  -5   9       1219.48       1343.62        51.71 o
   3  -5   9        467.33        532.25        31.87 o
   4  -5   9        264.39        275.05        31.40 o
   5  -5   9        162.65        155.08        13.20 o
  -8  -4   9          2.73          7.28         4.68 o
  -7  -4   9        525.44        537.64        47.91 o
  -6  -4   9        764.74        827.69       129.96 o
  -5  -4   9         32.75         31.66         2.57 o
  -4  -4   9         15.82         13.88         1.56 o
  -3  -4   9       2722.64       2408.59        84.09 o
  -2  -4   9       2801.88       2642.80        81.66 o
  -1  -4   9         22.79         28.01         1.96 o
   0  -4   9       2620.10       2740.98        81.72 o
   1  -4   9       1603.06       1667.60        68.45 o
   2  -4   9        147.78        146.25         9.14 o
   3  -4   9         24.78         19.38         2.64 o
   4  -4   9        135.28        121.13        13.39 o
   5  -4   9        514.93        466.92        57.15 o
  -8  -3   9        134.33        151.40        14.80 o
  -7  -3   9       1163.03       1354.48        65.36 o
  -6  -3   9        343.42        382.67        31.56 o
  -5  -3   9       1615.66       1440.29        90.40 o
  -4  -3   9        857.63        851.18        43.02 o
  -3  -3   9          5.51          8.73         1.58 o
  -2  -3   9          4.71         11.31         2.02 o
  -1  -3   9       3372.34       3488.25        78.64 o
   0  -3   9        908.50        794.73        32.99 o
   1  -3   9        731.18        774.09        39.86 o
   2  -3   9       1867.99       1847.68        70.01 o
   3  -3   9       2193.91       2043.10        69.46 o
   4  -3   9       1388.95       1460.01        53.66 o
   5  -3   9          0.51          7.47         2.82 o
   6  -3   9          1.38         12.53         7.19 o
  -8  -2   9         14.46         29.51         8.66 o
  -7  -2   9        132.62        142.41        19.32 o
  -6  -2   9       1170.98       1196.37        29.86 o
  -5  -2   9       1130.10       1186.92        31.16 o
  -4  -2   9        114.49        160.30        12.95 o
  -3  -2   9       5513.35       5185.38       116.21 o
  -2  -2   9       5875.90       5455.24       100.92 o
  -1  -2   9       8375.23       8402.71       120.10 o
   0  -2   9       1649.52       1819.56        27.64 o
   1  -2   9        929.67        785.42        37.53 o
   2  -2   9        115.95        160.64         6.67 o
   3  -2   9       1102.09       1341.29        84.39 o
   4  -2   9        513.45        546.97        20.29 o
   5  -2   9       3009.54       2965.84        84.73 o
   6  -2   9        667.05        784.30        96.63 o
   7  -2   9         69.93         67.15        32.84 o
  -8  -1   9        605.34        835.23       113.20 o
  -7  -1   9       1828.15       1876.89       114.01 o
  -6  -1   9        366.87        388.87        30.13 o
  -5  -1   9          8.42         21.82         2.01 o
  -4  -1   9       1396.62       1238.36        59.43 o
  -3  -1   9       1300.35       1395.08        73.22 o
  -2  -1   9       1470.01       1655.84        53.63 o
  -1  -1   9       4050.18       4089.90        70.98 o
   0  -1   9       7715.25       7693.81        57.85 o
   1  -1   9       4946.04       4863.65       121.09 o
   2  -1   9        236.88        267.53        20.84 o
   3  -1   9         65.33         62.37        10.78 o
   4  -1   9        505.44        524.54        33.99 o
   5  -1   9         82.71         60.73         6.24 o
   6  -1   9        253.57        218.12        38.89 o
   7  -1   9        424.08        370.45        98.30 o
  -8   0   9        161.57        167.97        26.13 o
  -7   0   9          0.26          9.46        11.35 o
  -6   0   9        343.75        368.31        37.97 o
  -5   0   9       1815.53       1769.90        69.22 o
  -4   0   9       1672.60       1611.56        38.38 o
  -3   0   9       1265.52       1253.48        39.18 o
  -2   0   9       5121.48       5432.06       156.23 o
  -1   0   9        259.19        277.42        16.10 o
   0   0   9         12.67         13.78         1.28 o
   1   0   9       1596.86       1434.35        47.13 o
   2   0   9       4093.19       3682.78        55.03 o
   3   0   9       1482.50       1309.65        41.85 o
   4   0   9         85.83         80.76         5.55 o
   5   0   9        886.03        964.56        44.89 o
   6   0   9        883.72        771.88        37.42 o
   7   0   9          6.51         11.72         3.30 o
  -7   1   9        517.20        500.49        53.16 o
  -6   1   9        203.25        178.51        16.34 o
  -5   1   9          2.43         13.29         2.40 o
  -4   1   9        230.55        260.22        10.84 o
  -3   1   9       6960.56       6951.83        77.94 o
  -2   1   9       4228.77       4021.77        49.37 o
  -1   1   9         11.46         11.75         1.21 o
   0   1   9       6438.39       6496.47       109.02 o
   1   1   9       2688.33       2504.59        46.91 o
   2   1   9       4584.18       4009.20       113.33 o
   3   1   9        118.95        139.88        12.12 o
   4   1   9       1765.41       1689.10        49.62 o
   5   1   9       1728.06       1635.51        39.64 o
   6   1   9        158.81        148.88        15.01 o
   7   1   9        380.65        389.23        49.57 o
   8   1   9       1285.34       1708.34       719.42 o
  -7   2   9        167.74        183.14        18.62 o
  -6   2   9         80.80         80.62         8.56 o
  -5   2   9        870.76        852.77        33.68 o
  -4   2   9       1667.18       1661.38        48.53 o
  -3   2   9        320.23        294.74        11.64 o
  -2   2   9        781.59        949.86        28.57 o
  -1   2   9        724.93        648.48        44.99 o
   0   2   9       3387.72       3228.66        37.24 o
   1   2   9        297.14        398.35        29.30 o
   2   2   9       5868.34       5596.43        57.46 o
   3   2   9       9384.85       9118.83       527.58 o
   4   2   9        822.13        663.62        69.42 o
   5   2   9        202.05        191.26        12.84 o
   6   2   9        639.48        656.32        45.40 o
   7   2   9         53.91         53.69        10.98 o
   8   2   9         61.84         61.08        17.79 o
  -6   3   9        114.29        144.14        11.69 o
  -5   3   9        630.70        636.42        30.01 o
  -4   3   9         31.03         30.22         3.00 o
  -3   3   9       4914.05       4948.65        62.39 o
  -2   3   9       5888.15       5498.83       128.49 o
  -1   3   9       2181.43       2182.80        45.29 o
   0   3   9       1355.70       1296.99        86.15 o
   1   3   9        775.76        719.43        45.15 o
   2   3   9        110.00        154.93        10.46 o
   3   3   9        154.19        202.71        10.85 o
   4   3   9       1776.53       1556.92       123.28 o
   5   3   9       3124.45       3422.07        43.40 o
   6   3   9       1101.86       1084.44        61.06 o
   7   3   9        194.24        135.31        19.26 o
   8   3   9        204.76        204.65        28.70 o
  -6   4   9         77.04         75.33         8.12 o
  -5   4   9        890.15        829.91        52.03 o
  -4   4   9        161.80        136.88         9.48 o
  -3   4   9         26.12         36.11         4.65 o
  -2   4   9          0.08          6.43         6.62 o
  -1   4   9       1096.91       1137.61        44.00 o
   0   4   9        144.43        257.69        13.63 o
   1   4   9       6147.23       6386.71       113.49 o
   2   4   9       2012.44       2145.93        82.16 o
   3   4   9       1619.31       1609.41        73.04 o
   4   4   9        912.04        980.21        87.64 o
   5   4   9        507.26        543.52        39.10 o
   7   4   9        276.64        330.67        31.83 o
   8   4   9        141.92        135.72        20.41 o
  -5   5   9        234.61        216.02        20.85 o
  -4   5   9        420.10        432.91        26.67 o
  -3   5   9        314.56        314.17        27.58 o
  -2   5   9       1118.78       1290.26        51.77 o
  -1   5   9       3685.57       4074.48       100.53 o
   0   5   9        180.99        216.68         9.58 o
   1   5   9         61.99         92.04         6.50 o
   2   5   9       1766.11       2044.30       103.37 o
   3   5   9        814.96        895.12        37.08 o
   4   5   9        379.00        410.07        22.64 o
   5   5   9       2762.65       2956.91        51.14 o
   6   5   9         76.21         66.50         7.06 o
   7   5   9         65.71         59.28         8.25 o
   8   5   9         32.82         27.34         6.81 o
  -4   6   9         41.73         43.19         7.23 o
  -3   6   9        136.11        121.19        12.69 o
  -2   6   9         81.44         65.11         7.47 o
  -1   6   9        865.16        940.67        38.68 o
   0   6   9       2285.85       2500.94        93.56 o
   1   6   9       1001.79       1160.37        52.86 o
   2   6   9         34.74         34.09         5.23 o
   3   6   9          9.74         30.51         9.54 o
   4   6   9        107.57        110.63        10.61 o
   5   6   9        139.88        127.35        16.89 o
   6   6   9         17.84          9.98         7.03 o
   7   6   9        651.86        662.76        81.15 o
   8   6   9        547.96        533.79        44.46 o
  -3   7   9         15.70         21.88        18.51 o
  -2   7   9          8.84          9.49        14.78 o
  -1   7   9         31.26         64.00        19.69 o
   0   7   9        172.72        162.17        16.66 o
   1   7   9         78.00         80.96         9.89 o
   2   7   9        894.73        947.31        42.94 o
   3   7   9       1458.61       1448.03        69.00 o
   4   7   9        128.35        129.64        18.37 o
   5   7   9          5.84         21.27         4.95 o
   6   7   9        204.05        154.59        34.95 o
   7   7   9          1.05         14.39         9.57 o
  -1   8   9          3.87         13.28         6.47 o
   0   8   9        107.41        111.54        14.28 o
   1   8   9        168.55        191.78        20.75 o
   2   8   9          6.19          4.14         6.14 o
   3   8   9         34.83         34.94         4.90 o
   4   8   9         81.28         67.08         9.86 o
   5   8   9        955.07        888.79       130.61 o
   6   8   9         79.72         55.40        12.98 o
   1   9   9         23.80         39.04         4.55 o
   2   9   9        160.93        159.04        17.45 o
   3   9   9        291.77        219.05        42.44 o
   4   9   9          2.12         22.59         7.61 o
  -5  -8  10          3.32         10.17         6.59 o
  -3  -8  10        424.43        458.51        49.07 o
  -2  -8  10         25.21         26.24         4.41 o
  -1  -8  10         21.66         24.73         6.58 o
   0  -8  10        377.82        380.61        77.71 o
  -7  -7  10         17.57          5.73         4.76 o
  -6  -7  10        305.56        274.09        28.62 o
  -5  -7  10        596.74        509.40        97.13 o
  -4  -7  10          2.39         16.88        10.49 o
  -3  -7  10         14.00         25.55         5.44 o
  -2  -7  10        118.53         90.56        21.61 o
  -1  -7  10        563.52        537.45        48.00 o
   0  -7  10         32.21         23.66         4.11 o
   1  -7  10        230.39        220.25        23.97 o
   2  -7  10        315.44        325.61        32.13 o
  -7  -6  10         24.52         23.95         3.51 o
  -6  -6  10        236.19        167.37        14.23 o
  -5  -6  10         23.02         29.75         2.61 o
  -4  -6  10       1834.38       1891.14        35.45 o
  -3  -6  10        129.29        117.12        13.93 o
  -2  -6  10        124.40        132.17         8.04 o
  -1  -6  10         18.65         16.57         2.12 o
   0  -6  10          9.08         13.03         4.35 o
   1  -6  10         85.26         84.31        17.01 o
   2  -6  10        454.14        453.03        31.46 o
   3  -6  10        200.99        190.49        19.56 o
  -8  -5  10        661.75        715.88        81.42 o
  -7  -5  10          4.05         19.11         4.35 o
  -6  -5  10         98.72        122.61         8.68 o
  -5  -5  10        641.90        648.25        29.15 o
  -4  -5  10        111.28        106.20         7.38 o
  -3  -5  10         44.54         51.17         9.19 o
  -2  -5  10        382.80        360.74        17.18 o
  -1  -5  10       3133.83       3472.33       105.77 o
   0  -5  10       1440.73       1584.98        67.17 o
   1  -5  10          8.01         13.87         2.47 o
   2  -5  10       1190.37       1291.03        79.36 o
   3  -5  10        227.54        245.45        25.53 o
   4  -5  10         30.22         32.75        16.81 o
  -8  -4  10         29.36         30.46         6.77 o
  -7  -4  10        421.15        162.04        24.33 o
  -6  -4  10       1084.87       1092.02        92.83 o
  -5  -4  10        756.64        780.73        47.47 o
  -4  -4  10       1140.38       1134.53        58.41 o
  -3  -4  10        445.18        403.59        27.47 o
  -2  -4  10        527.42        543.51        14.61 o
  -1  -4  10         86.51        108.54         5.51 o
   0  -4  10         11.73         15.06         2.08 o
   1  -4  10       2220.34       2235.47        83.21 o
   2  -4  10       4142.69       4162.21        96.47 o
   3  -4  10         26.64         29.67         3.36 o
   4  -4  10        471.52        460.71        37.42 o
   5  -4  10         55.45         55.77         6.48 o
  -8  -3  10        405.10        422.28        51.74 o
  -7  -3  10        183.55        222.46        29.62 o
  -6  -3  10          0.33          5.81         1.45 o
  -5  -3  10          2.33          6.03         2.50 o
  -4  -3  10        792.52        769.02        47.21 o
  -3  -3  10       6175.68       6436.72       131.50 o
  -2  -3  10       1357.02       1361.58        19.74 o
  -1  -3  10       3669.76       3724.85        43.87 o
   0  -3  10       5662.95       5799.24        58.52 o
   1  -3  10        560.07        654.64        49.46 o
   2  -3  10          2.63         14.12         2.25 o
   3  -3  10        314.31        317.46        13.48 o
   4  -3  10        380.09        383.85        16.54 o
   5  -3  10        108.86        107.52         8.04 o
   6  -3  10        199.25        167.68        50.95 o
  -8  -2  10        508.04        483.28        77.10 o
  -7  -2  10         28.87         42.59         7.02 o
  -6  -2  10       1286.67       1539.95       102.95 o
  -5  -2  10       1740.50       1855.77        91.20 o
  -4  -2  10        176.81        207.49        11.04 o
  -3  -2  10        716.14        779.82        54.59 o
  -2  -2  10       1274.52       1137.87        39.02 o
  -1  -2  10       2847.11       2332.18        93.47 o
   0  -2  10       4043.75       4290.43       139.87 o
   1  -2  10       3297.00       3152.89        39.08 o
   2  -2  10       2780.76       2648.46        63.70 o
   3  -2  10       2644.49       2664.34        91.81 o
   4  -2  10          6.92         11.32         3.01 o
   5  -2  10         62.77         52.05         7.11 o
   6  -2  10        305.75        251.26        63.67 o
   7  -2  10         33.10         32.32        10.12 o
  -8  -1  10        200.87        187.55        27.65 o
  -7  -1  10         85.16         94.15        13.87 o
  -6  -1  10        105.67        110.17         8.81 o
  -5  -1  10         19.03         19.94         1.91 o
  -4  -1  10       2941.12       2840.27        70.87 o
  -3  -1  10       3795.48       3245.11        51.17 o
  -2  -1  10       3259.82       3184.94        72.24 o
  -1  -1  10        274.42        287.36         9.96 o
   0  -1  10        742.63        748.39        33.78 o
   1  -1  10        402.91        423.93        29.99 o
   2  -1  10          9.47         13.69         2.87 o
   3  -1  10       2558.55       1926.22       305.33 o
   4  -1  10       3376.91       3119.07       216.35 o
   5  -1  10        747.50        724.73        91.34 o
   6  -1  10        190.03        174.98        29.55 o
   7  -1  10         94.53        100.74        30.84 o
  -7   0  10         65.59         67.68        26.55 o
  -6   0  10         17.85         25.46         3.20 o
  -5   0  10        345.41        329.62        15.48 o
  -4   0  10         65.09         47.42         3.04 o
  -3   0  10        169.71        149.32         7.66 o
  -2   0  10       3431.48       3224.73        95.99 o
  -1   0  10      14742.39      13921.08       206.57 o
   0   0  10       1187.41       1083.01        28.09 o
   1   0  10       4325.41       4007.42        85.44 o
   2   0  10       4384.81       3915.61        68.06 o
   3   0  10         80.25         75.95         3.55 o
   4   0  10          0.78         12.11         3.67 o
   5   0  10          2.39          3.38         1.85 o
   6   0  10        457.31        459.10        51.43 o
   7   0  10        522.10        564.23       158.61 o
  -7   1  10        262.22        340.41        36.74 o
  -6   1  10       1321.92       1433.97        69.86 o
  -5   1  10         26.81         27.29         2.57 o
  -4   1  10        818.92        809.46        34.83 o
  -3   1  10        246.91        196.53        10.81 o
  -2   1  10       1429.06       1407.90        50.40 o
  -1   1  10        510.74        567.46        21.98 o
   0   1  10        706.19        557.78        80.98 o
   1   1  10        957.67        752.14        65.40 o
   2   1  10       9663.40       9003.79        90.30 o
   3   1  10         42.77         81.61         6.92 o
   4   1  10       1851.13       1763.42        52.56 o
   5   1  10       1828.88       1694.77        39.24 o
   7   1  10          0.16          1.69         6.33 o
   8   1  10        264.86        292.03        39.84 o
  -7   2  10        155.76        128.88        21.25 o
  -6   2  10        150.87        138.91        13.20 o
  -5   2  10        225.41        214.15        12.67 o
  -4   2  10        336.64        324.96        12.82 o
  -3   2  10        669.82        691.02        25.69 o
  -2   2  10        203.34        190.59         9.98 o
  -1   2  10       5838.14       5702.48        94.43 o
   0   2  10       8524.21       8645.20       115.01 o
   1   2  10         69.25         98.77         5.20 o
   2   2  10        767.02        783.34        90.97 o
   3   2  10        812.75        939.75        67.96 o
   4   2  10       1674.83       1683.36        54.18 o
   5   2  10         79.37         63.15         5.85 o
   6   2  10       1844.78       1973.63        95.93 o
   7   2  10       1208.55       1200.86        63.00 o
   8   2  10        185.82        233.44        32.22 o
  -6   3  10        954.02        945.71        54.21 o
  -5   3  10        580.89        548.55        28.35 o
  -4   3  10        153.45        159.66         7.95 o
  -3   3  10        135.78        164.74        16.88 o
  -2   3  10         21.04         57.32        10.33 o
  -1   3  10       2612.73       2479.89       114.64 o
   0   3  10         69.79         71.28         5.33 o
   1   3  10       3501.06       3317.41        72.97 o
   2   3  10       6063.29       5590.19        95.88 o
   3   3  10        367.45        392.96        15.49 o
   4   3  10         16.18         46.71         3.54 o
   5   3  10          4.29         17.25         3.00 o
   6   3  10        804.89        735.61        37.77 o
   7   3  10         89.25         63.49        13.08 o
   8   3  10         60.00         51.76        13.81 o
  -6   4  10         41.56         33.52         4.61 o
  -5   4  10         26.22         23.67        11.81 o
  -4   4  10       1175.62       1209.77        56.49 o
  -3   4  10       2007.65       1990.65        72.45 o
  -2   4  10         10.82         11.69         2.38 o
  -1   4  10        771.98        997.24        47.58 o
   0   4  10        391.31        447.38        22.90 o
   1   4  10       2064.03       2161.40        54.83 o
   2   4  10         11.51         30.79         4.11 o
   3   4  10        599.67        609.86        28.40 o
   4   4  10       2994.44       2792.17       126.60 o
   5   4  10       1009.55       1050.98        57.93 o
   6   4  10        333.64        136.18        40.84 o
   7   4  10        431.88        493.01        46.28 o
   8   4  10         42.00         49.92        16.63 o
  -5   5  10        192.63        150.18        17.11 o
  -4   5  10         42.68         33.99         7.09 o
  -3   5  10          0.25          6.65         4.56 o
  -2   5  10        169.46        167.43        12.52 o
  -1   5  10       6139.70       6383.82       108.02 o
   0   5  10        187.57        238.23        14.09 o
   1   5  10       2357.68       2696.52       100.98 o
   2   5  10       1613.10       1802.54        77.44 o
   3   5  10         28.67         26.29         2.57 o
   4   5  10         82.56        111.70         6.42 o
   5   5  10        712.53        776.30        44.35 o
   6   5  10        362.29        307.29        36.68 o
   7   5  10        707.62        754.34        45.08 o
   8   5  10         84.95         60.20         9.66 o
  -4   6  10        304.15        291.31        24.07 o
  -3   6  10        417.11        396.03        25.02 o
  -2   6  10        160.73        170.17        21.81 o
  -1   6  10         10.56         21.78         4.90 o
   0   6  10        646.93        699.74        44.22 o
   1   6  10       2648.66       2759.56        98.76 o
   2   6  10        720.84        917.32        49.73 o
   3   6  10        440.27        463.58        29.68 o
   4   6  10       3705.05       3655.32       271.89 o
   5   6  10        438.23        481.27        45.98 o
   6   6  10        638.18        673.64        85.64 o
   7   6  10         14.01         35.39        12.02 o
  -3   7  10         73.17         65.03         7.86 o
  -2   7  10        132.33        138.62        13.98 o
  -1   7  10       1719.67       1707.41        78.86 o
   0   7  10        302.22        372.92        40.18 o
   1   7  10         19.02         20.82         3.83 o
   2   7  10        136.41        149.43        16.11 o
   3   7  10          5.26         14.46        18.33 o
   4   7  10        236.00        227.15        26.43 o
   5   7  10         72.01         52.31         6.04 o
   6   7  10         46.40         47.50         7.75 o
   7   7  10        366.48        418.65        70.89 o
  -1   8  10         15.43         22.53         6.58 o
   0   8  10         80.04        100.35        12.43 o
   1   8  10        847.28        868.05        55.78 o
   2   8  10        323.90        330.10        21.70 o
   3   8  10         32.79         40.31         9.20 o
   4   8  10        292.42        258.86        37.34 o
   5   8  10         23.78         32.02        21.81 o
   6   8  10         33.45         20.94        12.84 o
   1   9  10          2.56         -2.21         9.63 o
   2   9  10          1.55          2.63         9.50 o
   3   9  10         27.95         25.61         8.33 o
   4   9  10        528.25        479.90        65.50 o
  -5  -8  11         21.53         25.21         7.34 o
  -4  -8  11        162.95        180.09        20.12 o
  -3  -8  11          6.61         25.47         9.96 o
  -2  -8  11          0.08         10.35         4.90 o
  -1  -8  11          4.01         11.02         2.83 o
   0  -8  11        371.09        291.84        43.19 o
  -6  -7  11          2.75         14.30         9.63 o
  -5  -7  11        577.50        581.37        54.58 o
  -4  -7  11        738.23        844.32        33.22 o
  -3  -7  11          6.09          8.86         4.54 o
  -2  -7  11       1117.15       1182.87       115.21 o
  -1  -7  11        955.60       1049.50       208.21 o
   0  -7  11        144.72        172.22        17.30 o
   1  -7  11          0.24          8.09         2.72 o
   2  -7  11        662.27        586.19        66.05 o
  -7  -6  11        400.04        263.40        46.77 o
  -6  -6  11        707.29        592.45        42.55 o
  -5  -6  11          4.59          5.33         2.52 o
  -4  -6  11          6.21          5.75         6.42 o
  -3  -6  11        203.50        230.02        21.23 o
  -2  -6  11        256.92        246.87        17.29 o
  -1  -6  11         23.01         25.99         4.45 o
   0  -6  11        657.57        757.70        46.71 o
   1  -6  11       1629.56       1702.79       162.99 o
   2  -6  11         16.35         27.53         4.47 o
   3  -6  11         74.81         61.79         7.95 o
  -7  -5  11        556.43        340.89        63.94 o
  -6  -5  11        431.81        409.94        36.54 o
  -5  -5  11        751.91        789.74        46.83 o
  -4  -5  11       5083.62       5273.44        75.99 o
  -3  -5  11       1185.22       1130.68        52.78 o
  -2  -5  11         99.01        116.48        11.76 o
  -1  -5  11         16.17         17.39         2.20 o
   0  -5  11         32.13         29.65        13.13 o
   1  -5  11         74.61         68.45         5.68 o
   2  -5  11       3987.33       4100.25       206.88 o
   3  -5  11       1254.13       1261.59        60.27 o
   4  -5  11        868.09        883.06        39.25 o
  -8  -4  11         18.13         22.34         7.50 o
  -7  -4  11        410.68        225.72        23.17 o
  -6  -4  11          5.40         12.21         2.10 o
  -5  -4  11         25.96         26.09         1.84 o
  -4  -4  11          1.51         11.45         1.85 o
  -3  -4  11       1803.93       1773.44        42.35 o
  -2  -4  11       2797.44       2674.27        99.86 o
  -1  -4  11       1483.58       1481.12        49.80 o
   0  -4  11         75.39         89.01         4.15 o
   1  -4  11       1427.26       1440.98        57.15 o
   2  -4  11       1216.48       1289.42        39.79 o
   3  -4  11         45.46         46.83         7.00 o
   4  -4  11         35.17         35.25         6.65 o
   5  -4  11        394.76        337.77        35.08 o
  -8  -3  11        651.26        668.15       123.59 o
  -6  -3  11        421.09        413.39        41.66 o
  -5  -3  11          9.13         14.20         2.42 o
  -4  -3  11       4014.43       3616.06       106.06 o
  -3  -3  11       6181.27       6424.95        97.00 o
  -2  -3  11          0.81         26.40         4.20 o
  -1  -3  11        318.23        240.66        36.99 o
   0  -3  11       2260.89       2261.95        36.04 o
   1  -3  11       1103.60       1126.50        47.63 o
   2  -3  11          8.19         10.27         1.55 o
   3  -3  11        842.83        862.63        27.59 o
   4  -3  11       1279.69       1400.58        52.41 o
   5  -3  11         36.27         31.82         4.63 o
   6  -3  11         12.77         12.90         6.89 o
  -8  -2  11        330.85        372.47        54.89 o
  -7  -2  11          0.98         11.45         5.20 o
  -6  -2  11        493.20        433.65        20.70 o
  -5  -2  11        645.45        659.32        27.21 o
  -4  -2  11        191.05        214.68        11.62 o
  -3  -2  11        112.66        100.30         4.68 o
  -2  -2  11       6104.30       5922.90        97.58 o
  -1  -2  11         49.79         64.62         5.21 o
   0  -2  11        337.29        433.62        18.07 o
   1  -2  11         54.50         74.73         6.38 o
   2  -2  11        380.62        408.86        16.62 o
   3  -2  11        942.55        929.67        60.06 o
   4  -2  11         65.67         85.05         8.93 o
   5  -2  11        264.10        289.17        31.56 o
   6  -2  11       1303.12       1273.92        89.86 o
  -8  -1  11        128.26        151.23        27.84 o
  -7  -1  11       1408.50       1578.80        99.81 o
  -6  -1  11        955.98       1028.87        32.50 o
  -5  -1  11          5.14          8.83         2.11 o
  -4  -1  11         14.31         15.10         1.57 o
  -3  -1  11        290.53        322.19        25.57 o
  -2  -1  11        925.09        892.56        35.93 o
  -1  -1  11       2272.97       2270.71       131.41 o
   0  -1  11       5293.70       5265.42        53.43 o
   1  -1  11       8305.69       8192.90       129.55 o
   2  -1  11       2236.31       2088.30       126.81 o
   3  -1  11       1061.40       1140.96        62.67 o
   4  -1  11        211.68        208.84        12.61 o
   5  -1  11         41.53         39.33         4.08 o
   6  -1  11        134.03        114.20        15.86 o
   7  -1  11        363.75        289.68        70.15 o
  -7   0  11         63.14         72.31         9.81 o
  -6   0  11         57.81         76.02         9.17 o
  -5   0  11       1963.43       2046.72        49.24 o
  -4   0  11       3164.85       3316.43        56.80 o
  -3   0  11       1242.44       1279.34        52.10 o
  -2   0  11       4437.32       4770.97       101.29 o
  -1   0  11        808.93        945.66        70.10 o
   0   0  11         27.54         37.96         3.03 o
   1   0  11         43.37         45.15         4.50 o
   2   0  11       5090.50       4457.10       203.40 o
   3   0  11       3987.88       3462.07        65.42 o
   4   0  11        714.25        667.29        26.16 o
   5   0  11        311.94        304.64        16.71 o
   6   0  11       1119.06       1051.87        40.86 o
   7   0  11        287.68        309.47       105.42 o
  -7   1  11        944.56       1014.94        83.84 o
  -6   1  11        314.12        275.77        25.01 o
  -5   1  11          6.08          9.33         2.40 o
  -4   1  11         15.89         27.36         2.63 o
  -3   1  11       2302.39       2153.36        91.44 o
  -2   1  11       4564.03       4043.35       102.31 o
  -1   1  11        231.39        236.85        10.75 o
   0   1  11       5661.02       5791.33        84.54 o
   1   1  11      11761.21      10940.27       222.62 o
   2   1  11        539.44        395.68        27.21 o
   3   1  11         16.94         35.10         3.49 o
   4   1  11         54.59         47.07         3.43 o
   5   1  11        514.22        465.62        18.66 o
   6   1  11       1308.62       1221.44       185.33 o
   7   1  11         84.42         73.67        11.24 o
   8   1  11        551.00        632.64        53.36 o
  -7   2  11        152.34        163.80        14.49 o
  -6   2  11         37.70         31.12         3.51 o
  -5   2  11       1335.18       1340.92        45.38 o
  -4   2  11       3393.46       3521.29       150.49 o
  -3   2  11         46.54         39.01         3.35 o
  -2   2  11        264.92        365.90        16.73 o
  -1   2  11        110.81         79.73        11.10 o
   0   2  11        332.08        255.16        16.43 o
   1   2  11       7278.00       7467.35        84.52 o
   2   2  11       2372.45       2455.90        54.59 o
   3   2  11       1898.01       1535.22        38.72 o
   4   2  11       2646.18       2503.87        98.33 o
   5   2  11         87.16         91.82         7.49 o
   6   2  11        311.18        308.55        27.08 o
   7   2  11         28.49         44.06         8.38 o
   8   2  11        312.25        357.98        42.85 o
  -6   3  11          2.07         11.87         4.02 o
  -5   3  11         15.12         24.40         4.31 o
  -4   3  11        147.23        134.90         8.55 o
  -3   3  11       1054.09       1034.96        48.19 o
  -2   3  11       4819.12       4730.57       114.68 o
  -1   3  11       4653.03       4641.98        77.54 o
   0   3  11         11.33         13.71         2.45 o
   1   3  11         72.50         70.76         4.87 o
   2   3  11         11.12         15.17         2.32 o
   3   3  11         13.99         20.05         2.33 o
   4   3  11       1477.82       1462.73        46.51 o
   5   3  11       1702.49       1739.42        38.46 o
   6   3  11        856.95        859.40        49.17 o
   7   3  11        137.22        142.74        26.62 o
   8   3  11        260.68        298.20        41.09 o
  -5   4  11          3.37          8.61         3.02 o
  -4   4  11        220.02        188.94        16.18 o
  -3   4  11         44.67         64.25        12.68 o
  -2   4  11         18.81         11.39         2.25 o
  -1   4  11        685.48        765.69        31.98 o
   0   4  11       4575.65       4568.73       120.72 o
   1   4  11       1230.04       1268.24        76.75 o
   2   4  11          5.75         15.32         2.45 o
   3   4  11        838.48        925.31        55.20 o
   4   4  11        157.70        145.97        15.81 o
   5   4  11        334.40        339.18        14.90 o
   6   4  11        481.34        212.13        57.64 o
   7   4  11        500.04        497.49        50.10 o
   8   4  11        933.00       1153.61       135.25 o
  -5   5  11       1240.37       1161.52        64.03 o
  -4   5  11        119.32        105.73         9.17 o
  -3   5  11         51.80         70.67         8.85 o
  -2   5  11       1687.55       1782.07        86.89 o
  -1   5  11        118.44        184.39        21.94 o
   0   5  11         31.40         55.37         6.35 o
   1   5  11         22.33         32.26         6.03 o
   2   5  11        710.29        699.62        55.72 o
   3   5  11       2416.20       2541.74        87.59 o
   4   5  11        111.10        116.17         7.74 o
   5   5  11         78.19         77.80         7.01 o
   6   5  11       2198.36       2450.75        65.64 o
   7   5  11         71.67         58.87         9.57 o
   8   5  11         12.85         27.36        12.45 o
  -4   6  11          0.11          7.42         5.32 o
  -3   6  11        230.29        232.10        21.57 o
  -2   6  11        211.49        226.92        18.11 o
  -1   6  11        103.95        108.09         8.06 o
   0   6  11        148.74        187.45        13.16 o
   1   6  11        606.17        647.61        31.18 o
   2   6  11        362.81        420.25        27.65 o
   3   6  11          2.93         11.65         5.73 o
   4   6  11        142.15        175.55        17.08 o
   5   6  11       2393.36       2665.36       119.89 o
   6   6  11        755.67        741.33        89.53 o
   7   6  11         15.70         20.17        11.28 o
  -3   7  11        131.75        106.53        11.59 o
  -2   7  11        216.67        199.01        18.36 o
  -1   7  11          2.56          4.93         4.45 o
   0   7  11         40.26         53.23        10.12 o
   1   7  11         81.08        102.52        10.19 o
   2   7  11        666.53        676.70        38.22 o
   3   7  11       2373.98       2271.59       132.52 o
   4   7  11        259.77        219.88        27.15 o
   5   7  11        381.36        378.09        37.49 o
   6   7  11        159.59        127.79        28.34 o
   7   7  11          7.95         33.91        16.79 o
  -1   8  11          4.07         17.48         6.71 o
   0   8  11         47.62         41.57         5.31 o
   1   8  11         49.71         39.16        20.92 o
   2   8  11         39.31         46.81         6.16 o
   3   8  11          3.73         19.34        12.10 o
   4   8  11        147.51        122.07        16.47 o
   5   8  11       1301.31       1130.72       103.30 o
   6   8  11        124.07         82.85        13.57 o
   1   9  11        146.60        146.99        20.84 o
   2   9  11         38.82         20.29         4.65 o
   3   9  11        324.60        281.14        48.13 o
   4   9  11        159.61        129.95        26.66 o
  -5  -8  12          0.52         11.33         8.29 o
  -4  -8  12        217.89        231.24        25.22 o
  -3  -8  12        431.88        469.09        53.61 o
  -2  -8  12         50.00         63.83         8.58 o
  -1  -8  12         21.27         24.40         5.27 o
   0  -8  12        191.59        118.56        15.86 o
  -6  -7  12        169.36        118.74        22.30 o
  -5  -7  12        425.46        409.92        70.97 o
  -4  -7  12        165.16        105.88        36.78 o
  -3  -7  12          1.36          4.90         3.32 o
  -2  -7  12         36.11         35.79        10.80 o
  -1  -7  12        461.56        418.43        48.78 o
   0  -7  12        608.14        627.87        72.24 o
   1  -7  12          1.33          1.72         3.05 o
   2  -7  12         17.98         26.00         4.63 o
  -7  -6  12         31.65         25.40         3.64 o
  -6  -6  12         51.46         42.83        12.47 o
  -5  -6  12        179.69        185.32        22.38 o
  -4  -6  12        722.69        617.30        68.09 o
  -3  -6  12       2145.37       2381.98        78.40 o
  -2  -6  12       1513.86       1538.04        47.13 o
  -1  -6  12         79.49         71.59         5.92 o
   0  -6  12        120.61        127.79        11.44 o
   1  -6  12         10.59         41.88         8.21 o
   2  -6  12        435.67        408.59        21.58 o
   3  -6  12         28.49         26.21         4.48 o
  -7  -5  12        190.99        139.14        41.78 o
  -6  -5  12          3.91         10.73         2.31 o
  -5  -5  12        687.53        718.80        59.00 o
  -4  -5  12        954.86        900.97        65.98 o
  -3  -5  12       4349.21       4608.02        70.52 o
  -2  -5  12         88.49         87.70        10.10 o
  -1  -5  12       1557.17       1542.86        76.36 o
   0  -5  12       2459.79       2630.13        50.49 o
   1  -5  12        816.75        908.73        32.35 o
   2  -5  12        612.99        660.45        39.00 o
   3  -5  12          8.92         23.24         5.79 o
   4  -5  12         17.59         15.06         4.84 o
  -8  -4  12        175.03        168.36        31.29 o
  -7  -4  12         15.28         11.75         2.11 o
  -6  -4  12       1414.03       1626.06        51.31 o
  -5  -4  12       1729.93       1875.21        97.51 o
  -4  -4  12        243.19        298.28        10.99 o
  -3  -4  12        720.04        688.73        24.50 o
  -2  -4  12        103.08        104.64         9.55 o
  -1  -4  12        232.77        240.50        10.41 o
   0  -4  12         54.16         61.41         3.18 o
   1  -4  12        817.18        931.10        31.64 o
   2  -4  12       1152.03       1151.32        39.64 o
   3  -4  12       1772.13       1910.28        98.96 o
   4  -4  12         47.26         49.74         4.42 o
   5  -4  12        454.43        421.30        67.41 o
  -8  -3  12        259.07        313.50        37.56 o
  -7  -3  12         66.12         37.71         9.38 o
  -6  -3  12         10.89          6.15         1.85 o
  -5  -3  12         63.91         49.27         3.58 o
  -4  -3  12       2301.01       2188.22        49.47 o
  -3  -3  12       2814.88       2544.89        76.46 o
  -2  -3  12       1863.76       1848.87       138.31 o
  -1  -3  12        495.59        484.64        33.11 o
   0  -3  12       3312.40       3085.96       130.56 o
   1  -3  12        347.29        341.81        22.77 o
   2  -3  12          1.61          4.66         1.71 o
   3  -3  12        385.20        396.08        18.31 o
   4  -3  12        987.82        925.96        40.50 o
   5  -3  12        480.86        427.12        54.12 o
   6  -3  12        270.88        206.22        70.06 o
  -8  -2  12        111.46        138.70        18.30 o
  -7  -2  12          7.68         13.01         1.95 o
  -6  -2  12       1455.76       1674.49        70.34 o
  -5  -2  12       1330.38       1312.84        70.55 o
  -4  -2  12        986.65        876.43        42.34 o
  -3  -2  12        166.34        222.41         9.82 o
  -2  -2  12        370.29        328.64        12.06 o
  -1  -2  12       1682.72       1471.56        95.38 o
   0  -2  12        148.00        116.18        18.19 o
   1  -2  12       2960.06       2107.83       466.45 o
   2  -2  12       4834.05       4497.44       169.80 o
   3  -2  12        789.90        801.67        47.35 o
   4  -2  12         46.49         50.54         7.58 o
   5  -2  12         56.30         59.75         9.82 o
   6  -2  12         21.18         12.69         3.57 o
  -8  -1  12         60.37         32.47         9.92 o
  -7  -1  12        162.29        181.09        26.75 o
  -6  -1  12        782.93        845.63        41.17 o
  -5  -1  12          4.51         13.05         2.05 o
  -4  -1  12       1006.70       1031.88        38.01 o
  -3  -1  12       3509.43       3184.84        55.13 o
  -2  -1  12       3820.19       3846.70        67.12 o
  -1  -1  12        990.55        944.17        27.86 o
   0  -1  12       1053.00       1026.24        36.77 o
   1  -1  12        270.35        249.52        13.84 o
   2  -1  12       1506.73       1579.79        72.12 o
   3  -1  12        120.92        103.66         6.03 o
   4  -1  12       2806.60       2845.04       148.80 o
   5  -1  12       2882.97       2788.95        85.10 o
   6  -1  12         30.00         35.05         3.42 o
   7  -1  12          1.41          7.02         4.46 o
  -7   0  12        444.87        499.65        57.02 o
  -6   0  12        198.04        187.25        22.55 o
  -5   0  12         13.86         20.18         2.06 o
  -4   0  12         14.70          9.25         4.06 o
  -3   0  12        127.05        132.24         6.40 o
  -2   0  12        635.62        509.73        21.56 o
  -1   0  12       7058.41       6598.05        75.44 o
   0   0  12      20748.91      20781.44       303.93 o
   1   0  12          2.26         15.38         2.61 o
   2   0  12       1055.74        917.63        95.64 o
   3   0  12       2360.17       2073.64        59.69 o
   4   0  12          8.99         20.89         3.34 o
   5   0  12        117.53         94.80         6.08 o
   6   0  12        755.68        722.98        30.87 o
   7   0  12        993.84       1095.34       295.57 o
  -7   1  12        198.64        209.16        21.99 o
  -6   1  12       1429.47       1661.65        81.49 o
  -5   1  12       1841.71       1796.94        76.67 o
  -4   1  12        130.93        136.88         7.63 o
  -3   1  12       2665.87       2602.47        68.46 o
  -2   1  12       4379.09       4269.04        79.11 o
  -1   1  12        103.27        122.47         8.46 o
   0   1  12          1.16          9.30         1.46 o
   1   1  12       2986.83       2660.83        49.80 o
   2   1  12       6323.10       5880.25       259.75 o
   3   1  12       1043.20       1080.83       104.43 o
   4   1  12        620.23        625.70        33.85 o
   5   1  12        690.69        730.22        50.03 o
   6   1  12       1328.83       1271.28        15.89 o
   7   1  12          6.10         14.57         8.32 o
   8   1  12         89.74        109.26        18.29 o
  -7   2  12        509.99        490.37        35.16 o
  -6   2  12         22.93         17.48         3.31 o
  -5   2  12        159.00        132.84         9.09 o
  -4   2  12       1188.67       1264.39        46.85 o
  -3   2  12       1130.25       1189.47        47.50 o
  -2   2  12         18.55         38.57         3.44 o
  -1   2  12       3109.66       3133.42        99.72 o
   0   2  12        142.18        114.62         8.06 o
   1   2  12       7411.00       7720.87        87.75 o
   2   2  12        150.50        159.32        10.68 o
   3   2  12        373.24        412.63        22.01 o
   4   2  12       1270.50       1075.35       104.36 o
   5   2  12        419.39        327.09        16.94 o
   6   2  12        339.68        349.59        23.59 o
   7   2  12        978.90       1113.51        67.72 o
   8   2  12         67.53         77.42        13.99 o
  -6   3  12        499.15        482.24        29.62 o
  -5   3  12        469.90        471.23        40.93 o
  -4   3  12        729.43        753.29        23.70 o
  -3   3  12        217.88        228.91        11.67 o
  -2   3  12        173.06        167.15        14.28 o
  -1   3  12       2649.16       2354.28        49.94 o
   0   3  12        107.39        120.95         6.79 o
   1   3  12       2374.79       2304.13        48.41 o
   2   3  12      12730.94      12658.30       139.70 o
   3   3  12       3637.62       3750.54       286.79 o
   4   3  12          6.65         32.74         2.29 o
   5   3  12        181.48        142.69        21.28 o
   6   3  12        106.39         86.46        14.32 o
   7   3  12        390.86        324.95        41.88 o
   8   3  12         98.44         94.00        16.41 o
  -5   4  12         96.66         74.83         8.11 o
  -4   4  12       1090.81       1093.00        39.31 o
  -3   4  12       1813.11       1750.42        71.47 o
  -2   4  12        907.38        872.44        28.20 o
  -1   4  12        304.41        326.55        12.82 o
   0   4  12       1326.24       1412.74        65.49 o
   1   4  12        183.90        219.40        13.90 o
   2   4  12        659.44        778.36        35.12 o
   3   4  12        179.97        178.80         6.75 o
   4   4  12       6212.67       6227.83       156.31 o
   5   4  12         80.18         71.95         5.10 o
   7   4  12        286.29        248.43        37.73 o
   8   4  12         84.86         83.11        15.50 o
  -5   5  12         10.02          8.39         6.10 o
  -4   5  12         43.61         36.30         5.59 o
  -3   5  12         21.76         21.03         4.80 o
  -2   5  12       1260.17       1236.26        51.50 o
  -1   5  12       2879.86       2876.04       122.06 o
   0   5  12       2178.66       2379.93       107.47 o
   1   5  12        133.57        125.40         7.27 o
   2   5  12       1373.49       1390.97       105.04 o
   3   5  12        896.68        887.57        32.50 o
   4   5  12         18.97         21.74         4.33 o
   5   5  12        365.40        398.63        36.66 o
   6   5  12        172.47        156.26        17.01 o
   7   5  12        235.82        277.38        33.80 o
   8   5  12         38.21         49.83         8.20 o
  -4   6  12        154.82        124.29        11.80 o
  -3   6  12        596.38        572.98        32.92 o
  -2   6  12        163.82        190.43        18.55 o
  -1   6  12          0.62          4.29        10.06 o
   0   6  12       1110.93       1196.23        67.31 o
   1   6  12        528.12        564.99        21.93 o
   2   6  12        207.72        235.27        13.68 o
   3   6  12         75.76         87.52         6.72 o
   4   6  12       1739.82       1610.53       114.65 o
   5   6  12         46.11         55.27        10.11 o
   6   6  12         32.45         25.64         5.21 o
   7   6  12         29.95         16.19        10.34 o
  -2   7  12        144.98        142.17        16.57 o
  -1   7  12       1629.54       1606.04       141.88 o
   0   7  12       2094.15       2195.19       205.86 o
   1   7  12         29.30         44.12         8.11 o
   2   7  12         17.82         22.61         3.53 o
   3   7  12         34.13         47.37        11.79 o
   4   7  12        395.08        405.12        79.44 o
   5   7  12         60.90         46.51         9.55 o
   6   7  12        399.85        401.59       117.25 o
   7   7  12        299.80        315.05        51.16 o
  -1   8  12        134.30        111.28        19.41 o
   0   8  12          0.87         10.53         5.27 o
   1   8  12        516.29        523.87        47.33 o
   2   8  12        192.79        195.70        20.25 o
   3   8  12         36.83         35.40         7.41 o
   4   8  12        309.71        259.81        47.60 o
   5   8  12        807.16        726.24        65.86 o
   6   8  12          9.02          0.26         5.35 o
   2   9  12         15.80          6.02        10.18 o
   3   9  12        232.13        202.27        33.67 o
   4   9  12        457.40        371.91        66.78 o
  -5  -8  13         13.68         18.10         8.17 o
  -4  -8  13        137.67        118.38        17.47 o
  -3  -8  13         59.47         50.08        12.90 o
  -2  -8  13          5.33         22.23         5.14 o
  -1  -8  13        230.33        227.95        34.16 o
   0  -8  13        186.05        190.45        61.16 o
  -6  -7  13         66.19         42.47        11.52 o
  -5  -7  13        133.09        154.54        21.79 o
  -4  -7  13        875.48        872.70        74.73 o
  -3  -7  13         39.52         31.64        12.35 o
  -2  -7  13        135.31        138.99        13.31 o
  -1  -7  13        652.93        681.92        96.89 o
   0  -7  13        102.69         86.86        18.13 o
   1  -7  13         16.04         12.24         4.81 o
   2  -7  13         56.46         54.49         9.52 o
  -6  -6  13        691.59        553.47        87.26 o
  -5  -6  13        192.47        158.82        19.26 o
  -4  -6  13         12.71          9.50         1.71 o
  -3  -6  13        423.89        383.76        43.94 o
  -2  -6  13        700.89        711.68        29.85 o
  -1  -6  13        229.71        224.54        15.02 o
   0  -6  13        103.22        126.75         8.66 o
   1  -6  13       1413.24       1568.78        95.85 o
   2  -6  13       1218.55       1200.34        58.29 o
   3  -6  13         41.95         39.02         5.23 o
  -7  -5  13         63.92         38.35         3.86 o
  -6  -5  13         41.06         31.08         3.28 o
  -5  -5  13        259.65        220.66        19.82 o
  -4  -5  13        296.45        268.27        33.84 o
  -3  -5  13       1929.06       2209.28       168.90 o
  -2  -5  13         48.23         74.44        14.00 o
  -1  -5  13        313.54        367.56        25.68 o
   0  -5  13          3.07         16.58         7.21 o
   1  -5  13         53.34         60.00         3.88 o
   2  -5  13        173.96        169.72        11.91 o
   3  -5  13        424.20        429.48        22.14 o
   4  -5  13        399.59        380.93        29.82 o
  -8  -4  13        356.38        321.68        51.44 o
  -7  -4  13          2.39          7.07         2.02 o
  -6  -4  13        425.28        454.07        49.09 o
  -5  -4  13         42.87         38.19         3.43 o
  -4  -4  13        236.69        216.26        13.65 o
  -3  -4  13        349.82        337.32        55.90 o
  -2  -4  13       3070.20       2860.90       242.91 o
  -1  -4  13       1148.70       1104.00        26.81 o
   0  -4  13        462.20        468.53        19.14 o
   1  -4  13        925.22        953.80        31.72 o
   2  -4  13         20.05         26.49         4.47 o
   3  -4  13        275.35        274.57        21.81 o
   4  -4  13          0.67          5.83         2.65 o
   5  -4  13        167.43        122.65        12.21 o
  -8  -3  13         31.96         40.15         7.60 o
  -7  -3  13        638.65        686.94        49.18 o
  -6  -3  13        506.34        509.53        31.85 o
  -5  -3  13        194.48        179.16        14.63 o
  -4  -3  13        879.09        825.72        22.29 o
  -3  -3  13        682.88        638.52        25.06 o
  -2  -3  13          1.62         12.27         2.65 o
  -1  -3  13         62.79         52.13         5.98 o
   0  -3  13       2044.21       2048.35        50.12 o
   1  -3  13       3130.78       2911.45       289.63 o
   2  -3  13        297.30        330.81        14.19 o
   3  -3  13       1860.00       1769.46        81.38 o
   4  -3  13        844.25        870.13        64.64 o
   5  -3  13        423.59        395.96        27.84 o
   6  -3  13          0.42          5.38         6.29 o
  -8  -2  13        151.77        107.83        19.66 o
  -7  -2  13          0.02          6.28         1.51 o
  -6  -2  13        258.00        283.19        26.45 o
  -5  -2  13        434.01        487.33        27.08 o
  -4  -2  13       1077.43       1191.95        54.30 o
  -3  -2  13        549.14        674.66        26.43 o
  -2  -2  13       4592.72       4527.66       165.11 o
  -1  -2  13       5283.26       5094.56        89.16 o
   0  -2  13       1600.08        900.30        37.62 o
   1  -2  13         93.69         85.26         6.67 o
   2  -2  13        406.92        390.49        36.49 o
   3  -2  13       1004.36        964.32        57.36 o
   4  -2  13        224.03        237.78        18.12 o
   5  -2  13         64.45         66.56        19.98 o
   6  -2  13        884.79        849.97        96.24 o
  -7  -1  13        664.67        520.65       112.50 o
  -6  -1  13       1522.02       1639.81        79.55 o
  -5  -1  13         64.10         68.72         4.27 o
  -4  -1  13        760.93        821.29        34.50 o
  -3  -1  13        448.68        478.96        21.51 o
  -2  -1  13       1174.74       1071.93        35.36 o
  -1  -1  13       2443.51       2426.96       113.62 o
   0  -1  13       6462.63       6307.77       147.11 o
   1  -1  13       7475.44       7744.57       125.59 o
   2  -1  13       3213.91       2858.90        99.87 o
   3  -1  13          1.34         11.82         1.93 o
   4  -1  13         28.09         44.32         5.62 o
   5  -1  13         30.56         33.81         4.19 o
   6  -1  13        359.19        277.17        37.47 o
   7  -1  13          8.08          7.34         3.57 o
  -7   0  13         69.53         62.40         7.69 o
  -6   0  13        385.19        323.50        38.63 o
  -5   0  13       1546.11       1618.82        78.39 o
  -4   0  13       4949.94       5089.32        85.18 o
  -3   0  13       1047.32        956.67        44.41 o
  -2   0  13        129.03        200.17        11.63 o
  -1   0  13          9.98         30.01         3.74 o
   0   0  13         55.51         74.12         6.13 o
   1   0  13       1680.18       1773.45        66.68 o
   2   0  13        318.48        351.18        65.83 o
   3   0  13       5072.59       4610.67       115.04 o
   4   0  13       3371.07       3126.17        86.81 o
   5   0  13        206.71        181.74         8.09 o
   6   0  13         10.01         11.60         1.77 o
   7   0  13         55.45         51.17         8.03 o
  -7   1  13         16.72         13.27         5.88 o
  -6   1  13        299.40        260.87        24.59 o
  -5   1  13        181.33        130.33         7.57 o
  -4   1  13         54.30         58.63         7.42 o
  -3   1  13        527.96        495.09        21.31 o
  -2   1  13       4587.69       4087.94        88.63 o
  -1   1  13       6824.16       6582.81        88.97 o
   0   1  13        275.88        321.53        16.02 o
   1   1  13       1541.93       1283.12        40.59 o
   2   1  13        507.34        349.08        45.47 o
   3   1  13         75.95         86.55        11.53 o
   4   1  13        935.51        878.89        35.52 o
   5   1  13        863.24        843.71        47.82 o
   6   1  13        404.13        390.65        69.78 o
   7   1  13         67.55         96.79        18.20 o
  -6   2  13        624.30        625.07        48.99 o
  -5   2  13        141.79        144.69         8.66 o
  -4   2  13       1349.45       1332.98        48.07 o
  -3   2  13       2538.79       2406.96        66.17 o
  -2   2  13         37.97         51.93         3.59 o
  -1   2  13        422.20        346.81        29.18 o
   0   2  13       3810.21       3747.44        54.41 o
   1   2  13        315.25        277.17        16.93 o
   2   2  13        183.79        182.07         8.84 o
   3   2  13       4039.08       3844.54        61.37 o
   4   2  13       1267.89       1124.83        94.43 o
   5   2  13        337.69        290.01        23.35 o
   6   2  13        393.47        332.37        27.21 o
   7   2  13         18.83         41.85         9.48 o
   8   2  13        212.84        203.68        33.27 o
  -6   3  13         10.91         10.97         4.88 o
  -5   3  13        404.48        380.33        21.21 o
  -4   3  13        327.09        379.93        18.16 o
  -3   3  13         57.11         66.68         6.94 o
  -2   3  13       1904.81       1984.39        89.06 o
  -1   3  13       2430.38       2353.79        73.00 o
   0   3  13        167.04        221.16        11.40 o
   1   3  13       1490.29       1515.40        62.48 o
   2   3  13       1117.43       1256.85        54.87 o
   3   3  13       3618.65       3694.86       187.43 o
   4   3  13        759.40        766.33        29.21 o
   5   3  13        213.88        194.26        30.01 o
   6   3  13       2355.55       2306.24        25.86 o
   7   3  13        592.58        620.16        37.31 o
   8   3  13        237.79        310.82        43.68 o
  -5   4  13         16.46         22.17         3.70 o
  -4   4  13        132.71        113.31         8.84 o
  -3   4  13          1.72         18.68         5.25 o
  -2   4  13        101.33        120.11        13.69 o
  -1   4  13         46.49         47.71         3.46 o
   0   4  13       1609.00       1514.89        76.00 o
   1   4  13       3496.19       3260.98        90.91 o
   2   4  13       1814.51       1862.03        67.74 o
   3   4  13         28.93         41.43         4.19 o
   4   4  13       1037.11       1146.52        53.39 o
   5   4  13         23.95         26.56         2.27 o
   6   4  13         69.12         38.41        12.25 o
   7   4  13         67.59         66.11        11.45 o
   8   4  13        438.95        490.90        34.34 o
  -5   5  13        214.57        183.64        16.65 o
  -4   5  13        310.27        327.62        30.06 o
  -3   5  13        439.88        405.13        42.70 o
  -2   5  13        150.10        177.17        12.43 o
  -1   5  13        200.17        206.56        17.33 o
   0   5  13          4.08         15.61         9.86 o
   1   5  13        124.15        151.07         8.28 o
   2   5  13        576.78        594.31        24.65 o
   3   5  13       2852.28       2818.35       119.78 o
   4   5  13       2087.22       2060.66        82.79 o
   5   5  13         48.57         56.69         4.91 o
   6   5  13        793.55        754.06        93.25 o
   7   5  13        209.31        182.48        22.54 o
   8   5  13          9.59         10.52        10.17 o
  -4   6  13         17.32         27.68         5.35 o
  -3   6  13         13.43         23.08         7.25 o
  -2   6  13       2113.56       2054.41        91.30 o
  -1   6  13        112.26         98.24         7.11 o
   0   6  13       2036.95       2082.29        93.63 o
   1   6  13       1242.85       1269.14        74.56 o
   2   6  13       1012.18       1006.50        39.02 o
   3   6  13         20.54         22.49         3.78 o
   4   6  13        303.15        351.70        16.97 o
   5   6  13        522.16        513.89        59.77 o
   6   6  13        437.34        397.37        45.79 o
   7   6  13         27.83         37.20        11.27 o
  -2   7  13         47.57         42.96         9.36 o
  -1   7  13         33.38         38.64         6.44 o
   0   7  13       1044.60       1050.05        56.99 o
   1   7  13        150.18        178.06        18.18 o
   2   7  13         39.84         35.75         5.65 o
   3   7  13        490.41        484.11        31.36 o
   4   7  13       1182.37       1150.24        76.51 o
   5   7  13        192.05        213.08        30.06 o
   6   7  13         14.78         11.53         8.67 o
   7   7  13         77.55         81.81        20.69 o
  -1   8  13        885.36        917.23        75.54 o
   0   8  13         25.05         36.34        26.41 o
   1   8  13         88.96         72.92        10.08 o
   2   8  13          1.13          5.94         6.61 o
   3   8  13        298.23        252.62        46.17 o
   4   8  13        780.82        661.23        62.89 o
   5   8  13         43.00         11.55        14.18 o
   6   8  13        923.84        745.70       134.28 o
   2   9  13         23.42         37.20         6.39 o
   3   9  13        224.22        197.83        30.44 o
  -4  -8  14        147.55        116.35        24.36 o
  -3  -8  14        239.55        228.58        23.80 o
  -2  -8  14        472.50        466.03        49.25 o
  -1  -8  14        222.73        218.65        22.01 o
  -6  -7  14          6.21         17.52        10.35 o
  -5  -7  14        432.19        456.31        51.03 o
  -4  -7  14        238.43        254.28        34.26 o
  -3  -7  14        130.88        132.01        21.64 o
  -2  -7  14          1.14          3.76         9.59 o
  -1  -7  14        595.81        490.42       102.38 o
   0  -7  14        891.00        847.45       109.94 o
   1  -7  14        366.08        321.50        50.87 o
  -7  -6  14         82.49         41.38         6.12 o
  -6  -6  14        573.94        438.62        66.73 o
  -5  -6  14        647.84        700.16        48.90 o
  -4  -6  14        584.11        565.03        66.37 o
  -3  -6  14        941.20        946.81        50.81 o
  -2  -6  14        380.68        361.82        39.00 o
  -1  -6  14        644.92        684.09        69.29 o
   0  -6  14          7.88         12.70         2.07 o
   1  -6  14        356.30        336.69        36.50 o
   2  -6  14         31.20         19.73         5.10 o
   3  -6  14         17.88         16.93         3.93 o
  -7  -5  14        597.91        456.92        52.93 o
  -6  -5  14        143.90        158.42        13.95 o
  -5  -5  14          4.90          9.53         1.50 o
  -4  -5  14         12.40         10.07         1.95 o
  -3  -5  14         41.65         44.80         7.66 o
  -2  -5  14         60.70         50.09         7.67 o
  -1  -5  14        976.30       1090.71        31.09 o
   0  -5  14       3205.13       3443.53        88.43 o
   1  -5  14        851.90        927.10        47.67 o
   2  -5  14          0.47         10.03         2.68 o
   3  -5  14          6.91         17.00         3.23 o
   4  -5  14          9.27         19.77         6.33 o
  -7  -4  14          0.80          5.43         2.07 o
  -6  -4  14        493.02        486.40        52.13 o
  -5  -4  14       1761.94       1856.96        48.46 o
  -4  -4  14       2152.44       2279.52        86.47 o
  -3  -4  14       2438.29       2398.52       221.27 o
  -2  -4  14        435.87        349.82        48.24 o
  -1  -4  14          1.24          8.24         3.99 o
   0  -4  14        616.07        615.34        30.17 o
   1  -4  14       2256.24       2366.32        65.65 o
   2  -4  14       1078.57       1132.35        35.42 o
   3  -4  14        121.27        128.01         7.06 o
   4  -4  14         16.61         21.02         4.13 o
   5  -4  14        163.34        149.24        21.20 o
  -8  -3  14         70.00         59.54         9.75 o
  -7  -3  14        143.35        127.01        23.00 o
  -6  -3  14         11.48         18.49         2.18 o
  -5  -3  14         12.30         18.96         2.82 o
  -4  -3  14       2214.50       2137.59        58.33 o
  -3  -3  14       4577.75       4450.76       142.48 o
  -2  -3  14       2996.90       2936.50       174.80 o
  -1  -3  14         12.31         25.15         3.84 o
   0  -3  14       1851.64       1776.72       145.43 o
   1  -3  14        917.91        967.32       135.70 o
   2  -3  14        913.78        812.56       146.71 o
   3  -3  14        355.18        357.75        23.82 o
   4  -3  14        930.61        934.90        48.42 o
   5  -3  14        921.62       1004.83        86.47 o
   6  -3  14         82.23         81.52        15.31 o
  -8  -2  14        161.07        114.88        27.84 o
  -7  -2  14        503.59        357.42        93.25 o
  -6  -2  14        146.19        141.69        11.84 o
  -5  -2  14       1171.54       1220.78        74.65 o
  -4  -2  14       1886.25       1804.86        34.39 o
  -3  -2  14          6.52         12.02         1.42 o
  -2  -2  14         29.34         18.73         3.15 o
  -1  -2  14        723.60        577.62        34.07 o
   0  -2  14       6080.96       5994.87       172.62 o
   1  -2  14          8.58          7.83         1.97 o
   2  -2  14       1623.30       1491.74        92.20 o
   3  -2  14       3240.40       3264.47        86.45 o
   4  -2  14        204.54        234.58        15.43 o
   5  -2  14         36.07         29.10         4.28 o
   6  -2  14         27.23         22.21         7.60 o
  -7  -1  14         31.77         24.10         3.18 o
  -6  -1  14        673.54        744.22        45.65 o
  -5  -1  14       1506.51       1494.95        97.99 o
  -4  -1  14        419.76        412.89        16.99 o
  -3  -1  14       5344.69       5323.67       122.41 o
  -2  -1  14      11315.15      11166.86       290.46 o
  -1  -1  14        182.78        194.44        11.77 o
   0  -1  14          0.68          5.75         1.92 o
   1  -1  14         40.97         13.03         8.87 o
   2  -1  14       1212.56       1111.31        48.32 o
   3  -1  14         34.44         30.89         2.27 o
   4  -1  14        659.10        639.56        26.48 o
   5  -1  14        916.55        961.49        52.77 o
   6  -1  14       1253.19       1175.43       119.45 o
   7  -1  14          1.93          7.16         9.33 o
  -7   0  14        927.46        967.37       115.02 o
  -6   0  14         21.96         20.83         2.50 o
  -5   0  14        689.01        652.75        39.36 o
  -4   0  14        100.93         85.39         6.79 o
  -3   0  14        634.82        662.95        24.67 o
  -2   0  14          0.02          9.16         1.65 o
  -1   0  14        795.21        821.26        44.19 o
   0   0  14        236.46        468.94        23.51 o
   1   0  14       8397.12       8256.75       102.00 o
   2   0  14          9.00         13.79         3.52 o
   3   0  14        291.78        276.11        11.88 o
   4   0  14         30.52         28.90         4.00 o
   5   0  14        865.75        773.47        31.70 o
   6   0  14        467.70        351.34        60.14 o
   7   0  14        698.79        778.65       161.05 o
  -7   1  14         13.26         26.79         6.44 o
  -6   1  14       1094.30       1147.16        47.36 o
  -5   1  14        592.25        680.85        27.63 o
  -4   1  14       1075.15       1046.34        34.32 o
  -3   1  14        128.40        127.01         7.65 o
  -2   1  14       1154.27       1237.87        58.16 o
  -1   1  14         45.92         57.26         4.33 o
   0   1  14          2.89         11.46         1.19 o
   1   1  14       2532.48       2300.13        53.07 o
   2   1  14       8627.85       7444.22       173.34 o
   3   1  14       1917.97       1839.59       144.77 o
   4   1  14        328.42        331.26        19.37 o
   5   1  14       2588.59       2376.56        53.22 o
   6   1  14        211.64        165.08        48.02 o
   7   1  14         10.85         19.86         9.40 o
  -6   2  14          2.42          9.86         3.77 o
  -5   2  14          0.81          6.75         2.83 o
  -4   2  14        896.97        909.32        29.43 o
  -3   2  14       3364.00       3217.97       109.87 o
  -2   2  14       1095.57       1014.52        41.35 o
  -1   2  14        813.44       1021.39        51.85 o
   0   2  14       8361.42       8408.42       119.73 o
   1   2  14       2437.62       2310.52        59.80 o
   2   2  14          3.66         26.03         2.25 o
   3   2  14        186.92        225.55        16.36 o
   4   2  14       2918.04       2763.05       105.04 o
   5   2  14        338.11        312.03        21.11 o
   6   2  14          3.60          7.27         3.62 o
   7   2  14        769.33        809.01        57.82 o
   8   2  14        468.02        582.60        40.51 o
  -6   3  14        176.00        156.85        13.41 o
  -5   3  14       1183.24       1171.50        42.14 o
  -4   3  14        512.98        462.63        17.70 o
  -3   3  14        661.22        770.70        24.49 o
  -2   3  14         15.83         21.31         2.69 o
  -1   3  14        849.05        756.64        42.00 o
   0   3  14       1243.42       1327.47        62.57 o
   1   3  14       1870.88       1943.86        89.80 o
   2   3  14       1221.08       1095.85        77.87 o
   3   3  14       2942.81       2560.31       164.74 o
   4   3  14         32.68         45.04         3.66 o
   5   3  14         12.10         20.66         4.21 o
   6   3  14          0.43         10.17         3.23 o
   7   3  14         92.41        131.04        21.98 o
   8   3  14         35.26         46.68        10.72 o
  -5   4  14        103.25         97.83         7.91 o
  -4   4  14        643.09        656.19        37.70 o
  -3   4  14       2414.05       2477.13        84.78 o
  -2   4  14        835.19        904.16        28.77 o
  -1   4  14          2.64         12.46         3.23 o
   0   4  14        121.93        134.96        12.33 o
   1   4  14         18.15         27.82         4.39 o
   2   4  14          7.59         16.11         3.60 o
   3   4  14        103.26        112.66         5.72 o
   4   4  14       1623.12       1633.59        56.75 o
   5   4  14       1304.15       1390.21        52.62 o
   6   4  14        663.78        625.75       138.52 o
   7   4  14         44.14         62.86        13.96 o
   8   4  14         53.47         69.10        12.80 o
  -4   5  14          4.11         18.19         7.95 o
  -3   5  14         81.39         75.36         7.00 o
  -2   5  14         73.19         66.11         4.83 o
  -1   5  14       1162.11       1205.85        44.96 o
   0   5  14       3070.55       3158.43       112.87 o
   1   5  14        166.69        183.18         8.87 o
   2   5  14        544.51        582.39        22.05 o
   3   5  14       2262.05       2133.56        96.48 o
   4   5  14         65.32         89.58         6.91 o
   5   5  14        132.70        135.95        14.13 o
   6   5  14        529.33        469.31        58.88 o
   7   5  14        366.72        366.71        41.19 o
  -3   6  14        238.38        239.50        18.53 o
  -2   6  14       1914.65       1900.71        97.78 o
  -1   6  14         19.06         28.53         5.75 o
   0   6  14         63.50         65.12         7.48 o
   1   6  14        378.57        358.60        20.99 o
   2   6  14       1089.08       1106.85        58.34 o
   3   6  14         17.80         20.46         9.40 o
   4   6  14        645.36        634.34        36.11 o
   5   6  14       1601.66       1481.99       140.07 o
   6   6  14         52.19         51.34         4.93 o
   7   6  14         12.00         21.49        10.42 o
  -2   7  14        232.28        190.30        17.44 o
  -1   7  14       1019.04        894.40        48.42 o
   0   7  14       1687.72       1718.89        88.71 o
   1   7  14        347.27        378.00        41.59 o
   2   7  14         67.61         66.71         7.00 o
   3   7  14          1.09         15.89        13.99 o
   4   7  14        534.87        530.04        84.72 o
   5   7  14        934.88       1010.40        98.33 o
   6   7  14        549.62        435.89        82.85 o
  -1   8  14        121.20         86.06        12.15 o
   0   8  14        863.07        795.50        45.44 o
   1   8  14         31.55         24.45         6.18 o
   2   8  14       1074.17       1062.61        67.58 o
   3   8  14        519.43        504.00        84.99 o
   4   8  14        152.13        132.38        27.47 o
   5   8  14         44.54         34.84         8.53 o
   3   9  14          7.52         22.08         9.73 o
  -4  -8  15         66.98         46.91        10.19 o
  -3  -8  15         26.85         30.06         8.64 o
  -2  -8  15          1.13         11.32         5.93 o
  -1  -8  15          7.06         10.99         8.00 o
  -6  -7  15         30.80         22.37        13.91 o
  -5  -7  15          4.00          9.27         5.13 o
  -4  -7  15        174.18        180.16        29.54 o
  -3  -7  15       1469.35       1516.64       128.98 o
  -2  -7  15         90.55         82.26         8.55 o
  -1  -7  15        141.22        139.48        16.30 o
   0  -7  15          3.66         15.80         8.68 o
   1  -7  15          4.21          7.71         3.16 o
  -6  -6  15        403.23        331.18        50.73 o
  -5  -6  15        374.34        422.23        21.39 o
  -4  -6  15         40.38         48.82         6.25 o
  -3  -6  15         28.88         49.98         8.74 o
  -2  -6  15        462.09        453.90        49.30 o
  -1  -6  15        249.49        223.17        27.41 o
   0  -6  15          4.74          4.65         2.53 o
   1  -6  15        408.30        439.93        33.46 o
   2  -6  15        348.11        306.65        34.86 o
   3  -6  15        329.40        265.30        43.27 o
  -7  -5  15        121.59         70.70        11.36 o
  -6  -5  15        400.73        379.84        57.33 o
  -5  -5  15          3.03          4.57         2.02 o
  -4  -5  15        936.49       1001.68        43.15 o
  -3  -5  15       1378.74       1327.57        77.24 o
  -2  -5  15        286.17        343.06        28.47 o
  -1  -5  15          2.17          3.08         2.68 o
   0  -5  15        221.53        207.85        14.13 o
   1  -5  15        582.64        622.04        29.92 o
   2  -5  15        800.94        753.13        28.82 o
   3  -5  15        887.99        812.60        39.67 o
   4  -5  15        712.60        612.70        88.89 o
  -7  -4  15          0.91          2.15         3.28 o
  -6  -4  15         76.87         60.68         5.64 o
  -5  -4  15         18.01         12.67         1.83 o
  -4  -4  15        170.00        174.43         9.13 o
  -3  -4  15        295.80        237.21        22.99 o
  -2  -4  15       2662.74       2581.77       166.45 o
  -1  -4  15       4341.11       3997.33       346.09 o
   0  -4  15        576.39        515.35        42.13 o
   1  -4  15         28.47         30.28         4.44 o
   2  -4  15        672.27        630.26        24.13 o
   3  -4  15         57.03         64.19        10.73 o
   4  -4  15          9.33         19.28         6.63 o
   5  -4  15        120.63         91.44        11.83 o
  -7  -3  15        432.27        251.60       143.88 o
  -6  -3  15       1842.42       2019.92        97.46 o
  -5  -3  15         26.16         38.17         3.90 o
  -4  -3  15         13.47         23.33         3.23 o
  -3  -3  15        154.48        160.63         8.83 o
  -2  -3  15         37.11         30.16         3.39 o
  -1  -3  15        272.31        299.56        24.38 o
   0  -3  15        913.15        993.80        55.65 o
   1  -3  15       3966.26       3946.45       142.81 o
   2  -3  15       8393.47       8440.18       345.46 o
   3  -3  15         33.72         28.68        10.83 o
   4  -3  15        108.04        124.71        12.59 o
   5  -3  15        693.06        704.83        63.75 o
  -7  -2  15          5.32          7.96         1.98 o
  -6  -2  15        329.96        303.24        28.90 o
  -5  -2  15        684.93        749.43        33.25 o
  -4  -2  15       4103.42       4269.96       152.97 o
  -3  -2  15        878.57        897.57        28.54 o
  -2  -2  15        276.10        304.32        15.07 o
  -1  -2  15       3189.02       3209.23       180.30 o
   0  -2  15       6163.01       6541.32       132.45 o
   1  -2  15         24.35         42.59         4.46 o
   2  -2  15          3.93         10.54         6.84 o
   3  -2  15       1408.96       1449.80        94.21 o
   4  -2  15        935.40       1024.86        52.90 o
   5  -2  15        116.92        120.23         9.97 o
   6  -2  15        299.60        286.67        44.12 o
  -7  -1  15         44.71         36.73         4.44 o
  -6  -1  15        641.19        738.37        33.22 o
  -5  -1  15        746.11        786.32        52.23 o
  -4  -1  15        146.56        170.47         7.56 o
  -3  -1  15        234.97        199.92         8.40 o
  -2  -1  15       1981.91       1768.62        27.71 o
  -1  -1  15       2489.28       2445.63        77.21 o
   0  -1  15        257.10        311.02        28.68 o
   1  -1  15       3825.11       3780.76        62.14 o
   2  -1  15       2728.38       2642.39       145.00 o
   3  -1  15         31.67         31.77         2.39 o
   4  -1  15        261.36        244.01        10.92 o
   5  -1  15        220.18        166.78        19.26 o
   6  -1  15         11.64         17.25         3.38 o
   7  -1  15         25.42         43.79         8.62 o
  -7   0  15          9.51          7.03         5.47 o
  -6   0  15          3.81          6.97         4.42 o
  -5   0  15        124.12        113.32         5.95 o
  -4   0  15       3671.72       3624.80        98.15 o
  -3   0  15       2648.53       2508.81        73.34 o
  -2   0  15         65.94         96.11         4.72 o
  -1   0  15       2279.94       2445.24        56.14 o
   0   0  15        145.76        135.95        11.49 o
   1   0  15          7.32         15.52         6.84 o
   2   0  15        367.39        358.94        39.88 o
   3   0  15       2068.57       1924.39        83.88 o
   4   0  15       1676.89       1577.88        55.50 o
   5   0  15        311.17        330.17        13.64 o
   6   0  15        206.52        170.86        19.76 o
   7   0  15        137.96        164.42        38.20 o
  -7   1  15          1.03         12.67         6.04 o
  -6   1  15         61.52         55.62         4.62 o
  -5   1  15          1.02          4.01         4.90 o
  -4   1  15        138.32        172.82         6.65 o
  -3   1  15        215.47        216.08         7.98 o
  -2   1  15       3508.62       3479.08       100.68 o
  -1   1  15      10876.97      10889.21       208.33 o
   0   1  15        528.12        609.13        31.58 o
   1   1  15       1384.41       1420.78        76.20 o
   2   1  15        981.10        907.06        48.65 o
   3   1  15          3.54         10.39         3.37 o
   4   1  15          4.42          7.89         2.50 o
   5   1  15        482.13        487.75        20.90 o
   6   1  15       1106.31       1150.65        40.16 o
   7   1  15        928.84        963.59        76.09 o
  -6   2  15        503.60        507.15        42.98 o
  -5   2  15         34.84         38.77         4.49 o
  -4   2  15        827.09        844.48        25.26 o
  -3   2  15        622.86        644.96        27.06 o
  -2   2  15        511.14        570.91        26.10 o
  -1   2  15        102.57        126.13         6.95 o
   0   2  15       1935.93       1869.80        93.75 o
   1   2  15       3943.55       3616.29       125.03 o
   2   2  15       3388.57       3386.70        72.01 o
   3   2  15        489.19        524.70        23.28 o
   4   2  15       4166.32       3787.95        68.89 o
   5   2  15        483.05        455.93        28.88 o
   6   2  15        168.18        128.47        21.81 o
   7   2  15         88.17        126.45        24.82 o
  -6   3  15          0.29          3.23         2.86 o
  -5   3  15        424.36        430.15        21.01 o
  -4   3  15        325.96        371.55        28.09 o
  -3   3  15        141.65        136.82         7.89 o
  -2   3  15       1443.86       1541.41        56.68 o
  -1   3  15       5606.36       5521.54       153.73 o
   0   3  15       1315.35       1454.54        93.07 o
   1   3  15         51.08         73.97         7.64 o
   2   3  15          4.99         13.88         4.26 o
   3   3  15       1693.12       1687.89        68.05 o
   4   3  15       1052.11       1125.76        39.83 o
   5   3  15        459.70        392.34        55.97 o
   6   3  15       1216.10       1281.16        26.17 o
   7   3  15        735.14        771.24        56.41 o
   8   3  15         32.23         43.88        11.96 o
  -5   4  15         88.22         88.92         6.31 o
  -4   4  15          1.64         12.53         4.09 o
  -3   4  15        289.56        300.81        18.67 o
  -2   4  15       1140.63       1133.85        44.25 o
  -1   4  15        239.48        218.62         9.18 o
   0   4  15        415.04        449.67        18.58 o
   1   4  15       4270.54       4446.72        97.61 o
   2   4  15       3893.72       4014.70       123.67 o
   3   4  15         67.03         65.68         5.17 o
   4   4  15       1836.81       1920.45        70.83 o
   5   4  15          4.54          5.96         4.81 o
   6   4  15        781.51        868.78        70.77 o
   7   4  15         36.27         41.81        11.16 o
  -4   5  15       1173.10       1118.31        52.03 o
  -3   5  15        969.31        989.39        39.82 o
  -2   5  15        456.37        453.21        22.29 o
  -1   5  15       1272.15       1337.05        50.93 o
   0   5  15          1.86         26.02        11.06 o
   1   5  15         58.84         75.34         9.01 o
   2   5  15        396.78        418.87        15.14 o
   3   5  15       2354.16       2296.18        98.59 o
   4   5  15       2947.99       2958.11       103.01 o
   5   5  15          8.59         18.70         2.69 o
   6   5  15         88.04         66.99         7.26 o
   7   5  15         14.71         28.68        10.00 o
  -3   6  15        158.70        150.33        15.87 o
  -2   6  15        371.52        327.10        28.27 o
  -1   6  15       1571.56       1608.63        63.69 o
   0   6  15        173.05        163.11         9.16 o
   1   6  15        473.67        463.46        26.43 o
   2   6  15        149.72        152.96        12.09 o
   3   6  15        227.83        253.40        17.08 o
   4   6  15       1192.64       1226.86        57.15 o
   5   6  15         74.52         69.57         7.32 o
   6   6  15        227.38        222.85        30.75 o
   7   6  15         88.26         83.59        19.74 o
  -2   7  15          2.37         10.04         6.21 o
  -1   7  15        151.14        155.34        16.27 o
   0   7  15        338.48        308.62        38.97 o
   1   7  15        609.12        622.01        65.61 o
   2   7  15         56.45         75.25         5.99 o
   3   7  15        887.87        909.94        43.28 o
   4   7  15       1570.42       1477.00        85.92 o
   5   7  15         38.96         36.60         6.31 o
   6   7  15         14.70         15.90         4.16 o
   0   8  15        118.68         89.26        16.59 o
   1   8  15        451.31        446.19        49.48 o
   2   8  15         51.73         42.96         7.69 o
   3   8  15         42.60         35.57         9.75 o
   4   8  15         79.16         53.63        12.23 o
   5   8  15        135.40         94.12        11.41 o
  -3  -8  16        516.29        512.51        55.67 o
  -2  -8  16        383.27        398.20        41.40 o
  -5  -7  16        127.30        128.17        10.90 o
  -4  -7  16         65.84         72.27        11.18 o
  -3  -7  16         51.25         57.13        12.54 o
  -2  -7  16         30.83         43.14        12.26 o
  -1  -7  16         34.47         55.25         8.56 o
   0  -7  16        343.34        389.88        45.07 o
   1  -7  16        156.02        128.51        33.30 o
  -6  -6  16        178.41        151.70        18.43 o
  -5  -6  16        692.28        738.56        41.17 o
  -4  -6  16        401.10        463.33        56.00 o
  -3  -6  16        276.57        269.02        39.97 o
  -2  -6  16        953.42        959.47        60.00 o
  -1  -6  16        810.58        806.30        28.51 o
   0  -6  16          0.78          4.45         2.78 o
   1  -6  16        297.76        322.52        31.41 o
   2  -6  16        233.03        185.44        18.28 o
   3  -6  16        325.37        243.99        33.49 o
  -7  -5  16        632.78        511.18        69.11 o
  -6  -5  16          9.61          8.21         3.44 o
  -5  -5  16          6.11          4.01         1.97 o
  -4  -5  16         81.79         80.59         7.57 o
  -3  -5  16        380.87        398.72        44.76 o
  -2  -5  16        742.90        823.13        43.01 o
  -1  -5  16         87.64        121.87        12.88 o
   0  -5  16       1271.06       1435.54        60.14 o
   1  -5  16       1021.63       1118.18        44.80 o
   2  -5  16         27.30         20.58         3.44 o
   3  -5  16          5.41         10.80        11.70 o
   4  -5  16         39.23         25.17        10.52 o
  -7  -4  16        146.77        114.00         9.83 o
  -6  -4  16        550.54        519.36        43.04 o
  -5  -4  16       1975.80       2180.54        62.33 o
  -3  -4  16        963.93       1016.89        55.45 o
  -2  -4  16        102.01        132.71        13.86 o
  -1  -4  16         34.21         28.82         5.52 o
   0  -4  16        281.95        255.28        39.25 o
   1  -4  16        104.97        128.44         9.55 o
   2  -4  16       1417.42       1405.68        98.33 o
   3  -4  16       1633.33       1464.16       135.71 o
   4  -4  16        451.16        391.69        52.99 o
   5  -4  16          1.99          3.95         6.58 o
  -7  -3  16        578.87        488.78        64.79 o
  -6  -3  16          8.27          9.93         3.26 o
  -5  -3  16         17.05         24.55         3.09 o
  -4  -3  16        968.28       1103.65        36.15 o
  -3  -3  16        490.97        459.68        26.13 o
  -2  -3  16       4475.64       4302.02       134.75 o
  -1  -3  16        255.68        247.97        15.59 o
   0  -3  16        644.02        615.77        37.52 o
   1  -3  16        857.88        803.64        85.13 o
   2  -3  16       1537.12       1454.52       191.08 o
   3  -3  16          2.54          1.47         6.81 o
   4  -3  16         34.97         23.75         4.64 o
   5  -3  16        301.25        249.66        50.14 o
  -7  -2  16        800.85        793.08        72.51 o
  -6  -2  16         76.10         72.68         6.05 o
  -5  -2  16       1565.97       1573.32        71.11 o
  -4  -2  16       2193.47       2120.26        55.37 o
  -3  -2  16          4.73         11.80         1.89 o
  -2  -2  16          8.83         16.71         3.38 o
  -1  -2  16       2142.50       1960.04       106.51 o
   0  -2  16        409.25        379.83        16.19 o
   1  -2  16       1920.77       1993.02        57.65 o
   2  -2  16        145.75        157.85        10.01 o
   3  -2  16        689.53        709.92        27.04 o
   4  -2  16        575.24        631.71        36.95 o
   5  -2  16          5.94         11.95         2.93 o
   6  -2  16        345.42        281.61        33.58 o
  -7  -1  16         11.09          7.59         2.06 o
  -6  -1  16        285.46        291.13        29.01 o
  -5  -1  16         20.88         27.20         2.67 o
  -4  -1  16       1111.00       1153.93        48.52 o
  -3  -1  16        333.68        338.37        12.78 o
  -2  -1  16       2722.04       2229.55       149.44 o
  -1  -1  16        872.36        816.39        39.37 o
   0  -1  16         13.77         20.75         2.48 o
   1  -1  16        189.30        190.27        10.96 o
   2  -1  16       1998.53       1919.30       136.93 o
   3  -1  16        662.81        669.39        26.51 o
   4  -1  16        162.56        186.40         9.38 o
   5  -1  16       2264.75       2304.42        85.95 o
   6  -1  16        946.66        838.04       107.62 o
  -7   0  16        627.92        660.24        36.25 o
  -6   0  16        788.98        798.66        54.33 o
  -5   0  16        123.39        117.43         5.87 o
  -4   0  16         48.20         43.05         7.15 o
  -3   0  16        316.19        326.54        12.71 o
  -2   0  16        919.34        934.76        32.61 o
  -1   0  16       3023.14       2884.85        40.10 o
   0   0  16      13700.16      14545.79       200.35 o
   1   0  16       5702.30       5686.47        73.70 o
   2   0  16         19.10         20.57         2.69 o
   3   0  16       2014.62       1993.76        83.63 o
   4   0  16        212.05        200.21         7.77 o
   5   0  16          7.79         10.59         1.75 o
   6   0  16         15.91         11.26         3.29 o
   7   0  16        451.79        434.65        75.73 o
  -7   1  16        199.25        160.07        15.64 o
  -6   1  16        208.23        215.47        17.42 o
  -5   1  16       2016.06       2193.15        80.06 o
  -4   1  16       1243.95       1246.69        39.65 o
  -3   1  16        274.45        323.89        17.88 o
  -2   1  16        581.37        640.87        26.84 o
  -1   1  16        595.34        481.98        28.48 o
   0   1  16         47.37         31.85         2.75 o
   1   1  16        196.28        248.32        10.71 o
   2   1  16       2048.78       1880.72        94.22 o
   3   1  16       5330.27       4770.18       189.61 o
   4   1  16        133.66         99.90        12.17 o
   5   1  16          5.79          9.93         2.12 o
   6   1  16        323.73        252.54        36.84 o
   7   1  16         20.49         18.64         9.89 o
  -6   2  16         38.43         33.65         4.07 o
  -5   2  16        153.60        145.68        10.46 o
  -4   2  16        369.05        354.86        12.45 o
  -3   2  16       2677.34       2766.81        81.36 o
  -2   2  16       2597.59       2475.34        68.30 o
  -1   2  16          4.60          6.63         2.83 o
   0   2  16        418.21        517.72        25.52 o
   1   2  16       1223.59       1103.41        53.42 o
   2   2  16         41.96         32.55         4.01 o
   3   2  16        126.89        113.92         7.05 o
   4   2  16       1053.59        964.34        95.20 o
   5   2  16       2167.32       2083.78        64.58 o
   6   2  16        426.90        441.81        39.45 o
   7   2  16         20.70         30.97        11.32 o
  -6   3  16          0.28         10.55         7.19 o
  -5   3  16       1095.52        993.61        39.22 o
  -4   3  16        542.08        530.19        25.82 o
  -3   3  16         14.86         12.58         3.64 o
  -2   3  16          3.37          4.92         2.77 o
  -1   3  16       1601.14       1603.97        54.74 o
   0   3  16       2488.49       2422.68       109.46 o
   1   3  16        677.21        732.55        30.90 o
   2   3  16        800.16        856.74        37.34 o
   3   3  16       3790.70       3664.18       111.89 o
   4   3  16        561.16        542.91        20.18 o
   5   3  16         22.08         20.74         4.21 o
   6   3  16         32.03         30.97         5.11 o
   7   3  16        123.52        133.42        22.97 o
  -5   4  16        206.77        205.25        18.26 o
  -4   4  16        118.33        119.29         9.22 o
  -3   4  16        799.87        817.00        37.28 o
  -2   4  16       5852.43       5757.66        73.56 o
  -1   4  16        214.80        236.29        20.45 o
   0   4  16        288.88        329.78        13.50 o
   1   4  16          7.00         26.39         4.30 o
   2   4  16        429.01        450.73        32.15 o
   3   4  16       1082.38       1138.02        42.31 o
   4   4  16        842.73        915.62        35.59 o
   5   4  16       3103.33       3283.36        75.20 o
   6   4  16        411.98        386.14       121.86 o
   7   4  16          1.37         19.19         8.62 o
  -4   5  16         18.12         22.18         4.10 o
  -3   5  16        209.98        190.56        15.37 o
  -2   5  16        181.06        186.46        15.18 o
  -1   5  16        298.28        298.85        12.83 o
   0   5  16       3009.88       3166.33       105.82 o
   1   5  16        726.76        839.84        30.80 o
   2   5  16         37.56         51.76         5.64 o
   3   5  16          9.59         24.47        13.65 o
   4   5  16        325.90        280.61        21.07 o
   5   5  16        358.70        368.83        36.03 o
   6   5  16        182.34        163.85        17.21 o
   7   5  16        687.82        749.58        95.75 o
  -3   6  16        218.98        196.86        20.23 o
  -2   6  16        113.30        125.19        14.28 o
  -1   6  16         60.59         89.34        15.57 o
   0   6  16        370.78        338.95        37.04 o
   1   6  16        197.30        198.21        20.27 o
   2   6  16       1918.20       1961.06        91.01 o
   3   6  16       1791.78       1817.40       186.92 o
   4   6  16         64.88         64.60         5.63 o
   5   6  16       1840.62       1752.84       165.80 o
   6   6  16        450.67        392.44        53.03 o
   7   6  16         10.18         13.87        10.86 o
  -2   7  16        885.65        791.27        71.08 o
  -1   7  16         40.03         39.38         5.99 o
   0   7  16        703.17        705.03        42.96 o
   1   7  16        350.30        334.73        37.83 o
   2   7  16          0.03         12.15         7.63 o
   3   7  16          6.62          9.35         7.24 o
   4   7  16        201.82        190.28        22.39 o
   5   7  16        960.21        946.13       104.67 o
   6   7  16        104.04         94.46         9.83 o
   0   8  16         55.92         46.79         5.16 o
   1   8  16          1.58         11.69        11.33 o
   2   8  16        733.99        702.89        39.66 o
   3   8  16        251.02        226.00        23.52 o
   4   8  16        274.35        240.14        27.77 o
   5   8  16        242.46        192.61        27.81 o
  -5  -7  17         43.91         42.62         6.13 o
  -4  -7  17        580.05        600.10        62.32 o
  -3  -7  17        668.08        692.13        67.58 o
  -2  -7  17        149.08        134.54        24.03 o
  -1  -7  17        145.70        147.84        24.66 o
   0  -7  17        174.53        179.61        19.46 o
   1  -7  17         32.23         45.87        11.46 o
  -6  -6  17         72.50         66.39         7.79 o
  -5  -6  17        221.74        236.61        28.93 o
  -4  -6  17         92.60         83.39         8.90 o
  -3  -6  17        105.28        119.41        16.64 o
  -2  -6  17        512.19        542.35        39.54 o
  -1  -6  17       2152.57       2160.93       125.91 o
   0  -6  17        489.73        360.60        84.19 o
   1  -6  17         60.15         44.05         5.16 o
   2  -6  17        573.98        534.50       121.76 o
  -7  -5  17        144.41        132.43        18.17 o
  -6  -5  17        628.20        660.03        69.73 o
  -5  -5  17         44.39         55.75         5.04 o
  -4  -5  17        589.03        598.08        37.24 o
  -3  -5  17       1034.41       1072.36        53.55 o
  -2  -5  17        375.40        393.16        25.03 o
  -1  -5  17         15.26         20.88         9.14 o
   0  -5  17         21.13         15.86         3.45 o
   1  -5  17        561.89        592.73        38.54 o
   2  -5  17        263.90        260.24        31.10 o
   3  -5  17         69.54         60.61         7.78 o
   4  -5  17        227.27        174.85        24.50 o
  -7  -4  17        205.78        176.61        17.76 o
  -6  -4  17         32.05         21.50         2.62 o
  -5  -4  17         74.49         61.71         5.94 o
  -4  -4  17       1518.53       1615.81        60.02 o
  -3  -4  17        621.78        648.10        29.87 o
  -2  -4  17        149.46        140.38         9.29 o
  -1  -4  17       1994.09       2002.27       143.14 o
   0  -4  17       5404.78       5649.39        55.45 o
   1  -4  17        442.28        417.00        33.74 o
   2  -4  17        133.05        118.70        11.37 o
   3  -4  17         36.89         35.04         8.37 o
   4  -4  17        128.86         83.84        11.74 o
  -7  -3  17        252.50        236.68        22.57 o
  -6  -3  17        863.41        943.81        54.07 o
  -5  -3  17       2767.47       3003.95       118.72 o
  -4  -3  17        520.48        511.45        17.25 o
  -3  -3  17       1042.98       1064.49        39.94 o
  -2  -3  17        435.33        505.53        23.50 o
  -1  -3  17          6.30         12.35         4.31 o
   0  -3  17        714.70        759.99        31.83 o
   1  -3  17       2225.04       2346.71       115.61 o
   2  -3  17        652.05        691.88        41.80 o
   3  -3  17          5.17         15.34         6.94 o
   4  -3  17        235.27        208.45        25.31 o
   5  -3  17          5.92         16.65         4.45 o
  -7  -2  17        136.95        121.83        12.61 o
  -6  -2  17          4.64          6.28         2.82 o
  -5  -2  17        220.19        234.31        15.87 o
  -4  -2  17       3870.90       4044.69       146.55 o
  -3  -2  17        655.89        616.07        37.84 o
  -2  -2  17         12.29         19.01         3.01 o
  -1  -2  17       2573.59       2633.59       156.35 o
   0  -2  17         72.15         93.61         5.27 o
   1  -2  17       1476.02       1473.44        55.19 o
   2  -2  17         20.16         24.03         2.89 o
   3  -2  17        182.69        178.91        11.91 o
   4  -2  17        725.90        723.74        42.94 o
   5  -2  17        476.14        485.79        54.45 o
   6  -2  17         68.03         55.86         8.70 o
  -7  -1  17         54.77         32.40         5.36 o
  -6  -1  17        902.42        955.07        30.36 o
  -5  -1  17       1092.65       1322.81        63.27 o
  -4  -1  17         36.22         20.85         3.68 o
  -3  -1  17        360.36        355.00        14.29 o
  -2  -1  17        831.20        789.70        30.95 o
  -1  -1  17       3447.37       3226.49       110.48 o
   0  -1  17        384.66        387.03        28.08 o
   1  -1  17       2429.45       2446.52       101.36 o
   2  -1  17       6578.97       6070.85       126.29 o
   3  -1  17       1725.65       1520.07        68.62 o
   4  -1  17         34.72         30.77         3.74 o
   5  -1  17          5.13          7.24         2.71 o
   6  -1  17        221.77        182.56        32.50 o
  -7   0  17        124.26         95.63        19.76 o
  -6   0  17        989.50       1068.47        85.14 o
  -5   0  17         22.18         26.39         3.02 o
  -4   0  17       2549.51       2504.61        83.62 o
  -3   0  17       3452.11       3449.95        89.15 o
  -2   0  17       1650.68       1621.52        65.12 o
  -1   0  17         87.51        124.08         7.19 o
   0   0  17         49.10         62.60        12.83 o
   1   0  17        266.80        279.67        28.56 o
   2   0  17        754.40        821.78       106.79 o
   3   0  17        304.38        303.59        12.38 o
   4   0  17       4157.07       4235.71       176.02 o
   5   0  17        538.91        599.66        25.16 o
   6   0  17        102.16        102.58         7.46 o
   7   0  17          2.28          7.46         4.24 o
  -7   1  17         49.96         39.89         5.82 o
  -6   1  17         43.45         29.31         3.33 o
  -5   1  17          3.70          0.32         3.49 o
  -4   1  17          9.37         -1.50         3.95 o
  -3   1  17         68.25         84.55         5.95 o
  -2   1  17       1944.79       1946.93        62.83 o
  -1   1  17       4414.33       4062.97       101.71 o
   0   1  17       4885.99       4838.66        91.44 o
   1   1  17        275.38        266.14        10.95 o
   2   1  17        758.14        749.18        31.47 o
   3   1  17         13.78         10.73         3.31 o
   4   1  17        592.17        543.42        25.82 o
   5   1  17        288.53        269.01        15.50 o
   6   1  17       1019.86       1002.30        36.72 o
   7   1  17        553.46        619.14        40.51 o
  -6   2  17        523.82        516.00        49.97 o
  -5   2  17        238.92        257.93        19.44 o
  -4   2  17        183.76        185.34         9.07 o
  -3   2  17       2602.58       2686.25        75.55 o
  -2   2  17         62.31         56.23         3.49 o
  -1   2  17        704.75        752.85        30.38 o
   0   2  17         59.57         79.46         5.83 o
   1   2  17       5054.29       4742.90       141.19 o
   2   2  17       2980.53       2979.35       117.77 o
   3   2  17       1395.81       1428.22        60.86 o
   4   2  17       3250.79       3025.55       195.25 o
   5   2  17         81.10         77.95         7.81 o
   6   2  17         42.07         21.02         3.34 o
   7   2  17          0.40         27.92        10.21 o
  -6   3  17          0.28          3.17         4.31 o
  -5   3  17         17.46         20.79         4.89 o
  -4   3  17       1152.43       1085.97        35.82 o
  -3   3  17       1034.29       1067.74        35.47 o
  -2   3  17        459.52        436.98        16.75 o
  -1   3  17       4023.47       4021.13       168.47 o
   0   3  17       2599.35       2713.13        86.85 o
   1   3  17         84.64         88.90         6.33 o
   2   3  17          4.99         10.07         2.12 o
   3   3  17        181.43        174.82         8.39 o
   4   3  17       2067.66       2105.55        72.99 o
   5   3  17        108.82         96.69        14.61 o
   6   3  17        696.05        660.03        67.89 o
   7   3  17        246.97        290.71        88.35 o
  -5   4  17        521.96        470.38        36.73 o
  -4   4  17         18.18         23.23         3.78 o
  -3   4  17        233.47        207.43        16.56 o
  -2   4  17          9.18         24.74         8.88 o
  -1   4  17       1818.05       1806.69        94.55 o
   0   4  17        771.81        782.70        40.27 o
   1   4  17       3342.50       3261.56       130.68 o
   2   4  17       2198.93       2207.48        83.74 o
   3   4  17         79.71        108.78         9.44 o
   4   4  17        491.30        504.26        16.06 o
   5   4  17         36.28         33.15         3.21 o
   6   4  17         44.99         47.90         7.89 o
   7   4  17         31.56         18.47         6.60 o
  -4   5  17       1008.13        917.02        46.93 o
  -3   5  17         96.15        100.13         7.58 o
  -2   5  17        358.46        407.04        20.72 o
  -1   5  17         49.65         46.48         4.38 o
   0   5  17         22.48         50.38        18.82 o
   1   5  17          5.49         21.26         7.58 o
   2   5  17        830.48        909.43        30.49 o
   3   5  17        359.92        346.71        12.85 o
   4   5  17       2011.37       2109.24        86.81 o
   5   5  17        539.94        589.66        51.28 o
   6   5  17        149.89        140.96        22.03 o
   7   5  17        160.54        138.02        22.13 o
  -3   6  17         29.53         30.06         5.13 o
  -2   6  17        453.85        481.59        30.48 o
  -1   6  17       1391.90       1390.73        53.38 o
   0   6  17        642.88        668.92        40.51 o
   1   6  17        608.93        587.26        30.68 o
   2   6  17       1132.80       1121.11        50.96 o
   3   6  17        254.62        219.43        23.60 o
   4   6  17        194.07        191.94        18.95 o
   5   6  17          1.89         11.08         3.06 o
   6   6  17        706.25        711.23        96.93 o
   7   6  17        456.21        467.29        51.05 o
  -2   7  17          2.67         11.74        11.16 o
  -1   7  17          0.93         11.99         6.14 o
   0   7  17         49.19         45.14         6.81 o
   1   7  17        559.01        559.05        37.04 o
   2   7  17        430.07        424.53        36.81 o
   3   7  17         42.64         41.56         4.39 o
   4   7  17        109.32         80.11        10.43 o
   5   7  17        116.65         93.40         9.97 o
   6   7  17         35.78         35.32         7.17 o
   0   8  17        956.79        860.88        96.67 o
   1   8  17         57.33         38.03         6.88 o
   2   8  17          9.01         23.95         6.82 o
   3   8  17        136.63        126.60        20.45 o
   4   8  17        227.64        199.67        25.24 o
   5   8  17         44.70         43.79         6.71 o
  -5  -7  18          0.64         14.08         4.81 o
  -4  -7  18          8.45         23.89        12.31 o
  -3  -7  18          7.36         18.60         8.91 o
  -2  -7  18         12.28         39.63        12.40 o
  -1  -7  18         55.24         51.56        12.06 o
   0  -7  18        472.43        476.85        64.60 o
  -6  -6  18         73.87         66.92         8.61 o
  -5  -6  18        570.34        627.48        57.43 o
  -4  -6  18        706.31        844.10        71.43 o
  -3  -6  18         12.15         19.37         4.58 o
  -2  -6  18        465.28        511.05        79.00 o
  -1  -6  18        213.77        246.93        35.87 o
   0  -6  18          4.06          6.49         4.49 o
   1  -6  18          1.34          6.12         5.40 o
   2  -6  18        150.20        146.66        46.32 o
  -7  -5  18        514.24        448.23        46.06 o
  -6  -5  18        331.64        307.09        35.15 o
  -5  -5  18          0.45          7.52         3.38 o
  -4  -5  18         93.83         91.04        28.17 o
  -3  -5  18        315.26        322.41        33.49 o
  -2  -5  18        851.20        916.99        63.86 o
  -1  -5  18        403.48        429.01        30.67 o
   0  -5  18        137.57        151.55        32.74 o
   1  -5  18        739.49        754.25        56.11 o
   2  -5  18        235.86        219.90        26.48 o
   3  -5  18        161.57        121.31        12.78 o
  -7  -4  18        256.98        208.80        24.55 o
  -6  -4  18        230.82        200.53        29.99 o
  -5  -4  18        845.76        924.20        27.12 o
  -4  -4  18       1440.37       1476.93        49.45 o
  -3  -4  18        275.41        284.15        14.19 o
  -2  -4  18        124.09        168.38        11.48 o
  -1  -4  18        411.87        374.73        44.49 o
   0  -4  18         86.38         87.90        31.03 o
   1  -4  18        884.17        882.39        54.02 o
   2  -4  18        239.33        226.33        27.32 o
   3  -4  18       1809.31       1656.67       130.00 o
   4  -4  18        689.56        700.00        92.93 o
  -7  -3  18         15.80         14.87         3.48 o
  -6  -3  18         29.24         33.44         3.85 o
  -5  -3  18          2.85          6.95         3.48 o
  -4  -3  18          9.17         11.78         3.36 o
  -3  -3  18        755.94        685.60        27.03 o
  -2  -3  18       4275.34       4485.76       213.02 o
  -1  -3  18       2448.29       2488.01       132.57 o
   0  -3  18          0.41          6.47         3.43 o
   1  -3  18         69.69         63.20         7.54 o
   2  -3  18         42.15         48.46         5.39 o
   3  -3  18         77.46         95.67        10.11 o
   4  -3  18        323.07        330.72        32.02 o
   5  -3  18       1055.36        992.23       113.89 o
  -7  -2  18        635.11        420.36        54.72 o
  -6  -2  18        289.18        301.30        23.90 o
  -5  -2  18        101.33         92.99         9.38 o
  -4  -2  18         78.55         64.52         4.34 o
  -3  -2  18       2027.63       1804.34        65.52 o
  -2  -2  18        127.63        154.73         6.79 o
  -1  -2  18        739.04        655.34        30.46 o
   0  -2  18       3024.16       3018.24        77.47 o
   1  -2  18       6910.38       6763.37       183.20 o
   2  -2  18         80.76         74.49         5.55 o
   3  -2  18       3897.67       3849.88       144.40 o
   4  -2  18        265.65        278.45        26.57 o
   5  -2  18        191.54        183.92        23.07 o
   6  -2  18         24.17         12.60         4.05 o
  -7  -1  18         45.55         24.60         4.27 o
  -6  -1  18         62.45         74.22         5.61 o
  -5  -1  18       1492.18       1736.08        62.28 o
  -4  -1  18       3280.98       3377.25        50.89 o
  -3  -1  18         66.88         74.07         4.58 o
  -2  -1  18       2123.82       2049.32        70.59 o
  -1  -1  18       1515.70       1719.95        65.78 o
   0  -1  18         73.67         88.35         5.07 o
   1  -1  18        111.93        129.92         5.78 o
   2  -1  18       3593.29       3484.38        80.06 o
   3  -1  18       4610.19       4231.92        70.84 o
   4  -1  18         46.64         49.71         4.12 o
   5  -1  18        223.51        225.65        16.32 o
   6  -1  18        347.28        311.71        41.10 o
  -7   0  18        356.94        371.65        33.75 o
  -6   0  18        206.36        202.85        16.65 o
  -5   0  18          2.38         13.95         2.75 o
  -4   0  18        175.97        160.24        11.57 o
  -3   0  18        884.87        874.24        29.51 o
  -2   0  18       1776.33       1615.06        59.44 o
  -1   0  18        303.01        376.39        13.73 o
   0   0  18       3091.70       3178.38        95.67 o
   1   0  18       4714.79       4296.84       130.02 o
   2   0  18        422.44        430.86        48.67 o
   3   0  18         10.21         23.08         2.54 o
   4   0  18          7.51         10.85         1.76 o
   5   0  18         75.62         77.71         5.33 o
   6   0  18         21.60         20.33         4.66 o
   7   0  18         31.36         21.57         8.48 o
  -6   1  18         27.11         19.29         2.93 o
  -5   1  18       1941.49       1867.06        66.48 o
  -4   1  18       2625.82       2787.95        94.89 o
  -3   1  18        609.29        585.47        21.47 o
  -2   1  18         59.17         65.88         4.53 o
  -1   1  18        106.44        112.76        10.26 o
   0   1  18        923.51       1093.10        58.19 o
   1   1  18         49.96         51.74         3.56 o
   2   1  18        745.79        817.54        38.27 o
   3   1  18       5505.12       5089.83       168.94 o
   4   1  18       1413.51       1300.55        62.12 o
   5   1  18          3.68         18.81         4.63 o
   6   1  18         77.01         64.08         8.57 o
   7   1  18         20.15         18.65         9.57 o
  -6   2  18        390.14        314.31        26.33 o
  -5   2  18         12.98         19.99         3.80 o
  -4   2  18          0.02          3.00         4.77 o
  -3   2  18        291.58        281.80        12.29 o
  -2   2  18       7786.90       7532.98       140.02 o
  -1   2  18         54.90         49.41         4.61 o
   0   2  18       1859.14       2058.84       132.46 o
   1   2  18        534.59        555.83        25.71 o
   2   2  18        176.78        137.14        11.92 o
   3   2  18       1310.11       1380.42        45.80 o
   4   2  18        847.53        890.78        70.20 o
   5   2  18        741.82        793.81        53.14 o
   6   2  18       1013.35       1011.40        45.61 o
   7   2  18          0.01          2.43         8.12 o
  -5   3  18        278.09        256.42        23.30 o
  -4   3  18        168.22        157.50        11.93 o
  -3   3  18         64.94         54.50         4.85 o
  -2   3  18       1556.09       1627.45        51.35 o
  -1   3  18         53.19         62.63         8.73 o
   0   3  18       3190.37       3246.00       132.26 o
   1   3  18       1550.44       1721.14        61.86 o
   2   3  18        196.54        195.99        12.44 o
   3   3  18       2006.19       1964.16        61.62 o
   4   3  18        688.04        683.93        32.76 o
   5   3  18          3.01         17.18         3.76 o
   6   3  18         25.26         23.96         4.87 o
   7   3  18        491.43        541.00        80.77 o
  -5   4  18        206.51        219.65        17.33 o
  -4   4  18        240.86        213.55        15.50 o
  -3   4  18        344.61        337.04        27.54 o
  -2   4  18       1630.10       1711.73        54.63 o
  -1   4  18       1229.20       1371.22        47.78 o
   0   4  18        221.08        216.46        31.72 o
   1   4  18         81.75        101.67        10.74 o
   2   4  18       1706.25       1934.05        75.39 o
   3   4  18       2510.31       2646.13       105.07 o
   4   4  18        292.51        299.63        12.36 o
   5   4  18       2068.91       2376.43        78.62 o
   6   4  18       1655.70       1719.75       132.21 o
   7   4  18        141.46        158.22        14.95 o
  -4   5  18        139.35        100.83        16.39 o
  -3   5  18         37.83         54.51         5.41 o
  -2   5  18        728.37        700.27        29.35 o
  -1   5  18        256.20        276.74        12.25 o
   0   5  18       3138.18       3240.91       121.20 o
   1   5  18       3796.41       4042.73       135.44 o
   2   5  18          5.62         12.94         4.06 o
   3   5  18        256.50        264.25        13.66 o
   4   5  18        563.96        533.96        28.46 o
   5   5  18        153.90        140.77        14.58 o
   6   5  18         84.83         81.01        14.33 o
   7   5  18        377.20        394.08        65.58 o
  -3   6  18          8.26         15.05         5.82 o
  -2   6  18        131.61        128.90        11.83 o
  -1   6  18        234.15        238.13        19.41 o
   0   6  18         69.38         70.15         9.13 o
   1   6  18          0.90         15.07         4.61 o
   2   6  18       1467.59       1510.76        61.71 o
   3   6  18        823.90        845.02        47.74 o
   4   6  18        191.89        174.60        19.01 o
   5   6  18        146.98        154.90        20.81 o
   6   6  18          6.73          9.28         3.37 o
   7   6  18         12.99         26.28        10.43 o
  -2   7  18        906.12        836.59        44.97 o
  -1   7  18        131.53        109.40         8.80 o
   0   7  18         19.32         19.48         6.66 o
   1   7  18        554.93        515.97        40.31 o
   2   7  18         10.39         13.20         6.52 o
   3   7  18        156.03        139.50        14.35 o
   4   7  18         39.76         34.94         6.32 o
   5   7  18        286.17        237.07        25.72 o
   6   7  18        295.04        271.26        36.72 o
   0   8  18        210.74        182.83        18.50 o
   1   8  18        277.17        290.54        21.35 o
   2   8  18        231.70        208.88        24.11 o
   3   8  18        753.69        722.52        74.19 o
   4   8  18         59.47         52.23        11.98 o
   5   8  18          4.73         10.03         5.01 o
  -4  -7  19        183.47        165.18        26.39 o
  -3  -7  19        618.08        644.85        69.71 o
  -2  -7  19        514.90        504.43        55.62 o
  -1  -7  19          2.99          7.55         9.07 o
   0  -7  19        145.91        105.31        21.95 o
  -6  -6  19         67.55         46.46         6.79 o
  -5  -6  19        306.60        277.67        30.28 o
  -4  -6  19          0.67         11.25         5.14 o
  -3  -6  19         10.84         14.29         4.48 o
  -2  -6  19        176.27        187.68        28.16 o
  -1  -6  19        375.66        439.52        43.21 o
   0  -6  19       1665.06       1755.76       118.71 o
   1  -6  19         12.25         12.72        11.13 o
   2  -6  19        357.64        298.80        77.26 o
  -6  -5  19         76.90         83.92         6.39 o
  -5  -5  19        765.22        837.39        32.93 o
  -4  -5  19         55.30         50.43        12.10 o
  -3  -5  19        576.86        608.68        38.72 o
  -2  -5  19       1809.22       1831.69        73.66 o
  -1  -5  19          7.12          9.79         6.38 o
   0  -5  19          1.79          0.73         4.91 o
   1  -5  19         99.58        126.86        13.26 o
   2  -5  19        535.03        527.20        68.80 o
   3  -5  19          1.90         13.95         5.20 o
  -7  -4  19        550.48        425.73        54.10 o
  -6  -4  19         18.68         30.10         5.42 o
  -5  -4  19          3.63          6.18         4.34 o
  -4  -4  19        231.66        232.61        19.66 o
  -3  -4  19        521.32        547.23        23.25 o
  -2  -4  19        132.31        136.62         9.28 o
  -1  -4  19       3100.70       3222.87       145.06 o
   0  -4  19        794.54        866.22        20.41 o
   1  -4  19        528.79        534.25        75.85 o
   2  -4  19          1.35         13.99         6.91 o
   3  -4  19        226.96        192.39        24.71 o
   4  -4  19         21.11         17.41         5.94 o
  -7  -3  19         50.44         45.11         5.76 o
  -6  -3  19        871.48        835.98        45.42 o
  -5  -3  19        830.69        847.96        45.34 o
  -4  -3  19        109.24        105.15        12.79 o
  -3  -3  19          4.19         10.54         2.72 o
  -2  -3  19         13.47          6.74         8.30 o
  -1  -3  19        445.61        380.77        41.74 o
   0  -3  19        182.36        162.97        12.00 o
   1  -3  19        660.65        726.63        46.56 o
   2  -3  19       1279.81       1376.43        59.31 o
   3  -3  19       1092.22       1141.38        44.29 o
   4  -3  19         57.58         37.57         6.59 o
   5  -3  19         48.42         38.82         4.82 o
  -7  -2  19         57.19         49.14         7.32 o
  -6  -2  19          3.00         15.00         3.56 o
  -5  -2  19         40.53         39.32         3.66 o
  -4  -2  19       1381.69       1512.25        31.69 o
  -3  -2  19       6910.33       6536.59       221.76 o
  -2  -2  19       1589.90       1575.58        65.90 o
  -1  -2  19        154.40        192.87        10.36 o
   0  -2  19       2304.38       2561.11       107.38 o
   1  -2  19        170.72        140.73        16.65 o
   2  -2  19        329.36        360.59        15.17 o
   3  -2  19         92.91         77.80         5.26 o
   4  -2  19       2193.91       2240.72       154.83 o
   5  -2  19        557.52        597.06        65.95 o
   6  -2  19         16.55         15.01         4.57 o
  -7  -1  19         56.82         44.56         5.71 o
  -6  -1  19        398.75        401.13        44.12 o
  -5  -1  19        835.96        954.82       109.10 o
  -4  -1  19        130.99        180.82        10.24 o
  -3  -1  19       1176.91       1255.64        37.47 o
  -2  -1  19        119.47         93.53         7.62 o
  -1  -1  19       2640.91       2415.50       144.91 o
   0  -1  19       1820.95       1681.59        61.42 o
   1  -1  19        104.94        117.28         5.27 o
   2  -1  19         61.12         46.15         3.98 o
   3  -1  19        587.35        552.77        20.66 o
   4  -1  19        329.57        329.85        12.09 o
   5  -1  19        115.25         94.92         8.24 o
   6  -1  19        127.36         96.37        15.31 o
  -7   0  19         79.73         74.47        11.34 o
  -6   0  19        310.66        320.04        23.25 o
  -5   0  19        348.37        428.97        24.69 o
  -4   0  19        256.00        260.75        20.21 o
  -3   0  19       6060.12       6046.67       139.36 o
  -2   0  19        653.95        630.03        23.32 o
  -1   0  19         29.40         25.05         2.04 o
   0   0  19         23.91         34.17         3.53 o
   1   0  19       1152.40       1281.24        58.52 o
   2   0  19        504.75        569.28        52.38 o
   3   0  19       1145.67       1198.76        46.40 o
   4   0  19       3543.69       3645.44       132.64 o
   5   0  19       2008.49       2071.69        85.99 o
   6   0  19        160.70        165.04        15.55 o
  -6   1  19         69.30         50.70         4.66 o
  -5   1  19        479.37        422.25        31.88 o
  -4   1  19        434.91        425.54        15.33 o
  -3   1  19        824.22        897.41        27.00 o
  -2   1  19       1152.46       1182.24        39.40 o
  -1   1  19       5300.12       5015.03        99.45 o
   0   1  19       4478.30       4546.51       123.90 o
   1   1  19        610.19        640.61        43.95 o
   2   1  19         67.16         64.92         9.38 o
   3   1  19        259.44        239.20        25.21 o
   4   1  19        792.12        727.69        35.61 o
   5   1  19         56.48         58.16         4.79 o
   6   1  19        848.39        811.70       128.84 o
   7   1  19        334.45        336.10        44.86 o
  -6   2  19        964.07        929.24        79.78 o
  -5   2  19        999.18        927.99        37.50 o
  -4   2  19        157.93        162.34        10.53 o
  -3   2  19         96.78        103.59         6.27 o
  -2   2  19        815.63        826.46        40.32 o
  -1   2  19         11.88          6.97         3.87 o
   0   2  19       1466.60       1608.31        95.39 o
   1   2  19       4303.83       4067.89       189.49 o
   2   2  19       4149.76       3832.54       133.46 o
   3   2  19        728.77        877.02        42.08 o
   4   2  19         54.30         45.97         4.97 o
   5   2  19        990.07        898.54        56.60 o
   6   2  19          6.03          5.02         2.29 o
   7   2  19          0.28         11.04        11.85 o
  -5   3  19         62.44         74.59         6.07 o
  -4   3  19       1372.48       1395.63        53.49 o
  -3   3  19       1313.97       1368.58        43.09 o
  -2   3  19        422.34        468.64        18.92 o
  -1   3  19         82.39         71.92         5.22 o
   0   3  19       1371.43       1576.00        67.57 o
   1   3  19         62.81         68.76         4.97 o
   2   3  19        365.95        429.57        15.50 o
   3   3  19        319.84        315.70        19.16 o
   4   3  19       3526.39       3645.55       114.02 o
   5   3  19       1673.90       1770.61       109.74 o
   6   3  19        192.38        177.11        18.48 o
   7   3  19        214.21        235.08        32.24 o
  -5   4  19        218.46        213.43        17.12 o
  -4   4  19         15.65         12.28         3.55 o
  -3   4  19         36.73         45.98         4.70 o
  -2   4  19        370.16        343.35        15.52 o
  -1   4  19       1114.04       1107.98        50.20 o
   0   4  19       1929.83       2047.49        68.84 o
   1   4  19        484.79        509.95        18.20 o
   2   4  19       2512.24       2600.60        82.59 o
   3   4  19       2562.72       2569.63       122.91 o
   4   4  19          4.74         15.01         4.26 o
   5   4  19         56.50         67.62         5.90 o
   6   4  19        185.81        167.71        21.69 o
   7   4  19        529.11        591.14        37.99 o
  -4   5  19        239.63        231.46        21.35 o
  -3   5  19       1596.34       1566.50        72.96 o
  -2   5  19        420.65        423.78        40.05 o
  -1   5  19        247.20        240.26        18.37 o
   0   5  19        463.97        503.83        22.92 o
   1   5  19        388.76        407.80        24.79 o
   2   5  19        176.58        195.83        10.54 o
   3   5  19          6.19          8.84         4.27 o
   4   5  19        862.99        906.94        34.50 o
   5   5  19       1028.23       1086.73       107.49 o
   6   5  19        110.82        111.54        14.86 o
   7   5  19         84.60         75.04        16.85 o
  -3   6  19         20.84         20.28         8.04 o
  -2   6  19        234.66        225.36        21.64 o
  -1   6  19        827.89        833.92        31.15 o
   0   6  19        782.45        796.58        36.41 o
   1   6  19          0.48         10.45         3.54 o
   2   6  19        124.10        129.16         9.79 o
   3   6  19         30.36         34.70         4.46 o
   4   6  19         53.27         49.83         5.65 o
   5   6  19          9.90         17.07         3.55 o
   6   6  19        161.17        150.33        14.35 o
  -1   7  19        108.71         97.95         7.70 o
   0   7  19          7.88          9.88         3.65 o
   1   7  19        697.08        693.92        64.83 o
   2   7  19       1397.01       1456.23        77.43 o
   3   7  19        240.93        225.76        24.43 o
   4   7  19        122.48        103.06        11.29 o
   5   7  19        324.63        286.77        29.17 o
   6   7  19          2.64          1.30         2.70 o
   1   8  19         61.35         58.22         6.73 o
   2   8  19        193.73        149.52        16.62 o
   3   8  19        241.71        207.12        30.66 o
   4   8  19        433.09        411.40        42.24 o
  -4  -7  20         28.05         30.00         7.42 o
  -3  -7  20          7.23          6.97         5.88 o
  -2  -7  20         57.62         55.15        17.94 o
  -1  -7  20          8.79         25.47        11.90 o
   0  -7  20        125.34        159.70        15.70 o
  -5  -6  20        550.07        622.16        72.15 o
  -4  -6  20       1063.23       1107.67       102.29 o
  -3  -6  20        434.88        479.10        31.59 o
  -2  -6  20         37.79         32.53        10.46 o
  -1  -6  20         96.83        105.44        14.57 o
   0  -6  20        568.86        500.31        95.22 o
   1  -6  20          0.07         17.39        10.79 o
   2  -6  20        104.86         71.90         9.64 o
  -6  -5  20        215.39        227.04        22.00 o
  -5  -5  20        504.72        540.36        29.17 o
  -4  -5  20          3.01         14.65         9.15 o
  -3  -5  20         68.45         61.12        10.18 o
  -2  -5  20       1766.93       1816.39        76.84 o
  -1  -5  20        396.60        433.20        32.92 o
   0  -5  20        360.49        273.13       114.75 o
   1  -5  20        848.44        747.23       112.08 o
   2  -5  20        352.56        309.86        49.49 o
   3  -5  20          0.96         11.12         4.75 o
  -7  -4  20        483.54        397.47        68.38 o
  -6  -4  20        308.55        337.41        38.42 o
  -5  -4  20        105.31        107.02        10.17 o
  -4  -4  20       1138.95       1170.01        51.80 o
  -3  -4  20       1043.23       1083.29        44.90 o
  -2  -4  20          8.09          9.84         4.21 o
  -1  -4  20        194.40        154.58        11.26 o
   0  -4  20        919.43       1005.75        25.14 o
   1  -4  20       1484.34       1615.25        39.61 o
   2  -4  20          0.16          4.80         3.01 o
   3  -4  20        934.83        905.87       162.22 o
   4  -4  20        568.62        558.35        62.50 o
  -7  -3  20          0.75          8.87         6.25 o
  -6  -3  20         99.66         84.15        10.08 o
  -5  -3  20        106.94        123.20        19.17 o
  -4  -3  20        579.04        343.72        86.74 o
  -3  -3  20         89.48         91.76         6.77 o
  -2  -3  20       2476.18       2219.03        84.49 o
  -1  -3  20       2978.81       2976.90       141.35 o
   0  -3  20        328.47        304.95        11.45 o
   1  -3  20         81.98         71.46         6.23 o
   2  -3  20        553.05        514.27        25.30 o
   3  -3  20        471.85        449.28        26.26 o
   4  -3  20         52.04         47.68         6.31 o
   5  -3  20        223.36        202.05        18.62 o
  -7  -2  20        556.70        425.79        45.17 o
  -6  -2  20       1329.22       1556.70       120.05 o
  -5  -2  20        150.31        161.98        13.33 o
  -4  -2  20         29.58         26.50         3.70 o
  -3  -2  20        232.47        189.68        14.28 o
  -2  -2  20        217.98        212.46        10.63 o
  -1  -2  20        127.76        148.59         6.90 o
   0  -2  20       4337.69       4806.11       234.68 o
   1  -2  20       4597.34       4540.89        72.05 o
   2  -2  20        963.19       1008.41        41.63 o
   3  -2  20        134.13        131.65         7.78 o
   4  -2  20        194.85        215.24        15.79 o
   5  -2  20          2.73         -0.19         3.32 o
  -7  -1  20         33.51         26.87         3.97 o
  -6  -1  20         14.89         11.89         4.21 o
  -5  -1  20       3006.15       2804.21       146.84 o
  -4  -1  20        236.79        261.28        12.74 o
  -3  -1  20         10.01         29.69         5.72 o
  -2  -1  20       2089.91       2018.40        76.98 o
  -1  -1  20       2747.77       2746.15       113.80 o
   0  -1  20        738.06        798.06        40.25 o
   1  -1  20          1.32          4.93         1.36 o
   2  -1  20       1014.45        992.14        35.77 o
   3  -1  20       1834.61       1808.44        53.39 o
   4  -1  20        156.66        159.46         9.42 o
   5  -1  20         14.88         17.79         2.84 o
   6  -1  20        372.15        386.30        44.60 o
  -6   0  20       1021.04        958.60        69.36 o
  -5   0  20        366.93        426.33        27.00 o
  -4   0  20        100.15         78.99         5.78 o
  -3   0  20        121.76        115.34        11.04 o
  -2   0  20       3154.93       3027.35        76.61 o
  -1   0  20        733.38        744.36        24.60 o
   0   0  20        597.93        726.07        40.58 o
   1   0  20       3602.44       3560.19       169.22 o
   2   0  20       1222.97       1317.94        49.73 o
   3   0  20       1437.03       1401.03        51.35 o
   4   0  20        635.41        656.26        21.95 o
   5   0  20        316.65        294.92        24.91 o
   6   0  20        691.93        669.39       111.41 o
  -6   1  20          8.77         12.71         3.08 o
  -5   1  20       1508.74       1503.19        58.83 o
  -4   1  20        665.13        686.62        25.83 o
  -3   1  20        365.52        342.14        11.61 o
  -2   1  20       1522.24       1388.04        42.37 o
  -1   1  20        987.00       1186.39        44.89 o
   0   1  20        221.80        175.87        10.49 o
   1   1  20        438.51        465.40        21.85 o
   2   1  20        746.19        793.77        29.79 o
   3   1  20       4193.81       4099.37       188.39 o
   4   1  20       1526.15       1466.73        73.94 o
   5   1  20         19.98         25.81         3.33 o
   6   1  20         42.93         37.31         5.43 o
   7   1  20          0.96         -9.46        14.69 o
  -6   2  20         14.24         16.61         3.41 o
  -5   2  20         10.92          0.60         4.07 o
  -4   2  20         66.84         65.27         5.34 o
  -3   2  20       1391.22       1395.18        49.94 o
  -2   2  20       2421.24       2258.33        72.99 o
  -1   2  20       5853.84       6014.55       147.88 o
   0   2  20        113.35        111.97         6.63 o
   1   2  20        818.24        847.61        42.44 o
   2   2  20         26.00         14.56         2.42 o
   3   2  20        917.37       1018.82        43.53 o
   4   2  20        164.12        175.06        13.37 o
   5   2  20       1481.39       1466.82        41.06 o
   6   2  20       1516.29       1700.50        82.82 o
   7   2  20        193.70        224.68        29.86 o
  -5   3  20         51.86         51.13         5.68 o
  -4   3  20       1362.70       1317.29        57.63 o
  -3   3  20        202.74        187.91        14.94 o
  -2   3  20        782.14        774.98        39.13 o
  -1   3  20        112.08        115.37         5.54 o
   0   3  20       4043.46       4009.44       207.99 o
   1   3  20       3547.81       3712.51        97.27 o
   2   3  20        189.26        226.45         9.31 o
   3   3  20        462.44        469.28        16.73 o
   4   3  20       1692.06       1799.34        65.04 o
   5   3  20         28.67         21.46         5.73 o
   6   3  20         33.26         28.15         3.79 o
   7   3  20         44.56         42.09        11.96 o
  -4   4  20        865.77        839.80        41.92 o
  -3   4  20         11.03          8.46         6.20 o
  -2   4  20        544.54        587.88        21.44 o
  -1   4  20       1852.59       1964.57        69.26 o
   0   4  20          2.43         19.40         4.39 o
   1   4  20         22.61         35.39         4.13 o
   2   4  20        285.16        277.10        14.44 o
   3   4  20       1084.93       1142.94        38.00 o
   4   4  20        178.13        177.85         8.78 o
   5   4  20        102.79        122.68        12.11 o
   6   4  20        267.76        274.75        56.30 o
   7   4  20         44.14         45.62         9.15 o
  -4   5  20          1.29         -2.62         6.64 o
  -3   5  20         33.45         43.89         5.69 o
  -2   5  20       1219.54       1145.57        41.19 o
  -1   5  20         37.36         48.41         4.78 o
   0   5  20        686.27        733.23        24.29 o
   1   5  20       1796.04       2046.61        71.62 o
   2   5  20        169.11        157.72        10.50 o
   3   5  20         17.78         31.52         6.10 o
   4   5  20          6.94          7.95         2.98 o
   5   5  20        108.56        126.87         9.03 o
   6   5  20         86.33         82.19        12.06 o
   7   5  20         23.00         52.73        14.77 o
  -3   6  20        251.28        241.87        19.47 o
  -2   6  20         26.27         35.48         6.61 o
  -1   6  20         22.69         34.18        10.03 o
   0   6  20         66.47         67.29         8.52 o
   1   6  20        275.89        295.35        23.31 o
   2   6  20        342.92        313.92        24.31 o
   3   6  20       2241.89       2362.38       128.02 o
   4   6  20        220.82        212.73        20.31 o
   5   6  20         16.92         22.40         3.92 o
   6   6  20        331.56        263.88        42.03 o
  -1   7  20         45.01         53.91         5.62 o
   0   7  20          6.32         14.73         4.59 o
   1   7  20        424.24        420.21        40.91 o
   2   7  20         66.68         48.53        10.42 o
   3   7  20        391.38        376.89        44.72 o
   4   7  20        102.82         89.69         8.19 o
   5   7  20        408.21        377.37        36.66 o
   1   8  20        104.72        125.43        11.51 o
   2   8  20          4.24         10.77         4.79 o
   3   8  20       1005.74        825.98       128.43 o
   4   8  20         35.27         22.22         5.50 o
  -3  -7  21        351.51        435.28        29.98 o
  -2  -7  21        778.61        736.09       118.18 o
  -1  -7  21         35.58         38.83        13.33 o
  -5  -6  21         12.18          9.30         3.17 o
  -4  -6  21         25.66         18.97         9.31 o
  -3  -6  21         86.33         92.32        12.35 o
  -2  -6  21          1.75         15.24         5.72 o
  -1  -6  21        747.81        865.86        70.47 o
   0  -6  21        460.12        516.09        80.02 o
   1  -6  21        227.85        219.81        33.38 o
  -6  -5  21        728.67        815.69        78.02 o
  -5  -5  21        689.39        770.77        49.34 o
  -4  -5  21        187.37        210.47        18.20 o
  -3  -5  21        163.38        147.78        13.86 o
  -2  -5  21        591.09        596.68        35.67 o
  -1  -5  21        244.59        218.26        25.52 o
   0  -5  21          1.39         -1.67        13.19 o
   1  -5  21        311.96        296.46        91.92 o
   2  -5  21        603.98        496.26        79.93 o
   3  -5  21        244.39        195.28        36.18 o
  -6  -4  21          6.41          4.36         4.40 o
  -5  -4  21          3.52          7.74         5.57 o
  -4  -4  21        289.73        305.06        27.01 o
  -3  -4  21        518.92        507.94        27.45 o
  -2  -4  21        504.27        523.55        23.94 o
  -1  -4  21          5.64         17.64         6.45 o
   0  -4  21       1197.97        864.26        23.37 o
   1  -4  21        561.09        575.68        37.88 o
   2  -4  21        294.01        277.93        29.04 o
   3  -4  21        286.20        260.43        27.71 o
   4  -4  21        537.20        477.36        63.20 o
  -7  -3  21         77.26         50.50         6.57 o
  -6  -3  21        621.39        601.19        64.02 o
  -5  -3  21       1040.20       1140.79        44.73 o
  -4  -3  21        611.45        650.89        82.96 o
  -3  -3  21         28.43         30.39         4.52 o
  -2  -3  21         75.47         86.94         6.89 o
  -1  -3  21        490.70        486.50        22.94 o
   0  -3  21        598.35        531.09        11.69 o
   1  -3  21         47.07         52.32         9.55 o
   2  -3  21       1888.83       1927.39        51.62 o
   3  -3  21       1967.41       2084.13        84.62 o
   4  -3  21          3.13          5.57         5.62 o
   5  -3  21         10.42         12.54         4.51 o
  -7  -2  21          7.92          6.92         2.92 o
  -6  -2  21        165.40        158.01        15.73 o
  -5  -2  21        461.40        469.69        47.76 o
  -4  -2  21          5.38         14.50         3.13 o
  -3  -2  21       3387.15       3261.53        58.44 o
  -2  -2  21       1715.79       1718.35        66.79 o
  -1  -2  21         34.17         21.87         3.31 o
   0  -2  21        247.32        250.92        11.95 o
   1  -2  21        128.85        131.02         9.84 o
   2  -2  21          8.43         13.75         2.75 o
   3  -2  21        103.21        107.50         8.98 o
   4  -2  21       1454.56       1430.65        99.44 o
   5  -2  21        980.05        948.95        91.44 o
  -6  -1  21         20.16         17.86         3.62 o
  -5  -1  21        399.59        371.88        53.94 o
  -4  -1  21       1463.11       1585.81        89.54 o
  -3  -1  21        184.39        172.86        18.38 o
  -2  -1  21        116.12        108.83         8.08 o
  -1  -1  21       3754.67       3648.00        96.65 o
   0  -1  21       5009.66       5359.36       162.33 o
   1  -1  21        601.75        586.44        25.90 o
   2  -1  21       1251.85       1227.26        43.61 o
   3  -1  21       1573.81       1558.70        53.46 o
   4  -1  21        218.03        226.27        18.13 o
   5  -1  21         34.32         30.60         5.60 o
   6  -1  21        414.36        362.40        36.39 o
  -6   0  21        177.39        197.04        15.45 o
  -5   0  21       1487.54       1595.71       113.85 o
  -4   0  21        488.19        538.35        21.70 o
  -3   0  21       1307.73       1369.61        48.75 o
  -2   0  21       4350.49       4398.88       107.17 o
  -1   0  21         14.87         21.11         2.90 o
   0   0  21          1.10          9.91         2.50 o
   1   0  21       4442.15       4368.16       105.00 o
   2   0  21       2439.73       2596.21        95.47 o
   3   0  21       1710.85       1756.42        66.29 o
   4   0  21         44.77         41.54         3.72 o
   5   0  21       1045.34       1108.57        58.53 o
   6   0  21        117.11        118.31        20.10 o
  -6   1  21          8.05         14.60         3.42 o
  -5   1  21         69.05         68.25         7.04 o
  -4   1  21        837.03        819.38        34.82 o
  -3   1  21       3037.92       3120.04        81.62 o
  -2   1  21       1228.84       1221.60        35.75 o
  -1   1  21        656.32        734.29        24.91 o
   0   1  21       4294.94       4413.31       222.49 o
   1   1  21       1382.03       1454.92        57.78 o
   2   1  21         32.00         35.47         4.19 o
   3   1  21         55.23         55.32         8.02 o
   4   1  21        779.26        755.60        35.61 o
   5   1  21        702.37        712.00        33.67 o
   6   1  21         79.09         65.38         8.81 o
  -6   2  21        124.61         91.35         8.99 o
  -5   2  21       1370.06       1326.99        64.71 o
  -4   2  21        541.61        538.47        25.57 o
  -3   2  21         85.71        105.00         7.33 o
  -2   2  21         90.33        108.89         8.53 o
  -1   2  21         83.16         64.98        12.26 o
   0   2  21       1347.21       1531.59        49.34 o
   1   2  21        686.57        703.98        43.35 o
   2   2  21       3535.02       3662.27       113.52 o
   3   2  21       4452.01       4425.21       157.37 o
   4   2  21         73.78         88.05         6.41 o
   5   2  21        682.35        605.78        30.81 o
   6   2  21        132.70        106.43        11.47 o
   7   2  21         50.98         46.43        12.12 o
  -5   3  21         13.56         18.45         4.61 o
  -4   3  21        257.37        251.00        20.25 o
  -3   3  21       2837.52       2657.95        84.33 o
  -2   3  21       1079.73       1049.99        28.29 o
  -1   3  21         13.27         18.38         3.18 o
   0   3  21       1312.13       1449.78        45.41 o
   1   3  21        550.33        579.75        22.74 o
   2   3  21          1.01          5.48         3.45 o
   3   3  21         65.65         65.29         6.34 o
   4   3  21        429.56        463.87        16.48 o
   5   3  21       1102.79       1141.39        62.88 o
   6   3  21        204.42        207.98        31.73 o
   7   3  21        425.90        410.87        52.29 o
  -4   4  21        135.74        112.01        11.95 o
  -3   4  21          8.28         12.62         3.03 o
  -2   4  21        152.59        139.91         8.65 o
  -1   4  21        310.40        247.56        21.83 o
   0   4  21        559.63        547.89        23.02 o
   1   4  21         13.76         23.86         3.00 o
   2   4  21       1826.29       1911.76        59.50 o
   3   4  21        454.33        419.70        15.82 o
   4   4  21         37.31         41.69         3.53 o
   5   4  21        245.35        262.46        26.27 o
   6   4  21        131.62        143.03        21.61 o
   7   4  21        536.63        588.61        45.18 o
  -3   5  21        811.72        768.80        39.22 o
  -2   5  21        773.71        795.18        34.00 o
  -1   5  21          7.79         11.70         4.99 o
   0   5  21          8.48         14.10         6.01 o
   1   5  21        185.66        219.68        14.58 o
   2   5  21       1021.94       1132.10        51.33 o
   3   5  21          1.82          5.89         3.61 o
   4   5  21        649.58        678.69        26.59 o
   5   5  21       1654.80       1845.21       112.36 o
   6   5  21        372.07        388.52        70.52 o
  -2   6  21          5.22          6.63         5.08 o
  -1   6  21        658.58        665.96        35.41 o
   0   6  21       1370.80       1389.06        45.08 o
   1   6  21        789.48        773.00        26.42 o
   2   6  21        296.05        281.21        22.94 o
   3   6  21         23.56         37.25        15.61 o
   4   6  21         41.63         34.56         4.55 o
   5   6  21          5.74          7.24         3.78 o
   6   6  21        563.43        486.27        67.03 o
  -1   7  21         72.94         67.70         8.31 o
   0   7  21         33.92         37.08         5.27 o
   1   7  21       1070.58       1006.65        56.15 o
   2   7  21        111.43        138.92        12.08 o
   3   7  21        171.95        183.84        17.95 o
   4   7  21        186.72        166.32        14.76 o
   5   7  21        370.58        355.06        29.58 o
   2   8  21         21.12         38.92         6.53 o
   3   8  21          1.04         18.91        32.06 o
  -3  -7  22          4.30         23.57         9.43 o
  -2  -7  22         57.40         66.33        11.21 o
  -5  -6  22         91.96         91.88         9.38 o
  -4  -6  22        695.57        663.89        49.44 o
  -3  -6  22        536.61        583.24        64.16 o
  -2  -6  22          2.88          9.88         5.86 o
  -1  -6  22        210.55        223.30        20.61 o
   0  -6  22          1.01         18.19        11.17 o
   1  -6  22          9.22         -2.89        19.42 o
  -6  -5  22        216.44        202.99        18.42 o
  -5  -5  22         38.89         29.25         5.36 o
  -4  -5  22        162.56        194.99        15.98 o
  -3  -5  22         47.08         49.77         5.63 o
  -2  -5  22       1056.09       1063.37        58.85 o
  -1  -5  22       1441.09       1510.15        64.51 o
   0  -5  22        143.76        131.80        13.86 o
   1  -5  22         76.86         88.41        27.36 o
   2  -5  22        679.61        610.14       158.74 o
  -6  -4  22        519.25        531.80        38.41 o
  -5  -4  22          0.51          4.99        13.08 o
  -4  -4  22        632.57        657.99        41.47 o
  -3  -4  22       1268.78       1226.07        44.60 o
  -2  -4  22         95.12         88.91        11.39 o
  -1  -4  22         15.95         14.18         4.69 o
   0  -4  22        702.20        740.36        45.49 o
   1  -4  22        612.90        655.64        30.09 o
   2  -4  22         52.94         42.98         7.74 o
   3  -4  22        499.39        480.32        50.30 o
   4  -4  22        329.61        315.35        26.20 o
  -6  -3  22        161.57        129.03        14.87 o
  -5  -3  22        403.74        417.02        29.45 o
  -4  -3  22        405.25        424.57        27.69 o
  -3  -3  22        128.44        149.19         8.44 o
  -2  -3  22       2185.40       1996.04        81.23 o
  -1  -3  22       2027.17       2078.99       106.89 o
   0  -3  22        649.46        712.55        14.55 o
   1  -3  22         69.15         54.86         7.85 o
   2  -3  22         99.95         86.52         8.50 o
   3  -3  22        322.76        297.71        23.02 o
   4  -3  22         59.12         46.68         6.31 o
  -6  -2  22       1120.74       1009.63       110.64 o
  -5  -2  22        444.28        477.65        45.63 o
  -4  -2  22         47.51         38.15         4.80 o
  -3  -2  22       1378.30       1339.54        67.18 o
  -2  -2  22         90.39         86.81        10.11 o
  -1  -2  22         76.45         77.63         8.53 o
   0  -2  22        712.76        707.44        25.09 o
   1  -2  22       1165.90       1250.06        26.16 o
   2  -2  22        797.82        800.39        32.06 o
   3  -2  22       2345.80       2210.09        77.13 o
   4  -2  22        621.67        590.91        35.36 o
   5  -2  22        109.67         99.67         9.22 o
  -6  -1  22          1.01          7.36         4.23 o
  -5  -1  22        414.56        381.86        41.12 o
  -4  -1  22       1749.12       1917.26       109.40 o
  -3  -1  22        318.52        296.28        19.47 o
  -2  -1  22       1848.57       1827.51        60.67 o
  -1  -1  22       1481.47       1465.97       139.69 o
   0  -1  22        236.41        288.92        15.85 o
   1  -1  22        122.87        110.86         7.97 o
   2  -1  22        134.85        135.99         7.65 o
   3  -1  22       1660.79       1655.59        47.92 o
   4  -1  22       2105.64       2063.27        70.48 o
   5  -1  22         23.71         28.00         3.78 o
   6  -1  22        269.64        237.50        31.33 o
  -6   0  22        507.75        507.07        42.95 o
  -5   0  22        186.75        168.88        13.74 o
  -4   0  22        138.07        139.99         7.61 o
  -3   0  22       2456.26       2202.15       131.82 o
  -2   0  22       1270.93       1126.77        45.30 o
  -1   0  22       4588.01       4581.61       208.40 o
   0   0  22       1094.32       1338.77        55.63 o
   1   0  22       1095.64       1274.95        68.16 o
   2   0  22       3887.82       3886.60       126.95 o
   3   0  22          9.21         24.85         2.83 o
   4   0  22         47.58         50.65         4.31 o
   5   0  22        336.75        327.19        18.36 o
   6   0  22        525.31        539.78       136.33 o
  -6   1  22        256.50        225.36        19.53 o
  -5   1  22         40.62         49.64         4.22 o
  -4   1  22       1608.20       1572.20        48.42 o
  -3   1  22        419.97        397.37        14.93 o
  -2   1  22        386.54        401.72        14.09 o
  -1   1  22        316.60        350.05        12.87 o
   0   1  22        558.86        569.07        35.72 o
   1   1  22       2227.93       2307.29        90.99 o
   2   1  22       2435.09       2582.95        89.13 o
   3   1  22         24.51         30.51         4.16 o
   4   1  22       2582.92       2552.85        60.81 o
   5   1  22        656.38        679.54        39.57 o
   6   1  22         92.94         72.40         8.84 o
  -5   2  22         56.01         46.93         4.45 o
  -4   2  22        849.84        867.04        26.66 o
  -3   2  22         23.06         23.50         2.98 o
  -2   2  22        784.87        781.05        27.18 o
  -1   2  22       5173.10       5183.55       137.51 o
   0   2  22        856.81        926.95        32.71 o
   1   2  22         37.40         34.55         3.21 o
   2   2  22        223.06        189.58        11.98 o
   3   2  22        125.14        135.23         8.84 o
   4   2  22          1.80          8.83         2.98 o
   5   2  22        768.65        752.17        49.32 o
   6   2  22        690.11        668.79        71.50 o
  -5   3  22         12.97         19.92         4.19 o
  -4   3  22         58.61         50.98         4.79 o
  -3   3  22         87.93         83.93         6.78 o
  -2   3  22        915.82        839.19        25.44 o
  -1   3  22        209.77        227.77         8.92 o
   0   3  22        483.92        476.27        17.20 o
   1   3  22       3363.47       3555.52       111.62 o
   2   3  22        443.44        450.11        14.24 o
   3   3  22         31.11         39.52         3.21 o
   4   3  22        390.65        403.74        26.63 o
   5   3  22         19.95         16.37         5.44 o
   6   3  22          7.97         10.06         4.18 o
   7   3  22          6.61         19.58         6.72 o
  -4   4  22        697.54        665.32        36.88 o
  -3   4  22        337.63        326.06        18.13 o
  -2   4  22        212.87        220.97        17.16 o
  -1   4  22       1827.96       1974.96        58.50 o
   0   4  22       1501.09       1669.79        56.63 o
   1   4  22        171.11        158.62         8.83 o
   2   4  22        219.16        212.44        11.67 o
   3   4  22       1315.41       1387.37        41.80 o
   4   4  22        343.55        366.82        27.85 o
   5   4  22         87.42         84.51         7.35 o
   6   4  22        282.95        228.62        46.68 o
  -3   5  22         32.07         42.28         6.13 o
  -2   5  22        510.30        464.56        19.67 o
  -1   5  22        262.08        241.84        17.14 o
   0   5  22          5.29         11.18         3.69 o
   1   5  22        929.07       1009.48        32.13 o
   2   5  22       1433.38       1477.35        49.32 o
   3   5  22          5.42         17.19         6.25 o
   4   5  22         31.98         33.96         4.66 o
   5   5  22        431.48        461.82        18.94 o
   6   5  22        260.51        236.95        42.69 o
  -2   6  22         73.07         72.02         6.38 o
  -1   6  22         69.14         71.42        10.29 o
   0   6  22        121.17        124.41        13.14 o
   1   6  22        335.55        350.21        19.05 o
   2   6  22        172.58        163.63        11.62 o
   3   6  22       1836.00       1796.49       100.19 o
   4   6  22        992.08       1022.14        99.11 o
   5   6  22         81.42         81.54         9.09 o
   6   6  22         57.11         45.80         9.96 o
  -1   7  22        611.11        648.24        31.25 o
   0   7  22          0.73         10.58         4.12 o
   1   7  22        185.65        185.99        13.63 o
   2   7  22        156.80        129.90        10.03 o
   3   7  22        109.33        109.33        11.10 o
   4   7  22          0.60          6.97         4.50 o
   5   7  22         67.98         70.67         8.26 o
  -4  -6  23          2.97          5.50        17.54 o
  -3  -6  23         28.74         23.05        15.53 o
  -2  -6  23         41.36         45.55        11.89 o
  -1  -6  23        127.49        121.68        13.61 o
   0  -6  23        552.37        610.96        62.44 o
   1  -6  23        693.44        667.87        71.72 o
  -5  -5  23        442.56        467.83        26.53 o
  -4  -5  23        393.03        416.53        42.54 o
  -3  -5  23          2.07          3.24         9.21 o
  -2  -5  23        237.42        279.64        28.27 o
  -1  -5  23         75.89         67.03         8.75 o
   0  -5  23          1.76         12.28         6.39 o
   1  -5  23         19.87         31.04         6.55 o
   2  -5  23        575.78        610.89        59.94 o
  -6  -4  23         38.39         34.61         7.05 o
  -5  -4  23          0.09          4.40         9.58 o
  -4  -4  23          2.38         15.07         4.45 o
  -3  -4  23       2041.10       2055.21        69.23 o
  -2  -4  23       1605.81       1642.52        75.65 o
  -1  -4  23         19.11         25.85         5.40 o
   0  -4  23        812.25        879.27        62.62 o
   1  -4  23        801.01        775.42        64.18 o
   2  -4  23        551.20        546.92        65.60 o
   3  -4  23          8.23          4.49         4.04 o
  -6  -3  23         62.78         68.69         7.87 o
  -5  -3  23       1357.86       1386.99       121.64 o
  -4  -3  23       1489.84       1405.76        69.33 o
  -3  -3  23        327.66        325.95        28.41 o
  -2  -3  23         31.42         61.07         7.67 o
  -1  -3  23         77.10         76.23         6.98 o
   0  -3  23        367.52        175.68         9.90 o
   1  -3  23         17.76         16.82         3.32 o
   2  -3  23        305.27        291.87        28.70 o
   3  -3  23       1602.71       1644.61        79.91 o
   4  -3  23        256.32        246.34        23.21 o
  -6  -2  23          1.12          9.30         3.94 o
  -5  -2  23        362.49        375.96        41.50 o
  -4  -2  23          7.16         11.01         2.67 o
  -3  -2  23        547.31        534.74        22.54 o
  -2  -2  23       5693.37       5699.07       253.43 o
  -1  -2  23        541.33        499.59        23.69 o
   0  -2  23          9.73          7.40         2.12 o
   1  -2  23         91.12        101.07         5.62 o
   2  -2  23        842.23        861.84        27.98 o
   3  -2  23        506.66        463.72        19.72 o
   4  -2  23        133.34        125.04         9.29 o
   5  -2  23       1020.69       1021.66       107.10 o
  -6  -1  23          3.39          9.75         3.29 o
  -5  -1  23        283.44        251.18        21.88 o
  -4  -1  23          3.03          4.41         2.79 o
  -3  -1  23       1091.83       1098.01        37.28 o
  -2  -1  23       1309.69       1088.13       171.99 o
  -1  -1  23        732.77        726.19        40.49 o
   0  -1  23       3832.47       4426.62       264.67 o
   1  -1  23        889.21        903.94        37.05 o
   2  -1  23        832.28        859.02        32.35 o
   3  -1  23        922.72        910.56        30.46 o
   4  -1  23          5.82          2.89         5.43 o
   5  -1  23         88.46         84.13         6.43 o
  -6   0  23        700.45        633.11        53.71 o
  -5   0  23       1654.64       1736.58        90.38 o
  -4   0  23        607.06        635.00        39.33 o
  -3   0  23          6.39          8.94         2.60 o
  -2   0  23       1742.98       1852.22        63.46 o
  -1   0  23        776.85        851.08        53.92 o
   0   0  23         34.74         45.34         4.92 o
   1   0  23         29.93         34.77         5.75 o
   2   0  23       3048.55       3502.55       120.43 o
   3   0  23       2552.73       2578.51       123.02 o
   4   0  23        122.59        134.69         9.93 o
   5   0  23        514.60        564.36        22.95 o
   6   0  23        719.00        610.95       186.00 o
  -6   1  23        171.46        130.89        13.63 o
  -5   1  23         45.64         43.80         4.95 o
  -4   1  23        513.32        485.50        19.24 o
  -3   1  23        177.33        158.11         8.63 o
  -2   1  23        246.44        223.41         8.76 o
  -1   1  23          2.92         12.37         2.25 o
   0   1  23       4660.42       5127.58       198.93 o
   1   1  23       2117.64       2149.59        84.50 o
   2   1  23        768.92        825.06        32.01 o
   3   1  23         70.94         65.54         5.48 o
   4   1  23        100.11         79.29         5.85 o
   5   1  23        347.02        359.15        22.83 o
   6   1  23         21.16         18.14         4.64 o
  -5   2  23       1160.12       1082.28        55.32 o
  -4   2  23        966.78        962.68        33.37 o
  -3   2  23         68.35         72.14         4.62 o
  -2   2  23         60.22         76.73         4.72 o
  -1   2  23         66.64         52.59        10.01 o
   0   2  23        413.65        373.08        13.35 o
   1   2  23          0.22          9.49         4.00 o
   2   2  23       4175.26       4097.98       132.18 o
   3   2  23       1272.82       1305.61        51.24 o
   4   2  23        398.15        410.93        21.37 o
   5   2  23         40.22         55.90         5.00 o
   6   2  23          1.64          8.79         4.38 o
  -5   3  23         18.59         16.13         5.10 o
  -4   3  23         15.59         20.78         4.15 o
  -3   3  23        936.91        944.79        27.84 o
  -2   3  23       1854.53       1777.72        53.60 o
  -1   3  23         17.63         10.62         3.06 o
   0   3  23        873.98        949.08        26.19 o
   1   3  23        416.37        419.46        18.07 o
   2   3  23        192.74        204.08        12.03 o
   3   3  23          7.94         21.51         3.79 o
   4   3  23        322.52        350.82        29.70 o
   5   3  23       1600.45       1635.56       125.72 o
   6   3  23        588.85        607.94        67.46 o
  -4   4  23        109.80         91.81         7.87 o
  -3   4  23         31.28         32.92         4.78 o
  -2   4  23         24.97         23.56         3.99 o
  -1   4  23       1639.46       1667.13        49.72 o
   0   4  23       2247.61       2369.34        68.42 o
   1   4  23       1191.10       1248.64        45.95 o
   2   4  23        916.60        874.23        23.13 o
   3   4  23        881.00        915.73        29.64 o
   4   4  23        104.87        101.50         7.54 o
   5   4  23         38.59         44.01         5.43 o
   6   4  23        173.02        169.99        33.93 o
  -3   5  23        739.67        689.54        52.70 o
  -2   5  23        388.56        355.75        30.98 o
  -1   5  23        154.89        124.29         8.67 o
   0   5  23         25.99         35.36         3.64 o
   1   5  23        531.01        500.86        21.39 o
   2   5  23        231.12        293.64        27.94 o
   3   5  23        484.15        527.38        23.08 o
   4   5  23         12.77         11.82         2.76 o
   5   5  23        803.15        886.03        43.79 o
   6   5  23        304.89        283.06        48.83 o
  -2   6  23         53.83         41.39         4.75 o
  -1   6  23        354.08        347.99        29.23 o
   0   6  23        973.06        996.59        40.90 o
   1   6  23        262.44        302.16        18.33 o
   2   6  23          1.58          5.27         6.62 o
   3   6  23        164.61        138.26        12.87 o
   4   6  23         58.27         53.48         6.18 o
   5   6  23        392.18        420.02        41.95 o
   6   6  23         22.16         20.36         4.69 o
   0   7  23         41.96         37.62         6.22 o
   1   7  23          3.91         19.09         4.35 o
   2   7  23        702.95        710.80        34.23 o
   3   7  23        590.18        632.01        33.32 o
   4   7  23          6.10          2.46         8.84 o
   5   7  23         93.44         76.96         7.90 o
  -4  -6  24        574.21        618.23        57.61 o
  -3  -6  24       1244.45       1294.22       122.98 o
  -2  -6  24        117.73        114.06        10.76 o
  -1  -6  24         11.21         15.20         7.03 o
   0  -6  24         17.45         16.68        15.20 o
  -5  -5  24         11.76          3.58         9.70 o
  -4  -5  24         61.76         67.65         6.87 o
  -3  -5  24         29.14         39.42        17.99 o
  -2  -5  24        591.56        615.21        32.64 o
  -1  -5  24       1110.61       1184.45        59.43 o
   0  -5  24        603.45        600.98        37.01 o
   1  -5  24          0.45          1.83         4.42 o
   2  -5  24        101.67         48.11        21.98 o
  -6  -4  24        507.22        466.81        41.25 o
  -5  -4  24        693.70        744.94        49.00 o
  -4  -4  24          5.62         13.95         3.68 o
  -3  -4  24       1363.67       1336.11        49.42 o
  -2  -4  24         72.20         48.81        12.99 o
  -1  -4  24         46.66         36.69         7.16 o
   0  -4  24        250.02        261.05        28.71 o
   1  -4  24        711.86        801.29        27.16 o
   2  -4  24         83.72         75.02        10.60 o
   3  -4  24        964.99        824.01       107.33 o
  -6  -3  24         51.13         55.66         8.04 o
  -5  -3  24        256.65        231.64        29.29 o
  -4  -3  24        581.39        570.89        64.28 o
  -3  -3  24         41.31         42.15         4.32 o
  -2  -3  24        939.97        937.72        41.22 o
  -1  -3  24       2916.65       2775.91       104.54 o
   0  -3  24       1912.76       1922.97       100.58 o
   1  -3  24        184.96        146.10        25.75 o
   2  -3  24         21.43         21.86         4.50 o
   3  -3  24        184.70        137.18        14.41 o
   4  -3  24        400.93        330.26        31.44 o
  -6  -2  24        385.21        367.30        43.05 o
  -5  -2  24        497.18        559.81        37.31 o
  -4  -2  24          0.28          4.78         4.73 o
  -3  -2  24         27.12         33.46         4.73 o
  -2  -2  24         37.77         19.42         4.42 o
  -1  -2  24       2916.53       2678.42       115.31 o
   0  -2  24          9.98         22.08         2.53 o
   1  -2  24       1502.50       1629.36        42.26 o
   2  -2  24       3862.22       3788.57       130.73 o
   3  -2  24        103.89        119.69         8.60 o
   4  -2  24          6.84         14.08         3.00 o
   5  -2  24          6.55         11.24         5.66 o
  -6  -1  24         76.58         55.25        15.04 o
  -5  -1  24         16.07          8.63         2.67 o
  -4  -1  24       2554.22       2633.89       149.76 o
  -3  -1  24       2785.07       2668.48        66.48 o
  -2  -1  24          7.98          9.18         4.47 o
  -1  -1  24        761.17        791.32       105.30 o
   0  -1  24        126.11        192.92        10.32 o
   1  -1  24         50.38         59.05         4.47 o
   2  -1  24         72.06         71.76         3.81 o
   3  -1  24        108.78        115.79         7.43 o
   4  -1  24       2172.01       2215.13        86.91 o
   5  -1  24        760.51        789.71        42.72 o
  -6   0  24        184.31        151.66        13.49 o
  -5   0  24         39.78         28.79         3.33 o
  -4   0  24        269.43        273.67        20.89 o
  -3   0  24        173.33        187.60         8.75 o
  -2   0  24        398.27        380.69        20.03 o
  -1   0  24       3501.86       3609.45        77.71 o
   0   0  24       2890.78       3093.84       123.93 o
   1   0  24         26.94         34.66         5.40 o
   2   0  24        533.50        578.30        26.55 o
   3   0  24        409.17        387.77        14.58 o
   4   0  24         33.36         26.05         4.17 o
   5   0  24        193.25        201.62        18.72 o
   6   0  24        473.54        466.44       111.86 o
  -5   1  24        335.48        336.95        28.48 o
  -4   1  24       2013.31       2021.54        55.52 o
  -3   1  24       3417.74       3234.96        90.95 o
  -2   1  24         52.42         64.91         3.87 o
  -1   1  24        375.11        400.29        24.03 o
   0   1  24        772.93        867.66        33.26 o
   1   1  24       1729.91       1813.50        75.80 o
   2   1  24        301.40        323.39        22.25 o
   3   1  24        295.63        299.23        23.27 o
   4   1  24       2561.17       2681.58        78.27 o
   5   1  24        383.44        430.45        27.20 o
   6   1  24         73.14         68.43        10.15 o
  -5   2  24        184.70        176.29        10.92 o
  -4   2  24       1029.76       1045.46        51.60 o
  -3   2  24        221.76        208.18        15.20 o
  -2   2  24       1020.86       1044.27        30.46 o
  -1   2  24       2116.43       2156.74        59.84 o
   0   2  24       2259.10       2261.88        63.36 o
   1   2  24         76.47         79.14         9.73 o
   2   2  24          6.85          8.38         6.12 o
   3   2  24         50.95         53.26         6.13 o
   4   2  24        117.37        137.93        13.32 o
   5   2  24          0.38          7.82         3.57 o
   6   2  24        182.40        170.57        17.19 o
  -4   3  24        175.79        178.69        13.68 o
  -3   3  24         34.66         40.56         4.30 o
  -2   3  24          1.27          3.38         3.21 o
  -1   3  24          4.02         10.29         2.56 o
   0   3  24        150.03        170.24         7.85 o
   1   3  24       1521.66       1679.55        48.81 o
   2   3  24       3557.91       3238.70       102.25 o
   3   3  24        436.24        444.40        17.50 o
   4   3  24        529.87        562.13        25.43 o
   5   3  24          2.58          2.65         5.72 o
   6   3  24          7.39         11.98         3.81 o
  -4   4  24        532.41        478.90        26.29 o
  -3   4  24        919.18        873.75        39.03 o
  -2   4  24         30.18         26.65         3.53 o
  -1   4  24        219.65        235.35        19.00 o
   0   4  24        100.21        144.32         8.46 o
   1   4  24          0.37          7.37         3.50 o
   2   4  24        164.48        131.03         7.42 o
   3   4  24       2157.47       2156.74        76.31 o
   4   4  24       1591.62       1684.34        80.28 o
   5   4  24        177.04        191.54        21.85 o
   6   4  24        349.70        299.36        70.31 o
  -3   5  24          6.66         15.54         4.90 o
  -2   5  24        636.98        627.48        35.77 o
  -1   5  24        678.92        637.95        31.21 o
   0   5  24        149.65        153.44        10.70 o
   1   5  24       1513.04       1504.60        40.20 o
   2   5  24       1056.65       1123.30        39.26 o
   3   5  24         20.92         17.70         3.30 o
   4   5  24         78.98         81.44         5.97 o
   5   5  24          1.32          5.67         4.10 o
   6   5  24        365.47        445.04        42.58 o
  -2   6  24          2.94          7.18         7.39 o
  -1   6  24         42.73         27.99         6.43 o
   0   6  24         21.71         35.51         7.34 o
   1   6  24        299.05        298.12        18.18 o
   2   6  24        208.85        226.37        19.24 o
   3   6  24        102.60         83.07        10.15 o
   4   6  24        757.94        719.25        39.85 o
   5   6  24        429.00        421.77        39.81 o
   0   7  24        411.69        445.12        27.11 o
   1   7  24         30.52         30.52         6.01 o
   2   7  24         57.41         62.48         7.73 o
   3   7  24          1.22          0.16         4.46 o
   4   7  24         60.68         60.46        11.03 o
  -3  -6  25        210.01        223.97        21.20 o
  -2  -6  25        269.99        296.98        29.58 o
  -1  -6  25          0.09         12.25         8.39 o
  -5  -5  25        699.70        753.62        49.66 o
  -4  -5  25        379.74        327.68        28.66 o
  -3  -5  25        419.37        402.72        37.20 o
  -2  -5  25        313.31        346.99        40.02 o
  -1  -5  25         88.14         88.63        16.89 o
   0  -5  25          0.80         18.27         7.04 o
   1  -5  25          0.90         13.09         5.12 o
  -5  -4  25         19.59         11.21         6.83 o
  -4  -4  25         74.30         74.57        10.97 o
  -3  -4  25         26.74         31.46         5.82 o
  -2  -4  25       2030.76       2058.44        84.62 o
  -1  -4  25         31.34         27.31         6.94 o
   0  -4  25        125.92        157.46        16.65 o
   1  -4  25        318.16        312.75        30.36 o
   2  -4  25        111.33        107.29        18.27 o
   3  -4  25        499.86        388.00        45.96 o
  -6  -3  25         44.00         35.12         5.30 o
  -5  -3  25        467.30        403.55        48.40 o
  -4  -3  25        382.75        322.16        25.73 o
  -3  -3  25        134.69        128.83        10.32 o
  -2  -3  25        813.82        824.48        44.60 o
  -1  -3  25        399.27        355.16        30.16 o
   0  -3  25       1287.26       1254.13        51.05 o
   1  -3  25        715.92        686.81        23.86 o
   2  -3  25        234.78        208.26        21.55 o
   3  -3  25       1437.16       1497.81        68.42 o
   4  -3  25        446.72        417.50        30.91 o
  -6  -2  25         27.57         26.45         6.13 o
  -5  -2  25        417.93        408.54        49.29 o
  -4  -2  25        294.72        247.87        62.06 o
  -3  -2  25       1056.14       1063.72        50.29 o
  -2  -2  25       2569.72       2615.03       133.37 o
  -1  -2  25       1034.38       1225.63        47.67 o
   0  -2  25          8.73          6.99         1.75 o
   1  -2  25        319.12        300.53        14.28 o
   2  -2  25         35.46         47.37         4.03 o
   3  -2  25         39.25         35.93         3.56 o
   4  -2  25         87.86         99.43         6.99 o
  -6  -1  25        548.79        585.50       150.14 o
  -5  -1  25          1.02          7.63         3.56 o
  -4  -1  25        514.23        391.80        40.73 o
  -3  -1  25          2.93         14.02        11.72 o
  -2  -1  25          3.68          7.90         1.58 o
  -1  -1  25          6.68         12.79         7.86 o
   0  -1  25       2129.80       2542.21        47.09 o
   1  -1  25       1790.89       1889.97        48.35 o
   2  -1  25        385.20        412.95        15.23 o
   3  -1  25          4.20          8.13         3.96 o
   4  -1  25        261.94        267.36        18.30 o
   5  -1  25          4.16          7.33         3.55 o
  -6   0  25          4.06          4.78         2.93 o
  -5   0  25        594.52        621.91        44.55 o
  -4   0  25        679.60        731.09        51.29 o
  -3   0  25         65.96         69.46         4.94 o
  -2   0  25        594.10        600.90        24.64 o
  -1   0  25        809.16        957.25        52.36 o
   0   0  25         27.81         35.20         6.54 o
   1   0  25        376.64        352.04        48.78 o
   2   0  25       1820.51       1887.30       214.00 o
   3   0  25       1838.62       2056.39        67.26 o
   4   0  25        321.99        386.78        21.55 o
   5   0  25        362.98        388.92        35.67 o
  -5   1  25        104.15        102.46         8.07 o
  -4   1  25        360.79        334.48        19.14 o
  -3   1  25        783.80        756.14        33.73 o
  -2   1  25       3509.60       3422.12        94.25 o
  -1   1  25        146.36        132.69         9.91 o
   0   1  25        898.84       1065.86        77.36 o
   1   1  25       2205.68       2409.88        83.28 o
   2   1  25        416.66        464.83        20.86 o
   3   1  25          0.78          4.15         3.36 o
   4   1  25        461.77        523.67        40.67 o
   5   1  25        553.78        593.16        41.30 o
   6   1  25        451.95        432.69        78.41 o
  -5   2  25        327.58        302.37        20.17 o
  -4   2  25        321.77        310.65        24.20 o
  -3   2  25        738.85        706.96        42.82 o
  -2   2  25         11.37         17.20         2.67 o
  -1   2  25         81.48         67.33        13.74 o
   0   2  25        252.41        259.00        10.88 o
   1   2  25       2505.49       2433.89       125.14 o
   2   2  25       1517.67       1430.01        67.93 o
   3   2  25       3052.71       3289.06       143.82 o
   4   2  25        612.80        654.72        34.79 o
   5   2  25          0.02         13.69         3.11 o
   6   2  25          2.18         14.31         5.44 o
  -4   3  25        119.63        111.35         7.53 o
  -3   3  25        334.61        367.43        16.10 o
  -2   3  25       1853.14       1942.37        52.01 o
  -1   3  25         45.74         56.93         3.65 o
   0   3  25         13.31         19.86         2.78 o
   1   3  25         54.44         51.15         8.11 o
   2   3  25        266.22        293.12        19.46 o
   3   3  25        903.67        914.03        38.05 o
   4   3  25         32.80         39.60         5.73 o
   5   3  25       1226.41       1232.49       130.19 o
   6   3  25        585.56        545.97        62.09 o
  -4   4  25          9.25          3.03         4.40 o
  -3   4  25         82.78         70.39         6.65 o
  -2   4  25         23.67         21.47         4.98 o
  -1   4  25        293.16        306.56        25.07 o
   0   4  25       1984.15       1967.14        61.10 o
   1   4  25       1245.94       1398.57        34.23 o
   2   4  25          6.43         13.21         3.48 o
   3   4  25        839.89        780.86        27.33 o
   4   4  25        270.59        265.09        20.02 o
   5   4  25          5.81          2.21         5.10 o
   6   4  25          8.47         13.47         5.45 o
  -3   5  25         17.17         22.45         4.14 o
  -2   5  25        968.08        933.86        44.31 o
  -1   5  25        324.50        354.89        15.91 o
   0   5  25         45.84         36.96         4.36 o
   1   5  25         11.87         30.87         6.78 o
   2   5  25        375.62        376.13        36.32 o
   3   5  25        967.90       1061.47        33.07 o
   4   5  25          7.16         15.25         4.44 o
   5   5  25        203.83        198.80        16.78 o
   6   5  25        165.87        162.87        25.41 o
  -1   6  25         64.60         67.25         6.52 o
   0   6  25       1239.95       1236.94        58.88 o
   1   6  25        372.03        380.58        31.24 o
   2   6  25        213.33        182.62        18.35 o
   3   6  25         30.56         23.85         5.41 o
   4   6  25         31.81         28.23         9.73 o
   5   6  25          9.49          9.68         6.96 o
   1   7  25         43.40         51.27         5.76 o
   2   7  25        453.94        406.78        34.34 o
   3   7  25        650.60        621.13        56.84 o
   4   7  25        144.25        156.56        16.63 o
  -2  -6  26        368.00        403.84        41.16 o
  -4  -5  26         50.38         53.94        10.65 o
  -3  -5  26        299.22        244.69        21.33 o
  -2  -5  26         78.29         73.26         9.12 o
  -1  -5  26        987.33       1008.67        55.27 o
   0  -5  26       1004.90       1073.12        60.96 o
   1  -5  26          8.30         14.32         6.85 o
  -5  -4  26        566.99        573.69        61.98 o
  -4  -4  26          0.35         -1.78         6.84 o
  -3  -4  26        181.87        158.66        14.60 o
  -2  -4  26        515.47        539.94        31.65 o
  -1  -4  26         90.45         79.58         6.86 o
   0  -4  26          4.58         13.67        12.28 o
   1  -4  26        917.82        980.28        53.88 o
   2  -4  26       1774.36       1681.40        93.40 o
  -5  -3  26         43.89         24.86         5.71 o
  -4  -3  26        519.52        487.57        29.09 o
  -3  -3  26       2432.08       2406.94       117.05 o
  -2  -3  26         40.58         38.18         6.27 o
  -1  -3  26        705.34        717.92        31.23 o
   0  -3  26       1335.27       1456.56        64.10 o
   1  -3  26        124.57        114.88        13.26 o
   2  -3  26         75.82         83.09         6.75 o
   3  -3  26          8.19         13.13         3.97 o
  -6  -2  26        574.78        546.42        45.29 o
  -5  -2  26        999.53       1017.64        60.67 o
  -4  -2  26         83.26         87.41         9.00 o
  -3  -2  26        107.83         99.88        10.01 o
  -2  -2  26          9.83         13.82         5.18 o
  -1  -2  26        449.13        539.72        25.51 o
   0  -2  26        656.16        688.09        37.81 o
   1  -2  26        706.29        687.83        34.99 o
   2  -2  26       1597.92       1725.10        68.54 o
   3  -2  26       1493.80       1478.29        68.40 o
   4  -2  26         27.71         20.48         4.01 o
  -6  -1  26        101.77         92.60        27.89 o
  -5  -1  26         23.35         15.21         4.02 o
  -4  -1  26        703.11        600.60        95.62 o
  -3  -1  26       3272.22       2765.93       234.53 o
  -2  -1  26        596.14        542.50       123.93 o
  -1  -1  26          8.56          4.28         4.26 o
   0  -1  26        146.50        127.82        23.26 o
   1  -1  26          1.78         16.28         3.21 o
   2  -1  26          4.02         10.06         2.59 o
   3  -1  26        171.59        179.42        11.29 o
   4  -1  26       1307.64       1372.38        60.55 o
   5  -1  26        240.95        214.87        17.56 o
  -5   0  26        113.74         97.47         8.48 o
  -4   0  26          0.26         -3.37         4.11 o
  -3   0  26          3.66          9.57         3.47 o
  -2   0  26       1120.36       1024.80        69.89 o
  -1   0  26       2525.03       2790.24       114.53 o
   0   0  26       3012.67       3126.51       233.48 o
   1   0  26        112.37        112.55         8.09 o
   2   0  26        447.18        458.86        33.84 o
   3   0  26         54.62         41.35         4.00 o
   4   0  26         19.46         19.20         3.24 o
   5   0  26         87.15        114.79        12.62 o
  -5   1  26        870.74        893.60        43.07 o
  -4   1  26         15.34         18.41         2.84 o
  -3   1  26        690.10        648.93        29.41 o
  -2   1  26        299.40        237.41        15.73 o
  -1   1  26        200.07        204.01        12.66 o
   0   1  26         72.77         76.15         5.97 o
   1   1  26        239.83        315.74        14.24 o
   2   1  26       1505.41       1696.48        96.84 o
   3   1  26         78.75         90.19         9.55 o
   4   1  26        416.23        471.55        22.09 o
   5   1  26        384.25        374.14        30.60 o
   6   1  26        140.16        139.80        27.77 o
  -5   2  26          2.25          6.95         5.20 o
  -4   2  26        101.99         93.60         7.38 o
  -3   2  26       1441.78       1397.67        44.83 o
  -2   2  26          0.24         12.88         3.02 o
  -1   2  26       1489.55       1583.43        67.21 o
   0   2  26       2779.69       2930.03       107.15 o
   1   2  26         27.40         20.14         5.10 o
   2   2  26         28.65         18.24         6.37 o
   3   2  26        699.01        727.72        43.52 o
   4   2  26        919.10       1054.37        46.29 o
   5   2  26        127.99        108.21        10.68 o
   6   2  26        501.42        506.31        77.99 o
  -4   3  26         10.49         29.54         3.66 o
  -3   3  26       1451.40       1490.59        49.09 o
  -2   3  26         20.97         22.73         5.49 o
  -1   3  26        525.00        481.16        21.22 o
   0   3  26         37.43         35.88         3.65 o
   1   3  26       2025.51       2003.07        64.29 o
   2   3  26        524.96        522.79        23.74 o
   3   3  26         22.29         30.99         4.89 o
   4   3  26        123.51        134.22        13.25 o
   5   3  26        204.90        175.08        26.85 o
   6   3  26          4.31          9.54         8.18 o
  -3   4  26       1750.49       1602.74       128.16 o
  -2   4  26         29.43         31.08         3.96 o
  -1   4  26        127.43        136.81        10.03 o
   0   4  26        570.63        602.80        25.91 o
   1   4  26          3.66         15.35         3.95 o
   2   4  26          2.62         15.23         3.13 o
   3   4  26         40.70         37.99         5.21 o
   4   4  26        984.22       1010.05        40.23 o
   5   4  26       1438.54       1447.73       153.57 o
   6   4  26          1.18          3.77         8.66 o
  -2   5  26         11.70         19.90         5.13 o
  -1   5  26        784.04        773.99        38.06 o
   0   5  26        424.84        439.09        19.22 o
   1   5  26        117.32        108.72         7.00 o
   2   5  26        729.96        764.85        33.96 o
   3   5  26        211.03        191.97        13.84 o
   4   5  26         17.22         28.26         3.78 o
   5   5  26          6.06          7.64         8.85 o
  -1   6  26         21.26         27.11         4.36 o
   0   6  26        183.00        177.05        10.40 o
   1   6  26        422.19        434.59        35.23 o
   2   6  26        353.59        370.88        34.40 o
   3   6  26         60.61         53.97         5.24 o
   4   6  26        550.54        562.24        25.51 o
   5   6  26        822.56        856.65        97.76 o
   1   7  26          0.22          6.32         4.95 o
   2   7  26         35.99         40.23         6.05 o
   3   7  26         15.11         32.28         5.42 o
  -4  -5  27       1522.76       1614.32        82.51 o
  -3  -5  27         46.08         43.14         6.25 o
  -2  -5  27        441.57        479.10        28.19 o
  -1  -5  27         25.26         30.08        10.37 o
   0  -5  27         39.21         51.21        19.08 o
   1  -5  27          1.63         20.31         9.64 o
  -5  -4  27         88.15         65.78        20.50 o
  -4  -4  27         68.56         64.88         8.65 o
  -3  -4  27        679.73        710.32        39.46 o
  -2  -4  27       1147.59       1150.69        45.85 o
  -1  -4  27       1343.80       1390.72        65.03 o
   0  -4  27          4.61          3.80         5.96 o
   1  -4  27        115.56         96.53        10.43 o
   2  -4  27        494.95        456.13        39.90 o
  -5  -3  27          8.95         12.80         8.96 o
  -4  -3  27       1053.88       1003.72        58.03 o
  -3  -3  27        240.96        207.17        22.31 o
  -2  -3  27         64.63         73.65        13.44 o
  -1  -3  27          6.15         15.80         5.39 o
   0  -3  27        696.11        749.89        27.29 o
   1  -3  27        639.99        653.38        38.46 o
   2  -3  27        166.96        163.41        13.51 o
   3  -3  27          6.95          3.04         3.89 o
  -5  -2  27        450.12        449.61        30.76 o
  -4  -2  27        602.00        609.27        42.92 o
  -3  -2  27          2.65         27.08         5.97 o
  -2  -2  27        410.85        413.30        30.37 o
  -1  -2  27       1535.80       1725.40        75.40 o
   0  -2  27        263.23        248.05        29.71 o
   1  -2  27          4.89          8.80         4.15 o
   2  -2  27        417.32        417.09        22.96 o
   3  -2  27        830.03        750.78        41.93 o
   4  -2  27        190.37        186.39        16.93 o
  -5  -1  27         49.63         40.89         7.40 o
  -4  -1  27         16.54         12.96         3.10 o
  -3  -1  27         52.58         39.11         5.18 o
  -2  -1  27       1958.45       1937.34        81.55 o
  -1  -1  27         10.80          9.15         3.93 o
   0  -1  27       1747.08       1780.15       109.62 o
   1  -1  27       4462.16       4917.50       138.55 o
   2  -1  27        319.28        317.04        23.49 o
   3  -1  27          0.07         10.18         2.64 o
   4  -1  27         12.29          8.12         2.55 o
   5  -1  27         32.75         26.80        10.92 o
  -5   0  27        442.89        420.96        51.15 o
  -4   0  27       1369.18       1365.44        87.12 o
  -3   0  27        662.41        676.42        72.33 o
  -2   0  27         39.57         44.22         4.55 o
  -1   0  27         50.34         88.71        10.79 o
   0   0  27         22.47         45.55         6.36 o
   1   0  27        428.90        403.75        19.51 o
   2   0  27        726.64        683.00        43.10 o
   3   0  27       1370.58       1484.15        67.19 o
   4   0  27        747.15        833.13        33.73 o
   5   0  27         31.16         38.98         4.38 o
  -5   1  27         74.34         61.94         5.42 o
  -4   1  27         93.18        102.45        10.23 o
  -3   1  27        459.33        460.86        37.66 o
  -2   1  27       2391.73       2266.27       171.63 o
  -1   1  27        188.52        193.63         8.64 o
   0   1  27        121.81        139.80         8.23 o
   1   1  27        700.05        774.74        30.58 o
   2   1  27       1249.61       1322.46        65.90 o
   3   1  27          0.88          9.23         7.76 o
   4   1  27          2.48          3.73         4.23 o
   5   1  27        745.06        811.07        72.29 o
  -4   2  27        246.48        216.64        14.60 o
  -3   2  27         58.86         47.02         4.07 o
  -2   2  27          0.03          7.33         3.45 o
  -1   2  27         35.51         35.29         3.56 o
   0   2  27       3070.95       2989.23        84.95 o
   1   2  27        890.25        978.56        30.82 o
   2   2  27        464.59        464.36        24.45 o
   3   2  27       1842.40       2062.01        71.63 o
   4   2  27       1129.68       1129.78        74.23 o
   5   2  27         40.89         38.39         4.54 o
  -4   3  27         11.35          4.34         5.35 o
  -3   3  27        296.15        265.72        22.36 o
  -2   3  27       2899.01       3089.94        80.20 o
  -1   3  27       1858.63       1860.89        65.95 o
   0   3  27        444.31        481.69        19.71 o
   1   3  27        277.61        247.24        19.54 o
   2   3  27        930.75        852.51        35.28 o
   3   3  27         59.05         62.97         6.98 o
   4   3  27         87.34         78.04         6.64 o
   5   3  27        347.48        338.50        51.23 o
  -3   4  27          3.31          2.57         4.53 o
  -2   4  27        132.50        134.90        11.91 o
  -1   4  27          1.07         16.83         3.78 o
   0   4  27       1399.33       1587.19        41.65 o
   1   4  27       1139.33       1262.11        43.63 o
   2   4  27       1212.85       1140.88        36.13 o
   3   4  27        264.00        234.82        17.20 o
   4   4  27         40.61         19.93         5.42 o
   5   4  27          0.56         -2.78         6.03 o
  -2   5  27        379.63        359.12        24.16 o
  -1   5  27        313.98        293.14        23.51 o
   0   5  27         75.17         90.64         9.63 o
   1   5  27         10.80         19.22         3.77 o
   2   5  27        475.59        488.28        21.98 o
   3   5  27       1196.20       1106.10        54.97 o
   4   5  27        178.62        194.03        12.58 o
   5   5  27         79.60         51.30         7.26 o
  -1   6  27        483.68        464.97        27.14 o
   0   6  27        144.84        148.77        10.30 o
   1   6  27        554.60        554.38        24.66 o
   2   6  27        131.27        136.61         9.11 o
   3   6  27        107.30         96.97         6.68 o
   4   6  27        245.22        253.00        16.90 o
  -3  -5  28        610.67        576.43        33.33 o
  -2  -5  28          4.97          2.88         7.31 o
  -1  -5  28        520.61        507.49        53.82 o
   0  -5  28       1039.32       1024.32        69.09 o
  -4  -4  28        278.77        288.71        32.10 o
  -3  -4  28         29.24         42.87         6.01 o
  -2  -4  28        329.09        332.22        32.33 o
  -1  -4  28          8.45          2.21         4.51 o
   0  -4  28         55.85         46.17         5.24 o
   1  -4  28        137.11        138.93        10.24 o
   2  -4  28       1131.13       1070.96       121.27 o
  -5  -3  28          1.38         17.16        11.12 o
  -4  -3  28         60.64         39.68        14.53 o
  -3  -3  28       1835.85       1753.77       100.16 o
  -2  -3  28        172.86        193.09        17.08 o
  -1  -3  28         15.92         26.58        10.15 o
   0  -3  28        521.78        557.48        31.41 o
   1  -3  28        135.68        111.38        11.25 o
   2  -3  28          0.26          3.01         9.47 o
   3  -3  28         43.83         42.77         4.77 o
  -5  -2  28        279.87        281.93        28.37 o
  -4  -2  28        228.56        222.95        25.90 o
  -3  -2  28         12.51         19.11         6.33 o
  -2  -2  28         76.01         80.45        10.04 o
  -1  -2  28        217.42        232.28        21.26 o
   0  -2  28       1114.40       1141.92        26.38 o
   1  -2  28          5.77         12.05         4.03 o
   2  -2  28        931.25        894.17        44.15 o
   3  -2  28        374.39        339.06        30.66 o
   4  -2  28          8.28         12.13         4.62 o
  -5  -1  28        661.25        680.76       113.76 o
  -4  -1  28         77.45         43.46        22.41 o
  -3  -1  28       1616.54       1403.68       286.30 o
  -2  -1  28        783.15        718.93       191.05 o
  -1  -1  28       1011.32        880.95       235.84 o
   0  -1  28         28.23         24.00         4.12 o
   1  -1  28          2.33         34.90         3.90 o
   2  -1  28        217.12        202.55        14.94 o
   3  -1  28          6.85         16.00         2.48 o
   4  -1  28        647.28        675.22        35.47 o
  -5   0  28         62.90         46.74         5.18 o
  -4   0  28          8.01          1.73         3.67 o
  -3   0  28          7.38          2.90         2.71 o
  -2   0  28         11.59         20.22         2.21 o
  -1   0  28        730.38        796.39        45.56 o
   0   0  28       1164.33       1289.94        61.73 o
   1   0  28        361.82        311.72        61.89 o
   2   0  28        532.09        505.46        21.23 o
   3   0  28        338.35        334.32        18.29 o
   4   0  28        135.84        161.86        12.37 o
   5   0  28        140.84        140.85        17.35 o
  -5   1  28        465.30        412.26        38.81 o
  -4   1  28        201.08        219.57        17.24 o
  -3   1  28       1545.01       1522.56        55.73 o
  -2   1  28        443.77        428.51        23.37 o
  -1   1  28          9.26         13.36         3.42 o
   0   1  28        273.75        253.42        22.88 o
   1   1  28       1341.97       1402.42        43.22 o
   2   1  28       2747.20       2704.04       204.93 o
   3   1  28        538.40        639.69        78.25 o
   4   1  28         28.56         28.23         3.93 o
   5   1  28        494.15        500.54        36.97 o
  -4   2  28        111.70        102.39         6.30 o
  -3   2  28        842.12        857.43        41.60 o
  -2   2  28        119.21        122.10         8.18 o
  -1   2  28        509.64        518.41        17.85 o
   0   2  28        828.47        836.24        42.35 o
   1   2  28        178.82        192.99        17.34 o
   2   2  28         64.98         47.74         9.92 o
   3   2  28         15.94         27.48         5.95 o
   4   2  28        209.17        191.13        19.21 o
   5   2  28        606.21        653.82        30.33 o
  -4   3  28       1206.97       1144.92        64.10 o
  -3   3  28         36.64         28.30         5.18 o
  -2   3  28          0.19          3.44         4.83 o
  -1   3  28        343.55        312.56        23.39 o
   0   3  28       1104.23       1136.80        33.60 o
   1   3  28        238.52        247.22        18.95 o
   2   3  28       3658.01       3515.56       165.94 o
   3   3  28       1063.36       1052.73        44.01 o
   4   3  28        274.79        291.90        28.24 o
   5   3  28         33.90         23.42         6.73 o
  -3   4  28        428.75        431.57        26.20 o
  -2   4  28       1105.56       1096.96        46.22 o
  -1   4  28         47.96         47.05         4.41 o
   0   4  28         84.01         96.03         6.45 o
   1   4  28        314.96        326.65        17.21 o
   2   4  28        430.38        445.15        21.94 o
   3   4  28        271.38        289.71        17.30 o
   4   4  28        671.53        715.78        32.43 o
   5   4  28        799.19        772.41       172.91 o
  -2   5  28         47.37         54.59         8.72 o
  -1   5  28        669.09        643.83        30.10 o
   0   5  28       1063.84       1078.44        48.82 o
   1   5  28         23.15         23.03         3.75 o
   2   5  28        146.26        138.99        12.03 o
   3   5  28         13.05         13.04         4.07 o
   4   5  28          8.61          7.55         4.03 o
   5   5  28         77.04         58.01        12.78 o
   0   6  28         11.63         15.65         4.98 o
   1   6  28        150.66        144.69        11.25 o
   2   6  28        642.81        696.26        31.15 o
   3   6  28        402.07        434.35        28.10 o
   4   6  28        627.93        630.62        28.42 o
  -2  -5  29        249.84        236.10        19.50 o
  -1  -5  29         16.94         29.63         6.38 o
  -4  -4  29        203.05        208.87        21.33 o
  -3  -4  29         15.45         15.60         6.57 o
  -2  -4  29        283.42        272.29        19.78 o
  -1  -4  29       1206.46       1205.36        56.92 o
   0  -4  29        493.03        479.40        25.51 o
   1  -4  29         72.39         74.31         8.03 o
  -4  -3  29        512.81        535.58        31.53 o
  -3  -3  29        803.64        807.46        45.22 o
  -2  -3  29         55.22         45.92         7.09 o
  -1  -3  29          4.28          4.08         4.48 o
   0  -3  29        529.98        554.48        29.20 o
   1  -3  29       1169.29       1150.20        56.82 o
   2  -3  29         37.97         34.01         6.77 o
  -5  -2  29         77.71         74.84        10.41 o
  -4  -2  29        910.83        870.48        60.23 o
  -3  -2  29        233.14        257.96        25.41 o
  -2  -2  29        342.52        343.04        27.44 o
  -1  -2  29       1408.13       1484.04        69.89 o
   0  -2  29        568.72        632.24        38.06 o
   1  -2  29         19.59         19.00         5.35 o
   2  -2  29        177.50        161.45        13.97 o
   3  -2  29        430.06        378.98        28.85 o
  -5  -1  29        328.95        317.46        49.78 o
  -4  -1  29        130.91        152.87        24.87 o
  -3  -1  29        118.89        129.56        20.20 o
  -2  -1  29       1087.15       1093.06        26.81 o
  -1  -1  29        294.73        226.10        82.25 o
   0  -1  29        404.43        429.50        60.94 o
   1  -1  29        793.17        908.72        86.20 o
   2  -1  29       1549.54       1522.07        82.58 o
   3  -1  29        204.24        202.91        16.52 o
   4  -1  29         12.03         11.81         3.45 o
  -5   0  29        418.36        421.79        58.57 o
  -4   0  29        938.69        857.01       100.09 o
  -3   0  29        970.04        919.19       116.68 o
  -2   0  29          5.30          7.80         3.10 o
  -1   0  29        622.28        597.59        45.11 o
   0   0  29         58.04         54.72         9.15 o
   1   0  29          6.15         14.69         4.41 o
   2   0  29         18.08         15.78         3.30 o
   3   0  29       2657.49       2830.04       169.56 o
   4   0  29       1017.97        951.35        67.78 o
  -4   1  29          4.06          8.37         3.77 o
  -3   1  29          7.83          2.31         4.67 o
  -2   1  29       2513.05       2480.70       232.65 o
  -1   1  29       2493.09       2537.90        89.38 o
   0   1  29        184.57        177.15        16.28 o
   1   1  29       1014.43       1097.56        39.14 o
   2   1  29        527.81        461.28        57.19 o
   3   1  29          5.49         -4.53         5.89 o
   4   1  29         21.62         23.29         4.29 o
   5   1  29        137.56        127.39        12.77 o
  -4   2  29        659.65        568.76        41.30 o
  -3   2  29       1364.16       1411.49        53.90 o
  -2   2  29         34.09         35.94         3.64 o
  -1   2  29         23.37         18.13         4.81 o
   0   2  29        476.80        508.22        24.59 o
   1   2  29        145.20        156.38        16.63 o
   2   2  29        458.45        428.91        39.47 o
   3   2  29        253.17        287.23        30.34 o
   4   2  29        457.52        392.72        50.23 o
   5   2  29        433.49        424.59        30.39 o
  -3   3  29        139.09        139.65         8.51 o
  -2   3  29        362.63        357.23        26.62 o
  -1   3  29       1380.28       1476.96        39.43 o
   0   3  29        302.23        322.44        22.71 o
   1   3  29         37.95         30.91         5.34 o
   2   3  29        128.28        110.12        12.07 o
   3   3  29        364.76        368.50        18.16 o
   4   3  29        563.16        631.67        71.68 o
   5   3  29        148.59        111.54        17.79 o
  -2   4  29         92.42         66.69         6.35 o
  -1   4  29         80.82         92.50         7.33 o
   0   4  29        681.65        724.92        24.84 o
   1   4  29        598.70        643.64        23.42 o
   2   4  29        877.58        901.39        35.03 o
   3   4  29         40.43         41.30         4.93 o
   4   4  29         10.91         22.70         5.05 o
   5   4  29         26.53         20.71         6.56 o
  -1   5  29        140.04        123.05        10.65 o
   0   5  29          4.65         31.32        10.38 o
   1   5  29        160.02        159.91        11.75 o
   2   5  29          4.87          6.48         3.18 o
   3   5  29        227.13        248.55        17.51 o
   4   5  29        627.07        626.68        44.22 o
   1   6  29        491.76        448.31        26.65 o
   2   6  29        385.84        338.69        22.98 o
   3   6  29          5.08         10.26         4.73 o
  -3  -4  30         23.79         33.20         5.42 o
  -2  -4  30          2.77         12.95         7.16 o
  -1  -4  30          0.97         16.38         5.54 o
   0  -4  30        258.80        237.85        19.37 o
   1  -4  30          1.07         12.74         5.10 o
  -4  -3  30        363.12        411.61        37.35 o
  -3  -3  30        830.07        828.53        52.66 o
  -2  -3  30        998.78       1073.85        59.23 o
  -1  -3  30        304.00        301.55        31.11 o
   0  -3  30         39.85         47.86         6.52 o
   1  -3  30        954.14       1015.59        47.93 o
   2  -3  30         89.31        104.17         9.16 o
  -4  -2  30        232.94        223.39        24.13 o
  -3  -2  30        237.64        250.00        30.38 o
  -2  -2  30         28.26         43.32         6.88 o
  -1  -2  30        654.35        653.84        34.45 o
   0  -2  30        559.17        658.34        29.24 o
   1  -2  30        775.32        796.83        43.66 o
   2  -2  30        625.57        591.41        58.51 o
   3  -2  30        590.59        503.55        48.40 o
  -4  -1  30         67.97         60.84        16.15 o
  -3  -1  30       1128.83       1182.61       133.50 o
  -2  -1  30       1265.14       1301.76        87.69 o
  -1  -1  30        126.14        128.51        45.59 o
   0  -1  30        111.08         85.26        16.67 o
   1  -1  30         65.44         68.50         6.78 o
   2  -1  30        724.68        729.45        31.28 o
   3  -1  30        419.80        431.72        33.84 o
   4  -1  30          3.58          2.33         3.80 o
  -4   0  30          1.60          6.61         2.39 o
  -3   0  30       1054.12       1050.31       154.28 o
  -2   0  30        165.37        160.26        18.33 o
  -1   0  30        583.62        503.60       114.97 o
   0   0  30       1920.01       2274.07       184.61 o
   1   0  30       1790.53       1709.02       101.30 o
   2   0  30         58.92         57.63         5.05 o
   3   0  30         25.59         25.32         4.12 o
   4   0  30         49.55         45.08         4.68 o
  -4   1  30        697.54        629.11        53.84 o
  -3   1  30          2.99         10.21         2.89 o
  -2   1  30        175.41        153.06        13.45 o
  -1   1  30         66.39         84.16        10.00 o
   0   1  30         45.08         48.74         6.50 o
   1   1  30        478.92        496.75        56.96 o
   2   1  30       1239.86       1319.56        63.51 o
   3   1  30        963.69       1136.41        81.37 o
   4   1  30        105.16         91.95         7.86 o
  -4   2  30         99.07         87.30         8.82 o
  -3   2  30        695.29        660.40        35.82 o
  -2   2  30       1537.44       1443.55        77.28 o
  -1   2  30          3.27         15.24         3.64 o
   0   2  30        475.98        504.55        44.95 o
   1   2  30        477.89        483.52        45.05 o
   2   2  30         12.45         22.82         4.33 o
   3   2  30         42.39         51.26         8.30 o
   4   2  30        327.49        346.12        41.34 o
   5   2  30       1136.75       1210.04        64.84 o
  -3   3  30         22.94         25.33         4.48 o
  -2   3  30          0.85         10.93         3.22 o
  -1   3  30        465.73        440.50        18.08 o
   0   3  30        957.74        956.31        38.21 o
   1   3  30          2.90          6.42         3.46 o
   2   3  30       1126.43       1143.14        46.74 o
   3   3  30       1017.48       1022.99        46.91 o
   4   3  30         71.65         79.30        20.88 o
   5   3  30         24.39          8.04         6.95 o
  -2   4  30        479.89        428.70        29.29 o
  -1   4  30        184.02        210.07        12.91 o
   0   4  30         13.57         13.84         4.21 o
   1   4  30        106.48         91.24         9.13 o
   2   4  30        707.92        745.41        31.49 o
   3   4  30        485.34        490.86        46.48 o
   4   4  30        737.83        769.68        73.86 o
  -1   5  30       1365.65       1298.52        61.74 o
   0   5  30       1126.07       1159.25        67.57 o
   1   5  30        357.63        366.35        26.01 o
   2   5  30        734.69        667.24        26.02 o
   3   5  30        912.09        772.13        53.90 o
   4   5  30        123.24         95.82         9.49 o
  -2  -4  31        158.91        150.29        12.75 o
  -1  -4  31        742.01        724.82        34.55 o
   0  -4  31        531.57        532.94        29.75 o
  -3  -3  31         94.88         81.67        10.13 o
  -2  -3  31        139.88        132.35        17.97 o
  -1  -3  31          4.08         12.69         5.59 o
   0  -3  31        340.76        321.49        28.07 o
   1  -3  31        900.94       1036.49        83.78 o
  -4  -2  31        677.65        729.00        40.48 o
  -3  -2  31        949.29        985.33        58.53 o
  -2  -2  31          6.08         21.46         7.71 o
  -1  -2  31        873.08        906.17        55.41 o
   0  -2  31        196.63        235.58        22.34 o
   1  -2  31          7.63         12.67         7.32 o
   2  -2  31          8.06         17.19         5.06 o
  -4  -1  31         70.43         82.07        16.22 o
  -3  -1  31        127.20        139.63        19.36 o
  -2  -1  31        433.98        470.63        43.85 o
  -1  -1  31        942.17        860.04        97.89 o
   0  -1  31        175.13        144.93        34.56 o
   1  -1  31       1055.03       1046.97       108.79 o
   2  -1  31        885.98        854.29        56.84 o
   3  -1  31         77.13         59.53         6.75 o
  -4   0  31        592.45        628.58        65.05 o
  -3   0  31       1507.91       1336.24       230.06 o
  -2   0  31         99.29         79.33        13.20 o
  -1   0  31         55.28         45.64        18.48 o
   0   0  31          8.35         26.00         8.66 o
   1   0  31         61.38         69.04         7.96 o
   2   0  31        131.46        119.89         9.71 o
   3   0  31        102.38         96.54         8.63 o
   4   0  31        363.74        331.37        30.11 o
  -4   1  31          2.31         11.31         3.87 o
  -3   1  31          0.46          2.40         3.77 o
  -2   1  31        186.28        177.40        15.32 o
  -1   1  31       2276.13       2171.82       103.34 o
   0   1  31       1105.40       1076.63        44.67 o
   1   1  31          1.90          8.89         7.53 o
   2   1  31        384.35        322.49        53.86 o
   3   1  31          0.02          2.49         6.59 o
   4   1  31         49.83         53.24         5.21 o
  -3   2  31        143.43        119.04        12.15 o
  -2   2  31         39.75         41.58         4.42 o
  -1   2  31        203.98        190.20        13.80 o
   0   2  31         15.36         20.07         5.48 o
   1   2  31       1075.24       1097.65        54.92 o
   2   2  31        913.98        942.56        76.24 o
   3   2  31        321.28        304.31        45.65 o
   4   2  31         94.62         73.96        10.22 o
  -2   3  31        354.34        361.09        22.46 o
  -1   3  31        735.86        723.16        29.26 o
   0   3  31        264.68        286.78        23.83 o
   1   3  31          0.20         12.88         5.35 o
   2   3  31         84.26         60.70         7.30 o
   3   3  31        401.05        441.34        39.74 o
   4   3  31        443.06        472.71        60.18 o
  -2   4  31        160.75        144.26        11.51 o
  -1   4  31        277.15        262.83        17.67 o
   0   4  31        152.59        155.00         9.97 o
   1   4  31        954.52        972.66        38.23 o
   2   4  31        477.40        496.65        38.78 o
   3   4  31        189.55        171.48        11.02 o
   4   4  31        393.67        445.48        27.14 o
   0   5  31         36.32         50.33         5.42 o
   1   5  31        142.21        127.57        10.69 o
   2   5  31        388.87        346.35        21.65 o
   3   5  31        736.12        728.48        32.82 o
  -3  -3  32        730.65        796.09        41.29 o
  -2  -3  32       1289.08       1285.58       186.64 o
  -1  -3  32        525.15        571.22        46.31 o
   0  -3  32         99.00        114.40        11.56 o
   1  -3  32         42.31         42.93        10.95 o
  -3  -2  32         66.83         68.02         9.89 o
  -2  -2  32          4.40         18.12         7.01 o
  -1  -2  32        161.55        178.04        18.92 o
   0  -2  32        996.46       1046.45        55.74 o
   1  -2  32        690.79        737.06        38.02 o
   2  -2  32        137.72        164.36        14.89 o
  -4  -1  32        256.63        257.38        40.12 o
  -3  -1  32         28.51         35.86        11.26 o
  -2  -1  32       1027.53       1051.91        90.04 o
  -1  -1  32        837.58        904.04        82.96 o
   0  -1  32         25.74         31.20         7.03 o
   1  -1  32         24.45         29.06         5.10 o
   2  -1  32        126.92        118.50         9.13 o
   3  -1  32        250.42        241.38        23.12 o
  -3   0  32         52.04         28.39         8.81 o
  -2   0  32        373.53        287.11       105.62 o
  -1   0  32        145.21        129.72        27.05 o
   0   0  32       1259.52       1272.98       137.17 o
   1   0  32        878.08        891.70        88.67 o
   2   0  32        134.39        106.55         8.73 o
   3   0  32          6.34          6.13         3.48 o
  -3   1  32        206.15        154.61        17.98 o
  -2   1  32        146.92        138.53        17.86 o
  -1   1  32         82.38         61.89        11.99 o
   0   1  32        225.01        203.82        19.99 o
   1   1  32          6.71         -0.16         3.70 o
   2   1  32       1243.17       1218.63        97.43 o
   3   1  32       1295.66       1199.29        68.71 o
   4   1  32        442.61        424.47        35.11 o
  -3   2  32        878.90        815.44        70.33 o
  -2   2  32        848.02        760.92        77.51 o
  -1   2  32         57.72         62.01         7.12 o
   0   2  32        631.38        600.45        34.43 o
   1   2  32        848.98        873.07        49.82 o
   2   2  32         40.96         27.05         5.83 o
   3   2  32         32.55         36.30         7.46 o
   4   2  32        376.42        370.56        35.88 o
  -2   3  32        190.03        163.40        13.14 o
  -1   3  32       1022.69       1056.53        37.28 o
   0   3  32        590.85        562.67        44.36 o
   1   3  32        542.64        500.55        46.49 o
   2   3  32         63.12         42.14         4.97 o
   3   3  32        814.65        803.58        36.01 o
   4   3  32        569.19        518.86        49.24 o
  -1   4  32        479.17        489.21        19.45 o
   0   4  32         91.80         63.59        10.37 o
   1   4  32        206.45        192.18        13.13 o
   2   4  32         12.72         18.51         5.12 o
   3   4  32        208.27        202.97        21.26 o
   1   5  32        994.37       1030.16        39.10 o
   2   5  32        254.55        257.74        16.63 o
  -2  -3  33          0.11          8.03         6.68 o
  -1  -3  33         94.56         74.45        10.10 o
   0  -3  33         69.58         47.82         6.39 o
  -3  -2  33       1130.72       1158.33        77.32 o
  -2  -2  33        187.87        181.01        17.44 o
  -1  -2  33         82.25         98.88         9.51 o
   0  -2  33         71.61         98.43        10.65 o
   1  -2  33        134.61        138.23        13.11 o
  -3  -1  33         11.14         20.70         9.55 o
  -2  -1  33        127.56        142.68        17.44 o
  -1  -1  33        928.94        987.17        57.36 o
   0  -1  33        655.20        687.35        39.81 o
   1  -1  33        305.03        338.01        35.29 o
   2  -1  33       1235.98       1144.34       139.04 o
  -3   0  33        806.68        777.86       114.98 o
  -2   0  33        674.16        700.79        60.36 o
  -1   0  33         14.00         16.34         4.84 o
   0   0  33          6.71         11.84         4.09 o
   1   0  33        354.45        299.42        73.47 o
   2   0  33        651.39        589.50        65.78 o
   3   0  33        241.85        199.87        17.54 o
  -3   1  33        223.81        191.40        28.54 o
  -2   1  33        303.69        310.93        36.62 o
  -1   1  33        668.71        655.11        55.69 o
   0   1  33       1155.99       1247.80       113.74 o
   1   1  33          0.99          7.94         4.29 o
   2   1  33         21.84         15.46         4.96 o
   3   1  33         34.90         40.55         5.34 o
  -2   2  33          2.38         10.95         5.19 o
  -1   2  33          1.89          7.56         7.49 o
   0   2  33          0.64         -0.70         4.44 o
   1   2  33       1185.76       1168.27        58.86 o
   2   2  33       1541.87       1550.36       109.84 o
   3   2  33       1142.39       1118.68       148.68 o
  -2   3  33        389.18        329.57        24.56 o
  -1   3  33        550.79        581.58        41.22 o
   0   3  33        698.43        644.17        32.43 o
   1   3  33         25.91         29.96         6.20 o
   2   3  33          0.43          4.86         4.41 o
   3   3  33        212.72        231.46        37.85 o
   0   4  33         92.15         96.41         8.99 o
   1   4  33        713.82        659.84        46.67 o
   2   4  33        674.61        676.92        55.50 o
   3   4  33         60.09         41.20         8.59 o
  -2  -2  34         19.60         10.44         6.20 o
  -1  -2  34         17.16         16.19        11.43 o
   0  -2  34        508.79        521.31        40.33 o
   1  -2  34        497.79        581.31        40.68 o
  -2  -1  34        212.52        222.84        34.03 o
  -1  -1  34        351.07        385.42        36.30 o
   0  -1  34         19.29         28.34         8.59 o
   1  -1  34        138.16        175.98        24.74 o
   2  -1  34        586.29        680.14        51.00 o
  -2   0  34        424.62        370.05        54.17 o
  -1   0  34        174.79        165.79        17.95 o
   0   0  34        535.67        570.16        86.89 o
   1   0  34        861.87        804.68       180.38 o
   2   0  34        557.75        467.71        48.80 o
  -2   1  34        518.88        486.76        57.28 o
  -1   1  34         25.10         40.46        10.13 o
   0   1  34        153.80        133.99        21.14 o
   1   1  34         97.00         95.75        22.97 o
   2   1  34         55.61         40.26        10.44 o
   3   1  34        441.23        357.66        31.74 o
  -2   2  34       1131.67       1056.93       112.95 o
  -1   2  34        898.99        797.43        74.41 o
   0   2  34          2.37         12.29         3.91 o
   1   2  34        179.79        182.73        14.02 o
   2   2  34         67.53         42.66        13.70 o
   3   2  34        121.50        103.26        11.84 o
  -1   3  34         19.67         15.20         5.09 o
   0   3  34        395.56        374.80        27.91 o
   1   3  34       1350.86       1234.40       111.20 o
   2   3  34          6.28          7.68         6.17 o
   3   3  34        508.15        481.54        38.07 o
   1   4  34          1.75         12.06         4.30 o
  -2  -1  35        134.10        136.91        16.49 o
  -1  -1  35        696.91        721.76        77.78 o
   0  -1  35        965.12        981.45        99.87 o
   1  -1  35         94.71         97.12        28.72 o
  -2   0  35        439.01        415.37        59.36 o
  -1   0  35         77.36         80.76        13.42 o
   0   0  35         21.97         35.91         8.32 o
   1   0  35         55.95         42.02         5.83 o
   2   0  35        911.61        855.58       129.67 o
  -2   1  35        189.15        163.70        24.23 o
  -1   1  35        997.74       1027.01       142.43 o
   0   1  35       1436.46       1149.52       138.16 o
   1   1  35        352.05        290.02        70.94 o
   2   1  35         37.07         27.95         7.06 o
  -1   2  35          7.92         19.94         5.62 o
   0   2  35          8.71          4.85         4.46 o
   1   2  35        282.12        255.44        20.28 o
   2   2  35       1081.17        962.12        92.26 o
   0   3  35         90.94         89.44        14.92 o
   1   3  35          5.94          8.61         6.88 o
   2   3  35         24.64         29.11         9.19 o
  -1   0  36        630.43        609.02        71.02 o
   0   0  36          0.49         11.25        10.27 o
   1   0  36        588.34        634.39        57.73 o
   0   1  36         35.71         42.59        12.71 o
   1   1  36        351.17        286.79        80.84 o
   0   2  36         69.32         69.62         7.88 o
   1   2  36         85.23         52.09         7.40 o
                                                
