# Supplementary material for: New insights in the discovery of novel h-MAO-B inhibitors: structural characterization of a series of N-phenyl-4-oxo-4H-chromene-3-carboxamide derivatives
Source: Acta Crystallogr E Crystallogr Commun. 2015 Apr 25;71(Pt 5):547–54. doi: 10.1107/S2056989015007859 (PMC4420052; doi:10.1107/S2056989015007859)
Supplement: Supplementary file 5 [file e-71-00547-4asup5.hkl]

#
# h,k,l, Fc-squared, Fo-squared, sigma(Fo-squared), status flag
#
data_4a
_shelx_title ' F25251 - EXOR               New: P21/n'
_shelx_refln_list_code          4
_shelx_F_calc_maximum      126.33
_exptl_crystal_F_000       616.00
_reflns_d_resolution_high  0.7698

loop_
 _space_group_symop_operation_xyz
 'x, y, z'
 '-x+1/2, y+1/2, -z+1/2'
 '-x, -y, -z'
 'x-1/2, -y-1/2, z-1/2'

_cell_length_a    14.1629
_cell_length_b     6.7720
_cell_length_c    15.1898
_cell_angle_alpha  90.000
_cell_angle_beta  116.607
_cell_angle_gamma  90.000

_shelx_F_squared_multiplier     1.000

loop_
 _refln_index_h
 _refln_index_k
 _refln_index_l
 _refln_F_squared_calc
 _refln_F_squared_meas
 _refln_F_squared_sigma
 _refln_observed_status
   2   0   0         41.85         41.21         1.27 o
   6   0   0        119.68        114.53         4.45 o
  10   0   0         64.12         73.06         2.67 o
  12   0   0       5779.30       6098.43        24.01 o
  14   0   0         24.90         26.51         2.96 o
  16   0   0       1199.91        979.35        45.07 o
   1   1   0       4311.13       4364.60        53.39 o
   2   1   0       3092.77       3139.84        26.15 o
   3   1   0       8795.87       9102.33        47.90 o
   4   1   0        498.89        521.58         4.86 o
   5   1   0        147.17        175.66         2.15 o
   6   1   0        674.83        751.01         9.22 o
   7   1   0       4518.55       4854.93        56.11 o
   8   1   0        495.58        530.58         4.87 o
   9   1   0         46.23         37.18         1.35 o
  10   1   0        110.79        136.95         3.24 o
  11   1   0       1701.55       1799.09        35.05 o
  12   1   0        220.69        239.85         3.81 o
  13   1   0         85.66         80.32         3.06 o
  14   1   0         15.99         17.84         1.23 o
  15   1   0        634.22        554.08         8.15 o
  16   1   0         73.66         65.81         3.42 o
   0   2   0        371.68        358.64         5.35 o
   1   2   0        821.65        841.89         6.13 o
   2   2   0         39.54         41.63         1.20 o
   3   2   0       1395.61       1351.92        10.80 o
   4   2   0        176.75        153.89         1.83 o
   5   2   0        171.71        156.35         3.87 o
   6   2   0        124.67        131.21         2.69 o
   7   2   0        757.61        733.94        16.42 o
   8   2   0         58.93         53.12         1.64 o
   9   2   0          0.63          0.36         0.94 o
  10   2   0        138.59        150.17         2.73 o
  11   2   0        244.74        240.03         9.34 o
  12   2   0         25.22         21.69         1.45 o
  13   2   0         14.24         12.89         1.33 o
  14   2   0        121.90        107.92         3.24 o
  15   2   0         81.62         71.19         2.63 o
  16   2   0          9.10         11.17         1.63 o
   1   3   0         72.42         75.76         1.26 o
   2   3   0        918.48        940.33         5.48 o
   3   3   0        212.80        214.07         2.47 o
   4   3   0         12.60          7.70         0.75 o
   5   3   0         11.96         14.06         0.93 o
   6   3   0        380.96        401.73         5.53 o
   7   3   0         91.21         81.92         1.99 o
   8   3   0         16.47         13.41         0.99 o
   9   3   0         56.73         61.71         2.25 o
  10   3   0         56.87         65.43         1.92 o
  11   3   0         15.36         15.28         1.16 o
  12   3   0          5.47          5.26         1.16 o
  13   3   0         43.86         41.73         3.44 o
  14   3   0          1.80          3.04         1.54 o
  15   3   0          0.20         -0.31         1.18 o
   0   4   0        208.66        200.31         2.90 o
   1   4   0        157.42        210.76         2.94 o
   2   4   0         13.32         14.18         0.82 o
   3   4   0          0.23          3.98         0.75 o
   4   4   0         85.90         83.90         1.89 o
   5   4   0        258.21        283.94         5.18 o
   6   4   0         74.76         78.48         1.77 o
   7   4   0         52.47         51.73         2.90 o
   8   4   0          0.13         -0.22         1.18 o
   9   4   0        173.12        173.83         4.41 o
  10   4   0         92.80         96.23         4.15 o
  11   4   0         56.56         61.19         2.22 o
  12   4   0         46.96         41.90         2.33 o
  13   4   0         71.16         73.55         5.42 o
  14   4   0         67.10         64.17         4.60 o
   1   5   0        111.79        112.75         1.91 o
   2   5   0        975.08        955.79        11.69 o
   3   5   0         15.65         14.01         0.84 o
   4   5   0         56.67         55.27         2.16 o
   5   5   0        163.35        165.08         4.74 o
   6   5   0        654.73        633.60        24.15 o
   7   5   0          1.13          1.98         1.21 o
   8   5   0        109.69        114.08         3.75 o
   9   5   0        123.26        127.07         3.08 o
  10   5   0        324.63        350.34        15.94 o
  11   5   0          7.03          6.08         1.12 o
  12   5   0         92.33         94.61         3.33 o
  13   5   0         73.08         72.33         7.57 o
   0   6   0        579.25        614.99        14.02 o
   1   6   0          6.29          8.40         0.80 o
   2   6   0          2.82          3.09         0.86 o
   3   6   0         17.99         18.92         1.11 o
   4   6   0        489.18        501.94         9.76 o
   5   6   0          1.05          1.22         0.98 o
   6   6   0         21.88         22.00         1.41 o
   7   6   0         33.04         32.93         1.81 o
   8   6   0        332.12        362.17        12.85 o
   9   6   0          0.77          1.60         1.60 o
  10   6   0         33.60         36.17         2.41 o
  11   6   0         39.86         38.60         3.15 o
  12   6   0        200.20        205.26        10.49 o
   1   7   0          5.84          6.31         1.19 o
   2   7   0          0.13         -0.38         1.06 o
   3   7   0          0.02         -1.03         1.03 o
   4   7   0          1.16          1.06         1.09 o
   5   7   0         17.54         15.95         1.33 o
   6   7   0          0.70          0.42         1.16 o
   7   7   0          1.64          0.01         1.21 o
   8   7   0          1.65          2.32         1.45 o
   9   7   0         24.93         18.46         1.64 o
   0   8   0         16.75         17.63         2.96 o
   1   8   0          4.88          4.60         1.94 o
   2   8   0          0.24          0.11         1.61 o
   3   8   0          8.79          8.82         1.43 o
   4   8   0          8.71         11.14         1.37 o
   5   8   0          3.79          7.44         1.41 o
   6   8   0          1.93          4.82         1.44 o
 -15   0   1        162.34        158.38         4.66 o
 -13   0   1       1361.92       1387.78        40.11 o
 -11   0   1        492.10        555.69         8.32 o
  -9   0   1       3013.88       3500.09        45.02 o
  -5   0   1       6255.76       7101.71        30.94 o
  -3   0   1       1996.54       2138.33        44.20 o
   1   0   1        324.60        342.78         2.81 o
   3   0   1       1022.87       1084.64        11.62 o
   5   0   1         17.74         16.83         0.81 o
   7   0   1        209.46        243.21         5.14 o
   9   0   1         58.60         65.50         2.47 o
  11   0   1         28.45         30.85         1.84 o
  13   0   1         24.73         21.86         3.07 o
  15   0   1         11.63          7.47         2.60 o
 -16   1   1        174.31        151.05         5.35 o
 -15   1   1       1074.25        964.06        24.59 o
 -14   1   1         10.63         12.31         1.38 o
 -13   1   1          4.73          4.36         1.39 o
 -12   1   1        194.35        208.94         3.36 o
 -11   1   1       2568.98       2773.69        47.63 o
 -10   1   1         18.28         16.90         1.14 o
  -9   1   1          1.69         -0.26         0.90 o
  -8   1   1        100.74        110.99         2.13 o
  -7   1   1       6746.44       7186.16        79.34 o
  -6   1   1         27.59         25.96         0.81 o
  -5   1   1          6.90          8.67         0.70 o
  -4   1   1         29.82         22.40         0.87 o
  -3   1   1      15958.45      16188.23       105.27 o
  -2   1   1        136.04        116.29         1.62 o
  -1   1   1        293.07        281.83         2.49 o
   0   1   1        956.06        912.62        11.61 o
   1   1   1      10861.81      10845.65        92.63 o
   2   1   1         22.62         15.51         0.86 o
   3   1   1        411.37        440.96         3.18 o
   4   1   1       1291.48       1304.66         9.21 o
   5   1   1       1651.59       1736.37        16.95 o
   6   1   1          0.77          1.53         0.50 o
   7   1   1        162.59        174.28         4.51 o
   8   1   1        496.58        525.16         8.82 o
   9   1   1        208.45        230.14         2.91 o
  10   1   1          1.45          0.70         0.93 o
  11   1   1         65.18         61.65         1.85 o
  12   1   1        115.09        122.05         3.74 o
  13   1   1         40.39         45.21         1.85 o
  14   1   1          5.37          9.70         1.42 o
  15   1   1         19.83         14.01         1.45 o
 -16   2   1          0.38          1.04         1.21 o
 -15   2   1         91.02         87.53         2.51 o
 -14   2   1         65.44         65.32         6.41 o
 -13   2   1         81.40         91.30         2.69 o
 -12   2   1          0.72          1.08         1.17 o
 -11   2   1        110.04        109.36         2.80 o
 -10   2   1         10.61         12.38         1.36 o
  -9   2   1        372.98        372.02         5.57 o
  -8   2   1          4.80          2.09         0.81 o
  -7   2   1        127.36        131.37         2.80 o
  -6   2   1        114.84         97.89         2.19 o
  -5   2   1       1418.76       1374.74        15.76 o
  -4   2   1        214.87        203.68         2.15 o
  -3   2   1        187.50        172.41         1.84 o
  -2   2   1       1583.91       1529.10         9.92 o
  -1   2   1       2350.38       2279.94        10.92 o
   0   2   1        839.20        843.96         5.57 o
   1   2   1        172.81        157.25         2.04 o
   2   2   1       2354.95       2326.11        18.14 o
   3   2   1       1530.75       1482.19        13.95 o
   4   2   1        469.21        443.86         5.80 o
   5   2   1         79.45         75.88         1.70 o
   6   2   1        824.53        799.20        13.26 o
   7   2   1        371.59        382.82         4.64 o
   8   2   1        105.22        100.69         2.21 o
   9   2   1         67.71         69.07         1.87 o
  10   2   1        189.47        183.86         3.22 o
  11   2   1         40.55         44.28         1.98 o
  12   2   1         12.05          8.84         1.33 o
  13   2   1         68.01         64.91         2.16 o
  14   2   1         30.72         31.90         2.03 o
  15   2   1          1.35          3.72         1.32 o
 -15   3   1         10.72          9.89         1.30 o
 -14   3   1          7.96          6.72         1.27 o
 -13   3   1        152.48        158.17        10.25 o
 -12   3   1         58.67         58.67         3.34 o
 -11   3   1          6.87          5.15         1.17 o
 -10   3   1         14.00         15.84         1.18 o
  -9   3   1        691.28        731.72         6.28 o
  -8   3   1        127.20        139.83         4.39 o
  -7   3   1          0.16         -0.79         0.79 o
  -6   3   1          0.58          0.47         0.75 o
  -5   3   1       1900.99       2017.54        27.16 o
  -4   3   1        269.73        297.83         6.14 o
  -3   3   1          3.63          1.11         0.55 o
  -2   3   1         97.45        110.87         1.58 o
  -1   3   1       2303.14       2559.50        17.56 o
   0   3   1        278.17        319.23         2.93 o
   1   3   1         24.62         19.43         0.92 o
   2   3   1        210.57        215.22         2.23 o
   3   3   1        685.92        724.75        11.66 o
   4   3   1         54.47         66.22         1.54 o
   5   3   1         14.48         11.55         0.88 o
   6   3   1         57.62         47.09         1.54 o
   7   3   1         53.49         57.66         1.75 o
   8   3   1          2.74          6.57         1.44 o
   9   3   1         17.95         17.42         1.36 o
  10   3   1          3.25          1.32         1.01 o
  11   3   1          0.20         -1.02         1.02 o
  12   3   1          1.15          2.03         1.16 o
  13   3   1         20.40         19.71         1.59 o
  14   3   1          0.38          1.52         1.18 o
  15   3   1          1.04          0.72         1.25 o
 -15   4   1          7.36          9.59         1.54 o
 -14   4   1         26.76         25.31         1.91 o
 -13   4   1         11.52         10.78         1.33 o
 -12   4   1         25.62         25.72         1.74 o
 -11   4   1          5.35          5.66         2.69 o
 -10   4   1        177.58        183.09         4.63 o
  -9   4   1         39.03         39.37         1.90 o
  -8   4   1          5.55          6.48         1.08 o
  -7   4   1          2.39          3.22         1.05 o
  -6   4   1        626.34        650.28        17.24 o
  -5   4   1         94.08         90.44         4.29 o
  -4   4   1         43.19         39.74         1.26 o
  -3   4   1          1.79          1.17         0.64 o
  -2   4   1       1225.10       1308.21        15.34 o
  -1   4   1        129.84        134.67         1.88 o
   0   4   1        252.76        263.98         3.82 o
   1   4   1          8.56          5.13         0.74 o
   2   4   1        907.67        935.95        10.85 o
   3   4   1        103.04        100.18         1.80 o
   4   4   1        205.34        213.96         3.60 o
   5   4   1         41.49         43.40         1.56 o
   6   4   1        271.54        257.16         9.43 o
   7   4   1         64.92         65.48         1.85 o
   8   4   1         68.07         72.26         3.17 o
   9   4   1         81.56         91.37         2.65 o
  10   4   1         64.29         67.45         2.84 o
  11   4   1         34.88         36.60         2.01 o
  12   4   1          9.89          9.00         1.56 o
  13   4   1         78.66         86.88         3.69 o
  14   4   1         16.97         15.63         1.47 o
 -13   5   1        137.81        139.45         8.41 o
 -12   5   1        311.55        316.32        15.53 o
 -11   5   1        176.75        171.65         5.81 o
 -10   5   1          1.41          1.91         2.30 o
  -9   5   1        267.97        279.00        11.15 o
  -8   5   1        626.13        645.65         6.86 o
  -7   5   1        316.33        333.64         5.40 o
  -6   5   1         15.52         14.91         1.20 o
  -5   5   1        376.84        372.55        11.76 o
  -4   5   1        833.63        811.72        18.91 o
  -3   5   1        546.49        539.61        11.91 o
  -2   5   1         33.75         37.10         1.12 o
  -1   5   1        346.05        322.09         6.06 o
   0   5   1        572.87        562.85        10.17 o
   1   5   1        606.46        600.83         6.82 o
   2   5   1         13.71         12.40         0.90 o
   3   5   1        174.84        167.87         3.47 o
   4   5   1        159.01        165.28         3.79 o
   5   5   1        396.38        385.41        16.71 o
   6   5   1          0.00         -0.92         0.92 o
   7   5   1         56.61         58.79         2.27 o
   8   5   1         19.38         20.75         1.40 o
   9   5   1        230.51        253.45         4.27 o
  10   5   1          5.55          5.92         1.25 o
  11   5   1         12.60         13.47         2.14 o
  12   5   1          2.49          3.26         1.24 o
  13   5   1        110.38        108.76         6.47 o
 -12   6   1          7.90          9.75         2.24 o
 -11   6   1          0.68          3.12         1.62 o
 -10   6   1         32.53         31.68         1.58 o
  -9   6   1        133.48        147.32         4.34 o
  -8   6   1         64.98         66.58         3.07 o
  -7   6   1         50.08         50.94         1.81 o
  -6   6   1         88.69         87.78         2.46 o
  -5   6   1        439.80        434.33         6.75 o
  -4   6   1        266.88        274.10         7.56 o
  -3   6   1        203.16        212.98         3.72 o
  -2   6   1        199.56        196.92         4.44 o
  -1   6   1        917.02        893.82        26.39 o
   0   6   1        561.02        574.62         7.86 o
   1   6   1        328.76        342.60         6.09 o
   2   6   1        290.85        286.90         5.59 o
   3   6   1       1133.05       1139.11        20.83 o
   4   6   1        617.32        639.62        20.09 o
   5   6   1        227.69        233.10         4.06 o
   6   6   1        284.30        293.92         8.82 o
   7   6   1        899.69        983.29        14.98 o
   8   6   1        388.01        403.95        11.73 o
   9   6   1         77.33         78.44         2.55 o
  10   6   1        215.61        206.79        10.21 o
  11   6   1        526.55        538.19        19.88 o
 -10   7   1          6.55          5.71         1.60 o
  -9   7   1         46.77         46.40         2.86 o
  -8   7   1          8.01         11.18         1.48 o
  -7   7   1         18.10         23.23         1.50 o
  -6   7   1          0.84          1.52         1.19 o
  -5   7   1        110.03        112.39         4.24 o
  -4   7   1          6.13          6.44         1.29 o
  -3   7   1          0.85          3.22         1.33 o
  -2   7   1          3.73          3.41         1.13 o
  -1   7   1        101.06        100.12         2.78 o
   0   7   1          5.62          6.95         1.28 o
   1   7   1         40.72         35.79         2.21 o
   2   7   1         27.81         30.05         1.48 o
   3   7   1         28.22         25.58         1.57 o
   4   7   1          4.32          4.30         1.30 o
   5   7   1        183.57        184.88         3.87 o
   6   7   1         68.93         71.06         2.75 o
   7   7   1          0.00          2.97         1.30 o
   8   7   1          2.56          0.46         1.73 o
   9   7   1        261.56        264.11         5.85 o
  -7   8   1         55.51         57.71         3.44 o
  -6   8   1          7.79         10.23         1.47 o
  -5   8   1         57.79         62.65         2.58 o
  -4   8   1         97.93        112.61         4.28 o
  -3   8   1        148.18        161.03         9.18 o
  -2   8   1         17.35         18.02         1.67 o
  -1   8   1         28.47         29.21         2.03 o
   0   8   1        148.02        166.70         5.51 o
   1   8   1        221.39        238.61         5.37 o
   2   8   1         19.21         21.81         1.69 o
   3   8   1         12.91         16.12         1.39 o
   4   8   1        126.12        146.35         7.80 o
   5   8   1        188.95        201.81         9.98 o
   6   8   1         13.84         16.98         1.62 o
 -16   0   2        486.11        431.64         7.70 o
 -14   0   2         24.69         28.62         2.30 o
 -12   0   2       1485.39       1660.90        22.52 o
 -10   0   2         31.35         33.41         2.40 o
  -6   0   2         51.63         48.90         1.56 o
  -4   0   2       6887.90       6970.73       105.19 o
  -2   0   2        278.26        284.71         4.19 o
   0   0   2       2309.22       2282.52        18.23 o
   2   0   2        417.24        408.27         3.55 o
   4   0   2         50.93         32.35         0.98 o
   6   0   2        119.77        120.38         4.73 o
   8   0   2        274.50        270.30        10.08 o
  10   0   2         40.64         45.82         2.73 o
  12   0   2        157.81        158.96        10.96 o
  14   0   2         14.21          9.41         1.77 o
 -17   1   2         17.51         18.01         3.13 o
 -16   1   2          4.07          3.73         1.69 o
 -15   1   2        452.63        439.52        17.36 o
 -14   1   2         98.19        100.03         2.89 o
 -13   1   2         24.31         21.70         1.94 o
 -12   1   2         60.52         62.14         2.10 o
 -11   1   2        789.59        875.56         9.07 o
 -10   1   2        141.85        157.92         3.48 o
  -9   1   2         11.93          9.54         1.25 o
  -8   1   2        780.37        785.50        22.25 o
  -7   1   2       1313.47       1338.64        27.80 o
  -6   1   2        176.13        181.85         3.38 o
  -5   1   2          0.21          2.41         0.69 o
  -4   1   2       3152.15       3229.75        33.22 o
  -3   1   2       2660.52       2548.97        31.17 o
  -2   1   2        168.02        160.90         2.47 o
  -1   1   2         25.32         39.59         1.21 o
   0   1   2       2795.43       2883.22        15.17 o
   1   1   2       1125.16       1094.95         5.50 o
   2   1   2        114.74        114.15         1.19 o
   3   1   2         12.57         17.75         0.69 o
   4   1   2        237.35        231.48         1.71 o
   5   1   2         15.82         15.83         0.60 o
   6   1   2         38.14         45.96         1.13 o
   7   1   2          2.25          0.72         0.83 o
   8   1   2         18.51         20.21         1.07 o
   9   1   2          0.51          0.98         0.84 o
  10   1   2         31.62         31.81         1.44 o
  11   1   2         11.67         12.02         1.19 o
  12   1   2         89.46         90.34         2.42 o
  13   1   2          0.95          2.81         1.28 o
  14   1   2         29.56         21.02         2.06 o
  15   1   2         10.43         12.87         1.79 o
 -16   2   2         19.80         18.38         1.72 o
 -15   2   2        163.07        165.98         6.31 o
 -14   2   2         62.23         65.41         3.31 o
 -13   2   2         18.34         19.00         1.44 o
 -12   2   2         33.49         32.90         1.97 o
 -11   2   2        409.84        434.24         7.92 o
 -10   2   2         44.50         54.33         1.74 o
  -9   2   2          6.59          7.09         1.07 o
  -8   2   2         21.17         15.92         0.95 o
  -7   2   2        704.73        724.33        13.47 o
  -6   2   2         12.98         17.92         0.73 o
  -5   2   2          0.72          0.65         0.67 o
  -4   2   2          3.28          6.84         0.79 o
  -3   2   2        377.20        383.73         3.90 o
  -2   2   2         24.70         13.92         0.77 o
  -1   2   2          5.53          7.88         0.84 o
   0   2   2        217.82        233.03         3.43 o
   1   2   2          6.81         12.07         1.05 o
   2   2   2         23.63         15.61         0.80 o
   3   2   2         46.40         44.69         0.98 o
   4   2   2        443.75        478.94         6.79 o
   5   2   2        121.09        128.52         2.27 o
   6   2   2          1.15          1.41         0.79 o
   7   2   2         12.34          9.69         0.96 o
   8   2   2        289.79        313.40         3.97 o
   9   2   2         99.03        104.11         2.35 o
  10   2   2          1.70          2.61         1.05 o
  11   2   2          3.92          3.70         0.97 o
  12   2   2        142.32        140.63         3.56 o
  13   2   2         46.08         43.25         1.97 o
  14   2   2          0.30         -0.37         1.53 o
  15   2   2         11.65          9.59         1.64 o
 -16   3   2          0.03         -1.21         1.34 o
 -15   3   2          0.00          1.40         1.46 o
 -14   3   2         23.22         19.99         1.44 o
 -13   3   2         63.11         65.11         2.50 o
 -12   3   2          6.70          7.33         1.27 o
 -11   3   2         12.84         10.62         1.18 o
 -10   3   2        122.28        124.03         4.66 o
  -9   3   2        316.86        322.85         7.16 o
  -8   3   2         39.35         36.78         1.63 o
  -7   3   2        154.21        150.52         3.48 o
  -6   3   2        522.27        559.76         9.93 o
  -5   3   2       1130.48       1176.03        15.33 o
  -4   3   2        123.93        130.89         3.36 o
  -3   3   2        877.23        947.62         4.99 o
  -2   3   2       1342.89       1452.10        13.11 o
  -1   3   2       1788.52       1966.41         9.12 o
   0   3   2        106.49        121.52         1.78 o
   1   3   2       1474.83       1574.20        18.54 o
   2   3   2       1134.31       1232.42        14.58 o
   3   3   2        921.38        939.16        21.65 o
   4   3   2          1.44          0.26         0.68 o
   5   3   2        745.59        758.92        13.34 o
   6   3   2        528.05        576.36        21.69 o
   7   3   2        243.33        259.66         4.14 o
   8   3   2          8.47         11.90         1.06 o
   9   3   2        262.52        254.40         4.83 o
  10   3   2        244.90        253.07         7.56 o
  11   3   2         60.68         60.70         2.22 o
  12   3   2          7.25          7.33         1.48 o
  13   3   2        100.35         92.03         2.99 o
  14   3   2        106.50         94.94         6.06 o
 -15   4   2         62.36         51.65         6.46 o
 -14   4   2          5.00          7.39         1.43 o
 -13   4   2          7.99         10.78         1.55 o
 -12   4   2        112.94        122.62         3.25 o
 -11   4   2        121.68        125.63         3.00 o
 -10   4   2         30.33         32.18         1.79 o
  -9   4   2          5.87         11.28         1.02 o
  -8   4   2        115.33        116.52         3.91 o
  -7   4   2        169.40        179.04         3.43 o
  -6   4   2        163.57        177.69         5.99 o
  -5   4   2          0.57         -0.12         0.78 o
  -4   4   2         20.69         17.56         0.94 o
  -3   4   2        144.38        155.77         2.47 o
  -2   4   2        571.21        599.81        11.09 o
  -1   4   2         22.26         10.53         0.70 o
   0   4   2         37.59         45.92         1.11 o
   1   4   2         13.16         19.23         0.95 o
   2   4   2        929.44        983.22        11.77 o
   3   4   2         11.71          6.10         0.92 o
   4   4   2        165.10        154.11         4.25 o
   5   4   2         46.34         37.63         1.60 o
   6   4   2        776.54        837.51        18.75 o
   7   4   2          3.35          1.22         1.08 o
   8   4   2        147.80        142.18         6.31 o
   9   4   2        111.95        113.70         7.39 o
  10   4   2        485.04        524.50        10.23 o
  11   4   2          1.79          2.31         1.29 o
  12   4   2         73.77         76.44         2.65 o
  13   4   2         98.82        110.32         5.47 o
 -14   5   2         53.72         48.37         3.64 o
 -13   5   2        186.74        185.23         4.06 o
 -12   5   2        407.48        418.33        17.53 o
 -11   5   2          4.00          5.26         2.83 o
 -10   5   2        116.88        121.31         5.58 o
  -9   5   2        511.93        560.56         8.49 o
  -8   5   2       1105.98       1153.38         9.35 o
  -7   5   2         23.65         29.62         1.53 o
  -6   5   2        194.07        202.82         6.54 o
  -5   5   2       1148.65       1151.95        24.66 o
  -4   5   2       1892.02       1870.43        16.84 o
  -3   5   2         86.11         97.67         2.40 o
  -2   5   2        234.61        235.86         5.58 o
  -1   5   2       1602.72       1534.05        20.48 o
   0   5   2       1804.87       1773.51        20.04 o
   1   5   2        122.52        131.17         3.34 o
   2   5   2        215.52        205.59         6.13 o
   3   5   2       1183.10       1138.13        36.78 o
   4   5   2        957.45       1005.38        10.75 o
   5   5   2         72.21         71.22         2.23 o
   6   5   2        154.76        161.86         5.23 o
   7   5   2        529.78        522.72        17.05 o
   8   5   2        282.43        291.22        12.63 o
   9   5   2         22.04         25.36         1.53 o
  10   5   2         93.75         95.42         2.57 o
  11   5   2        158.06        168.00         6.10 o
  12   5   2         40.70         35.75         2.56 o
 -12   6   2         21.28         20.59         2.47 o
 -11   6   2         17.87         14.84         3.68 o
 -10   6   2        302.18        309.17        12.47 o
  -9   6   2         54.70         49.06         2.09 o
  -8   6   2         32.43         32.27         1.66 o
  -7   6   2         81.84         83.64         2.57 o
  -6   6   2        607.26        600.97        14.10 o
  -5   6   2        215.79        222.34         3.02 o
  -4   6   2         31.47         30.92         1.22 o
  -3   6   2        189.91        202.36         3.70 o
  -2   6   2        884.77        867.47        12.50 o
  -1   6   2        527.18        547.44         9.08 o
   0   6   2         10.59          9.54         0.91 o
   1   6   2        217.92        228.19         2.83 o
   2   6   2        840.75        864.53         9.00 o
   3   6   2        671.79        700.74        11.50 o
   4   6   2          0.28         -0.62         0.83 o
   5   6   2        130.71        134.42         2.52 o
   6   6   2        511.46        505.59        19.41 o
   7   6   2        526.54        557.38        10.93 o
   8   6   2          0.47          1.13         1.19 o
   9   6   2         46.81         49.18         2.06 o
  10   6   2        207.19        204.77         4.09 o
  11   6   2        296.26        285.55         9.28 o
 -10   7   2         45.19         41.91         3.88 o
  -9   7   2          1.46          2.48         1.46 o
  -8   7   2        122.76        116.89         5.72 o
  -7   7   2         19.05         12.71         1.46 o
  -6   7   2         74.91         67.77         2.25 o
  -5   7   2         14.34         17.87         1.25 o
  -4   7   2         97.78         87.07         2.29 o
  -3   7   2         69.08         53.66         2.05 o
  -2   7   2         84.39         79.78         3.92 o
  -1   7   2         53.78         58.81         2.25 o
   0   7   2         42.00         32.43         1.73 o
   1   7   2        128.03        109.86         2.65 o
   2   7   2         52.07         51.04         2.08 o
   3   7   2         91.77         98.63         2.48 o
   4   7   2          8.18          5.48         1.66 o
   5   7   2        134.73        126.91         5.31 o
   6   7   2         13.41         16.99         1.43 o
   7   7   2         87.06         93.82         4.04 o
   8   7   2          0.18          0.69         1.41 o
  -7   8   2         48.40         56.61         3.65 o
  -6   8   2         10.58          8.75         1.49 o
  -5   8   2          0.41          0.63         1.35 o
  -4   8   2         59.99         69.66         3.71 o
  -3   8   2         51.64         63.20         3.17 o
  -2   8   2          2.66          2.96         1.51 o
  -1   8   2          3.73         -0.52         1.42 o
   0   8   2         37.90         44.00         4.31 o
   1   8   2         34.01         45.85         2.40 o
   2   8   2          1.28          3.36         1.45 o
   3   8   2          6.67          2.63         1.42 o
   4   8   2         14.33         17.04         2.06 o
   5   8   2         12.37         18.88         2.62 o
 -17   0   3         40.92         36.69         4.12 o
 -15   0   3          0.51          1.04         1.36 o
 -13   0   3         55.58         61.97         2.82 o
 -11   0   3          5.00          5.31         1.53 o
  -9   0   3         52.14         50.65         4.16 o
  -7   0   3         57.43         50.14         2.24 o
  -5   0   3         12.13         14.07         1.08 o
  -3   0   3        386.18        371.26         4.33 o
  -1   0   3          5.56          3.57         1.21 o
   1   0   3        303.94        276.06         2.35 o
   3   0   3          0.99         -0.15         0.76 o
   5   0   3         31.98         25.05         0.94 o
   7   0   3          9.65          7.53         1.10 o
   9   0   3          2.46          3.10         1.33 o
  11   0   3         17.45         20.30         1.98 o
  13   0   3          0.07         -2.41         2.41 o
  15   0   3         25.49         25.64         2.02 o
 -17   1   3         23.78         19.74         1.43 o
 -16   1   3          4.41          4.29         1.24 o
 -15   1   3        180.27        183.73         9.27 o
 -14   1   3         38.02         40.00         1.93 o
 -13   1   3         40.60         39.03         1.55 o
 -12   1   3         26.93         26.39         1.53 o
 -11   1   3        200.31        217.45         5.09 o
 -10   1   3        138.05        144.47         2.81 o
  -9   1   3         70.35         76.04         3.10 o
  -8   1   3        356.69        349.73         9.21 o
  -7   1   3         67.33         65.50         2.21 o
  -6   1   3        409.36        382.30         5.47 o
  -5   1   3        131.21        145.39         1.95 o
  -4   1   3       1752.56       1792.77        20.43 o
  -3   1   3        278.09        271.27         2.60 o
  -2   1   3        569.61        537.01         4.55 o
  -1   1   3        132.14        162.66         1.94 o
   0   1   3       1814.56       1870.86         8.75 o
   1   1   3       1177.31       1182.21         5.33 o
   2   1   3        251.16        236.14         1.66 o
   3   1   3        130.39        135.57         1.26 o
   4   1   3        263.34        254.44         2.86 o
   5   1   3        588.44        593.87        10.96 o
   6   1   3         39.80         36.08         1.03 o
   7   1   3         63.64         61.72         1.53 o
   8   1   3         13.52         15.42         1.04 o
   9   1   3        191.50        201.22         3.67 o
  10   1   3          2.20          0.90         1.06 o
  11   1   3         16.76         15.81         1.07 o
  12   1   3          0.73         -1.02         1.04 o
  13   1   3         52.63         51.92         1.87 o
  14   1   3          0.16         -1.11         1.11 o
 -17   2   3         38.21         37.33         2.57 o
 -16   2   3          6.37          9.32         1.22 o
 -15   2   3         17.34         11.83         1.75 o
 -14   2   3         39.31         44.84         4.30 o
 -13   2   3        124.34        131.14         3.70 o
 -12   2   3          4.56          4.61         1.12 o
 -11   2   3         68.35         70.47         2.22 o
 -10   2   3          1.92          1.38         1.24 o
  -9   2   3        329.14        351.87         8.26 o
  -8   2   3          1.09          2.26         0.73 o
  -7   2   3        115.67        111.43         2.85 o
  -6   2   3        184.33        182.55         2.42 o
  -5   2   3        777.22        826.26        10.88 o
  -4   2   3        163.15        175.25         1.98 o
  -3   2   3          8.16          2.05         0.75 o
  -2   2   3        356.56        367.51         3.73 o
  -1   2   3       1092.90       1177.92        17.58 o
   0   2   3        526.32        556.34         5.44 o
   1   2   3         40.04         59.26         1.09 o
   2   2   3        159.37        158.97         1.70 o
   3   2   3        516.29        545.36         5.97 o
   4   2   3        408.31        434.27         6.12 o
   5   2   3         45.09         45.43         1.17 o
   6   2   3         12.61         17.85         0.91 o
   7   2   3        190.70        200.60         2.73 o
   8   2   3        177.14        179.22         4.07 o
   9   2   3         31.22         29.72         1.48 o
  10   2   3          1.63          1.76         1.20 o
  11   2   3         91.82         88.98         2.30 o
  12   2   3         61.12         63.58         1.96 o
  13   2   3          6.62          9.28         1.68 o
  14   2   3          3.30          3.17         1.34 o
 -16   3   3         79.82         74.53         3.57 o
 -15   3   3         49.21         46.56         4.08 o
 -14   3   3          2.66          1.09         2.03 o
 -13   3   3        223.04        227.30        14.59 o
 -12   3   3        204.45        224.11         8.58 o
 -11   3   3        174.87        180.92         3.45 o
 -10   3   3         37.62         38.65         2.04 o
  -9   3   3        247.84        271.99        11.59 o
  -8   3   3        444.39        477.16        14.76 o
  -7   3   3        621.76        658.95        11.92 o
  -6   3   3        205.39        201.20         4.07 o
  -5   3   3        164.54        180.90         2.55 o
  -4   3   3        578.31        618.08         8.55 o
  -3   3   3       1448.02       1541.40        19.88 o
  -2   3   3        628.56        659.38         8.77 o
  -1   3   3         89.33         91.60         1.53 o
   0   3   3        230.29        237.57         3.79 o
   1   3   3       1711.65       1894.24        16.79 o
   2   3   3        681.33        710.55         9.07 o
   3   3   3         25.23         35.88         1.08 o
   4   3   3         13.82         18.45         0.85 o
   5   3   3        967.90       1106.28         7.96 o
   6   3   3        236.08        244.77         6.73 o
   7   3   3         50.77         61.33         1.77 o
   8   3   3          8.17          4.92         0.92 o
   9   3   3        388.39        400.50         9.11 o
  10   3   3         24.26         19.39         1.27 o
  11   3   3         93.67         93.60         5.10 o
  12   3   3         33.69         28.95         2.01 o
  13   3   3        168.04        150.34         4.90 o
  14   3   3          0.47         -0.03         1.36 o
 -15   4   3          0.96          0.48         1.98 o
 -14   4   3         70.39         65.32         9.16 o
 -13   4   3        133.01        142.96         5.57 o
 -12   4   3          0.87         -0.22         1.05 o
 -11   4   3          1.94          2.04         1.00 o
 -10   4   3        204.98        203.60         7.53 o
  -9   4   3        174.67        177.14         8.05 o
  -8   4   3         32.98         29.17         1.48 o
  -7   4   3          1.00          3.08         0.99 o
  -6   4   3        579.35        596.59        14.45 o
  -5   4   3        117.31        135.78         2.02 o
  -4   4   3         86.65         80.16         1.61 o
  -3   4   3          1.98         -0.33         0.60 o
  -2   4   3       1114.59       1118.25        18.02 o
  -1   4   3          6.01         15.43         0.75 o
   0   4   3         28.34         25.56         0.97 o
   1   4   3         26.82         16.22         0.78 o
   2   4   3        809.30        755.08         9.50 o
   3   4   3         15.44          8.46         0.70 o
   4   4   3          8.45          8.22         0.89 o
   5   4   3         43.34         35.98         1.95 o
   6   4   3        301.55        312.36         4.01 o
   7   4   3         10.26          7.66         1.16 o
   8   4   3         50.26         46.44         1.65 o
   9   4   3         39.05         38.40         1.81 o
  10   4   3         92.58        103.75         2.60 o
  11   4   3          0.02          0.76         1.36 o
  12   4   3         53.06         52.56         2.40 o
  13   4   3         31.95         34.19         3.15 o
 -14   5   3         52.53         54.42         7.62 o
 -13   5   3         99.73         92.96         6.04 o
 -12   5   3          1.43          2.31         1.26 o
 -11   5   3          6.48          5.64         1.45 o
 -10   5   3         47.60         49.73         2.14 o
  -9   5   3         54.68         54.51         2.36 o
  -8   5   3         30.34         30.44         2.22 o
  -7   5   3         68.64         76.61         2.47 o
  -6   5   3          6.53          7.60         0.96 o
  -5   5   3          1.87         -0.12         0.76 o
  -4   5   3        197.09        197.79         5.42 o
  -3   5   3        232.26        246.49         7.59 o
  -2   5   3         41.05         37.58         1.14 o
  -1   5   3         36.62         35.06         1.11 o
   0   5   3        264.97        279.09         6.68 o
   1   5   3        368.41        355.10        10.54 o
   2   5   3        227.14        212.88         5.92 o
   3   5   3        145.98        131.88         5.31 o
   4   5   3         90.06         91.07         4.40 o
   5   5   3        289.57        320.74         5.88 o
   6   5   3        332.83        344.30         7.20 o
   7   5   3        156.72        158.18         3.30 o
   8   5   3          1.86          1.72         0.92 o
   9   5   3        122.35        139.54         4.17 o
  10   5   3        247.37        250.73         7.79 o
  11   5   3         81.36         84.52         6.64 o
  12   5   3          9.39         10.04         1.70 o
 -13   6   3          2.38          3.05         1.86 o
 -12   6   3         15.85         16.35         2.19 o
 -11   6   3         74.96         80.06         3.22 o
 -10   6   3        207.90        205.42         8.21 o
  -9   6   3          0.27          1.03         1.32 o
  -8   6   3         57.51         62.80         2.90 o
  -7   6   3         58.23         63.91         1.97 o
  -6   6   3        409.80        373.33         6.75 o
  -5   6   3          0.00          0.27         0.87 o
  -4   6   3        151.04        144.76         4.72 o
  -3   6   3          4.09         10.80         0.97 o
  -2   6   3        545.16        490.56         8.24 o
  -1   6   3          2.61          3.06         1.16 o
   0   6   3        235.83        230.95         3.49 o
   1   6   3         34.37         25.42         1.41 o
   2   6   3        499.29        480.49         8.15 o
   3   6   3         11.67         12.74         1.23 o
   4   6   3        189.23        177.07         2.99 o
   5   6   3        108.90        101.82         2.12 o
   6   6   3        318.56        299.93         7.61 o
   7   6   3         10.53          9.63         1.15 o
   8   6   3         79.45         84.28         2.37 o
   9   6   3        103.13        104.96         3.50 o
  10   6   3        150.52        146.76         6.17 o
 -10   7   3         55.16         48.28         2.48 o
  -9   7   3         45.31         44.99         2.80 o
  -8   7   3          8.51          9.07         1.41 o
  -7   7   3          3.89          0.89         1.31 o
  -6   7   3        110.57        105.88         3.55 o
  -5   7   3        143.21        146.93         3.86 o
  -4   7   3         32.58         30.46         1.40 o
  -3   7   3         28.66         18.71         1.21 o
  -2   7   3        108.64        102.74         2.62 o
  -1   7   3        224.57        239.65         4.54 o
   0   7   3         66.97         59.87         2.24 o
   1   7   3         38.95         27.73         1.44 o
   2   7   3         44.48         45.80         1.74 o
   3   7   3        174.62        191.78         3.26 o
   4   7   3         79.33         73.70         2.24 o
   5   7   3         17.19         14.29         1.54 o
   6   7   3          3.58          1.64         1.25 o
   7   7   3         79.11         87.77         2.81 o
   8   7   3         54.95         50.20         2.37 o
  -7   8   3         23.39         19.12         2.22 o
  -6   8   3          2.41          1.67         1.24 o
  -5   8   3         19.17         20.39         1.48 o
  -4   8   3        105.56        117.75         3.68 o
  -3   8   3         43.05         40.89         2.31 o
  -2   8   3          9.95          8.66         1.60 o
  -1   8   3        102.69        107.08         5.29 o
   0   8   3         55.85         64.17         4.57 o
   1   8   3         35.59         29.53         2.12 o
   2   8   3         17.66         13.35         1.36 o
   3   8   3        218.48        222.59         7.51 o
   4   8   3         11.54         14.93         2.03 o
   5   8   3         13.08         11.42         1.62 o
 -16   0   4         49.04         55.63         4.06 o
 -14   0   4          0.42          2.78         1.29 o
 -12   0   4        333.84        356.93         6.00 o
 -10   0   4         20.94         21.42         1.59 o
  -6   0   4         53.57         50.48         1.67 o
  -4   0   4       3138.52       3202.01        40.16 o
  -2   0   4         11.28          8.45         1.61 o
   0   0   4       1801.01       1748.59        14.34 o
   2   0   4         14.38         13.87         0.90 o
   4   0   4         57.11         61.95         1.62 o
   6   0   4          0.12          0.02         1.10 o
   8   0   4          8.89          7.91         1.18 o
  10   0   4         13.27         13.56         1.28 o
  12   0   4         10.44         11.44         1.89 o
  14   0   4         21.83         18.69         2.20 o
 -17   1   4          0.32         -1.28         1.35 o
 -16   1   4         10.21          9.54         1.39 o
 -15   1   4          0.79          1.62         1.24 o
 -14   1   4         20.95         25.41         1.91 o
 -13   1   4          0.50          0.16         0.89 o
 -12   1   4          0.36          0.86         1.05 o
 -11   1   4          7.65          9.76         1.17 o
 -10   1   4        121.16        125.74         4.68 o
  -9   1   4         46.81         48.44         2.32 o
  -8   1   4        189.40        172.88         3.67 o
  -7   1   4         68.73         68.56         1.24 o
  -6   1   4        513.18        494.37         7.96 o
  -5   1   4        259.30        268.76         2.92 o
  -4   1   4       2202.07       2198.34        18.29 o
  -3   1   4        350.66        326.02         5.10 o
  -2   1   4       1111.16       1055.31         5.31 o
  -1   1   4        626.98        662.96         6.28 o
   0   1   4       4620.99       4504.59        29.81 o
   1   1   4        399.04        384.84         2.10 o
   2   1   4        677.24        649.46         6.62 o
   3   1   4        975.68        977.46         6.54 o
   4   1   4       2469.20       2411.40        22.07 o
   5   1   4        185.26        170.67         4.40 o
   6   1   4        166.36        172.45         2.48 o
   7   1   4        430.75        430.02         6.56 o
   8   1   4        749.83        763.61         6.18 o
   9   1   4         74.50         75.12         2.17 o
  10   1   4         45.19         48.26         2.85 o
  11   1   4        124.32        127.58         2.58 o
  12   1   4        186.41        184.24         3.80 o
  13   1   4         25.00         23.63         1.58 o
  14   1   4         17.60         13.00         1.12 o
 -17   2   4         24.47         25.24         3.07 o
 -16   2   4        141.69        132.82         8.36 o
 -15   2   4          2.54          3.61         1.10 o
 -14   2   4         35.82         42.27         2.00 o
 -13   2   4        136.90        139.60         3.00 o
 -12   2   4        190.51        210.76         4.53 o
 -11   2   4        107.30        106.04         2.35 o
 -10   2   4        294.87        313.27         8.78 o
  -9   2   4        482.10        461.86        13.20 o
  -8   2   4        276.27        306.54         5.60 o
  -7   2   4        782.82        769.74        17.26 o
  -6   2   4       1290.69       1313.88        21.43 o
  -5   2   4        845.78        794.88        12.58 o
  -4   2   4        789.12        833.46        14.36 o
  -3   2   4       2003.18       2270.00        24.74 o
  -2   2   4       2407.52       2581.02        14.53 o
  -1   2   4        380.43        366.60         2.83 o
   0   2   4       1237.73       1274.53        12.01 o
   1   2   4       1666.03       1819.54        13.27 o
   2   2   4       1595.50       1661.50        13.30 o
   3   2   4          7.10          5.89         0.61 o
   4   2   4        655.49        704.96        13.21 o
   5   2   4        559.01        587.14         9.28 o
   6   2   4        431.44        446.33         7.69 o
   7   2   4         16.60         15.44         0.81 o
   8   2   4        341.83        341.95        10.36 o
   9   2   4        130.87        123.91         2.92 o
  10   2   4         65.70         71.22         2.14 o
  11   2   4         14.92         14.96         1.26 o
  12   2   4        180.16        179.78         3.58 o
  13   2   4         26.20         23.60         1.79 o
 -16   3   4         33.74         34.07         1.55 o
 -15   3   4         34.75         34.63         2.43 o
 -14   3   4          1.21          1.90         1.15 o
 -13   3   4          6.00          8.45         1.27 o
 -12   3   4        200.68        219.11         4.95 o
 -11   3   4         99.10         99.69         4.26 o
 -10   3   4          7.24          6.09         1.00 o
  -9   3   4          9.78          7.53         1.06 o
  -8   3   4        967.51        978.61        17.99 o
  -7   3   4        137.92        130.12         4.13 o
  -6   3   4         19.20         18.19         0.92 o
  -5   3   4         14.24          7.50         0.76 o
  -4   3   4       3201.66       3569.13        41.66 o
  -3   3   4         31.80         33.87         1.05 o
  -2   3   4         30.99         36.57         1.07 o
  -1   3   4          0.13          0.10         0.65 o
   0   3   4       4134.69       4449.96        25.42 o
   1   3   4         40.15         40.66         1.09 o
   2   3   4          3.60          3.61         0.67 o
   3   3   4         52.49         63.31         1.50 o
   4   3   4       2034.84       2089.10        63.34 o
   5   3   4        105.29        102.88         2.59 o
   6   3   4          5.82          6.64         0.82 o
   7   3   4        117.22        126.23         2.40 o
   8   3   4        661.01        679.41         5.15 o
   9   3   4         48.80         47.21         1.58 o
  10   3   4         21.91         20.30         1.34 o
  11   3   4         94.16         95.09         2.47 o
  12   3   4        183.39        173.84         5.51 o
  13   3   4          8.49          9.63         1.30 o
 -15   4   4        183.00        186.43        11.76 o
 -14   4   4          0.00          0.65         1.16 o
 -13   4   4         69.18         72.34         3.25 o
 -12   4   4         54.41         56.47         2.63 o
 -11   4   4        156.19        159.42         3.68 o
 -10   4   4          2.48          1.59         0.97 o
  -9   4   4        117.88        110.69         3.03 o
  -8   4   4        159.73        160.86         4.60 o
  -7   4   4         21.76         24.58         1.20 o
  -6   4   4         25.24         30.73         1.03 o
  -5   4   4        118.62        114.50         2.28 o
  -4   4   4        219.25        214.83         7.45 o
  -3   4   4        125.27        116.00         3.34 o
  -2   4   4         86.08        106.80         2.06 o
  -1   4   4         16.56         19.62         1.01 o
   0   4   4        130.21        128.49         2.14 o
   1   4   4        473.93        468.24         7.49 o
   2   4   4        111.03        118.94         2.49 o
   3   4   4         24.64         28.27         1.51 o
   4   4   4         29.67         31.17         1.43 o
   5   4   4        437.22        460.03         7.77 o
   6   4   4         95.85         92.55         3.97 o
   7   4   4         83.81         97.50         2.30 o
   8   4   4          2.71          2.19         0.96 o
   9   4   4        282.36        302.58         7.76 o
  10   4   4         87.88         79.31         2.21 o
  11   4   4         75.84         78.19         2.77 o
  12   4   4          0.37          0.01         1.36 o
 -14   5   4          0.00         -0.74         1.34 o
 -13   5   4        665.79        599.52        37.44 o
 -12   5   4        355.79        368.99        19.85 o
 -11   5   4        135.14        137.14         5.01 o
 -10   5   4          3.97          4.86         0.98 o
  -9   5   4        982.21        987.58        20.87 o
  -8   5   4        620.49        660.78        15.66 o
  -7   5   4        217.73        216.10         4.85 o
  -6   5   4         31.88         29.75         1.83 o
  -5   5   4       1037.60        996.74        10.98 o
  -4   5   4        700.87        755.80         8.66 o
  -3   5   4        172.70        166.74         2.69 o
  -2   5   4         91.32         85.83         2.06 o
  -1   5   4        708.71        628.72        12.60 o
   0   5   4        379.01        409.22        11.13 o
   1   5   4         53.57         46.90         1.71 o
   2   5   4        169.89        151.76         4.48 o
   3   5   4        315.13        288.69         5.81 o
   4   5   4         60.21         71.80         2.03 o
   5   5   4          3.55          3.62         0.96 o
   6   5   4        193.88        198.39         2.75 o
   7   5   4        116.61        113.42         3.57 o
   8   5   4          0.62          0.97         0.90 o
   9   5   4          0.00          0.18         1.02 o
  10   5   4        144.88        149.64         3.56 o
  11   5   4         39.00         34.68         1.80 o
 -13   6   4         68.87         64.03         2.70 o
 -12   6   4        138.69        133.02         6.61 o
 -11   6   4         80.04         77.39         7.18 o
 -10   6   4        171.21        171.00         4.25 o
  -9   6   4        270.84        287.48        11.95 o
  -8   6   4        291.30        285.98         5.41 o
  -7   6   4        106.51        101.34         2.59 o
  -6   6   4        304.42        293.43         5.99 o
  -5   6   4        632.00        641.06        11.30 o
  -4   6   4        412.44        422.36         9.11 o
  -3   6   4         71.50         72.25         1.80 o
  -2   6   4        303.24        296.17         7.11 o
  -1   6   4        838.96        856.03        19.98 o
   0   6   4        348.96        364.25         4.20 o
   1   6   4         14.90         16.52         1.14 o
   2   6   4        137.43        144.56         3.02 o
   3   6   4        627.33        622.90        10.14 o
   4   6   4        177.97        183.98         3.75 o
   5   6   4          0.99          1.41         1.08 o
   6   6   4         13.21         15.08         1.19 o
   7   6   4        291.82        283.20         9.95 o
   8   6   4         57.56         55.99         2.48 o
   9   6   4         17.80         15.88         1.52 o
 -11   7   4         51.17         53.29         3.90 o
 -10   7   4          0.14          0.01         1.25 o
  -9   7   4         13.28         10.73         1.37 o
  -8   7   4         52.81         45.75         2.70 o
  -7   7   4         17.31         21.90         1.27 o
  -6   7   4          6.92          9.95         1.19 o
  -5   7   4          4.97          7.39         1.19 o
  -4   7   4         52.09         44.71         1.68 o
  -3   7   4          0.05         -0.99         0.99 o
  -2   7   4         26.24         26.09         1.42 o
  -1   7   4          0.24          0.91         1.00 o
   0   7   4         40.17         35.66         1.59 o
   1   7   4         12.90         11.41         1.18 o
   2   7   4         38.97         40.86         1.67 o
   3   7   4         10.24          8.22         1.23 o
   4   7   4         19.14         14.66         1.81 o
   5   7   4         22.58         23.94         2.34 o
   6   7   4         23.88         24.06         1.83 o
   7   7   4         16.88         12.98         2.20 o
  -7   8   4         41.53         51.33         3.84 o
  -6   8   4          8.80         11.12         1.68 o
  -5   8   4         24.66         27.65         2.53 o
  -4   8   4          9.96          8.92         2.42 o
  -3   8   4         37.40         43.04         2.76 o
  -2   8   4         21.43         26.66         2.17 o
  -1   8   4          4.14          2.73         1.72 o
   0   8   4         39.29         43.38         2.39 o
   1   8   4         24.48         27.83         1.51 o
   2   8   4         26.92         34.13         1.93 o
   3   8   4          0.68         -1.06         1.09 o
   4   8   4         54.20         52.53         2.57 o
 -17   0   5         64.26         72.08         6.85 o
 -15   0   5         45.62         56.06         7.56 o
 -13   0   5        201.31        213.76         3.95 o
 -11   0   5        175.13        185.21         3.57 o
  -9   0   5        608.55        578.28        24.82 o
  -7   0   5        664.62        577.65        18.95 o
  -5   0   5       1115.28       1197.82        14.14 o
  -3   0   5       1629.61       1536.63        13.45 o
  -1   0   5        541.95        581.14         4.25 o
   1   0   5        702.87        664.88         5.86 o
   3   0   5         59.03         53.40         1.06 o
   5   0   5         18.40         11.63         0.98 o
   7   0   5          7.50         12.50         2.23 o
   9   0   5         39.12         42.10         1.93 o
  11   0   5         48.12         50.58         2.85 o
  13   0   5         89.30         72.21         3.20 o
 -17   1   5          3.58          3.75         1.36 o
 -16   1   5         29.39         27.08         2.71 o
 -15   1   5          1.92          2.09         1.11 o
 -14   1   5          5.78          5.79         1.60 o
 -13   1   5          0.09         -0.95         0.98 o
 -12   1   5         14.77         16.56         1.25 o
 -11   1   5          3.21          2.81         1.04 o
 -10   1   5          2.56          2.09         0.76 o
  -9   1   5         10.58         11.84         0.81 o
  -8   1   5         19.19         18.42         1.11 o
  -7   1   5         20.02         18.49         0.75 o
  -6   1   5         56.66         52.91         1.18 o
  -5   1   5         71.85         69.46         1.38 o
  -4   1   5        610.36        648.92        11.91 o
  -3   1   5         15.25         14.37         0.91 o
  -2   1   5        756.15        756.38        10.35 o
  -1   1   5        132.67        135.42         1.58 o
   0   1   5       1370.27       1433.36         9.85 o
   1   1   5          0.39          0.02         0.53 o
   2   1   5        794.03        782.27         6.03 o
   3   1   5         61.55         64.70         0.88 o
   4   1   5        800.90        852.60         7.47 o
   5   1   5         12.02         11.17         0.74 o
   6   1   5        322.80        321.54         5.34 o
   7   1   5          3.23          3.13         0.76 o
   8   1   5        370.87        394.92         4.35 o
   9   1   5          6.10          6.21         0.94 o
  10   1   5        101.74        101.88         2.69 o
  11   1   5          3.95          3.28         1.21 o
  12   1   5        180.14        176.37         4.65 o
  13   1   5          0.30          1.04         1.15 o
 -17   2   5         58.68         57.40         4.24 o
 -16   2   5        285.35        282.49        11.55 o
 -15   2   5         44.70         45.99         1.65 o
 -14   2   5         24.72         25.35         1.42 o
 -13   2   5        208.10        226.72         3.42 o
 -12   2   5        701.83        791.23        19.15 o
 -11   2   5         45.63         45.16         1.88 o
 -10   2   5         34.12         36.20         1.60 o
  -9   2   5        652.92        680.75        22.50 o
  -8   2   5       1310.20       1303.57        32.33 o
  -7   2   5         14.55         15.16         0.92 o
  -6   2   5         34.06         37.74         1.05 o
  -5   2   5       1207.98       1247.78        16.34 o
  -4   2   5       1715.02       1821.87        19.43 o
  -3   2   5          5.86          1.88         0.78 o
  -2   2   5         27.82         31.69         0.95 o
  -1   2   5        683.30        684.42         7.05 o
   0   2   5        682.55        716.36         5.26 o
   1   2   5         97.85         96.14         1.15 o
   2   2   5         33.16         35.93         0.87 o
   3   2   5         80.66         87.05         1.38 o
   4   2   5         42.88         47.37         1.32 o
   5   2   5         96.29        102.23         1.80 o
   6   2   5         63.73         67.68         1.50 o
   7   2   5          0.42          1.11         0.62 o
   8   2   5          0.13         -0.25         0.78 o
   9   2   5         23.73         23.24         1.36 o
  10   2   5         66.14         69.79         3.64 o
  11   2   5         12.96         10.77         1.49 o
  12   2   5          4.78          6.09         1.23 o
  13   2   5          1.32          0.93         1.44 o
 -16   3   5          3.45          3.99         1.54 o
 -15   3   5          0.20          1.22         1.30 o
 -14   3   5        153.44        163.85         3.81 o
 -13   3   5         75.48         82.44         4.62 o
 -12   3   5         48.68         47.96         2.18 o
 -11   3   5         12.19         13.96         1.30 o
 -10   3   5        551.63        556.78        25.54 o
  -9   3   5        325.70        345.17         8.95 o
  -8   3   5        267.80        267.84         9.03 o
  -7   3   5         73.31         74.56         2.13 o
  -6   3   5       1307.80       1392.50        26.64 o
  -5   3   5        951.59       1071.10        15.14 o
  -4   3   5        749.36        793.42         7.31 o
  -3   3   5        230.71        223.97         3.46 o
  -2   3   5       1448.55       1685.67        28.78 o
  -1   3   5       1426.15       1580.27        25.45 o
   0   3   5        768.17        772.58        10.41 o
   1   3   5        203.96        194.85         3.94 o
   2   3   5        409.77        464.33         8.93 o
   3   3   5       1003.80       1018.36        34.99 o
   4   3   5        335.29        344.59        15.28 o
   5   3   5         83.06         87.13         2.59 o
   6   3   5         13.10         15.27         1.11 o
   7   3   5        376.03        395.56         8.25 o
   8   3   5        105.76        112.73         2.34 o
   9   3   5         39.88         40.46         1.62 o
  10   3   5         12.19         12.48         1.28 o
  11   3   5        109.92        111.89         2.72 o
  12   3   5         30.21         26.38         1.98 o
 -16   4   5         81.92         84.67         3.84 o
 -15   4   5         10.82          9.68         2.82 o
 -14   4   5         71.81         70.48         5.70 o
 -13   4   5         19.96         19.89         2.45 o
 -12   4   5         56.35         50.96         3.51 o
 -11   4   5          9.47          7.49         1.16 o
 -10   4   5         80.12         80.90         2.10 o
  -9   4   5        154.79        151.03         5.26 o
  -8   4   5         22.42         20.48         1.17 o
  -7   4   5          3.37          1.95         0.65 o
  -6   4   5         34.38         28.43         0.97 o
  -5   4   5        453.91        463.74        10.24 o
  -4   4   5          5.19          5.18         0.79 o
  -3   4   5          0.01         -0.07         0.75 o
  -2   4   5          0.03          2.36         0.86 o
  -1   4   5        477.87        492.41         5.67 o
   0   4   5          2.14          1.53         0.95 o
   1   4   5          1.52          1.64         0.89 o
   2   4   5         13.73         19.60         1.13 o
   3   4   5        191.17        184.44         8.07 o
   4   4   5         19.02         19.87         1.33 o
   5   4   5          1.50          1.31         0.91 o
   6   4   5          8.93          7.61         1.03 o
   7   4   5         41.87         41.69         1.65 o
   8   4   5         11.51         11.04         2.42 o
   9   4   5          0.05          0.38         1.12 o
  10   4   5          0.46          1.22         1.26 o
  11   4   5          5.37          5.22         1.22 o
 -14   5   5          6.51          6.85         1.60 o
 -13   5   5         57.93         55.31         2.29 o
 -12   5   5          5.44          7.74         3.09 o
 -11   5   5          4.60          3.88         1.43 o
 -10   5   5        102.46        111.02         3.32 o
  -9   5   5         19.82         16.97         1.14 o
  -8   5   5          0.00         -0.91         0.91 o
  -7   5   5          4.15          2.31         1.00 o
  -6   5   5        383.68        371.94         9.48 o
  -5   5   5          6.27          7.04         1.00 o
  -4   5   5         40.85         35.28         1.55 o
  -3   5   5          2.84          1.15         1.04 o
  -2   5   5        668.08        704.46        11.21 o
  -1   5   5        115.19        108.81         2.13 o
   0   5   5        154.45        142.04         6.17 o
   1   5   5          0.21          0.35         0.83 o
   2   5   5        543.98        520.06        13.24 o
   3   5   5        198.13        183.14         4.41 o
   4   5   5        191.22        196.12         7.07 o
   5   5   5          0.34          1.43         1.08 o
   6   5   5        231.82        234.24         6.67 o
   7   5   5        153.56        157.06         4.87 o
   8   5   5        123.22        122.36         8.08 o
   9   5   5          0.31          0.00         1.04 o
  10   5   5         57.43         62.14         2.25 o
 -13   6   5        206.73        209.96         6.88 o
 -12   6   5        378.13        368.50        10.63 o
 -11   6   5          8.44          7.61         1.39 o
 -10   6   5        301.09        293.19        10.90 o
  -9   6   5        538.08        525.54        27.13 o
  -8   6   5        865.09        854.43        19.32 o
  -7   6   5          4.50          5.49         1.30 o
  -6   6   5        301.12        281.32         8.90 o
  -5   6   5        887.65        898.22        20.07 o
  -4   6   5       1212.14       1236.26        25.10 o
  -3   6   5         57.51         43.12         1.67 o
  -2   6   5        176.57        151.14         2.96 o
  -1   6   5        836.99        833.98        11.23 o
   0   6   5        937.68        915.92        14.45 o
   1   6   5        102.20         89.90         2.57 o
   2   6   5         50.96         42.88         1.69 o
   3   6   5        464.02        445.97         7.83 o
   4   6   5        375.64        397.84        13.04 o
   5   6   5         61.70         58.39         2.34 o
   6   6   5          5.93          4.99         1.16 o
   7   6   5        171.91        162.33         6.16 o
   8   6   5         66.84         68.93         2.37 o
   9   6   5         11.86         10.84         1.47 o
 -11   7   5        144.71        132.23         5.66 o
 -10   7   5          4.15          3.32         1.18 o
  -9   7   5         82.46         75.88         4.03 o
  -8   7   5         87.66         84.66         3.31 o
  -7   7   5        150.94        152.35         6.44 o
  -6   7   5         31.74         24.60         1.46 o
  -5   7   5         32.38         27.28         1.50 o
  -4   7   5         66.79         60.90         2.32 o
  -3   7   5         83.84         93.50         2.29 o
  -2   7   5         57.83         47.70         1.71 o
  -1   7   5          0.06          0.66         1.09 o
   0   7   5         27.50         23.08         1.43 o
   1   7   5         16.65         20.63         1.14 o
   2   7   5         43.40         40.22         1.52 o
   3   7   5         12.24         19.23         1.41 o
   4   7   5          2.87          3.04         1.16 o
   5   7   5          0.08          0.60         1.26 o
   6   7   5         15.91         16.10         1.60 o
  -7   8   5         22.96         26.70         2.17 o
  -6   8   5         11.77         11.30         1.37 o
  -5   8   5          0.73          0.31         1.55 o
  -4   8   5         71.44         71.97         3.45 o
  -3   8   5          3.15          6.17         2.23 o
  -2   8   5          6.28          6.46         1.24 o
  -1   8   5          0.37          0.06         1.38 o
   0   8   5        103.84        110.01         3.85 o
   1   8   5          4.88          3.28         1.25 o
   2   8   5          1.26          1.21         1.11 o
   3   8   5          0.61          2.67         1.05 o
 -18   0   6          4.71          4.18         1.99 o
 -16   0   6          0.02         -0.54         2.16 o
 -14   0   6         34.38         41.92         4.09 o
 -12   0   6         55.26         64.54         2.87 o
 -10   0   6        153.52        144.29        14.83 o
  -8   0   6        831.90        794.33        29.83 o
  -6   0   6        493.16        486.04         6.88 o
  -4   0   6       4783.38       4741.43        47.06 o
  -2   0   6        724.12        654.16         7.52 o
   0   0   6       6691.85       7032.46        59.87 o
   2   0   6        226.79        207.04         3.34 o
   4   0   6       3000.35       2994.74        49.02 o
   6   0   6         31.93         33.84         1.35 o
   8   0   6        948.03        978.60         9.51 o
  10   0   6         15.89         13.36         1.39 o
  12   0   6        280.80        248.79         5.98 o
 -18   1   6         15.50         13.52         2.46 o
 -17   1   6         46.30         47.39         2.43 o
 -16   1   6          3.79          4.63         1.20 o
 -15   1   6         41.14         40.33         2.22 o
 -14   1   6         26.52         27.91         1.45 o
 -13   1   6        117.18        124.79         2.87 o
 -12   1   6         19.45         19.95         1.15 o
 -11   1   6          2.49          5.62         0.86 o
 -10   1   6         29.03         29.28         1.70 o
  -9   1   6        276.48        247.69         7.89 o
  -8   1   6          9.56          7.59         0.64 o
  -7   1   6         37.18         25.91         0.91 o
  -6   1   6          6.99          9.26         0.79 o
  -5   1   6        478.88        429.26         6.08 o
  -4   1   6         69.23         75.26         1.49 o
  -3   1   6         74.01         57.37         1.29 o
  -2   1   6          0.11          1.74         0.62 o
  -1   1   6        279.09        255.67         2.52 o
   0   1   6        391.89        399.00         2.29 o
   1   1   6        100.73         83.36         1.00 o
   2   1   6          7.93         13.54         0.57 o
   3   1   6         25.20         19.80         0.69 o
   4   1   6        396.90        387.00         6.12 o
   5   1   6         46.99         42.77         0.97 o
   6   1   6         32.13         34.96         0.96 o
   7   1   6          0.01          0.38         0.64 o
   8   1   6        221.38        222.23         3.20 o
   9   1   6          5.89          6.37         0.88 o
  10   1   6         39.82         33.85         1.40 o
  11   1   6          0.84          1.89         0.98 o
  12   1   6        100.93         93.35         2.39 o
  13   1   6          0.49         -0.03         0.98 o
 -17   2   6          4.89          8.27         1.49 o
 -16   2   6         34.69         37.15         2.15 o
 -15   2   6        105.49        108.16         4.60 o
 -14   2   6         24.59         25.76         1.36 o
 -13   2   6         17.94         19.77         1.45 o
 -12   2   6         87.52         93.82         2.20 o
 -11   2   6        279.09        285.92         6.95 o
 -10   2   6        106.39        102.42         3.50 o
  -9   2   6         88.99         84.05         3.33 o
  -8   2   6        261.54        262.52         6.67 o
  -7   2   6        512.76        514.85        12.16 o
  -6   2   6        259.88        270.31         3.40 o
  -5   2   6        138.00        122.21         2.88 o
  -4   2   6        459.94        506.95         5.21 o
  -3   2   6        476.68        523.55         3.92 o
  -2   2   6        221.15        251.35         2.54 o
  -1   2   6         31.04         20.21         0.71 o
   0   2   6        401.66        434.35         4.63 o
   1   2   6        126.91        145.95         2.30 o
   2   2   6         61.30         61.68         1.42 o
   3   2   6          0.46          1.79         0.71 o
   4   2   6        175.11        193.43         3.14 o
   5   2   6         27.45         34.15         1.05 o
   6   2   6          5.75          5.44         0.75 o
   7   2   6         21.90         23.68         1.06 o
   8   2   6         36.71         37.30         1.23 o
   9   2   6         15.95         16.59         0.98 o
  10   2   6          0.26         -0.94         0.94 o
  11   2   6         19.89         19.18         1.39 o
  12   2   6          1.87         -0.26         1.17 o
 -17   3   6         40.99         43.17         3.19 o
 -16   3   6          0.56          0.19         1.57 o
 -15   3   6         21.84         23.53         1.73 o
 -14   3   6          4.39          3.76         2.08 o
 -13   3   6         65.42         74.13         5.21 o
 -12   3   6          4.02          6.07         1.11 o
 -11   3   6          1.77          2.63         1.06 o
 -10   3   6         14.94         13.26         0.89 o
  -9   3   6         60.28         62.02         2.41 o
  -8   3   6         10.19          8.53         0.82 o
  -7   3   6         35.48         38.59         1.13 o
  -6   3   6         15.09         16.36         0.84 o
  -5   3   6          3.61          1.95         0.59 o
  -4   3   6         17.14         11.32         0.84 o
  -3   3   6        185.21        206.57         2.59 o
  -2   3   6          1.10          3.66         0.74 o
  -1   3   6         58.69         72.25         1.62 o
   0   3   6          5.17          3.82         0.71 o
   1   3   6        121.85        129.95         2.80 o
   2   3   6          0.02          0.22         0.63 o
   3   3   6        111.78        109.44         4.86 o
   4   3   6          1.55          1.46         0.80 o
   5   3   6         11.42         12.28         1.05 o
   6   3   6          0.01         -0.76         0.86 o
   7   3   6         50.97         50.06         1.50 o
   8   3   6          3.29          1.69         1.01 o
   9   3   6          4.04          3.86         1.04 o
  10   3   6          0.43         -0.91         0.91 o
  11   3   6         12.47         10.82         1.47 o
  12   3   6          0.97          2.10         1.20 o
 -16   4   6          0.42          4.19         2.48 o
 -15   4   6         14.29         13.66         2.03 o
 -14   4   6         43.13         40.93         3.12 o
 -13   4   6         43.91         42.26         1.91 o
 -12   4   6         13.51         12.65         1.19 o
 -11   4   6         36.95         35.00         1.59 o
 -10   4   6        136.88        142.58         4.92 o
  -9   4   6         16.48         16.30         1.09 o
  -8   4   6         92.45         84.99         2.49 o
  -7   4   6         42.26         36.85         1.16 o
  -6   4   6        286.85        292.71         5.96 o
  -5   4   6          1.25         -0.50         0.85 o
  -4   4   6        215.78        218.41         4.24 o
  -3   4   6         14.28         10.59         1.11 o
  -2   4   6        322.28        332.24         6.99 o
  -1   4   6         68.47         47.80         2.61 o
   0   4   6        194.64        182.46         5.87 o
   1   4   6          0.76          0.32         1.06 o
   2   4   6        141.82        147.22         3.33 o
   3   4   6        165.17        161.93         6.61 o
   4   4   6         86.96         86.93         3.50 o
   5   4   6          0.38          2.23         1.02 o
   6   4   6         14.02         14.23         1.15 o
   7   4   6        113.40        115.53         2.50 o
   8   4   6         23.24         24.16         1.48 o
   9   4   6          1.02         -0.76         1.06 o
  10   4   6          1.36          3.92         2.91 o
  11   4   6         31.58         30.30         1.96 o
 -15   5   6          7.76          8.45         1.79 o
 -14   5   6          1.47          0.44         1.62 o
 -13   5   6          2.74          2.31         1.30 o
 -12   5   6         10.42          9.32         1.33 o
 -11   5   6          2.28          1.82         0.91 o
 -10   5   6          0.46          0.09         0.96 o
  -9   5   6         13.84         15.14         1.15 o
  -8   5   6          3.64          1.35         0.95 o
  -7   5   6          0.48         -0.21         0.72 o
  -6   5   6          1.98          4.66         1.13 o
  -5   5   6         12.25         13.34         0.93 o
  -4   5   6          0.36          3.89         1.02 o
  -3   5   6          1.17          0.63         0.99 o
  -2   5   6         19.31         25.95         1.48 o
  -1   5   6          0.22         -0.89         0.89 o
   0   5   6          2.60          7.64         0.93 o
   1   5   6          4.19          3.53         1.00 o
   2   5   6         35.90         40.37         1.84 o
   3   5   6         18.39         14.07         1.39 o
   4   5   6          0.06          2.38         1.11 o
   5   5   6         35.09         34.09         1.51 o
   6   5   6         42.13         46.04         1.70 o
   7   5   6         31.65         28.77         1.79 o
   8   5   6          5.02          4.46         1.34 o
   9   5   6         59.32         58.25         1.98 o
  10   5   6         28.39         26.89         2.82 o
 -13   6   6          6.73          7.56         1.81 o
 -12   6   6        301.09        317.05         6.95 o
 -11   6   6          0.79          1.03         2.05 o
 -10   6   6        127.78        115.93         3.44 o
  -9   6   6         18.46         19.46         1.37 o
  -8   6   6        415.12        403.12        18.65 o
  -7   6   6          6.87          7.03         1.21 o
  -6   6   6        224.71        198.84         4.24 o
  -5   6   6         42.73         45.83         2.01 o
  -4   6   6        384.26        379.42         5.16 o
  -3   6   6         77.50         60.72         2.19 o
  -2   6   6        340.25        291.42        10.16 o
  -1   6   6         51.97         60.12         1.77 o
   0   6   6        224.19        216.41         3.86 o
   1   6   6        195.90        175.86         3.56 o
   2   6   6        354.42        335.67         4.55 o
   3   6   6         33.08         35.44         1.93 o
   4   6   6         97.61         94.18         2.49 o
   5   6   6        221.32        218.91         4.61 o
   6   6   6        247.39        238.28         5.54 o
   7   6   6         19.75         22.21         1.47 o
   8   6   6         45.60         37.80         1.80 o
 -11   7   6         50.87         41.84         2.90 o
 -10   7   6         24.58         23.50         1.57 o
  -9   7   6         71.64         70.30         2.52 o
  -8   7   6         62.24         51.44         1.91 o
  -7   7   6         25.11         18.01         1.27 o
  -6   7   6         15.09         11.53         1.11 o
  -5   7   6         59.64         58.96         2.01 o
  -4   7   6         93.65         82.44         2.72 o
  -3   7   6          2.46         -0.37         1.04 o
  -2   7   6          0.15         -0.24         1.01 o
  -1   7   6         40.40         37.04         1.56 o
   0   7   6         70.41         62.73         1.79 o
   1   7   6          1.06          2.69         0.95 o
   2   7   6         17.26         27.27         3.84 o
   3   7   6         21.01         17.49         1.43 o
   4   7   6         21.73         18.38         1.78 o
   5   7   6          2.02          1.04         1.46 o
   6   7   6         45.40         52.77         2.49 o
  -7   8   6         59.47         58.14         3.83 o
  -6   8   6         44.36         44.22         2.58 o
  -5   8   6        249.11        258.57        13.66 o
  -4   8   6         15.54         12.21         1.38 o
  -3   8   6        102.50        100.11         3.08 o
  -2   8   6         22.03         27.73         1.56 o
  -1   8   6        310.89        327.80         7.79 o
   0   8   6          6.01          2.58         1.61 o
   1   8   6        119.25        111.03         3.34 o
   2   8   6         15.56         18.55         1.55 o
 -17   0   7          5.88          2.94         1.82 o
 -15   0   7        255.45        262.12         6.53 o
 -13   0   7         90.36         97.95        13.33 o
  -9   0   7        765.37        706.67        55.55 o
  -7   0   7       1831.78       1699.40        29.45 o
  -5   0   7       3027.37       3261.78        25.60 o
  -3   0   7       3411.56       3449.72        34.24 o
  -1   0   7       4535.16       4884.39        69.32 o
   1   0   7       2778.40       2850.82        46.65 o
   3   0   7       2756.57       2852.80        62.07 o
   5   0   7       1421.88       1553.89        17.60 o
   7   0   7        968.70        993.04         6.96 o
   9   0   7        609.38        577.18        14.74 o
  11   0   7        274.55        251.82         7.80 o
 -18   1   7         42.51         37.42         2.09 o
 -17   1   7          0.08          0.03         1.24 o
 -16   1   7        182.92        201.69         4.26 o
 -15   1   7        337.42        348.41        10.96 o
 -14   1   7        164.62        166.12         3.37 o
 -13   1   7          4.02          4.85         1.00 o
 -12   1   7        678.59        718.64         9.86 o
 -11   1   7       1007.93        958.10        12.51 o
 -10   1   7        598.22        604.09        16.65 o
  -9   1   7         40.84         36.90         2.08 o
  -8   1   7       1811.76       1792.55        58.84 o
  -7   1   7       2945.79       2939.83        42.26 o
  -6   1   7       1329.03       1338.40        14.27 o
  -5   1   7        145.26        147.07         2.61 o
  -4   1   7       3026.59       3105.29        40.99 o
  -3   1   7       4645.39       5013.75        62.94 o
  -2   1   7       1077.63       1110.33         8.84 o
  -1   1   7        131.08        140.55         2.47 o
   0   1   7       1649.89       1699.67        15.17 o
   1   1   7       2321.09       2355.91        23.37 o
   2   1   7        252.54        249.34         4.21 o
   3   1   7         23.55         20.39         0.69 o
   4   1   7        341.90        353.87         5.49 o
   5   1   7        513.10        534.16         4.28 o
   6   1   7          6.10          5.69         0.75 o
   7   1   7          0.80          1.80         0.84 o
   8   1   7         68.86         65.08         1.73 o
   9   1   7         74.95         75.51         2.21 o
  10   1   7         10.56         10.94         1.12 o
  11   1   7         10.80          7.68         0.97 o
  12   1   7         14.33          8.81         1.14 o
 -17   2   7        108.70        104.62         6.88 o
 -16   2   7          5.86          3.83         1.38 o
 -15   2   7          0.85          1.50         1.03 o
 -14   2   7         39.48         41.30         1.52 o
 -13   2   7         90.76         87.96         3.36 o
 -12   2   7          0.76         -0.41         0.87 o
 -11   2   7          7.01          8.26         0.92 o
 -10   2   7         61.73         61.54         4.37 o
  -9   2   7          3.14          4.45         0.80 o
  -8   2   7         46.30         32.84         1.28 o
  -7   2   7         18.43         20.05         0.94 o
  -6   2   7          0.14         -0.23         0.64 o
  -5   2   7        133.05        122.98         1.73 o
  -4   2   7        131.92         87.21         1.50 o
  -3   2   7         25.19         34.28         1.12 o
  -2   2   7        346.55        307.20         2.96 o
  -1   2   7        542.21        533.32         7.42 o
   0   2   7         65.37         47.58         1.04 o
   1   2   7         14.29         17.92         0.68 o
   2   2   7        661.92        641.15         9.26 o
   3   2   7        581.87        592.70         7.74 o
   4   2   7          5.73          8.36         0.76 o
   5   2   7          3.67          4.69         0.72 o
   6   2   7        474.75        472.52         5.48 o
   7   2   7        301.93        312.12         3.16 o
   8   2   7          1.61          1.30         0.90 o
   9   2   7          1.30          0.02         0.91 o
  10   2   7        240.07        228.19        10.06 o
  11   2   7        132.56        125.33         3.28 o
 -17   3   7         53.32         55.70         6.06 o
 -16   3   7         91.10         96.24         5.05 o
 -15   3   7          4.13          3.46         3.28 o
 -14   3   7         80.60         83.59         2.37 o
 -13   3   7        218.13        232.52         4.91 o
 -12   3   7        130.48        144.74         4.43 o
 -11   3   7          1.88          1.24         0.94 o
 -10   3   7         95.46         94.99         5.31 o
  -9   3   7        611.19        632.24        16.27 o
  -8   3   7         86.17         90.05         3.50 o
  -7   3   7          5.11          3.80         0.66 o
  -6   3   7         60.60         58.66         1.49 o
  -5   3   7        896.03        925.90         9.49 o
  -4   3   7          2.50          1.89         0.63 o
  -3   3   7         74.50         67.78         1.54 o
  -2   3   7          9.47          8.44         0.64 o
  -1   3   7        538.09        570.57        10.85 o
   0   3   7         37.33         32.67         1.32 o
   1   3   7         95.61         83.12         3.10 o
   2   3   7          0.59          0.98         0.65 o
   3   3   7        174.21        184.49         5.30 o
   4   3   7         83.11         83.97         3.52 o
   5   3   7         58.68         56.48         3.08 o
   6   3   7          2.67          2.26         0.93 o
   7   3   7         49.23         53.49         1.59 o
   8   3   7         91.51         89.09         2.04 o
   9   3   7         30.61         28.75         2.10 o
  10   3   7          8.59          6.80         1.32 o
  11   3   7         15.41         16.90         1.56 o
 -16   4   7         16.67         13.20         1.89 o
 -15   4   7         17.44         15.64         2.90 o
 -14   4   7          0.01         -1.29         1.29 o
 -13   4   7          9.67          9.66         0.94 o
 -12   4   7         57.20         50.55         2.41 o
 -11   4   7         16.84         17.46         1.23 o
 -10   4   7          0.03          1.18         0.80 o
  -9   4   7         86.64         96.88         2.37 o
  -8   4   7        158.07        136.09         3.01 o
  -7   4   7         12.75         12.64         0.79 o
  -6   4   7          1.34          1.35         0.67 o
  -5   4   7        284.48        302.69         6.48 o
  -4   4   7        287.25        271.29         8.82 o
  -3   4   7          2.34          3.28         1.12 o
  -2   4   7         24.35         22.71         1.16 o
  -1   4   7        377.18        369.29         9.36 o
   0   4   7        207.81        201.28         5.95 o
   1   4   7          2.05          2.70         1.25 o
   2   4   7        105.61        100.40         2.98 o
   3   4   7        209.67        219.79         3.89 o
   4   4   7         56.63         57.16         2.69 o
   5   4   7          9.39          8.97         1.11 o
   6   4   7        137.60        138.13         4.39 o
   7   4   7         62.69         69.29         3.43 o
   8   4   7          5.22          6.31         1.57 o
   9   4   7         12.39          9.55         1.10 o
  10   4   7         84.49         75.01         2.62 o
 -15   5   7          9.55          8.89         1.73 o
 -14   5   7         28.26         29.89         2.49 o
 -13   5   7         93.88         80.71         8.84 o
 -12   5   7         12.41         12.82         1.21 o
 -11   5   7         17.42         11.56         1.07 o
 -10   5   7          3.07          2.90         0.93 o
  -9   5   7        221.77        199.54         9.65 o
  -8   5   7         28.95         25.42         1.17 o
  -7   5   7         57.22         50.41         1.87 o
  -6   5   7         50.36         46.23         1.77 o
  -5   5   7        369.57        370.16         6.66 o
  -4   5   7         22.37         17.30         1.27 o
  -3   5   7        180.29        165.83         4.26 o
  -2   5   7        312.96        307.68         5.51 o
  -1   5   7        376.47        350.85        10.59 o
   0   5   7          0.68          0.96         1.06 o
   1   5   7        296.90        277.52         4.20 o
   2   5   7        543.47        546.26         9.60 o
   3   5   7        212.22        210.60         3.77 o
   4   5   7         10.27          7.96         1.39 o
   5   5   7        309.30        314.32         4.47 o
   6   5   7        482.57        500.07         6.80 o
   7   5   7         71.19         65.07         2.11 o
   8   5   7         23.07         21.55         1.53 o
   9   5   7        232.77        212.87        10.75 o
 -13   6   7          0.01         -1.08         1.63 o
 -12   6   7         43.94         36.83         2.61 o
 -11   6   7         50.95         47.43         3.07 o
 -10   6   7         35.00         31.33         2.24 o
  -9   6   7         12.39          9.94         1.21 o
  -8   6   7         14.04         16.90         2.87 o
  -7   6   7         76.45         75.89         2.00 o
  -6   6   7        112.58        111.37         4.36 o
  -5   6   7         81.06         76.13         2.04 o
  -4   6   7          3.11          4.07         1.01 o
  -3   6   7         49.87         49.20         2.80 o
  -2   6   7        148.45        152.48         3.52 o
  -1   6   7        181.75        168.49         5.71 o
   0   6   7         58.48         60.44         2.56 o
   1   6   7          7.48          5.78         1.07 o
   2   6   7         95.57        101.27         2.75 o
   3   6   7        199.79        201.34         3.64 o
   4   6   7        122.37        127.31         5.97 o
   5   6   7          1.89          4.36         1.14 o
   6   6   7         25.82         24.93         1.87 o
   7   6   7        134.25        131.57         2.86 o
 -11   7   7        107.82        107.79         7.08 o
 -10   7   7         32.29         32.43         2.21 o
  -9   7   7         17.31         23.68         2.90 o
  -8   7   7         21.99         22.81         1.78 o
  -7   7   7         58.54         55.14         2.76 o
  -6   7   7         42.23         40.55         1.68 o
  -5   7   7          2.68          5.44         1.56 o
  -4   7   7          2.12          3.23         1.20 o
  -3   7   7         13.51         14.42         1.95 o
  -2   7   7         26.96         25.26         1.49 o
  -1   7   7          9.22          7.98         1.12 o
   0   7   7          4.69          4.96         1.12 o
   1   7   7          0.67          2.65         0.95 o
   2   7   7          4.21          3.57         1.44 o
   3   7   7         46.36         41.95         2.23 o
   4   7   7         15.39         18.19         1.39 o
   5   7   7          0.04          0.86         1.29 o
  -6   8   7        150.46        136.98         4.56 o
  -5   8   7         51.51         53.89         2.26 o
  -4   8   7          3.75          7.57         1.63 o
  -3   8   7         36.79         40.03         2.19 o
  -2   8   7         89.76         79.81         3.01 o
  -1   8   7         46.35         50.58         2.17 o
   0   8   7         17.03         27.59         1.62 o
 -18   0   8        330.67        334.02        31.38 o
 -16   0   8         39.33         36.10         3.66 o
 -14   0   8        806.40        838.69        24.66 o
 -12   0   8         10.10         10.48         2.13 o
  -8   0   8         17.38         14.05         1.08 o
  -6   0   8       4338.67       4433.51        91.15 o
  -4   0   8        109.19        100.38         2.22 o
  -2   0   8       4545.97       4828.54        45.33 o
   0   0   8         99.75         86.10         2.10 o
   2   0   8       1700.05       1733.23        51.77 o
   4   0   8         20.07         14.06         1.19 o
   6   0   8        362.55        373.26         3.79 o
   8   0   8          3.31          5.22         1.15 o
  10   0   8         58.94         51.97         2.15 o
 -18   1   8          2.21          2.32         1.35 o
 -17   1   8        137.10        142.54         4.02 o
 -16   1   8         18.41         15.00         1.41 o
 -15   1   8         42.61         47.71         2.10 o
 -14   1   8          3.55          2.47         1.07 o
 -13   1   8        269.73        281.20         4.75 o
 -12   1   8          0.30          0.69         0.88 o
 -11   1   8         98.56         94.48         6.95 o
 -10   1   8         47.90         46.00         2.94 o
  -9   1   8        368.57        336.80        16.00 o
  -8   1   8         45.30         36.95         1.64 o
  -7   1   8        197.65        175.31         4.19 o
  -6   1   8         52.18         45.16         1.38 o
  -5   1   8        115.29         91.98         1.92 o
  -4   1   8        184.35        158.99         4.18 o
  -3   1   8        221.33        194.72         3.01 o
  -2   1   8          2.81          4.78         0.57 o
  -1   1   8         10.35         17.80         0.69 o
   0   1   8        110.93        107.30         1.79 o
   1   1   8         72.80         64.10         1.13 o
   2   1   8        101.32        105.96         1.87 o
   3   1   8         70.70         79.41         1.64 o
   4   1   8          7.72          8.56         0.70 o
   5   1   8         12.55         11.39         0.69 o
   6   1   8        118.73        116.77         1.71 o
   7   1   8         62.10         65.19         1.46 o
   8   1   8          3.33          3.36         0.74 o
   9   1   8          1.85          1.33         1.10 o
  10   1   8         56.04         52.01         1.93 o
  11   1   8         19.27         19.11         1.46 o
 -17   2   8          0.56          2.93         1.49 o
 -16   2   8          0.20          1.05         1.49 o
 -15   2   8         42.52         41.68         2.74 o
 -14   2   8         34.22         36.06         1.69 o
 -13   2   8          1.26          1.58         1.11 o
 -12   2   8         19.61         20.91         1.32 o
 -11   2   8          0.07          0.31         0.81 o
 -10   2   8         32.60         31.63         1.52 o
  -9   2   8         61.36         69.00         2.97 o
  -8   2   8         88.12         92.80         2.59 o
  -7   2   8        109.40         94.15         3.73 o
  -6   2   8          7.97          3.75         0.59 o
  -5   2   8        334.09        369.18         8.34 o
  -4   2   8        136.56        161.17         2.66 o
  -3   2   8        333.08        290.17         3.26 o
  -2   2   8          0.64          2.91         0.49 o
  -1   2   8        524.61        597.70         6.00 o
   0   2   8         79.65         89.03         2.29 o
   1   2   8        293.62        265.07         5.91 o
   2   2   8          0.03         -0.12         0.48 o
   3   2   8        245.83        258.35         2.81 o
   4   2   8         12.81         13.12         0.78 o
   5   2   8         94.85         94.22         1.70 o
   6   2   8          0.20         -0.34         0.63 o
   7   2   8         25.62         23.80         1.02 o
   8   2   8          0.27          0.86         0.78 o
   9   2   8          4.38          3.64         0.98 o
  10   2   8          0.22         -0.58         1.25 o
  11   2   8          2.13          0.14         1.12 o
 -17   3   8          9.27         10.00         5.80 o
 -16   3   8          1.66          1.80         1.89 o
 -15   3   8         25.49         26.66         1.84 o
 -14   3   8          0.06         -0.67         1.48 o
 -13   3   8         26.16         23.04         1.51 o
 -12   3   8         18.66         20.79         1.45 o
 -11   3   8         41.11         42.63         1.93 o
 -10   3   8         20.72         19.95         1.36 o
  -9   3   8         48.39         44.75         1.69 o
  -8   3   8         64.88         54.20         3.28 o
  -7   3   8        118.90        112.47         2.81 o
  -6   3   8         73.75         69.62         1.81 o
  -5   3   8         59.89         47.77         1.60 o
  -4   3   8         98.45         86.91         1.56 o
  -3   3   8        307.59        291.07         4.25 o
  -2   3   8         47.11         43.67         0.95 o
  -1   3   8         61.09         47.49         1.60 o
   0   3   8        108.48        102.25         2.29 o
   1   3   8        398.55        387.81         6.06 o
   2   3   8          1.37          1.03         0.65 o
   3   3   8         42.37         40.10         1.46 o
   4   3   8         80.58         83.03         2.00 o
   5   3   8        312.11        315.95         3.96 o
   6   3   8         67.68         66.85         1.88 o
   7   3   8          8.67          7.75         1.06 o
   8   3   8         41.08         38.85         1.39 o
   9   3   8        189.22        178.75         4.39 o
  10   3   8        108.82        100.34         3.07 o
 -16   4   8         71.13         69.73         3.65 o
 -15   4   8         79.07         78.87         4.42 o
 -14   4   8         44.61         42.08         1.93 o
 -13   4   8         76.39         74.61         4.22 o
 -12   4   8        175.85        185.54         6.10 o
 -11   4   8        199.38        182.56         3.07 o
 -10   4   8         68.62         66.03         1.83 o
  -9   4   8        220.30        213.53        10.94 o
  -8   4   8        351.15        373.53         7.10 o
  -7   4   8        272.53        253.29         4.79 o
  -6   4   8         64.56         60.66         1.55 o
  -5   4   8        350.84        330.59         7.91 o
  -4   4   8        475.93        504.49        11.88 o
  -3   4   8        162.58        148.54         4.21 o
  -2   4   8         29.27         24.55         1.88 o
  -1   4   8        232.69        217.86         7.43 o
   0   4   8        349.19        361.26        14.67 o
   1   4   8         15.25         11.44         1.01 o
   2   4   8          7.35          5.92         1.02 o
   3   4   8         50.40         51.63         2.37 o
   4   4   8        152.79        166.98         4.17 o
   5   4   8          5.18          5.94         1.15 o
   6   4   8          3.77          4.94         1.23 o
   7   4   8          0.75          0.67         1.21 o
   8   4   8         43.70         41.44         1.94 o
   9   4   8         16.60         15.52         1.18 o
 -15   5   8          2.01          3.91         4.39 o
 -14   5   8          1.28          4.07         3.17 o
 -13   5   8          0.12          0.26         1.91 o
 -12   5   8        345.88        319.51        17.00 o
 -11   5   8         15.06         10.22         1.48 o
 -10   5   8         32.41         29.72         1.52 o
  -9   5   8          4.25          3.01         1.15 o
  -8   5   8        693.69        643.74        15.87 o
  -7   5   8         86.79         75.38         2.75 o
  -6   5   8        152.26        151.05         2.53 o
  -5   5   8          7.35          5.56         1.01 o
  -4   5   8        834.37        764.71        11.62 o
  -3   5   8        227.96        215.43         6.26 o
  -2   5   8        305.58        302.96         6.75 o
  -1   5   8          1.19         -0.74         1.02 o
   0   5   8        610.10        556.54        11.91 o
   1   5   8        294.33        311.04         6.06 o
   2   5   8        300.88        304.47         4.89 o
   3   5   8          1.37          2.20         1.28 o
   4   5   8        290.22        288.36         4.21 o
   5   5   8        234.99        239.55         3.83 o
   6   5   8        172.60        172.60         3.77 o
   7   5   8          7.62          6.43         1.62 o
   8   5   8         96.44         88.37         2.97 o
 -13   6   8         15.29         12.84         2.07 o
 -12   6   8          1.59         -0.98         1.92 o
 -11   6   8          1.60          2.76         1.38 o
 -10   6   8         70.69         66.82         5.11 o
  -9   6   8          5.77          6.90         1.12 o
  -8   6   8          2.05          2.97         1.04 o
  -7   6   8          1.10          0.78         0.93 o
  -6   6   8         95.59         83.24         4.00 o
  -5   6   8          0.98          0.24         1.16 o
  -4   6   8         13.64         17.10         1.20 o
  -3   6   8         11.09         10.71         1.27 o
  -2   6   8         91.18         72.54         2.12 o
  -1   6   8         18.17         15.13         1.10 o
   0   6   8         13.42         15.27         1.25 o
   1   6   8         23.60         21.64         1.30 o
   2   6   8         54.96         47.20         2.00 o
   3   6   8         28.02         23.41         2.02 o
   4   6   8          3.64          5.90         1.37 o
   5   6   8         24.95         26.29         1.47 o
   6   6   8         21.72         18.56         1.26 o
 -10   7   8          0.12         -0.32         1.45 o
  -9   7   8          8.31         10.06         1.26 o
  -8   7   8          6.25          8.63         1.22 o
  -7   7   8        146.41        161.64         9.71 o
  -6   7   8          1.88          0.70         1.37 o
  -5   7   8         14.04         15.26         1.32 o
  -4   7   8         18.37         18.58         1.40 o
  -3   7   8        219.74        227.62         6.01 o
  -2   7   8          3.46          2.46         1.16 o
  -1   7   8         28.23         31.69         1.60 o
   0   7   8         35.34         38.14         2.40 o
   1   7   8        192.25        200.42         5.95 o
   2   7   8          0.98          1.61         1.39 o
   3   7   8         35.60         43.05         2.51 o
   4   7   8         41.89         41.89         2.22 o
  -4   8   8         13.34         13.21         1.88 o
  -3   8   8         33.56         32.16         2.65 o
  -2   8   8          3.12          7.33         1.36 o
 -17   0   9         18.41         17.72         3.63 o
 -15   0   9        110.44        117.00         4.17 o
 -13   0   9          8.39          9.86         1.93 o
 -11   0   9        211.27        213.07         4.68 o
  -9   0   9          0.38          0.69         0.74 o
  -7   0   9        256.17        242.20        10.98 o
  -5   0   9         19.86         17.16         1.35 o
  -3   0   9         70.90         89.01         2.10 o
  -1   0   9         13.98         13.10         0.86 o
   1   0   9         49.32         46.33         1.38 o
   3   0   9          0.30          1.00         1.09 o
   5   0   9        192.24        198.86         3.29 o
   7   0   9          6.52          5.99         1.01 o
   9   0   9        167.09        159.87         3.95 o
 -18   1   9        102.86        107.74         4.32 o
 -17   1   9         39.12         40.59         3.80 o
 -16   1   9         32.46         29.91         1.81 o
 -15   1   9          9.99         10.16         1.40 o
 -14   1   9        222.69        241.62         3.82 o
 -13   1   9         46.42         55.55         2.00 o
 -12   1   9         64.59         68.54         6.07 o
 -11   1   9         28.45         27.93         2.91 o
 -10   1   9        326.96        318.81        17.75 o
  -9   1   9         47.96         47.80         2.83 o
  -8   1   9         82.60         93.97         5.50 o
  -7   1   9         31.36         29.44         1.53 o
  -6   1   9        252.48        274.51         8.07 o
  -5   1   9         47.05         52.43         1.82 o
  -4   1   9         31.53         47.30         1.34 o
  -3   1   9          3.52          1.74         0.54 o
  -2   1   9         82.42        108.33         1.76 o
  -1   1   9         20.93         24.48         0.78 o
   0   1   9          2.55          5.15         0.54 o
   1   1   9          4.68          4.45         0.60 o
   2   1   9         28.13         34.32         0.92 o
   3   1   9          3.27          4.33         0.62 o
   4   1   9          3.68          3.43         0.70 o
   5   1   9          5.88          5.40         0.64 o
   6   1   9          9.70         11.84         0.85 o
   7   1   9          0.52         -0.32         0.77 o
   8   1   9         18.75         17.96         0.98 o
   9   1   9          1.65          1.36         1.03 o
  10   1   9          3.92          3.52         1.00 o
 -17   2   9          1.66         -0.65         1.30 o
 -16   2   9         51.38         51.84         2.50 o
 -15   2   9          1.07         -0.73         1.55 o
 -14   2   9          1.07          0.26         1.38 o
 -13   2   9          6.63          6.26         1.16 o
 -12   2   9         58.43         56.29         2.37 o
 -11   2   9          0.40          0.13         0.78 o
 -10   2   9          1.42          0.44         0.89 o
  -9   2   9         12.64         12.08         1.21 o
  -8   2   9         13.61         10.87         0.98 o
  -7   2   9          1.86          0.70         0.66 o
  -6   2   9          6.15          5.40         0.68 o
  -5   2   9         19.04         17.08         0.88 o
  -4   2   9         14.81         11.19         0.77 o
  -3   2   9         18.29         13.68         0.80 o
  -2   2   9          2.47          2.69         0.66 o
  -1   2   9         34.89         34.51         0.94 o
   0   2   9        125.01        111.37         2.22 o
   1   2   9         25.94         22.83         1.22 o
   2   2   9          0.01         -0.06         0.52 o
   3   2   9         61.92         63.78         1.60 o
   4   2   9        198.34        213.44         3.29 o
   5   2   9         34.78         35.95         1.10 o
   6   2   9          1.60          0.45         0.66 o
   7   2   9         73.65         70.79         1.62 o
   8   2   9        163.70        163.75         2.69 o
   9   2   9         39.29         37.37         2.30 o
  10   2   9          2.82          4.08         1.13 o
 -17   3   9         13.07         13.15         1.86 o
 -16   3   9         19.14         15.88         2.18 o
 -15   3   9         16.09         21.32         1.93 o
 -14   3   9         11.72         13.17         1.74 o
 -13   3   9         75.13         87.25         3.66 o
 -12   3   9          0.23         -1.49         1.49 o
 -11   3   9          7.62          8.76         1.39 o
 -10   3   9          3.45          3.71         0.81 o
  -9   3   9        243.75        230.79        12.25 o
  -8   3   9         37.79         37.96         2.04 o
  -7   3   9          3.97          3.46         0.83 o
  -6   3   9        146.39        137.95         4.46 o
  -5   3   9        344.13        337.98         9.96 o
  -4   3   9        156.59        144.75         4.82 o
  -3   3   9        109.97         92.00         2.39 o
  -2   3   9        523.22        468.64         9.54 o
  -1   3   9        196.31        201.75         5.13 o
   0   3   9        240.19        226.52         5.30 o
   1   3   9        278.39        285.22         4.58 o
   2   3   9        723.61        696.54        17.04 o
   3   3   9         34.89         37.04         1.40 o
   4   3   9        200.11        207.25         4.13 o
   5   3   9        302.61        324.06         3.73 o
   6   3   9        555.67        582.89         9.50 o
   7   3   9          0.37          0.38         0.90 o
   8   3   9        102.37        100.85         2.45 o
   9   3   9        217.76        193.29         3.12 o
 -16   4   9         16.80         16.81         2.65 o
 -15   4   9         59.18         59.82         3.65 o
 -14   4   9        159.08        154.79         8.67 o
 -13   4   9        901.60        958.92        22.38 o
 -12   4   9         64.27         58.45         3.14 o
 -11   4   9         57.96         52.19         1.89 o
 -10   4   9        629.34        604.61        18.93 o
  -9   4   9       1583.82       1499.57        22.38 o
  -8   4   9        145.64        158.12         6.13 o
  -7   4   9         22.35         13.92         0.90 o
  -6   4   9       1607.71       1648.55        23.18 o
  -5   4   9       1837.71       1708.07        13.43 o
  -4   4   9        170.60        201.10         5.81 o
  -3   4   9          0.49          2.12         0.70 o
  -2   4   9       2135.93       2039.53        67.03 o
  -1   4   9       1311.54       1166.62        43.57 o
   0   4   9         80.72         84.56         6.18 o
   1   4   9         25.67         24.09         1.73 o
   2   4   9       1413.37       1519.18        29.82 o
   3   4   9        670.36        651.96        14.02 o
   4   4   9         19.97         22.83         1.63 o
   5   4   9         42.32         38.80         2.85 o
   6   4   9        537.05        564.87         8.11 o
   7   4   9        285.93        291.36         8.50 o
   8   4   9          5.07          5.23         1.20 o
 -15   5   9          2.91          3.59         1.87 o
 -14   5   9        157.72        139.71        16.63 o
 -13   5   9          0.80          1.26         1.07 o
 -12   5   9         13.51         13.75         2.45 o
 -11   5   9          0.52          1.78         1.02 o
 -10   5   9        418.82        389.45        12.73 o
  -9   5   9          0.00          0.68         0.95 o
  -8   5   9         11.05          7.14         0.95 o
  -7   5   9          9.70          7.35         0.96 o
  -6   5   9        674.58        656.22        16.71 o
  -5   5   9          0.46          0.98         1.17 o
  -4   5   9          8.00          1.78         1.01 o
  -3   5   9         80.25         72.84         2.13 o
  -2   5   9        603.96        580.20         8.67 o
  -1   5   9          5.78         -0.09         0.98 o
   0   5   9          8.03          4.65         1.43 o
   1   5   9        168.59        172.75         4.60 o
   2   5   9        285.23        293.76         7.43 o
   3   5   9         16.05         12.87         2.19 o
   4   5   9          5.81          2.92         1.30 o
   5   5   9        173.46        172.06         3.70 o
   6   5   9         78.41         72.80         2.75 o
   7   5   9         26.08         24.71         1.58 o
 -13   6   9          0.99          0.53         1.28 o
 -12   6   9          2.79          5.28         1.69 o
 -11   6   9         49.53         43.32         3.43 o
 -10   6   9          8.58          6.56         1.26 o
  -9   6   9          2.58          2.63         1.35 o
  -8   6   9          2.11          4.12         1.11 o
  -7   6   9         77.15         69.48         2.05 o
  -6   6   9         21.79         16.83         1.44 o
  -5   6   9          4.19          2.64         1.13 o
  -4   6   9          0.45          1.64         1.10 o
  -3   6   9        105.92         88.27         2.64 o
  -2   6   9         36.48         28.83         1.46 o
  -1   6   9          6.56          6.36         1.23 o
   0   6   9          0.74          1.11         1.79 o
   1   6   9        116.82        117.01         2.98 o
   2   6   9         36.59         32.96         2.15 o
   3   6   9         13.57         15.73         1.50 o
   4   6   9          4.63          6.31         1.17 o
   5   6   9         96.38         88.94         4.11 o
 -10   7   9         78.63         80.92         6.40 o
  -9   7   9         71.60         85.47         4.95 o
  -8   7   9          0.36          0.68         1.10 o
  -7   7   9         41.82         37.68         3.03 o
  -6   7   9        101.44        117.35         6.85 o
  -5   7   9        146.49        163.96         3.70 o
  -4   7   9         22.15         22.95         1.59 o
  -3   7   9         50.66         46.55         2.16 o
  -2   7   9         76.06         87.16         5.32 o
  -1   7   9        135.24        150.40         3.32 o
   0   7   9         50.29         52.43         3.38 o
   1   7   9         40.62         45.22         2.73 o
   2   7   9         30.73         32.28         1.87 o
 -18   0  10         28.45         26.34         5.07 o
 -16   0  10         62.48         67.41         3.16 o
 -14   0  10         56.17         65.88         7.52 o
 -12   0  10        198.12        203.30         5.16 o
 -10   0  10         25.79         21.83         3.02 o
  -8   0  10        320.64        305.18        35.08 o
  -6   0  10         49.91         46.20         2.04 o
  -4   0  10        178.18        208.42         9.39 o
  -2   0  10        431.80        438.62         8.56 o
   0   0  10          1.68         -0.01         0.80 o
   2   0  10        549.63        560.36        19.66 o
   4   0  10        141.64        145.42         2.73 o
   6   0  10        329.64        347.33         8.48 o
   8   0  10        193.59        205.75         7.82 o
  10   0  10        115.80        102.36         7.07 o
 -18   1  10          2.00          3.31         1.42 o
 -17   1  10         22.56         24.16         1.99 o
 -16   1  10         14.56         11.59         1.51 o
 -15   1  10         10.56         13.69         1.77 o
 -14   1  10          7.28          8.64         1.46 o
 -13   1  10          0.00         -0.17         1.03 o
 -12   1  10          4.75          4.28         1.10 o
 -11   1  10          2.51          3.15         0.94 o
 -10   1  10         43.21         38.11         2.86 o
  -9   1  10         72.13         66.18         2.21 o
  -8   1  10          3.63          2.13         0.59 o
  -7   1  10          1.86          2.98         0.63 o
  -6   1  10        130.93        114.17         3.34 o
  -5   1  10        225.18        196.22         5.82 o
  -4   1  10         42.26         35.09         1.28 o
  -3   1  10         12.84         16.48         0.77 o
  -2   1  10        113.42        107.21         2.75 o
  -1   1  10        215.38        201.02         2.98 o
   0   1  10         56.28         52.71         1.13 o
   1   1  10         24.99         30.34         1.03 o
   2   1  10         17.79         14.98         0.83 o
   3   1  10         74.52         78.76         1.32 o
   4   1  10         29.14         27.49         0.90 o
   5   1  10         32.87         37.79         1.05 o
   6   1  10          0.85          0.77         0.71 o
   7   1  10          2.90          4.23         0.83 o
   8   1  10          9.75         10.02         0.89 o
   9   1  10         28.09         24.56         1.15 o
 -17   2  10        167.84        171.17        13.04 o
 -16   2  10          0.02          2.39         2.15 o
 -15   2  10          3.79          2.36         2.50 o
 -14   2  10          1.24         -1.42         1.98 o
 -13   2  10        268.32        282.09         4.90 o
 -12   2  10          3.10          5.55         1.57 o
 -11   2  10          1.60          1.79         1.16 o
 -10   2  10         47.21         39.49         4.08 o
  -9   2  10        315.61        291.46        15.63 o
  -8   2  10         23.73         24.37         1.78 o
  -7   2  10         10.67          9.72         0.70 o
  -6   2  10        232.55        213.14         8.65 o
  -5   2  10        132.24        124.17         5.08 o
  -4   2  10         89.70         86.82         2.21 o
  -3   2  10         70.55         61.59         3.13 o
  -2   2  10        443.80        416.93         8.77 o
  -1   2  10          0.39          0.15         0.54 o
   0   2  10        105.72        102.02         2.18 o
   1   2  10        173.75        167.11         3.67 o
   2   2  10        430.64        434.65         5.01 o
   3   2  10         31.68         33.52         1.37 o
   4   2  10         70.94         74.01         1.54 o
   5   2  10        192.84        191.78         2.89 o
   6   2  10        302.56        311.62         4.06 o
   7   2  10         46.60         44.91         2.05 o
   8   2  10         37.79         34.31         1.42 o
   9   2  10        143.72        139.89         4.26 o
 -17   3  10         91.10         90.10         3.48 o
 -16   3  10        533.48        552.06        12.39 o
 -15   3  10        259.11        264.90         9.85 o
 -14   3  10         42.85         41.04         2.89 o
 -13   3  10        313.15        331.72        11.64 o
 -12   3  10       1157.10       1213.51        13.63 o
 -11   3  10        576.84        603.14        27.83 o
 -10   3  10         89.46         85.38         3.59 o
  -9   3  10        683.93        588.99        16.93 o
  -8   3  10       2026.28       1969.99        49.39 o
  -7   3  10        912.65        881.00        22.56 o
  -6   3  10        229.05        194.95         6.59 o
  -5   3  10        857.03        788.96        18.08 o
  -4   3  10       2559.24       2267.78        74.12 o
  -3   3  10        837.83        807.47        16.90 o
  -2   3  10        343.20        312.41         6.39 o
  -1   3  10        436.51        407.74         6.09 o
   0   3  10       2117.92       2118.29        25.11 o
   1   3  10        387.27        395.41         5.76 o
   2   3  10        263.66        260.20         4.01 o
   3   3  10         53.40         46.97         1.60 o
   4   3  10       1349.45       1407.34         6.90 o
   5   3  10         91.66         93.26         2.03 o
   6   3  10        154.01        156.46         3.67 o
   7   3  10          4.42          4.71         1.03 o
   8   3  10        760.45        709.81        22.98 o
 -16   4  10        162.35        162.89         7.86 o
 -15   4  10        509.90        499.29        34.82 o
 -14   4  10        313.58        314.72        22.02 o
 -13   4  10         17.30         20.17         1.54 o
 -12   4  10        264.18        264.75        11.19 o
 -11   4  10        702.44        697.24        27.19 o
 -10   4  10        399.42        403.48        15.88 o
  -9   4  10         82.99         83.22         3.59 o
  -8   4  10        262.64        261.05         8.58 o
  -7   4  10        625.00        613.45        19.88 o
  -6   4  10        323.18        325.84         8.64 o
  -5   4  10        211.97        173.56         5.96 o
  -4   4  10        132.28        116.36         4.31 o
  -3   4  10        349.78        322.48        12.23 o
  -2   4  10        133.67        146.49         6.33 o
  -1   4  10        298.48        263.67        10.99 o
   0   4  10         26.57         23.58         1.79 o
   1   4  10        143.75        142.46         3.14 o
   2   4  10         23.13         26.72         1.49 o
   3   4  10        221.89        215.97         6.56 o
   4   4  10          0.23         -0.78         1.06 o
   5   4  10         45.94         48.01         1.76 o
   6   4  10          2.81          2.04         0.98 o
   7   4  10         79.34         80.32         2.04 o
 -14   5  10          0.83         -1.37         2.49 o
 -13   5  10        107.92         98.39         9.71 o
 -12   5  10         13.53         15.52         1.22 o
 -11   5  10          4.22          4.81         1.35 o
 -10   5  10          8.69          6.06         1.13 o
  -9   5  10         50.53         43.61         3.22 o
  -8   5  10          4.66          4.74         1.00 o
  -7   5  10          5.31          5.34         0.90 o
  -6   5  10         48.04         45.32         1.51 o
  -5   5  10          1.04          0.03         0.93 o
  -4   5  10          0.00          0.57         1.07 o
  -3   5  10          7.24          6.18         1.12 o
  -2   5  10         74.73         77.28         2.38 o
  -1   5  10         23.75         26.75         2.37 o
   0   5  10          4.42          4.93         1.37 o
   1   5  10          6.29          6.21         1.23 o
   2   5  10         55.95         61.06         2.20 o
   3   5  10         56.95         67.41         2.18 o
   4   5  10         12.47         14.42         1.49 o
   5   5  10          3.55          6.54         1.32 o
   6   5  10         20.49         20.63         1.40 o
 -12   6  10          0.03         -0.10         1.57 o
 -11   6  10         72.93         70.61         5.68 o
 -10   6  10         52.42         50.43         3.92 o
  -9   6  10          0.08          1.06         1.11 o
  -8   6  10          1.83          0.68         1.17 o
  -7   6  10        129.42        142.01         5.62 o
  -6   6  10         65.61         58.58         2.13 o
  -5   6  10          1.78         -0.45         1.11 o
  -4   6  10          9.76         14.11         2.16 o
  -3   6  10        121.75        135.43         6.49 o
  -2   6  10         50.08         46.59         2.40 o
  -1   6  10          3.66          2.91         1.42 o
   0   6  10         16.73         19.33         1.52 o
   1   6  10         63.09         75.23         3.06 o
   2   6  10         20.84         18.06         1.56 o
   3   6  10          2.18          1.29         1.46 o
   4   6  10         15.34         19.75         1.36 o
  -9   7  10         39.54         46.50         2.32 o
  -8   7  10          1.22          2.66         1.74 o
  -7   7  10         29.10         35.29         2.53 o
  -6   7  10          4.73          5.22         2.36 o
  -5   7  10         27.70         31.86         2.01 o
  -4   7  10          9.49          7.83         1.68 o
  -3   7  10         29.48         38.39         2.37 o
  -2   7  10          0.68          2.75         1.34 o
  -1   7  10          8.23          4.41         1.39 o
   0   7  10         21.08         19.86         1.75 o
   1   7  10         21.61         26.35         1.89 o
 -17   0  11          0.82         -0.08         1.53 o
 -15   0  11        134.19        132.68         9.82 o
 -13   0  11          5.94          5.68         1.76 o
 -11   0  11        645.57        613.99        10.07 o
  -9   0  11         31.80         26.06         4.87 o
  -5   0  11         79.14         76.49         5.29 o
  -3   0  11       3288.54       3197.35        28.20 o
  -1   0  11        171.80        172.52         2.94 o
   1   0  11       2617.18       2610.17        55.69 o
   3   0  11        250.82        257.12         3.34 o
   5   0  11       1375.72       1390.50        15.88 o
   7   0  11        246.88        247.32         5.06 o
   9   0  11        570.60        499.91         9.20 o
 -18   1  11         86.40         80.48         5.15 o
 -17   1  11         71.83         68.46         3.68 o
 -16   1  11          9.10         11.96         1.54 o
 -15   1  11        117.15        116.26         2.84 o
 -14   1  11        237.41        234.10         4.22 o
 -13   1  11        183.01        189.32         4.04 o
 -12   1  11         16.84         15.47         1.45 o
 -11   1  11        284.18        278.08         7.77 o
 -10   1  11        513.19        466.01        40.38 o
  -9   1  11        347.86        294.82        14.55 o
  -8   1  11         12.18         10.99         0.89 o
  -7   1  11        569.41        504.20        13.27 o
  -6   1  11        611.57        578.99        14.77 o
  -5   1  11        439.71        404.78         9.19 o
  -4   1  11          0.90          1.37         0.62 o
  -3   1  11        778.14        681.73        16.10 o
  -2   1  11        382.48        392.36         6.70 o
  -1   1  11        317.89        311.61         5.70 o
   0   1  11         39.73         31.48         0.93 o
   1   1  11        634.61        619.60         8.52 o
   2   1  11        147.26        158.87         2.22 o
   3   1  11        166.68        173.22         2.02 o
   4   1  11         99.91        100.15         1.63 o
   5   1  11        307.47        315.89         4.94 o
   6   1  11         29.23         29.02         0.98 o
   7   1  11         77.65         77.36         1.78 o
   8   1  11        119.67        109.14         3.31 o
 -17   2  11         33.25         38.01         2.48 o
 -16   2  11         29.76         31.62         2.73 o
 -15   2  11        341.78        333.21         6.96 o
 -14   2  11        120.84        121.72         4.04 o
 -13   2  11        122.67        128.92         9.65 o
 -12   2  11        136.24        131.43         8.16 o
 -11   2  11        691.42        700.84        18.04 o
 -10   2  11        340.70        309.76        18.94 o
  -9   2  11        273.75        271.02        12.47 o
  -8   2  11        379.09        352.05         6.78 o
  -7   2  11       1164.41       1061.87        29.23 o
  -6   2  11        589.82        561.75        19.17 o
  -5   2  11        309.86        307.67        12.82 o
  -4   2  11        602.39        576.02         9.26 o
  -3   2  11       1343.69       1238.47        16.06 o
  -2   2  11        516.68        458.82        13.30 o
  -1   2  11        194.13        205.82         4.59 o
   0   2  11        499.87        491.55         6.85 o
   1   2  11        998.17        998.55        12.45 o
   2   2  11        221.54        221.59         2.36 o
   3   2  11         78.28         83.68         1.47 o
   4   2  11        271.86        275.04         4.65 o
   5   2  11        571.17        565.66         5.19 o
   6   2  11         57.86         57.34         1.60 o
   7   2  11         24.88         23.19         1.13 o
   8   2  11         96.69         87.38         3.54 o
 -17   3  11         11.74         11.81         1.88 o
 -16   3  11          2.17          1.34         2.37 o
 -15   3  11         17.40         16.61         2.26 o
 -14   3  11          4.49          4.53         1.43 o
 -13   3  11        103.83        106.60         6.48 o
 -12   3  11          3.37          2.41         1.17 o
 -11   3  11          0.18          1.74         1.12 o
 -10   3  11         22.74         21.67         1.17 o
  -9   3  11        523.69        547.66         8.80 o
  -8   3  11          4.88          6.46         0.89 o
  -7   3  11         19.83         17.07         0.91 o
  -6   3  11        162.03        147.41         6.22 o
  -5   3  11       1401.69       1292.52        37.86 o
  -4   3  11          7.19          9.02         0.91 o
  -3   3  11         59.68         52.91         2.17 o
  -2   3  11        275.76        260.37         7.42 o
  -1   3  11       1981.76       1982.81        23.40 o
   0   3  11         13.55         12.85         0.88 o
   1   3  11         64.43         65.53         1.93 o
   2   3  11        211.98        204.21         4.70 o
   3   3  11       1667.94       1744.28        17.90 o
   4   3  11         26.46         27.19         1.35 o
   5   3  11         26.94         31.02         1.41 o
   6   3  11        100.40         97.21         3.46 o
   7   3  11       1006.65       1002.27        19.81 o
 -16   4  11        160.94        152.10        22.28 o
 -15   4  11        101.62         91.38         8.19 o
 -14   4  11        523.85        526.04        21.88 o
 -13   4  11         30.32         28.47         3.26 o
 -12   4  11        223.78        209.23        15.60 o
 -11   4  11        206.23        222.31        10.07 o
 -10   4  11        718.81        755.17         9.24 o
  -9   4  11         49.65         46.26         1.60 o
  -8   4  11        257.62        243.42         7.61 o
  -7   4  11        317.49        320.37         8.21 o
  -6   4  11        532.97        525.95        16.11 o
  -5   4  11         61.19         49.05         1.32 o
  -4   4  11        198.17        179.03         5.65 o
  -3   4  11        304.99        311.59        11.17 o
  -2   4  11        123.49        121.81         7.02 o
  -1   4  11         58.93         47.53         1.85 o
   0   4  11         71.00         62.41         2.44 o
   1   4  11        192.88        206.67         4.79 o
   2   4  11          3.59          3.47         1.14 o
   3   4  11         37.19         34.31         2.64 o
   4   4  11         11.62         12.61         1.36 o
   5   4  11         94.82         92.08         4.09 o
   6   4  11         80.69         72.44         2.65 o
 -14   5  11         30.80         22.80         3.97 o
 -13   5  11          0.89         -0.96         1.60 o
 -12   5  11        233.70        201.71        16.07 o
 -11   5  11         72.35         63.30         4.20 o
 -10   5  11          0.75         -0.73         1.41 o
  -9   5  11         26.35         18.87         1.46 o
  -8   5  11        375.96        324.93        15.95 o
  -7   5  11         56.39         50.45         3.61 o
  -6   5  11         27.52         31.83         2.67 o
  -5   5  11         86.16         70.03         4.00 o
  -4   5  11        386.14        334.46         9.66 o
  -3   5  11         33.52         28.41         1.71 o
  -2   5  11         78.35         89.07         2.54 o
  -1   5  11        123.12        113.55         4.77 o
   0   5  11        234.12        218.26         9.10 o
   1   5  11         19.98         19.80         1.52 o
   2   5  11         67.77         79.12         2.33 o
   3   5  11         92.64         91.09         3.17 o
   4   5  11         82.77         78.93         2.92 o
   5   5  11         10.30         11.10         1.60 o
 -12   6  11         68.93         66.20         3.32 o
 -11   6  11          4.07          2.51         4.09 o
 -10   6  11          2.45          0.84         1.41 o
  -9   6  11         50.73         66.41         3.77 o
  -8   6  11         71.75         79.97         3.79 o
  -7   6  11         11.77         14.80         1.93 o
  -6   6  11          0.00         -1.15         1.69 o
  -5   6  11         33.49         41.62         2.05 o
  -4   6  11         55.97         52.74         2.10 o
  -3   6  11         14.52         19.26         1.52 o
  -2   6  11          8.43         11.77         1.33 o
  -1   6  11          5.04          4.03         1.28 o
   0   6  11         30.10         29.73         1.83 o
   1   6  11          9.72         14.21         1.58 o
   2   6  11         27.08         32.89         1.97 o
   3   6  11          1.40          1.27         1.19 o
  -8   7  11         34.87         36.10         4.11 o
  -7   7  11         20.27         17.22         1.94 o
  -6   7  11          0.03         -0.95         1.37 o
  -5   7  11         30.49         29.62         2.24 o
  -4   7  11         34.67         42.63         2.44 o
  -3   7  11         43.68         42.23         2.23 o
  -2   7  11          1.04          1.52         1.36 o
  -1   7  11          5.83          3.95         1.34 o
 -18   0  12         14.77         13.63         1.88 o
 -16   0  12         30.63         29.86         3.50 o
 -14   0  12         36.78         36.91         5.29 o
 -12   0  12         22.64         21.34         2.62 o
 -10   0  12        487.85        339.06         9.31 o
  -8   0  12          0.18          1.10         1.27 o
  -6   0  12       1322.94       1332.99        86.57 o
  -4   0  12         39.64         38.98         1.93 o
  -2   0  12       1290.89       1348.97        21.56 o
   0   0  12        104.80        105.27         4.81 o
   2   0  12        571.55        604.54         7.01 o
   4   0  12        110.14        108.84         2.67 o
   6   0  12        150.21        149.66         2.93 o
   8   0  12         69.61         62.42         2.86 o
 -17   1  12         89.05         85.96         3.81 o
 -16   1  12        157.59        153.08         3.97 o
 -15   1  12        359.12        360.83         9.40 o
 -14   1  12          2.30          1.36         1.97 o
 -13   1  12        183.22        185.29         5.29 o
 -12   1  12        166.27        158.11         3.78 o
 -11   1  12        264.56        266.51         7.10 o
 -10   1  12         74.90         66.74         5.07 o
  -9   1  12        209.06        176.24        19.79 o
  -8   1  12         86.44         73.00         5.08 o
  -7   1  12         41.00         37.61         3.59 o
  -6   1  12        342.52        341.25        10.69 o
  -5   1  12        100.09         84.18         4.07 o
  -4   1  12          4.75          4.79         0.64 o
  -3   1  12         56.18         53.30         2.60 o
  -2   1  12        530.57        546.28         9.26 o
  -1   1  12         12.20         11.38         0.78 o
   0   1  12         15.87         14.23         0.73 o
   1   1  12        280.16        282.65         3.82 o
   2   1  12        382.00        392.90         5.03 o
   3   1  12          0.96          0.72         0.72 o
   4   1  12         25.70         26.11         1.08 o
   5   1  12        293.18        292.94         5.02 o
   6   1  12        178.42        170.75         2.90 o
   7   1  12          9.71         11.09         0.98 o
 -17   2  12        353.22        356.98        19.76 o
 -16   2  12        592.32        611.42        10.83 o
 -15   2  12        203.70        196.89         4.63 o
 -14   2  12        186.28        182.68         9.38 o
 -13   2  12        861.15        814.63        33.30 o
 -12   2  12       1286.98       1236.05        16.00 o
 -11   2  12        382.58        376.78         6.69 o
 -10   2  12        272.74        264.36        11.98 o
  -9   2  12       1342.21       1228.58        50.65 o
  -8   2  12       2098.78       2106.85        80.80 o
  -7   2  12        529.98        520.66        26.82 o
  -6   2  12        319.96        296.41        11.36 o
  -5   2  12       1108.49       1110.28        28.62 o
  -4   2  12       2234.40       2087.88        22.46 o
  -3   2  12        424.48        416.00        18.00 o
  -2   2  12        215.90        217.50         5.54 o
  -1   2  12        409.46        408.96         6.19 o
   0   2  12       1481.86       1488.44        18.68 o
   1   2  12        205.09        207.77         4.47 o
   2   2  12         78.72         79.68         1.79 o
   3   2  12         47.93         46.08         1.29 o
   4   2  12        664.27        705.18        11.35 o
   5   2  12         73.25         74.21         1.75 o
   6   2  12         19.55         20.23         1.17 o
   7   2  12          0.40         -0.84         0.84 o
 -16   3  12          0.17         -1.72         2.43 o
 -14   3  12         77.82         76.79         2.85 o
 -13   3  12          0.17         -0.15         1.02 o
 -12   3  12         31.56         32.32         1.52 o
 -11   3  12          1.39          0.80         0.91 o
 -10   3  12        215.53        202.32         8.99 o
  -9   3  12         21.81         16.89         1.10 o
  -8   3  12        134.32        121.90         3.99 o
  -7   3  12          6.94          4.68         1.42 o
  -6   3  12        388.91        352.91        10.16 o
  -5   3  12        147.07        138.28         4.81 o
  -4   3  12        197.19        176.47         5.47 o
  -3   3  12         44.20         43.06         1.22 o
  -2   3  12        387.60        385.31         5.18 o
  -1   3  12        292.76        279.50         9.25 o
   0   3  12        154.07        141.00         3.87 o
   1   3  12         66.12         64.84         2.81 o
   2   3  12        221.14        220.74         4.05 o
   3   3  12        270.22        265.19         3.91 o
   4   3  12         73.45         75.35         3.08 o
   5   3  12         55.88         59.17         3.43 o
   6   3  12         83.59         82.82         4.64 o
 -15   4  12         86.17         83.03         4.39 o
 -14   4  12         14.73         12.30         1.85 o
 -13   4  12         52.34         51.22         4.56 o
 -12   4  12          4.39          4.27         1.43 o
 -11   4  12         80.98         77.78         4.17 o
 -10   4  12         87.54         85.27         4.11 o
  -9   4  12        182.19        180.33        10.44 o
  -8   4  12          2.03         -1.11         1.11 o
  -7   4  12         68.49         70.49         2.58 o
  -6   4  12        196.88        193.85         4.32 o
  -5   4  12        335.17        318.72         9.90 o
  -4   4  12          1.08          0.23         0.88 o
  -3   4  12         49.63         52.47         1.82 o
  -2   4  12        206.71        205.03         5.08 o
  -1   4  12        301.04        288.89         8.05 o
   0   4  12          0.84         -0.05         1.26 o
   1   4  12         30.81         35.38         2.36 o
   2   4  12        105.48         99.18         4.45 o
   3   4  12        152.14        130.79         9.78 o
   4   4  12          0.44          0.20         1.04 o
   5   4  12         15.47         16.00         1.33 o
 -14   5  12         14.87         10.73         1.94 o
 -13   5  12          0.53          1.16         1.12 o
 -12   5  12         77.38         69.00         6.72 o
 -11   5  12         35.57         31.44         2.93 o
 -10   5  12         21.53         19.17         1.47 o
  -9   5  12         28.41         31.35         2.34 o
  -8   5  12         56.19         47.28         3.32 o
  -7   5  12         19.23         15.70         1.67 o
  -6   5  12         11.75         11.43         1.86 o
  -5   5  12         71.10         66.36         3.00 o
  -4   5  12         11.15          8.79         1.54 o
  -3   5  12          0.74          0.73         1.52 o
  -2   5  12          0.12         -1.33         1.33 o
  -1   5  12         66.88         59.86         2.12 o
   0   5  12          1.48          4.50         1.32 o
   1   5  12          5.23          7.08         1.53 o
   2   5  12          6.03          5.09         1.80 o
   3   5  12         29.49         23.71         2.03 o
   4   5  12         16.95         21.77         1.31 o
 -11   6  12          5.68          2.14         1.30 o
 -10   6  12         33.34         32.89         2.01 o
  -9   6  12         26.81         28.18         3.80 o
  -8   6  12         67.69         72.52         4.81 o
  -7   6  12          4.09          4.59         1.66 o
  -6   6  12         30.97         37.14         3.26 o
  -5   6  12         68.08         71.60         4.22 o
  -4   6  12         80.20         78.81         5.09 o
  -3   6  12          1.30          1.54         3.15 o
  -2   6  12         28.64         40.14         2.71 o
  -1   6  12         88.14         93.20         2.64 o
   0   6  12         50.12         51.13         2.05 o
   1   6  12          0.10          0.49         1.61 o
 -17   0  13          0.07          0.48         1.86 o
 -15   0  13          7.03          7.87         1.94 o
 -13   0  13          2.23         -2.59         2.59 o
 -11   0  13          4.37          1.77         1.57 o
  -9   0  13         21.62         24.76         3.90 o
  -7   0  13         16.35          6.32         2.97 o
  -5   0  13         76.23         73.05         3.07 o
  -3   0  13         79.09         56.42         4.23 o
  -1   0  13        115.90        114.87         2.95 o
   1   0  13        195.95        189.61         4.10 o
   3   0  13        123.67        119.94         2.84 o
   5   0  13        289.80        288.44         7.86 o
 -17   1  13         89.54         97.73         4.29 o
 -16   1  13         14.90         15.08         1.76 o
 -15   1  13        262.77        253.64        14.94 o
 -14   1  13        301.99        292.62         8.86 o
 -13   1  13        208.13        202.48        11.35 o
 -12   1  13          7.82         10.18         2.25 o
 -11   1  13        474.57        475.78        17.78 o
 -10   1  13        594.93        548.95        43.65 o
  -9   1  13        274.89        260.05        26.09 o
  -8   1  13          1.08          0.23         0.93 o
  -7   1  13        571.52        538.33        23.50 o
  -6   1  13        859.75        821.25        34.14 o
  -5   1  13        181.85        169.63         9.48 o
  -4   1  13          0.04          0.07         0.59 o
  -3   1  13        335.08        345.41         9.73 o
  -2   1  13        820.84        826.24         5.72 o
  -1   1  13         36.90         39.13         1.12 o
   0   1  13          4.49          3.77         0.74 o
   1   1  13         65.66         71.23         1.62 o
   2   1  13        526.01        531.37         9.52 o
   3   1  13          0.20          0.37         0.79 o
   4   1  13         15.21         13.92         0.93 o
   5   1  13          0.04          0.89         0.77 o
   6   1  13        231.34        222.65         3.46 o
 -17   2  13          0.01         -2.24         2.24 o
 -16   2  13          0.60         -0.20         2.31 o
 -15   2  13         12.57         17.29         2.27 o
 -14   2  13        119.27        142.54         5.06 o
 -13   2  13          9.49          9.70         3.28 o
 -12   2  13         29.43         25.90         1.97 o
 -11   2  13          6.24          4.23         1.27 o
 -10   2  13        263.30        264.74         5.74 o
  -9   2  13         58.40         54.90         2.63 o
  -8   2  13        136.12        121.15         3.03 o
  -7   2  13          0.82          2.76         1.07 o
  -6   2  13        291.03        281.67         8.11 o
  -5   2  13        120.21        103.46         3.44 o
  -4   2  13        260.25        241.24         7.38 o
  -3   2  13         17.39         17.85         0.95 o
  -2   2  13        176.61        179.63         2.86 o
  -1   2  13        125.65        111.95         2.08 o
   0   2  13        232.91        215.20         5.68 o
   1   2  13         19.98         19.45         1.01 o
   2   2  13         60.67         61.63         1.60 o
   3   2  13         72.41         71.59         1.44 o
   4   2  13        110.89        114.81         2.26 o
   5   2  13          9.21          9.73         1.06 o
   6   2  13          8.89          8.28         1.34 o
 -16   3  13         60.76         65.72         6.56 o
 -15   3  13          0.28          3.43         3.07 o
 -14   3  13          0.01         -0.73         1.58 o
 -13   3  13          6.30          5.42         1.57 o
 -12   3  13         86.93         80.19         4.09 o
 -11   3  13          7.73          6.07         1.13 o
 -10   3  13          0.48          1.23         1.03 o
  -9   3  13          3.04          2.72         1.05 o
  -8   3  13         93.50         88.23         4.43 o
  -7   3  13         12.83         11.93         1.11 o
  -6   3  13          3.81          4.31         0.96 o
  -5   3  13         31.97         28.84         1.61 o
  -4   3  13         59.14         48.29         1.82 o
  -3   3  13          3.17          3.08         0.81 o
  -2   3  13          7.28          6.23         0.82 o
  -1   3  13         62.15         55.90         1.43 o
   0   3  13         18.44         15.46         0.98 o
   1   3  13          0.71         -1.09         1.09 o
   2   3  13          6.04          5.68         1.18 o
   3   3  13         60.92         55.21         2.07 o
   4   3  13          5.10          5.42         1.30 o
   5   3  13          4.63          3.93         1.12 o
 -15   4  13         72.90         63.88         2.67 o
 -14   4  13         10.80         10.70         1.98 o
 -13   4  13         12.22         13.29         1.91 o
 -12   4  13         15.07         17.26         2.65 o
 -11   4  13        204.90        200.39        12.24 o
 -10   4  13          0.26         -1.03         2.48 o
  -9   4  13         32.37         31.37         1.92 o
  -8   4  13         19.68         23.04         1.78 o
  -7   4  13        351.84        332.95        14.82 o
  -6   4  13          7.37          7.29         1.27 o
  -5   4  13         41.07         43.50         1.75 o
  -4   4  13         19.35         16.20         1.10 o
  -3   4  13        353.75        356.39        10.14 o
  -2   4  13         11.72         10.05         0.96 o
  -1   4  13         21.70         21.90         1.45 o
   0   4  13         14.62         13.04         2.56 o
   1   4  13        214.93        209.05         3.93 o
   2   4  13          2.68          1.01         1.20 o
   3   4  13          2.73         -0.79         1.54 o
   4   4  13          8.87          7.24         1.21 o
 -13   5  13          1.32          2.68         1.31 o
 -12   5  13         37.02         34.94         3.35 o
 -11   5  13         11.48         13.71         1.70 o
 -10   5  13         49.00         50.53         4.68 o
  -9   5  13         10.34         12.18         1.41 o
  -8   5  13         25.31         20.22         2.65 o
  -7   5  13         15.60         20.30         1.77 o
  -6   5  13          9.58         11.27         1.65 o
  -5   5  13         16.80         20.53         1.64 o
  -4   5  13          4.11          1.84         1.25 o
  -3   5  13         12.40         16.34         1.64 o
  -2   5  13          2.41          1.01         1.97 o
  -1   5  13         11.90         11.44         1.46 o
   0   5  13          1.62          2.14         1.25 o
   1   5  13          6.83          9.18         1.43 o
   2   5  13         14.06         12.27         1.38 o
 -10   6  13         54.00         48.88         4.04 o
  -9   6  13         16.15         13.12         1.68 o
  -8   6  13         41.51         39.23         3.78 o
  -7   6  13          0.00          2.22         1.73 o
  -6   6  13         92.39         84.12         2.94 o
  -5   6  13          3.38          7.63         1.72 o
  -4   6  13         24.42         22.20         1.79 o
  -3   6  13          1.25          8.49         1.58 o
  -2   6  13         83.45         77.70         3.07 o
  -1   6  13          1.16          1.97         1.41 o
 -16   0  14         11.97         10.16         3.62 o
 -14   0  14          8.82         12.23         3.08 o
 -12   0  14          2.71         -0.78         3.19 o
 -10   0  14         29.97         23.11         3.37 o
  -8   0  14         79.96         58.82         4.30 o
  -6   0  14         31.32         23.04         1.38 o
  -4   0  14        216.31        174.92         3.47 o
  -2   0  14         33.66         28.36         1.84 o
   0   0  14        260.99        246.76         9.88 o
   2   0  14         34.34         31.33         1.64 o
   4   0  14        181.23        186.57         7.54 o
 -17   1  14         24.22         22.63         3.01 o
 -16   1  14          7.65         11.69         2.13 o
 -15   1  14        132.15        137.84         4.67 o
 -14   1  14        126.94        136.35         4.68 o
 -13   1  14         65.64         65.34         6.48 o
 -12   1  14         91.67         85.00         3.29 o
 -11   1  14         88.28         76.87         3.27 o
 -10   1  14        345.16        338.85        25.63 o
  -9   1  14         97.96         88.24         8.63 o
  -8   1  14        272.64        248.53         7.88 o
  -7   1  14         34.79         18.93         1.33 o
  -6   1  14        489.73        438.42        11.76 o
  -5   1  14         67.30         62.88         1.80 o
  -4   1  14        364.93        334.66         9.17 o
  -3   1  14         11.67          4.24         0.71 o
  -2   1  14        363.91        322.12         5.23 o
  -1   1  14         27.09         26.37         0.97 o
   0   1  14        243.27        229.47         3.21 o
   1   1  14          6.34          4.60         0.87 o
   2   1  14        161.11        156.84         2.39 o
   3   1  14          6.35          5.77         0.89 o
   4   1  14         90.81         86.85         2.34 o
   5   1  14          5.51          6.20         0.88 o
 -16   2  14        331.79        346.53         8.26 o
 -15   2  14          0.68          1.65         2.21 o
 -14   2  14         15.73         15.25         1.83 o
 -13   2  14        502.61        503.86        24.06 o
 -12   2  14        471.62        468.35        17.86 o
 -11   2  14         41.56         30.30         1.74 o
 -10   2  14         18.98         15.56         1.62 o
  -9   2  14        318.39        320.10         5.03 o
  -8   2  14        430.14        400.61        18.81 o
  -7   2  14        158.29        128.49         3.98 o
  -6   2  14         28.94         17.88         1.08 o
  -5   2  14         71.80         66.55         2.77 o
  -4   2  14        228.90        213.06         4.47 o
  -3   2  14        241.40        211.65         4.61 o
  -2   2  14         35.67         29.25         1.06 o
  -1   2  14          0.02          0.11         0.77 o
   0   2  14         76.16         65.63         2.23 o
   1   2  14        182.14        174.04         5.44 o
   2   2  14         30.16         30.14         1.19 o
   3   2  14         11.25         12.56         1.01 o
   4   2  14         17.69         16.32         1.18 o
   5   2  14         71.08         72.01         3.81 o
 -15   3  14        146.91        142.32         8.92 o
 -14   3  14         25.79         28.36         2.17 o
 -13   3  14         75.16         80.90         2.63 o
 -12   3  14          0.66          0.80         1.14 o
 -11   3  14        187.65        175.84         6.67 o
 -10   3  14         52.52         53.59         2.66 o
  -9   3  14         86.45         82.01         8.09 o
  -8   3  14          1.44          1.90         0.98 o
  -7   3  14        156.95        148.58         6.84 o
  -6   3  14         44.85         41.94         2.06 o
  -5   3  14         44.70         38.38         1.37 o
  -4   3  14          8.87          5.88         0.87 o
  -3   3  14         76.38         70.74         2.32 o
  -2   3  14          8.26          9.70         0.98 o
  -1   3  14          4.92          2.55         0.84 o
   0   3  14         14.49         12.29         1.65 o
   1   3  14         20.13         16.81         1.27 o
   2   3  14          1.97          2.44         1.06 o
   3   3  14          0.59          1.19         1.07 o
   4   3  14         14.35         13.38         1.36 o
 -14   4  14          1.05         -1.40         1.68 o
 -13   4  14          0.77          1.20         1.69 o
 -12   4  14          0.15         -1.73         2.62 o
 -11   4  14          0.81          1.78         1.11 o
 -10   4  14          2.07          0.63         1.56 o
  -9   4  14          2.49          2.61         1.48 o
  -8   4  14          2.85          0.89         1.60 o
  -7   4  14          1.24         -0.38         1.17 o
  -6   4  14         22.59         30.51         1.85 o
  -5   4  14          4.07          2.01         1.38 o
  -4   4  14          2.74          4.03         1.56 o
  -3   4  14          0.61          1.32         1.18 o
  -2   4  14         54.50         62.55         2.61 o
  -1   4  14          2.55          1.87         1.24 o
   0   4  14          0.31         -0.23         1.39 o
   1   4  14          0.01         -1.30         1.30 o
   2   4  14         71.11         79.61         2.80 o
   3   4  14          0.41          0.76         1.27 o
 -12   5  14         64.43         69.10         2.68 o
 -11   5  14         25.64         21.78         1.83 o
 -10   5  14          1.82          0.84         2.21 o
  -9   5  14          9.89         17.23         1.46 o
  -8   5  14         50.26         53.64         4.76 o
  -7   5  14         39.40         44.16         2.54 o
  -6   5  14          3.67          4.91         1.85 o
  -5   5  14         26.66         37.80         2.47 o
  -4   5  14         28.77         34.96         3.13 o
  -3   5  14         28.23         32.77         2.12 o
  -2   5  14          1.33          2.13         1.19 o
  -1   5  14         52.13         66.94         3.43 o
   0   5  14         12.67         13.70         1.52 o
   1   5  14          7.35         12.28         2.95 o
  -8   6  14          2.55          5.65         1.60 o
  -7   6  14         48.15         49.88         3.87 o
  -6   6  14          6.53          5.46         2.09 o
  -5   6  14         15.94         11.75         1.71 o
  -4   6  14          4.07          2.66         1.31 o
  -3   6  14        110.49        117.54         8.03 o
 -15   0  15        157.13        157.64         7.02 o
 -13   0  15         20.22         15.91         3.17 o
 -11   0  15        148.01        147.78         6.88 o
  -9   0  15         55.23         47.79         4.13 o
  -7   0  15         42.94         34.44         2.24 o
  -5   0  15         61.44         44.47         3.50 o
  -3   0  15          4.89          5.48         1.18 o
  -1   0  15         29.58         22.43         1.47 o
   1   0  15         60.59         65.35         2.73 o
   3   0  15          7.94          9.52         1.50 o
 -16   1  15         24.15         22.94         2.89 o
 -15   1  15          3.71          1.60         2.30 o
 -14   1  15         69.44         80.08         3.81 o
 -13   1  15        212.90        204.96         6.24 o
 -12   1  15          8.72          5.58         2.18 o
 -11   1  15         48.24         47.60         3.45 o
 -10   1  15        132.45        147.17         4.94 o
  -9   1  15        162.04        142.42         3.58 o
  -8   1  15          0.21         -1.05         1.47 o
  -7   1  15        128.38        121.51         3.05 o
  -6   1  15        155.66        148.71         2.32 o
  -5   1  15         68.02         55.06         1.52 o
  -4   1  15          1.37          1.63         0.78 o
  -3   1  15        148.59        137.66         3.27 o
  -2   1  15         86.70         78.97         1.61 o
  -1   1  15         16.94         14.02         0.85 o
   0   1  15          1.79          1.66         0.77 o
   1   1  15         90.31         92.75         2.27 o
   2   1  15         20.85         18.72         1.11 o
   3   1  15          3.71          3.11         0.82 o
   4   1  15          0.84          1.95         1.21 o
 -16   2  15          3.22          6.10         2.46 o
 -15   2  15          0.03          2.07         5.92 o
 -14   2  15          1.22          1.39         1.65 o
 -13   2  15         74.68         70.22         6.85 o
 -12   2  15         25.78         31.94         2.67 o
 -11   2  15          0.20         -1.86         1.86 o
 -10   2  15          0.01         -1.43         1.43 o
  -9   2  15         57.41         51.04         2.77 o
  -8   2  15         49.08         46.64         2.80 o
  -7   2  15          0.00          0.71         0.87 o
  -6   2  15          0.15          1.22         0.83 o
  -5   2  15         12.41          8.43         0.96 o
  -4   2  15         40.66         36.54         1.78 o
  -3   2  15          3.43          3.19         1.02 o
  -2   2  15          0.00          0.02         0.86 o
  -1   2  15          0.26          2.32         0.84 o
   0   2  15         20.17         17.95         1.05 o
   1   2  15         14.27         12.89         1.28 o
   2   2  15          0.52         -0.55         1.35 o
   3   2  15          6.27          9.89         1.11 o
 -15   3  15         95.89        100.72         3.74 o
 -14   3  15          7.31          5.35         1.49 o
 -13   3  15         24.75         27.33         2.52 o
 -12   3  15          8.10          6.84         1.80 o
 -11   3  15        158.59        161.40         5.36 o
 -10   3  15          7.11         10.49         1.78 o
  -9   3  15         28.41         28.24         1.48 o
  -8   3  15          0.60          1.21         1.01 o
  -7   3  15        179.64        195.32         9.73 o
  -6   3  15          0.57          2.31         1.16 o
  -5   3  15         17.26         19.74         1.15 o
  -4   3  15          0.01         -0.44         0.75 o
  -3   3  15        122.90        130.29         3.05 o
  -2   3  15          5.35          8.46         1.05 o
  -1   3  15          6.04          6.27         1.15 o
   0   3  15          2.15          1.81         1.04 o
   1   3  15         49.08         53.70         2.93 o
   2   3  15         19.69         21.94         1.41 o
 -13   4  15          6.74          4.67         1.47 o
 -12   4  15          2.62          3.46         1.49 o
 -11   4  15          4.69          7.93         2.44 o
 -10   4  15          6.93          6.45         1.94 o
  -9   4  15          8.76          7.52         1.39 o
  -8   4  15          3.42          2.73         1.26 o
  -7   4  15         39.23         49.49         2.92 o
  -6   4  15          1.72         -0.71         1.29 o
  -5   4  15          6.73          3.95         1.33 o
  -4   4  15          1.22          1.38         1.46 o
  -3   4  15        101.40        123.09         6.31 o
  -2   4  15         23.26         28.13         1.77 o
  -1   4  15          2.85          0.69         1.08 o
   0   4  15          0.00          0.42         1.27 o
   1   4  15        121.58        136.66         5.16 o
 -11   5  15          0.06          3.11         1.70 o
 -10   5  15         35.25         39.74         2.87 o
  -9   5  15         23.09         24.52         1.60 o
  -8   5  15        149.23        188.36        14.84 o
  -7   5  15          5.81          5.37         1.38 o
  -6   5  15         30.24         28.37         1.95 o
  -5   5  15         69.96         81.22         3.22 o
  -4   5  15        195.65        245.36        11.94 o
  -3   5  15         23.94         31.44         1.94 o
  -2   5  15          4.82          4.68         1.40 o
 -16   0  16         19.41         16.31         3.31 o
 -14   0  16          0.97          3.46         4.03 o
 -12   0  16          3.77          3.49         4.01 o
 -10   0  16          0.45         -0.37         2.55 o
  -8   0  16          0.20          0.23         1.90 o
  -6   0  16          8.07          6.35         1.49 o
  -4   0  16          0.82          1.47         1.36 o
  -2   0  16         15.64         14.17         1.28 o
   0   0  16          0.24          0.24         1.26 o
   2   0  16         10.24          9.24         1.31 o
 -16   1  16         37.05         36.05         2.97 o
 -15   1  16         67.14         67.85         3.36 o
 -14   1  16         18.74         16.15         4.51 o
 -13   1  16          0.01          0.88         1.97 o
 -12   1  16         36.20         39.16         2.99 o
 -11   1  16        141.25        135.01         4.99 o
 -10   1  16          8.61          6.71         1.49 o
  -9   1  16          0.33          0.68         2.28 o
  -8   1  16         13.80         12.70         1.54 o
  -7   1  16        184.97        169.99         2.79 o
  -6   1  16          0.17          0.73         1.21 o
  -5   1  16          0.06          0.48         0.94 o
  -4   1  16          0.11          0.28         0.93 o
  -3   1  16        158.67        153.46         4.44 o
  -2   1  16          2.71          2.89         0.76 o
  -1   1  16          0.40         -0.16         0.89 o
   0   1  16          4.60          4.77         1.06 o
   1   1  16         97.54         98.45         1.78 o
   2   1  16          8.07          9.19         0.94 o
 -15   2  16        149.97        147.46        11.54 o
 -14   2  16          2.83          0.13         2.20 o
 -13   2  16         25.70         37.36         3.08 o
 -12   2  16         93.67        114.77         3.62 o
 -11   2  16        137.23        125.48         7.32 o
 -10   2  16          1.09          2.25         1.47 o
  -9   2  16         58.49         68.17         2.19 o
  -8   2  16        153.14        179.82         3.34 o
  -7   2  16         50.55         44.04         2.02 o
  -6   2  16          1.92          0.92         0.92 o
  -5   2  16         65.26         76.76         2.21 o
  -4   2  16        124.74        136.44         2.39 o
  -3   2  16          0.16          0.06         0.79 o
  -2   2  16          5.64          6.06         0.95 o
  -1   2  16         46.26         50.40         2.10 o
   0   2  16         50.93         54.69         3.82 o
   1   2  16         20.80         23.07         1.50 o
   2   2  16         10.79         11.39         0.99 o
 -14   3  16         16.09         22.33         3.10 o
 -13   3  16         33.99         35.21         5.45 o
 -12   3  16         25.44         27.14         3.47 o
 -11   3  16        109.30        142.56         7.47 o
 -10   3  16         78.35         93.80         2.76 o
  -9   3  16        121.89        141.14         9.18 o
  -8   3  16         62.87         64.38         2.32 o
  -7   3  16        162.93        194.55         9.62 o
  -6   3  16        170.16        186.00         5.86 o
  -5   3  16        205.46        231.30         6.30 o
  -4   3  16         68.81         64.61         1.69 o
  -3   3  16        134.74        159.21         7.91 o
  -2   3  16        195.58        216.09         3.46 o
  -1   3  16        181.39        211.19         5.44 o
   0   3  16         30.93         27.12         1.59 o
   1   3  16         69.26         78.17         2.76 o
 -12   4  16         11.57         13.24         1.99 o
 -11   4  16        102.70        116.17         3.59 o
 -10   4  16         71.87         92.13         3.00 o
  -9   4  16         89.20        118.76         3.54 o
  -8   4  16         15.92         20.67         2.48 o
  -7   4  16         52.88         61.05         2.64 o
  -6   4  16         70.35         89.87         2.78 o
  -5   4  16        110.66        140.10         9.40 o
  -4   4  16         12.16         21.81         2.33 o
  -3   4  16          7.48          6.19         1.36 o
  -2   4  16         47.37         55.20         3.14 o
  -1   4  16         92.92        102.98         4.76 o
  -8   5  16        140.28        177.00         7.86 o
  -7   5  16         11.41          9.03         1.82 o
  -6   5  16         89.38        119.38         4.15 o
  -5   5  16         20.21         20.08         4.75 o
 -15   0  17         22.46         26.32         3.76 o
 -13   0  17          3.88          9.01         4.22 o
 -11   0  17         85.77         83.51         5.10 o
  -9   0  17          0.02         -0.93         1.74 o
  -7   0  17        115.34        119.20         6.55 o
  -5   0  17          0.44          1.97         1.78 o
  -3   0  17         60.82         60.61         2.72 o
  -1   0  17          0.05         -0.01         1.31 o
   1   0  17          7.43          5.59         1.21 o
 -15   1  17          6.80          7.49         2.73 o
 -14   1  17          5.57          7.79         3.83 o
 -13   1  17          5.49          6.72         2.32 o
 -12   1  17         17.72         17.64         4.83 o
 -11   1  17          0.48         -0.95         1.68 o
 -10   1  17          6.93          5.32         1.63 o
  -9   1  17          4.15          5.48         1.44 o
  -8   1  17          5.89          6.14         1.13 o
  -7   1  17         29.22         33.37         1.45 o
  -6   1  17          2.69          1.82         1.10 o
  -5   1  17          5.61          7.88         1.12 o
  -4   1  17          0.21          1.40         1.65 o
  -3   1  17         79.81         84.29         3.32 o
  -2   1  17          0.02         -0.71         0.89 o
  -1   1  17          7.10         11.81         1.07 o
   0   1  17          0.07          0.77         0.89 o
   1   1  17         84.04         89.41         2.05 o
 -14   2  17          2.28          2.35         2.17 o
 -13   2  17         13.75         15.77         3.09 o
 -12   2  17          3.03          4.25         1.54 o
 -11   2  17          1.05          3.64         1.49 o
 -10   2  17          2.31          3.05         1.60 o
  -9   2  17          0.03         -1.15         1.15 o
  -8   2  17          0.29          2.82         1.16 o
  -7   2  17          0.21          3.44         1.24 o
  -6   2  17          0.39          2.58         1.11 o
  -5   2  17          8.89          9.51         1.08 o
  -4   2  17          2.60          3.35         1.29 o
  -3   2  17          0.11         -0.04         0.94 o
  -2   2  17          1.04          0.80         0.92 o
  -1   2  17         17.20         19.92         1.96 o
   0   2  17         14.43         13.84         2.01 o
 -13   3  17         17.23         25.06         5.59 o
 -12   3  17         14.39         13.13         2.02 o
 -11   3  17        174.93        191.46         4.14 o
 -10   3  17          8.72          7.44         1.65 o
  -9   3  17         58.92         75.22         5.90 o
  -8   3  17         22.83         32.00         5.11 o
  -7   3  17        238.23        281.06         5.35 o
  -6   3  17         14.85         16.31         1.43 o
  -5   3  17        110.28        131.16         5.36 o
  -4   3  17         14.63         15.64         1.06 o
  -3   3  17        215.26        224.00        11.39 o
  -2   3  17         17.08         19.88         1.42 o
  -1   3  17        124.19        137.49         3.13 o
 -10   4  17         65.83         89.07         3.28 o
  -9   4  17          9.84         12.19         2.61 o
  -8   4  17         52.95         69.94         2.83 o
  -7   4  17        297.45        376.25        20.04 o
  -6   4  17         29.92         42.20         3.30 o
  -5   4  17         29.53         37.34         4.65 o
  -4   4  17         35.42         42.45         2.16 o
 -14   0  18         46.58         58.05         4.98 o
 -12   0  18          4.73          2.10         3.38 o
 -10   0  18         44.36         58.20         2.76 o
  -8   0  18          6.77         11.70         1.87 o
  -6   0  18         37.65         55.19         3.03 o
  -4   0  18          5.52          6.71         3.43 o
  -2   0  18         32.67         39.71         2.36 o
 -13   1  18          2.71          2.21         1.72 o
 -12   1  18          7.91          7.59         1.72 o
 -11   1  18         51.05         71.22         2.68 o
 -10   1  18         16.43         20.79         1.80 o
  -9   1  18          4.57          7.49         1.34 o
  -8   1  18          6.52          6.56         1.17 o
  -7   1  18         40.11         55.84         1.95 o
  -6   1  18         11.86         10.84         1.26 o
  -5   1  18          6.35          7.87         1.11 o
  -4   1  18          0.10         -0.89         0.97 o
  -3   1  18         26.70         38.34         1.29 o
  -2   1  18          7.26          5.70         1.10 o
 -13   2  18         11.70         10.47         2.08 o
 -12   2  18         30.74         45.87         2.84 o
 -11   2  18        177.99        211.96         9.46 o
 -10   2  18          0.29         -0.33         1.18 o
  -9   2  18         14.84         14.11         1.38 o
  -8   2  18         84.55        110.16         6.11 o
  -7   2  18        173.24        202.42         6.61 o
  -6   2  18          2.45          1.76         1.71 o
  -5   2  18         10.12         10.84         1.38 o
  -4   2  18        135.29        165.43         3.09 o
  -3   2  18         98.09        104.42         4.04 o
  -2   2  18          9.97         10.38         1.56 o
 -11   3  18          7.70          7.83         1.59 o
 -10   3  18         40.05         41.55         2.57 o
  -9   3  18         15.89         22.95         2.38 o
  -8   3  18          5.63          2.21         1.54 o
  -7   3  18          0.14          1.70         1.31 o
  -6   3  18         45.62         50.83         5.89 o
  -5   3  18         15.75         24.60         1.79 o
  -4   3  18          0.45         -0.16         2.27 o
 -11   0  19         44.61         48.04         2.62 o
  -9   0  19         17.95         25.29         3.55 o
  -7   0  19        154.38        171.65         8.92 o
  -5   0  19         42.60         51.55         2.41 o
 -11   1  19        175.26        204.29         5.12 o
 -10   1  19          0.23         -0.30         1.22 o
  -9   1  19          1.37         -0.43         1.42 o
  -8   1  19         89.64        116.20         2.82 o
  -7   1  19        144.10        179.13         5.44 o
  -6   1  19          0.09          1.24         1.17 o
  -5   1  19          0.11         -0.56         1.11 o
  -4   1  19         35.98         47.72         1.77 o
 -10   2  19          7.18         10.19         1.53 o
  -9   2  19         75.20         81.78         4.13 o
  -8   2  19         43.49         39.33         1.85 o
  -7   2  19          4.12          8.51         1.45 o
  -6   2  19          7.28         10.58         1.39 o
                                                
