# Supplementary material for: New insights in the discovery of novel h-MAO-B inhibitors: structural characterization of a series of N-phenyl-4-oxo-4H-chromene-3-carboxamide derivatives
Source: Acta Crystallogr E Crystallogr Commun. 2015 Apr 25;71(Pt 5):547–54. doi: 10.1107/S2056989015007859 (PMC4420052; doi:10.1107/S2056989015007859)
Supplement: Supplementary file 6 [file e-71-00547-4dsup6.hkl]

#
# h,k,l, Fc-squared, Fo-squared, sigma(Fo-squared), status flag
#
data_4d
_shelx_title ' F01579 - EXOR               New: P-1'
_shelx_refln_list_code          4
_shelx_F_calc_maximum       66.78
_exptl_crystal_F_000       292.00
_reflns_d_resolution_high  0.7684

loop_
 _space_group_symop_operation_xyz
 'x, y, z'
 '-x, -y, -z'

_cell_length_a     6.6106
_cell_length_b     7.0143
_cell_length_c    15.3749
_cell_angle_alpha  91.444
_cell_angle_beta   95.238
_cell_angle_gamma 112.551

_shelx_F_squared_multiplier     1.000

loop_
 _refln_index_h
 _refln_index_k
 _refln_index_l
 _refln_F_squared_calc
 _refln_F_squared_meas
 _refln_F_squared_sigma
 _refln_observed_status
   1   0   0       1993.87       1762.11        23.45 o
   2   0   0        776.65        709.74         8.76 o
   3   0   0         11.00          9.21         0.46 o
   4   0   0         74.78         95.51         1.66 o
   5   0   0        142.50        136.92         1.78 o
   6   0   0         42.62         45.82         2.22 o
   7   0   0          0.67          1.14         0.62 o
  -8   1   0          6.28          5.08         0.55 o
  -7   1   0          0.10         -0.06         0.27 o
  -6   1   0         25.43         25.02         0.81 o
  -5   1   0         80.43         81.14         1.60 o
  -4   1   0         90.43         86.68         1.64 o
  -3   1   0        694.43        723.69         9.09 o
  -2   1   0          5.11          7.09         0.42 o
  -1   1   0        436.35        394.00         6.91 o
   0   1   0        273.77        247.83         3.95 o
   1   1   0       1290.91       1281.16        34.92 o
   2   1   0         42.68         31.69         1.03 o
   3   1   0        204.15        196.56         4.41 o
   4   1   0         23.54         20.69         0.76 o
   5   1   0          2.87          1.92         0.51 o
   6   1   0          4.99          5.94         0.41 o
   7   1   0          0.47          1.33         0.42 o
  -8   2   0         48.76         60.70         1.80 o
  -7   2   0         10.63         12.04         0.63 o
  -6   2   0         29.38         31.64         1.72 o
  -5   2   0         31.50         32.95         0.96 o
  -4   2   0         47.74         59.83         1.95 o
  -3   2   0        193.98        213.13         3.43 o
  -2   2   0         57.04         45.84         1.13 o
   1   2   0          2.07          4.56         0.47 o
   2   2   0        197.15        207.89         2.54 o
   3   2   0        190.66        191.81         4.39 o
   4   2   0        228.41        243.26         2.47 o
   5   2   0        217.44        227.43         4.83 o
   6   2   0          2.00          1.73         0.32 o
  -8   3   0         14.34         13.74         0.78 o
  -7   3   0         11.16         11.35         0.64 o
  -6   3   0         94.35        104.06         1.65 o
  -5   3   0         34.24         28.62         0.73 o
  -4   3   0          5.99          6.40         0.41 o
  -3   3   0        380.40        398.15         4.26 o
  -2   3   0          0.75          1.44         0.32 o
  -1   3   0          7.08         10.93         0.46 o
   0   3   0        558.63        540.23         4.22 o
   1   3   0        648.51        654.60         5.49 o
   2   3   0         28.96         24.61         0.70 o
   3   3   0         20.09         21.95         0.71 o
   4   3   0         90.93         97.21         1.79 o
   5   3   0        124.36        134.81         2.96 o
   6   3   0          1.26          0.82         0.27 o
  -8   4   0         51.90         57.08         1.99 o
  -7   4   0          0.00          0.16         0.26 o
  -6   4   0          1.43          2.59         0.27 o
  -5   4   0         27.64         28.33         0.74 o
  -4   4   0          0.64          0.66         0.20 o
  -3   4   0         56.21         55.70         2.37 o
  -2   4   0         23.77         25.01         1.28 o
  -1   4   0        558.56        571.22        15.07 o
   0   4   0       1370.46       1391.64        40.46 o
   1   4   0          0.43          1.00         0.30 o
   2   4   0          1.27          2.99         0.37 o
   3   4   0         38.93         40.15         1.38 o
   4   4   0        291.65        303.23         7.39 o
   5   4   0        110.30        116.03         4.66 o
  -8   5   0          0.97          0.45         0.28 o
  -7   5   0         15.53         15.59         1.33 o
  -6   5   0         24.31         26.38         1.54 o
  -5   5   0          2.38          2.55         0.29 o
  -4   5   0         15.91         18.97         1.34 o
  -3   5   0        121.27        132.22         2.06 o
  -2   5   0          5.26          3.66         1.08 o
  -1   5   0          0.28          0.77         0.20 o
   0   5   0        169.70        177.16         2.88 o
   1   5   0        126.04        132.53         1.96 o
   2   5   0          4.44          4.67         0.47 o
   3   5   0         31.86         33.98         2.02 o
   4   5   0        266.18        272.31         4.28 o
  -8   6   0          7.01          7.00         0.75 o
  -7   6   0         16.72         13.80         0.70 o
  -6   6   0          0.78          0.85         0.24 o
  -5   6   0         10.46          9.85         0.62 o
  -4   6   0         75.20         82.92         3.27 o
  -3   6   0          0.19          0.16         0.27 o
  -2   6   0          5.12          2.77         2.59 o
  -1   6   0          2.25          1.86         0.28 o
   0   6   0         40.69         43.23         1.13 o
   1   6   0         19.85         19.74         1.02 o
   2   6   0          0.78          1.09         0.35 o
   3   6   0          2.47          1.78         0.54 o
  -7   7   0          0.13         -0.11         0.35 o
  -6   7   0          0.00          0.00         0.30 o
  -5   7   0         12.19         12.44         0.82 o
  -4   7   0         82.53         89.24         1.96 o
  -3   7   0         46.11         48.44         1.35 o
  -2   7   0          0.58          0.31         0.17 o
  -1   7   0          0.81          1.01         0.26 o
   0   7   0         44.05         43.46         2.61 o
   1   7   0         12.80         10.83         1.34 o
   2   7   0         11.75          9.46         1.10 o
  -6   8   0          0.07         -0.02         0.36 o
  -5   8   0          3.96          3.73         0.58 o
  -4   8   0         88.29         89.10         4.15 o
  -3   8   0          0.31         -0.04         0.27 o
  -2   8   0         42.04         45.29         2.81 o
  -1   8   0          2.00          1.09         0.34 o
   0   8   0          1.03          1.15         0.30 o
  -4   9   0         95.95         91.72         3.73 o
  -3   9   0          8.37          7.49         0.66 o
  -2   9   0          1.24          1.36         0.80 o
   2  -9   1          8.66          7.38         1.07 o
   3  -9   1          0.22          0.00         0.25 o
   4  -9   1         23.11         21.94         1.13 o
   0  -8   1          5.50          5.09         0.72 o
   1  -8   1          0.12          0.01         0.23 o
   2  -8   1         66.92         65.81         2.36 o
   3  -8   1          1.32          1.44         0.23 o
   4  -8   1         43.94         45.13         2.65 o
   5  -8   1          9.47          8.28         0.90 o
   6  -8   1          0.58          0.37         0.39 o
  -2  -7   1          0.37          0.19         0.64 o
  -1  -7   1         25.64         22.29         0.85 o
   0  -7   1          5.30          4.75         0.74 o
   1  -7   1          2.36          1.41         0.33 o
   2  -7   1         16.73         16.40         1.77 o
   3  -7   1         13.69         13.43         0.63 o
   4  -7   1        105.58        108.86         2.35 o
   5  -7   1          0.88          0.75         0.36 o
   6  -7   1          0.57          0.53         0.35 o
   7  -7   1          0.10          0.19         0.40 o
  -3  -6   1         12.99         14.60         1.39 o
  -2  -6   1         58.12         57.94         1.76 o
  -1  -6   1         30.09         33.25         1.04 o
   0  -6   1         92.58         93.44         1.92 o
   1  -6   1         30.89         28.76         0.79 o
   2  -6   1        371.26        373.49         6.94 o
   3  -6   1         94.91         90.27         7.14 o
   4  -6   1        231.66        249.08         2.98 o
   5  -6   1          0.27          0.37         0.20 o
   6  -6   1          0.25          0.14         0.17 o
   7  -6   1         70.68         63.46         1.40 o
   8  -6   1          4.87          4.91         0.77 o
  -4  -5   1        100.17        110.85         2.56 o
  -3  -5   1          0.36          0.37         0.42 o
  -2  -5   1          0.38         -0.01         0.37 o
  -1  -5   1        324.47        336.02         5.77 o
   0  -5   1          5.18          4.31         0.48 o
   1  -5   1          1.79          3.17         0.24 o
   2  -5   1          0.05          1.14         0.50 o
   3  -5   1         17.44         17.51         1.30 o
   4  -5   1        129.94        146.41         2.21 o
   5  -5   1          2.15          3.60         0.37 o
   6  -5   1          0.57          0.57         0.17 o
   7  -5   1          1.34          1.29         0.40 o
   8  -5   1          1.00          1.93         0.40 o
  -5  -4   1         59.92         61.19         4.23 o
  -4  -4   1         15.87         17.88         0.70 o
  -3  -4   1          1.46          2.34         0.28 o
  -2  -4   1         93.22        102.11         1.69 o
  -1  -4   1         30.72         34.17         0.95 o
   0  -4   1        661.79        697.32        10.74 o
   1  -4   1         90.41         81.39         4.82 o
   2  -4   1        684.24        679.50         6.64 o
   3  -4   1        365.70        392.67         4.64 o
   4  -4   1        273.51        296.51         6.15 o
   5  -4   1         59.21         54.52         1.07 o
   6  -4   1          8.99          9.64         0.55 o
   7  -4   1         51.16         50.39         2.61 o
   8  -4   1          8.36          9.35         1.68 o
  -6  -3   1          1.62          1.53         0.32 o
  -5  -3   1        619.17        672.61        37.17 o
  -4  -3   1        283.82        294.65         3.76 o
  -3  -3   1         90.99         89.78         1.46 o
  -2  -3   1          6.63          6.02         0.54 o
  -1  -3   1        979.80       1007.46        18.86 o
   0  -3   1          6.71          7.25         0.44 o
   1  -3   1         61.71         75.84         1.97 o
   2  -3   1         95.81        110.19         1.93 o
   3  -3   1         29.17         31.05         0.81 o
   4  -3   1         69.81         83.47         3.43 o
   5  -3   1          2.93          2.37         0.25 o
   6  -3   1         11.64         10.46         0.55 o
   7  -3   1         32.22         28.96         2.11 o
   8  -3   1          0.39          0.01         0.30 o
  -6  -2   1          0.64          0.87         0.29 o
  -5  -2   1        280.65        298.82         5.34 o
  -4  -2   1          3.95          2.67         0.32 o
  -3  -2   1        112.87         99.09         2.30 o
  -2  -2   1          8.02         11.77         1.03 o
  -1  -2   1          1.68          1.65         0.33 o
   0  -2   1       1172.05       1151.41         9.98 o
   1  -2   1        204.41        218.75        22.84 o
   2  -2   1       1017.44        943.71         7.73 o
   3  -2   1         61.19         67.99         2.61 o
   4  -2   1        105.44        114.29         1.63 o
   5  -2   1         47.91         48.34         1.19 o
   6  -2   1          9.80         12.55         0.58 o
   7  -2   1          0.49          0.02         0.30 o
   8  -2   1         32.79         47.39         2.00 o
  -7  -1   1         58.26         71.58         1.82 o
  -6  -1   1         93.57         96.35         4.11 o
  -5  -1   1        792.70        844.86        12.11 o
  -4  -1   1        115.62        110.10         3.40 o
  -3  -1   1        342.87        345.31         3.58 o
  -2  -1   1        200.04        184.46         3.86 o
  -1  -1   1       2497.27       2179.29        25.40 o
   0  -1   1        499.06        461.35         5.41 o
   1  -1   1        875.43        748.60         7.78 o
   2  -1   1        226.23        197.79         2.22 o
   3  -1   1        202.33        209.66         2.30 o
   4  -1   1          0.02          0.47         0.27 o
   5  -1   1         18.86         18.39         0.68 o
   6  -1   1         59.04         61.72         1.35 o
   7  -1   1         30.03         27.39         1.02 o
   8  -1   1          9.86          9.04         0.74 o
  -7   0   1         19.22         20.91         1.29 o
  -6   0   1         16.18         17.27         0.68 o
  -5   0   1        497.06        503.51        12.61 o
  -4   0   1         53.69         55.98         1.11 o
  -3   0   1        399.26        365.10         6.35 o
  -2   0   1        642.69        572.30         6.48 o
  -1   0   1       2006.10       1742.24        22.78 o
   1   0   1        809.45        726.57         7.18 o
   2   0   1       1671.99       1525.53         8.24 o
   3   0   1         47.81         59.78         1.19 o
   4   0   1         56.63         65.59         1.48 o
   5   0   1         12.39         12.13         0.50 o
   6   0   1          7.27          7.17         0.42 o
   7   0   1         42.40         49.55         3.17 o
  -8   1   1         14.30         18.17         0.97 o
  -7   1   1         10.34         12.44         0.63 o
  -6   1   1        129.61        136.51         1.99 o
  -5   1   1        136.93        130.03         1.93 o
  -4   1   1          5.66          3.57         0.35 o
  -3   1   1         76.69         85.24         1.95 o
  -2   1   1        182.07        173.57         3.61 o
   0   1   1       1126.15       1003.59        13.21 o
   1   1   1        961.24        926.02         6.73 o
   2   1   1         73.19         73.95         1.55 o
   3   1   1        106.70        110.81         2.61 o
   4   1   1        107.34        104.71         2.12 o
   5   1   1         48.20         46.87         1.00 o
   6   1   1         13.89         13.93         1.10 o
   7   1   1          6.56          5.08         0.72 o
  -8   2   1          0.08         -0.13         0.33 o
  -7   2   1          2.33          1.85         0.35 o
  -6   2   1         89.07         89.73         2.87 o
  -5   2   1        206.35        206.55         4.83 o
  -4   2   1        153.38        153.07         2.74 o
  -3   2   1          2.12          3.28         0.30 o
  -2   2   1        822.89        739.96        10.26 o
   1   2   1        171.57        147.42         2.17 o
   2   2   1        689.31        671.92         9.26 o
   3   2   1          2.10          5.19         0.35 o
   4   2   1          9.10         12.52         0.52 o
   5   2   1         33.18         33.47         2.19 o
   6   2   1         22.98         24.47         0.90 o
  -8   3   1          0.06          0.32         0.30 o
  -7   3   1          4.72          4.23         0.39 o
  -6   3   1          0.24          0.03         0.26 o
  -5   3   1         29.30         31.09         0.99 o
  -4   3   1         24.20         15.64         0.56 o
  -3   3   1         18.62         14.09         0.55 o
  -2   3   1         23.16         22.97         1.37 o
  -1   3   1        502.64        509.19         5.82 o
   0   3   1        209.06        208.13         3.11 o
   1   3   1        126.79        127.45         1.96 o
   2   3   1         24.02         26.52         1.00 o
   3   3   1         63.99         69.28         1.23 o
   4   3   1         75.63         82.55         1.53 o
   5   3   1          0.18          0.33         0.38 o
   6   3   1          1.04          1.55         0.41 o
  -8   4   1          6.60          6.97         0.99 o
  -7   4   1          0.34         -0.01         0.26 o
  -6   4   1         63.17         63.95         1.85 o
  -5   4   1          8.46          8.23         0.57 o
  -4   4   1          8.86          7.93         0.45 o
  -3   4   1        133.82        129.84         2.44 o
  -2   4   1          0.01          1.01         0.19 o
  -1   4   1       4459.47       4694.95        19.98 o
   0   4   1       1244.35       1313.07        10.43 o
   1   4   1        428.87        436.13         4.68 o
   2   4   1         52.13         54.20         1.27 o
   3   4   1          1.51          0.96         0.38 o
   4   4   1         24.70         24.43         0.93 o
   5   4   1         40.87         47.04         2.84 o
  -8   5   1          5.38          5.50         0.74 o
  -7   5   1         36.09         35.32         1.37 o
  -6   5   1         53.49         54.21         4.70 o
  -5   5   1         34.34         37.95         3.15 o
  -4   5   1          5.62          4.65         0.56 o
  -3   5   1         15.06         16.26         0.80 o
  -2   5   1         73.21         77.56         1.46 o
  -1   5   1         45.79         49.85         1.08 o
   0   5   1          3.39          4.02         0.40 o
   1   5   1          0.00          0.04         0.23 o
   2   5   1          0.47          1.16         0.32 o
   3   5   1         15.38         16.46         0.75 o
   4   5   1          1.19          0.72         0.40 o
  -8   6   1         11.20         11.57         0.97 o
  -7   6   1          4.36          3.88         0.56 o
  -6   6   1         18.83         18.37         0.76 o
  -5   6   1          0.56          1.27         0.40 o
  -4   6   1          0.01          0.36         0.44 o
  -3   6   1         53.97         55.72         1.63 o
  -2   6   1        105.24        118.34         4.99 o
  -1   6   1        713.24        736.35         4.28 o
   0   6   1         57.25         61.47         1.39 o
   1   6   1         99.99        102.16         2.00 o
   2   6   1          0.02         -0.14         0.29 o
   3   6   1          6.81          5.92         1.10 o
  -7   7   1         33.97         31.57         1.42 o
  -6   7   1         37.92         41.53         1.66 o
  -5   7   1          0.00         -0.04         0.36 o
  -4   7   1          3.01          3.52         0.48 o
  -3   7   1          4.42          3.08         0.37 o
  -2   7   1         20.44         18.62         0.79 o
  -1   7   1          4.83          4.92         0.44 o
   0   7   1          4.54          5.26         0.52 o
   1   7   1          1.91          1.96         0.34 o
   2   7   1          0.00          0.38         0.54 o
  -6   8   1          6.49          6.69         0.83 o
  -5   8   1          9.49          9.61         1.07 o
  -4   8   1         23.62         26.94         1.11 o
  -3   8   1         26.14         29.40         2.11 o
  -2   8   1         20.87         20.10         3.59 o
  -1   8   1         31.15         32.63         3.45 o
   0   8   1          0.02          0.08         0.24 o
  -4   9   1          0.04          0.27         0.33 o
  -3   9   1          0.03          0.01         0.63 o
   3  -9   2          0.53          0.34         0.33 o
   4  -9   2          0.04         -0.06         0.27 o
   0  -8   2         34.39         29.48         2.79 o
   1  -8   2          5.11          3.95         0.44 o
   2  -8   2         36.27         30.40         1.77 o
   3  -8   2          1.81          1.65         0.35 o
   4  -8   2          0.05          0.02         0.24 o
   5  -8   2          0.73          0.71         0.32 o
   6  -8   2         17.28         16.15         0.96 o
  -2  -7   2         26.41         23.92         1.91 o
  -1  -7   2        476.61        430.92        22.77 o
   0  -7   2          5.31          4.27         0.67 o
   1  -7   2          2.98          3.75         0.44 o
   2  -7   2         16.79         18.63         0.78 o
   3  -7   2         39.50         45.01         2.84 o
   4  -7   2         24.07         25.22         0.94 o
   5  -7   2          0.00          0.02         0.21 o
   6  -7   2         24.61         24.53         1.70 o
   7  -7   2          1.52          1.88         0.48 o
  -3  -6   2          1.30          1.09         0.48 o
  -2  -6   2         52.32         52.67         2.92 o
  -1  -6   2          0.12         -0.03         0.25 o
   0  -6   2        182.63        197.60         4.63 o
   1  -6   2          0.13          0.48         0.27 o
   2  -6   2         19.40         21.46         2.46 o
   3  -6   2          7.87          8.20         1.36 o
   4  -6   2         40.04         32.21         2.85 o
   5  -6   2          0.32          0.39         0.20 o
   6  -6   2         38.66         34.19         1.95 o
   7  -6   2         53.19         53.93         2.65 o
  -4  -5   2          6.42          7.68         0.96 o
  -3  -5   2          1.05          1.33         0.32 o
  -2  -5   2         23.80         27.15         1.03 o
  -1  -5   2        590.41        629.89         4.13 o
   0  -5   2         13.84         13.01         0.87 o
   1  -5   2         41.65         36.92         0.90 o
   2  -5   2         31.99         37.40         1.69 o
   3  -5   2        464.36        497.28         8.36 o
   4  -5   2         88.15        100.42         1.72 o
   5  -5   2          1.67          0.85         0.37 o
   6  -5   2          6.17          6.77         0.62 o
   7  -5   2         24.14         20.82         0.72 o
   8  -5   2          0.09          0.08         0.30 o
  -5  -4   2         22.10         22.64         0.88 o
  -4  -4   2        163.91        173.39         4.37 o
  -3  -4   2          1.30          1.39         0.28 o
  -2  -4   2        103.14        105.27         1.63 o
  -1  -4   2         67.20         65.89         1.69 o
   0  -4   2        423.71        450.51        13.63 o
   1  -4   2        244.74        244.26         4.61 o
   2  -4   2          1.61          2.08         0.23 o
   3  -4   2        521.18        559.18        19.84 o
   4  -4   2        133.30        141.97         2.70 o
   5  -4   2         15.29         17.51         0.66 o
   6  -4   2         73.28         65.86         1.17 o
   7  -4   2        111.23        114.72         5.17 o
   8  -4   2          0.07          0.51         0.37 o
  -6  -3   2          0.04          0.13         0.25 o
  -5  -3   2         78.84         81.99         2.47 o
  -4  -3   2         17.40         17.00         0.64 o
  -3  -3   2         10.87         12.20         0.70 o
  -2  -3   2          5.38          4.13         0.48 o
  -1  -3   2        614.28        628.03         5.09 o
   0  -3   2         70.65         73.13         1.69 o
   1  -3   2         63.12         48.30         1.97 o
   2  -3   2          2.35          1.13         0.36 o
   3  -3   2       1290.06       1416.32        16.39 o
   4  -3   2        103.62        130.07         3.97 o
   5  -3   2          1.66          2.52         0.26 o
   6  -3   2          0.03          0.29         0.23 o
   7  -3   2         34.82         29.40         2.30 o
   8  -3   2          5.90          9.25         1.43 o
  -7  -2   2          7.13          6.13         0.67 o
  -6  -2   2          0.72          0.73         0.28 o
  -5  -2   2        107.26        111.60         3.66 o
  -4  -2   2        179.80        188.54         2.41 o
  -3  -2   2          0.03          0.15         0.23 o
  -2  -2   2         66.60         74.86         1.90 o
  -1  -2   2        672.95        667.21         7.18 o
   0  -2   2        261.51        268.85         3.52 o
   1  -2   2       1198.33       1238.43        10.27 o
   2  -2   2        194.47        215.21         4.98 o
   3  -2   2       1854.38       2086.22        30.88 o
   4  -2   2          6.00          8.00         0.38 o
   5  -2   2         64.90         69.71         1.27 o
   6  -2   2        147.30        138.53         1.92 o
   7  -2   2         92.80         90.67         2.32 o
   8  -2   2         22.88         17.86         3.64 o
  -7  -1   2         66.41         75.81         3.69 o
  -6  -1   2         63.13         66.69         4.94 o
  -5  -1   2        778.77        805.93        14.21 o
  -4  -1   2         64.14         64.15         1.49 o
  -3  -1   2          6.51          8.32         0.90 o
  -2  -1   2         17.36         18.15         1.16 o
  -1  -1   2        929.59        818.12        57.60 o
   0  -1   2        802.17        791.66        20.73 o
   1  -1   2          0.06          0.06         0.17 o
   2  -1   2         98.75         92.73         1.44 o
   3  -1   2        818.97        871.02         5.26 o
   4  -1   2        116.49        145.49         1.66 o
   5  -1   2          7.21          6.57         0.43 o
   6  -1   2         18.15         17.74         0.78 o
   7  -1   2          8.05          6.38         0.49 o
   8  -1   2          0.18          1.13         0.56 o
  -7   0   2         20.49         20.81         1.03 o
  -6   0   2         23.64         21.73         0.80 o
  -5   0   2        407.10        418.51         3.93 o
  -4   0   2         51.02         45.79         1.03 o
  -3   0   2         48.71         47.45         1.93 o
  -2   0   2        205.53        197.38         3.14 o
  -1   0   2       1460.81       1235.51        36.32 o
   1   0   2        124.79        107.83         1.54 o
   2   0   2        232.06        266.52         2.18 o
   3   0   2        788.02        869.58         7.81 o
   4   0   2         27.02         28.52         0.91 o
   5   0   2         21.32         20.68         0.77 o
   6   0   2         81.28         78.56         1.52 o
   7   0   2         13.38         12.56         0.76 o
  -8   1   2         63.23         75.61         2.54 o
  -7   1   2         32.55         36.23         1.26 o
  -6   1   2        408.14        409.12         5.42 o
  -5   1   2       1084.00       1116.00        10.81 o
  -4   1   2          6.05          3.11         0.31 o
  -3   1   2         58.66         60.62         1.89 o
  -2   1   2        149.01        130.00         2.25 o
  -1   1   2        331.53        347.73         3.83 o
   0   1   2        525.48        476.17         9.35 o
   1   1   2          0.38          0.51         0.15 o
   2   1   2         28.34         24.50         0.67 o
   3   1   2         94.71        117.09         1.63 o
   4   1   2         41.65         44.23         1.04 o
   5   1   2          7.10          7.82         0.46 o
   6   1   2         71.51         71.02         2.61 o
   7   1   2          4.51          4.14         0.61 o
  -8   2   2          0.05          0.14         0.42 o
  -7   2   2         13.24         12.38         0.59 o
  -6   2   2        116.82        117.07         1.82 o
  -5   2   2        687.22        693.05         5.41 o
  -4   2   2         62.59         54.93         1.83 o
  -3   2   2         72.71         69.76         1.50 o
  -2   2   2        704.19        679.76         6.27 o
  -1   2   2        221.82        212.46         3.29 o
   0   2   2       2396.07       2381.48        21.15 o
   1   2   2          2.77          5.60         0.42 o
   2   2   2         10.22          6.80         0.36 o
   3   2   2         94.99        105.45         1.61 o
   4   2   2          1.78          1.88         0.26 o
   5   2   2          7.71          7.66         0.52 o
   6   2   2          0.56          0.34         0.23 o
  -8   3   2         96.63        113.52         4.84 o
  -7   3   2          4.23          3.96         0.56 o
  -6   3   2        356.07        382.12         6.76 o
  -5   3   2        163.87        149.46         8.35 o
  -4   3   2          2.32          1.04         0.19 o
  -3   3   2          2.95          3.11         0.27 o
  -2   3   2        140.88        134.22         2.51 o
  -1   3   2         10.06          9.35         0.45 o
   0   3   2         44.36         47.21         1.18 o
   1   3   2         15.51         13.16         0.63 o
   2   3   2          2.21          2.11         0.36 o
   3   3   2          0.16          0.55         0.17 o
   4   3   2          4.25          5.37         0.35 o
   5   3   2         23.26         24.30         0.90 o
   6   3   2         32.94         32.44         1.32 o
  -8   4   2          0.88          0.30         0.31 o
  -7   4   2          5.23          6.15         0.55 o
  -6   4   2        158.06        157.09         6.35 o
  -5   4   2        362.19        361.73         4.92 o
  -4   4   2         66.64         59.98         4.04 o
  -3   4   2          9.71         12.21         0.69 o
  -2   4   2         78.85         75.93         4.87 o
  -1   4   2       2456.49       2581.28        27.95 o
   0   4   2       1268.81       1293.07        35.44 o
   1   4   2         65.18         60.96         1.72 o
   2   4   2         28.20         29.14         0.93 o
   3   4   2         34.66         39.65         1.45 o
   4   4   2          0.04         -0.16         0.28 o
   5   4   2         19.89         20.09         1.03 o
  -8   5   2         37.55         41.81         2.27 o
  -7   5   2          4.56          5.87         2.38 o
  -6   5   2         24.30         22.26         0.92 o
  -5   5   2         25.30         28.99         1.46 o
  -4   5   2         71.33         78.78         3.73 o
  -3   5   2         34.77         33.42         1.18 o
  -2   5   2          1.80          1.15         0.46 o
  -1   5   2         14.58         16.57         0.57 o
   0   5   2          4.06          4.72         0.42 o
   1   5   2          7.75          7.21         0.47 o
   2   5   2          0.24          0.15         0.31 o
   3   5   2         17.05         20.14         1.14 o
   4   5   2          9.82         12.53         1.90 o
  -8   6   2          0.08         -0.21         0.56 o
  -7   6   2         41.79         41.67         2.27 o
  -6   6   2         66.39         71.80         2.79 o
  -5   6   2        117.37        124.83         2.46 o
  -4   6   2         16.72         19.45         0.89 o
  -3   6   2          5.93          4.96         0.49 o
  -2   6   2        103.71        103.94         1.42 o
  -1   6   2       1785.67       1914.91        23.46 o
   0   6   2        208.41        216.15         3.68 o
   1   6   2         90.95         98.93         1.80 o
   2   6   2          0.40          0.20         0.32 o
   3   6   2         10.68         10.04         1.78 o
  -7   7   2         19.11         22.37         1.02 o
  -6   7   2          9.98         11.93         0.81 o
  -5   7   2         64.83         75.46         3.42 o
  -4   7   2        121.50        134.96         3.69 o
  -3   7   2         13.04         14.66         0.74 o
  -2   7   2         31.97         31.13         1.53 o
  -1   7   2          0.76          0.73         0.27 o
   0   7   2          0.03          0.06         0.35 o
   1   7   2          0.35          0.35         0.33 o
   2   7   2          1.20          1.00         0.67 o
  -6   8   2         22.41         22.95         1.32 o
  -5   8   2         40.11         38.80         1.56 o
  -4   8   2         68.31         72.32         2.94 o
  -3   8   2         14.93         15.21         0.88 o
  -2   8   2        170.15        149.90         5.73 o
  -1   8   2        500.02        481.91        13.56 o
   0   8   2         15.17         13.63         2.03 o
  -4   9   2         65.84         63.29         1.82 o
  -3   9   2          7.89          8.57         1.24 o
   3  -9   3         15.24         13.33         0.96 o
   0  -8   3          2.40          0.63         0.69 o
   1  -8   3          0.01          0.40         0.29 o
   2  -8   3         46.06         40.28        10.04 o
   3  -8   3          0.53          0.44         0.21 o
   4  -8   3          7.26          6.36         0.48 o
   5  -8   3         15.34         15.85         0.96 o
   6  -8   3          0.76          0.68         0.33 o
  -2  -7   3         92.13         89.39         3.79 o
  -1  -7   3          5.39          5.94         0.56 o
   0  -7   3          0.00         -0.08         0.22 o
   1  -7   3         59.20         61.92         2.13 o
   2  -7   3          2.38          2.32         0.35 o
   3  -7   3         43.69         46.16         2.48 o
   4  -7   3          0.97          0.67         0.25 o
   5  -7   3          1.55          1.90         0.39 o
   6  -7   3         23.85         25.38         1.46 o
   7  -7   3         90.59         82.80         1.97 o
  -3  -6   3          0.38          0.56         0.35 o
  -2  -6   3        138.57        140.18        12.83 o
  -1  -6   3         64.55         64.40         1.45 o
   0  -6   3          0.00         -0.11         0.25 o
   1  -6   3         45.20         51.94         2.62 o
   2  -6   3         28.41         31.48         0.87 o
   3  -6   3          3.94          4.72         0.30 o
   4  -6   3         16.21         15.42         1.18 o
   5  -6   3          1.72          1.97         0.28 o
   6  -6   3          7.28          8.81         0.56 o
   7  -6   3         10.97         10.57         0.74 o
  -4  -5   3         49.16         52.98         1.54 o
  -3  -5   3         18.41         20.77         0.66 o
  -2  -5   3        474.01        517.29         7.95 o
  -1  -5   3          9.82         11.03         0.50 o
   0  -5   3        106.17        109.79         1.65 o
   1  -5   3         17.42         18.10         0.54 o
   2  -5   3         12.22          9.15         1.43 o
   3  -5   3          0.89          1.55         0.43 o
   4  -5   3         21.10         24.27         0.85 o
   5  -5   3          3.85          4.55         0.29 o
   6  -5   3         23.46         24.01         1.53 o
   7  -5   3         45.68         33.47         2.95 o
   8  -5   3         19.02         22.76         1.19 o
  -5  -4   3         42.77         44.95         1.66 o
  -4  -4   3          9.41          9.06         0.50 o
  -3  -4   3         14.90         15.96         0.93 o
  -2  -4   3         59.77         67.18         1.31 o
  -1  -4   3        211.18        219.78         2.64 o
   0  -4   3         56.42         50.00         1.79 o
   1  -4   3         66.75         75.69         1.29 o
   2  -4   3         97.78        105.43         3.43 o
   3  -4   3          0.34          0.72         0.20 o
   4  -4   3          5.70          8.71         1.89 o
   5  -4   3          3.68          2.10         0.23 o
   6  -4   3         13.58         13.05         0.95 o
   7  -4   3          2.04          2.75         0.38 o
   8  -4   3          3.28          2.93         0.57 o
  -6  -3   3          0.30          0.03         0.31 o
  -5  -3   3          2.32          1.78         0.30 o
  -4  -3   3         69.13         75.82         1.57 o
  -3  -3   3          0.73          1.79         0.42 o
  -2  -3   3        755.24        791.49         9.20 o
  -1  -3   3         15.24         14.29         0.54 o
   0  -3   3        436.08        433.04         8.11 o
   1  -3   3         43.55         40.77         1.11 o
   2  -3   3         20.88         35.77         4.43 o
   3  -3   3        243.12        240.21         3.55 o
   4  -3   3         25.37         25.66         1.28 o
   5  -3   3         23.18         22.01         0.67 o
   6  -3   3          7.23          4.96         0.40 o
   7  -3   3          1.85          0.49         0.30 o
   8  -3   3          1.86          1.72         0.37 o
  -7  -2   3          4.23          6.10         0.82 o
  -6  -2   3          0.77          0.70         0.30 o
  -5  -2   3         61.04         61.17         1.37 o
  -4  -2   3          5.95          6.14         0.93 o
  -3  -2   3         27.05         31.46         1.37 o
  -2  -2   3          0.08          0.05         0.33 o
  -1  -2   3        534.07        502.77         5.91 o
   0  -2   3         80.62         71.57         2.57 o
   1  -2   3        180.33        185.65         1.88 o
   2  -2   3         94.61         82.05         1.45 o
   3  -2   3        399.34        417.85         3.73 o
   4  -2   3         27.46         34.16         0.78 o
   5  -2   3          0.01          0.36         0.22 o
   6  -2   3         38.94         32.00         1.04 o
   7  -2   3          0.49          1.05         0.34 o
   8  -2   3          0.58          0.23         0.38 o
  -7  -1   3         19.35         20.12         1.06 o
  -6  -1   3         30.87         34.27         1.75 o
  -5  -1   3         48.20         49.00         1.17 o
  -4  -1   3         14.00         14.07         0.97 o
  -3  -1   3         13.49         21.66         0.87 o
  -2  -1   3        140.86        129.29         2.60 o
  -1  -1   3         80.28         67.67         2.06 o
   0  -1   3        178.53        169.32         2.09 o
   1  -1   3          1.54          1.73         0.19 o
   2  -1   3        584.97        595.10         7.42 o
   3  -1   3        668.03        709.96         4.34 o
   4  -1   3          4.25          5.26         0.27 o
   5  -1   3          0.14          0.16         0.17 o
   6  -1   3         79.64         72.70         1.90 o
   7  -1   3          0.34          0.41         0.39 o
  -7   0   3          8.39         10.10         1.52 o
  -6   0   3         27.58         27.66         0.93 o
  -5   0   3         26.76         24.84         0.81 o
  -4   0   3          5.47          5.08         0.38 o
  -3   0   3          7.24          8.22         0.49 o
  -2   0   3          1.81          0.59         0.24 o
  -1   0   3          1.06          0.02         0.22 o
   0   0   3        132.92        115.67         4.21 o
   1   0   3        953.69        943.70        10.32 o
   2   0   3        171.33        202.81         1.96 o
   3   0   3        777.85        826.29         6.08 o
   4   0   3         16.52         13.58         0.52 o
   5   0   3          0.22         -0.02         0.18 o
   6   0   3         85.09         84.96         1.57 o
   7   0   3          3.26          2.10         0.37 o
  -8   1   3          0.76          0.76         0.37 o
  -7   1   3         40.35         41.88         1.39 o
  -6   1   3        446.66        471.39         9.62 o
  -5   1   3        689.05        680.38         5.62 o
  -4   1   3         63.59         58.86         1.57 o
  -3   1   3          5.23          7.08         0.44 o
  -2   1   3         60.71         57.65         1.71 o
  -1   1   3          0.04          0.26         0.17 o
   0   1   3          9.43          7.36         0.43 o
   1   1   3        162.32        160.20         2.12 o
   2   1   3        658.19        683.13         4.21 o
   3   1   3        287.69        306.26         2.97 o
   4   1   3          9.62         12.07         0.50 o
   5   1   3          6.51          5.00         0.35 o
   6   1   3         29.43         28.61         1.05 o
   7   1   3          1.57          2.09         0.41 o
  -8   2   3          0.08         -0.02         0.39 o
  -7   2   3         25.64         28.40         1.06 o
  -6   2   3        129.53        137.49         3.10 o
  -5   2   3          4.31          5.87         0.41 o
  -4   2   3         14.29         18.41         0.70 o
  -3   2   3          9.34          7.42         0.44 o
  -2   2   3         10.22          9.98         0.68 o
  -1   2   3        533.55        490.52         8.56 o
   0   2   3         85.81         69.62         1.49 o
   1   2   3        126.08        114.32         2.14 o
   2   2   3        278.87        273.90         3.41 o
   3   2   3        124.40        134.34         1.77 o
   4   2   3         42.01         41.73         0.90 o
   5   2   3          7.43          6.46         0.38 o
   6   2   3         39.34         41.73         1.44 o
  -8   3   3         12.89         13.12         1.45 o
  -7   3   3          2.15          2.45         0.36 o
  -6   3   3       1271.97       1324.44        16.85 o
  -5   3   3        959.88       1023.53         6.34 o
  -4   3   3        364.05        348.37         6.10 o
  -3   3   3          8.78          9.31         0.46 o
  -2   3   3          2.19          2.98         0.61 o
  -1   3   3          7.90          4.45         0.55 o
   0   3   3          8.90          7.52         0.41 o
   1   3   3         79.61         81.17         1.57 o
   2   3   3        158.14        182.41         2.63 o
   3   3   3         67.42         73.02         1.72 o
   4   3   3          4.00          4.95         0.45 o
   5   3   3          0.55          0.42         0.27 o
   6   3   3          0.02         -0.03         0.34 o
  -8   4   3          0.51          0.98         0.41 o
  -7   4   3         26.48         28.36         0.97 o
  -6   4   3        291.68        316.19         5.77 o
  -5   4   3          2.58          2.00         0.31 o
  -4   4   3        252.34        170.03         4.54 o
  -3   4   3         18.09         16.79         0.87 o
  -2   4   3         21.38         19.05         0.86 o
  -1   4   3          1.52          0.87         0.22 o
   0   4   3         32.73         37.32         1.53 o
   1   4   3          7.57          7.06         0.44 o
   2   4   3         26.67         28.78         0.95 o
   3   4   3          5.77          8.24         0.54 o
   4   4   3          7.51          7.41         0.59 o
   5   4   3          1.15          0.53         0.57 o
  -8   5   3          8.62          7.69         0.90 o
  -7   5   3        146.71        160.32         6.96 o
  -6   5   3        806.89        856.47         5.27 o
  -5   5   3        359.87        382.77         6.63 o
  -4   5   3        266.91        260.24         3.61 o
  -3   5   3          2.22          3.12         0.41 o
  -2   5   3          0.14          0.89         0.25 o
  -1   5   3         85.43         84.61         2.76 o
   0   5   3         11.80         13.19         0.64 o
   1   5   3          8.91          9.38         0.52 o
   2   5   3         26.13         29.57         1.55 o
   3   5   3          9.07          7.83         0.74 o
   4   5   3          5.24          5.46         1.09 o
  -8   6   3          2.75          3.08         0.92 o
  -7   6   3          1.01          1.12         0.26 o
  -6   6   3        239.56        250.88        11.30 o
  -5   6   3         15.67         15.39         0.84 o
  -4   6   3        237.00        269.52         7.46 o
  -3   6   3         87.70         88.31         2.56 o
  -2   6   3         62.95         59.37         7.92 o
  -1   6   3        269.87        291.21         4.42 o
   0   6   3         40.15         41.97         1.36 o
   1   6   3         22.95         24.79         2.66 o
   2   6   3          2.67          2.30         0.39 o
   3   6   3          2.99          3.66         0.78 o
  -7   7   3        144.29        152.85         2.82 o
  -6   7   3        107.55        104.63         2.19 o
  -5   7   3         85.07         95.66         3.34 o
  -4   7   3         35.19         32.10         1.48 o
  -3   7   3          0.06         -0.10         0.26 o
  -2   7   3         18.90         19.71         2.15 o
  -1   7   3         73.34         82.22         4.80 o
   0   7   3         12.34         13.98         1.99 o
   1   7   3          0.12         -0.15         0.36 o
   2   7   3          0.68          0.33         0.71 o
  -6   8   3         81.76         81.64         2.30 o
  -5   8   3          1.27          0.91         0.41 o
  -4   8   3         69.68         79.30         1.83 o
  -3   8   3         12.57         13.30         0.76 o
  -1   8   3        306.76        326.27         7.72 o
   0   8   3          0.00         -0.57         0.66 o
   0  -8   4          4.25          2.34         0.66 o
   1  -8   4        130.02        115.64        10.36 o
   2  -8   4         31.59         28.30         3.36 o
   3  -8   4          0.37          0.28         0.22 o
   4  -8   4          0.79          0.58         0.22 o
   5  -8   4         12.97         13.43         1.75 o
   6  -8   4         65.90         55.88         1.90 o
  -2  -7   4          0.76          0.01         0.43 o
  -1  -7   4         53.11         46.82         2.28 o
   0  -7   4          2.01          2.38         0.32 o
   1  -7   4          1.61          1.70         0.43 o
   2  -7   4         14.28         14.60         1.32 o
   3  -7   4          0.00          0.16         0.20 o
   4  -7   4          0.00         -0.02         0.20 o
   5  -7   4         10.22          9.66         0.62 o
   6  -7   4         41.43         39.00         2.27 o
   7  -7   4         29.62         30.79         1.56 o
  -3  -6   4          1.25          1.13         0.52 o
  -2  -6   4          0.02         -0.03         0.28 o
  -1  -6   4          4.47          3.73         0.37 o
   0  -6   4          7.46          7.67         0.74 o
   1  -6   4        148.45        162.75         4.67 o
   2  -6   4          1.47          0.98         0.19 o
   3  -6   4         17.20         15.12         0.78 o
   4  -6   4         50.67         50.15         1.03 o
   5  -6   4         68.39         69.58         1.39 o
   6  -6   4        141.12        129.65         2.41 o
   7  -6   4         21.05         16.29         1.90 o
  -4  -5   4          8.61          7.06         0.73 o
  -3  -5   4         13.31         13.28         0.73 o
  -2  -5   4         88.79         88.97         2.04 o
  -1  -5   4        148.04        155.14         1.96 o
   0  -5   4         22.19         24.39         0.76 o
   1  -5   4          0.72          0.58         0.15 o
   2  -5   4        106.87        119.67         5.27 o
   3  -5   4          8.59          8.66         0.39 o
   4  -5   4          5.12          4.79         0.30 o
   5  -5   4         14.99         14.53         0.55 o
   6  -5   4        252.30        240.06         3.40 o
   7  -5   4         48.98         43.90         1.21 o
   8  -5   4          0.02         -0.09         0.34 o
  -5  -4   4         36.11         38.84         3.79 o
  -4  -4   4         12.01         11.77         0.77 o
  -3  -4   4          5.88          6.54         0.78 o
  -2  -4   4         20.03         20.01         0.74 o
  -1  -4   4          0.83          1.26         0.22 o
   0  -4   4          1.73          2.98         0.77 o
   1  -4   4          8.11          9.64         0.97 o
   2  -4   4          5.38          6.50         0.31 o
   3  -4   4          0.23          0.42         0.15 o
   4  -4   4        130.29        132.95         5.34 o
   5  -4   4         29.87         30.08         0.70 o
   6  -4   4        177.41        167.36         4.29 o
   7  -4   4         13.37          8.35         1.24 o
   8  -4   4          9.66          8.83         0.66 o
  -6  -3   4         24.28         25.24         1.09 o
  -5  -3   4          1.07          0.85         0.30 o
  -4  -3   4        138.66        143.31         2.52 o
  -3  -3   4          0.27          0.45         0.28 o
  -2  -3   4       1055.34       1095.62        16.60 o
  -1  -3   4         92.24        100.85         1.87 o
   0  -3   4        234.25        250.90        12.99 o
   1  -3   4         50.45         54.47         1.25 o
   2  -3   4        228.77        239.22         2.17 o
   3  -3   4          3.06          3.58         0.32 o
   4  -3   4         21.33         22.96         0.73 o
   5  -3   4         57.10         53.26         0.91 o
   6  -3   4        387.57        356.60         3.01 o
   7  -3   4          7.40          4.43         0.50 o
   8  -3   4          6.20          5.39         0.69 o
  -6  -2   4          0.02         -0.09         0.22 o
  -5  -2   4        286.49        304.43         6.87 o
  -4  -2   4          3.48          2.50         0.42 o
  -3  -2   4         28.01         27.21         1.36 o
  -2  -2   4          0.00          0.35         0.35 o
  -1  -2   4        132.92        117.93         2.84 o
   0  -2   4        216.21        209.78         2.37 o
   1  -2   4         36.30         30.34         0.73 o
   2  -2   4         19.96         19.41         0.55 o
   3  -2   4          3.37          0.50         0.15 o
   4  -2   4         16.85         19.76         0.65 o
   5  -2   4          0.35          0.84         0.19 o
   6  -2   4         87.82         80.77         2.20 o
   7  -2   4          9.78          6.53         0.52 o
   8  -2   4          2.54          1.80         0.66 o
  -7  -1   4          7.87          9.35         1.01 o
  -6  -1   4         91.79         97.54         3.82 o
  -5  -1   4        145.24        145.01         5.39 o
  -4  -1   4        122.56        123.63         2.40 o
  -3  -1   4        157.40        181.76         3.05 o
  -2  -1   4       2594.61       2617.35        20.90 o
  -1  -1   4         30.17         32.06         3.44 o
   0  -1   4        338.49        338.51         3.40 o
   1  -1   4        521.73        493.60         9.08 o
   2  -1   4          0.27          0.47         0.14 o
   3  -1   4        163.86        168.19         2.24 o
   4  -1   4          2.41          3.62         0.24 o
   5  -1   4         74.10         69.35         2.00 o
   6  -1   4        116.89        108.64         1.92 o
   7  -1   4          0.36          0.34         0.36 o
  -7   0   4         20.34         24.70         1.05 o
  -6   0   4          1.62          1.25         0.37 o
  -5   0   4        577.55        575.43        21.08 o
  -4   0   4          0.51          1.96         0.28 o
  -3   0   4          0.01          0.09         0.17 o
  -2   0   4        135.83        145.90         2.51 o
  -1   0   4       1330.57       1262.77        16.40 o
   0   0   4        100.56         88.95         2.10 o
   1   0   4         91.02         90.71         1.36 o
   2   0   4          1.91          0.60         0.14 o
   3   0   4        154.32        167.45         1.53 o
   4   0   4          2.00          2.12         0.19 o
   5   0   4          0.79          0.50         0.25 o
   6   0   4         45.24         43.38         1.25 o
   7   0   4         12.57         13.18         1.83 o
  -8   1   4         10.16         11.36         0.87 o
  -7   1   4         18.98         22.32         1.33 o
  -6   1   4         84.17         87.11         1.61 o
  -5   1   4        193.04        203.45         7.76 o
  -4   1   4          1.50          2.16         0.28 o
  -3   1   4        116.47        131.56         1.67 o
  -2   1   4       1413.64       1355.88        17.54 o
  -1   1   4         19.82         27.21         4.03 o
   0   1   4         11.71         11.03         0.49 o
   1   1   4         67.95         56.24         1.12 o
   2   1   4        323.85        340.55         3.07 o
   3   1   4        172.88        185.46         1.77 o
   4   1   4          0.58          0.71         0.22 o
   5   1   4          9.69         10.46         0.50 o
   6   1   4          1.47          1.87         0.28 o
   7   1   4          2.35          2.52         0.45 o
  -8   2   4         47.08         55.41         1.80 o
  -7   2   4          3.26          4.74         0.39 o
  -6   2   4          0.28          0.20         0.28 o
  -5   2   4        511.71        517.55         9.00 o
  -4   2   4         16.32         13.38         0.60 o
  -3   2   4         29.34         25.26         1.11 o
  -2   2   4        328.52        357.36         7.08 o
  -1   2   4        510.79        525.43        14.24 o
   0   2   4         76.14         71.94         1.60 o
   1   2   4        192.70        199.52         3.62 o
   2   2   4        129.10        133.54         1.40 o
   3   2   4        172.19        167.04         1.87 o
   4   2   4         24.36         26.29         0.71 o
   5   2   4          8.79          7.36         0.39 o
   6   2   4         46.19         48.91         1.20 o
  -8   3   4         44.45         43.59         3.24 o
  -7   3   4         12.86         14.81         0.69 o
  -6   3   4         37.43         40.23         1.04 o
  -5   3   4         44.19         46.50         1.14 o
  -4   3   4          7.69          8.92         0.51 o
  -3   3   4          2.75          2.47         0.98 o
  -2   3   4        247.07        248.21         6.80 o
  -1   3   4        165.98        161.50         3.22 o
   0   3   4          0.06          0.12         0.19 o
   1   3   4         92.91        106.15         2.26 o
   2   3   4        256.98        290.03         3.90 o
   3   3   4         33.70         39.49         1.03 o
   4   3   4          4.15          4.80         0.39 o
   5   3   4          0.43          0.60         0.23 o
   6   3   4          0.24          0.06         0.44 o
  -8   4   4         60.56         65.28         2.30 o
  -7   4   4          0.18          0.34         0.26 o
  -6   4   4          0.46          0.39         0.22 o
  -5   4   4        227.34        217.21         3.19 o
  -4   4   4         50.43         45.27         1.13 o
  -3   4   4          8.21          8.13         0.71 o
  -2   4   4        420.78        457.37         5.71 o
  -1   4   4          6.00          4.40         0.41 o
   0   4   4         42.15         36.64         0.85 o
   1   4   4          3.23          4.11         0.36 o
   2   4   4         59.58         62.56         1.36 o
   3   4   4         20.05         19.64         0.73 o
   4   4   4         13.61         14.92         0.93 o
   5   4   4         12.86         12.29         1.62 o
  -8   5   4         54.56         50.44         3.57 o
  -7   5   4         25.79         21.41         1.35 o
  -6   5   4        443.07        436.88        31.13 o
  -5   5   4         45.46         44.53         1.38 o
  -4   5   4         16.33         18.04         0.88 o
  -3   5   4          1.65          2.15         0.43 o
  -2   5   4         78.64         78.94         1.67 o
  -1   5   4        150.89        152.83         3.33 o
   0   5   4          5.41          6.11         0.42 o
   1   5   4        106.27        115.76         2.87 o
   2   5   4        100.54        109.04         2.02 o
   3   5   4          0.89          1.38         0.76 o
   4   5   4          5.47          7.43         1.49 o
  -8   6   4         57.38         60.16         2.36 o
  -7   6   4          0.19          0.13         0.33 o
  -6   6   4         11.58         13.68         0.95 o
  -5   6   4         18.72         16.83         0.89 o
  -4   6   4         27.41         28.97         1.40 o
  -3   6   4         24.06         27.68         1.02 o
  -2   6   4        214.64        179.75         7.10 o
  -1   6   4         10.26         10.86         0.53 o
   0   6   4          3.31          3.09         0.34 o
   1   6   4          1.77          1.42         0.30 o
   2   6   4          0.19          0.48         0.33 o
   3   6   4          0.60         -0.46         0.83 o
  -7   7   4        145.52        149.01         5.50 o
  -6   7   4        347.43        390.54         4.84 o
  -5   7   4         81.90         87.50         5.07 o
  -4   7   4         29.28         33.55         1.38 o
  -3   7   4          8.16         10.12         1.26 o
  -2   7   4         10.90         10.36         0.91 o
  -1   7   4         37.88         36.00         2.11 o
   0   7   4          1.08          0.78         0.37 o
   1   7   4         41.53         36.69         1.47 o
   2   7   4         31.06         29.82         2.37 o
  -6   8   4         18.21         17.89         1.08 o
  -5   8   4          4.81          6.22         0.81 o
  -4   8   4         25.35         23.16         1.04 o
  -3   8   4         29.96         30.79         1.23 o
  -2   8   4          2.66          2.59         0.45 o
   0   8   4          8.44          7.90         1.32 o
   0  -8   5          0.63          0.08         0.30 o
   1  -8   5         39.95         37.01         1.33 o
   2  -8   5        107.99         94.81         5.66 o
   3  -8   5          8.24          7.57         0.40 o
   4  -8   5          9.50          8.57         1.29 o
   5  -8   5         78.18         78.67         3.10 o
   6  -8   5         22.68         19.82         1.06 o
  -2  -7   5          6.17          5.12         0.76 o
  -1  -7   5          2.34          2.23         0.45 o
   0  -7   5          1.47          1.01         0.29 o
   1  -7   5          4.20          3.89         0.36 o
   2  -7   5          7.92          7.31         0.71 o
   3  -7   5         13.60         14.49         0.58 o
   4  -7   5         32.57         34.55         1.15 o
   5  -7   5          0.60          0.47         0.23 o
   6  -7   5         42.56         37.81         2.67 o
   7  -7   5          0.01          0.26         0.61 o
  -3  -6   5          1.65          0.16         0.54 o
  -2  -6   5          2.59          2.78         0.39 o
  -1  -6   5          1.70          1.08         0.24 o
   0  -6   5         17.07         17.34         0.88 o
   1  -6   5        267.62        275.18         6.16 o
   2  -6   5        103.63        109.97         3.41 o
   3  -6   5          8.93         10.03         0.44 o
   4  -6   5          1.59          1.93         0.30 o
   5  -6   5         60.75         56.19         1.08 o
   6  -6   5         58.64         57.30         3.87 o
   7  -6   5          5.00          6.72         1.17 o
  -4  -5   5         15.28         15.07         1.29 o
  -3  -5   5          7.09          7.34         0.52 o
  -2  -5   5          3.90          3.91         0.33 o
  -1  -5   5          0.62          0.49         0.23 o
   0  -5   5          3.53          2.52         0.29 o
   1  -5   5          9.33          7.53         0.42 o
   2  -5   5          7.51          5.72         0.88 o
   3  -5   5          4.80          4.98         0.29 o
   4  -5   5         32.66         29.56         0.76 o
   5  -5   5          0.52          0.93         0.38 o
   6  -5   5         13.51         10.92         1.17 o
   7  -5   5         20.36         16.94         1.25 o
  -5  -4   5         54.32         53.86         3.28 o
  -4  -4   5          0.90          1.21         0.41 o
  -3  -4   5         14.86         15.06         1.08 o
  -2  -4   5         15.52         13.48         1.08 o
  -1  -4   5          2.22          2.16         0.28 o
   0  -4   5        127.44        138.56         1.92 o
   1  -4   5        479.31        461.01         5.73 o
   2  -4   5          0.66          0.42         0.21 o
   3  -4   5         19.81         18.02         1.85 o
   4  -4   5         91.60         88.54         1.18 o
   5  -4   5         41.41         31.31         1.58 o
   6  -4   5        183.60        161.81         4.50 o
   7  -4   5          0.00          0.39         0.21 o
   8  -4   5          0.17         -0.07         0.30 o
  -6  -3   5        105.32        105.58         4.34 o
  -5  -3   5        138.16        146.92         6.46 o
  -4  -3   5          6.23          6.51         0.54 o
  -3  -3   5         50.68         52.92         1.61 o
  -2  -3   5        113.31        117.41         2.24 o
  -1  -3   5         11.17         12.57         0.53 o
   0  -3   5         61.81         55.30         1.04 o
   1  -3   5         20.82         19.65         1.36 o
   2  -3   5         23.66         31.04         2.86 o
   3  -3   5          1.38          1.00         0.18 o
   4  -3   5          9.11          9.87         0.48 o
   5  -3   5         14.40         10.01         0.98 o
   6  -3   5         32.21         27.01         1.66 o
   7  -3   5         15.19          9.47         0.58 o
   8  -3   5        107.77        116.46         4.10 o
  -6  -2   5         67.45         71.76         3.72 o
  -5  -2   5         18.75         19.71         1.09 o
  -4  -2   5          8.00          7.78         0.63 o
  -3  -2   5        150.74        163.84         7.55 o
  -2  -2   5        292.97        272.09         3.67 o
  -1  -2   5          5.27          4.97         0.68 o
   0  -2   5         96.02        105.40         3.41 o
   1  -2   5         77.59         64.31         4.78 o
   2  -2   5         95.80         88.89         1.10 o
   3  -2   5         53.33         58.02         0.91 o
   4  -2   5        179.77        184.39         2.88 o
   5  -2   5         97.37         82.76         1.18 o
   6  -2   5        203.26        184.32         3.47 o
   7  -2   5         14.50         16.22         0.93 o
  -7  -1   5         86.21         96.38         2.56 o
  -6  -1   5        165.54        166.40         4.92 o
  -5  -1   5         94.58         99.81         1.88 o
  -4  -1   5        211.30        210.44         2.92 o
  -3  -1   5        760.39        794.81        29.28 o
  -2  -1   5        778.76        846.68         8.58 o
  -1  -1   5         63.73         52.58         1.32 o
   0  -1   5        333.80        315.98         3.68 o
   1  -1   5        387.31        393.56         7.29 o
   2  -1   5        137.34        128.26         1.74 o
   3  -1   5          4.02          3.89         0.22 o
   4  -1   5          0.76          0.79         0.15 o
   5  -1   5         67.52         51.91         0.86 o
   6  -1   5        117.26         94.64         1.75 o
   7  -1   5          5.77          8.62         0.76 o
  -7   0   5         10.46          9.94         0.78 o
  -6   0   5        318.99        332.23         4.79 o
  -5   0   5         10.61         11.57         0.55 o
  -4   0   5         27.33         31.70         0.97 o
  -3   0   5        390.63        433.64         5.28 o
  -2   0   5        736.71        758.74        15.43 o
  -1   0   5         21.99         15.34         0.51 o
   0   0   5        170.03        146.36         2.19 o
   1   0   5          0.85          0.90         0.16 o
   2   0   5         27.10         27.06         0.54 o
   3   0   5         98.67         90.39         1.14 o
   4   0   5          3.77          6.56         0.30 o
   5   0   5         93.46         82.51         1.74 o
   6   0   5         55.12         51.49         1.88 o
   7   0   5         12.37         12.68         1.40 o
  -8   1   5          7.51          9.68         0.83 o
  -7   1   5         82.22         88.74         2.16 o
  -6   1   5         29.12         27.63         3.02 o
  -5   1   5          8.26          7.15         0.57 o
  -4   1   5        128.41        115.01         1.96 o
  -3   1   5       2475.05       2850.71        46.83 o
  -2   1   5        557.60        594.14         4.59 o
  -1   1   5        761.80        766.17         9.38 o
   0   1   5         90.84        101.66         3.27 o
   1   1   5        788.59        793.81        11.61 o
   2   1   5          0.25          0.30         0.13 o
   3   1   5         52.62         54.22         1.35 o
   4   1   5         14.87         13.23         0.52 o
   5   1   5         28.89         26.87         1.24 o
   6   1   5         37.69         31.87         1.34 o
  -8   2   5          1.20          1.74         0.44 o
  -7   2   5          3.00          2.60         0.43 o
  -6   2   5        714.80        739.61         7.54 o
  -5   2   5         48.83         49.29         1.43 o
  -4   2   5        177.22        186.69         4.17 o
  -3   2   5        126.42        125.09         1.94 o
  -2   2   5        749.51        818.37        23.68 o
  -1   2   5        327.34        307.87         8.65 o
   0   2   5        104.79         96.85         2.05 o
   1   2   5         53.98         51.50         2.25 o
   2   2   5         98.25         93.92         1.62 o
   3   2   5          0.36          0.14         0.16 o
   4   2   5         15.60         14.54         0.53 o
   5   2   5         46.04         45.76         1.64 o
   6   2   5          2.32          1.67         0.29 o
  -8   3   5         16.59         19.13         1.61 o
  -7   3   5         75.09         80.67         3.71 o
  -6   3   5          5.07          6.36         0.42 o
  -5   3   5         32.58         31.88         1.12 o
  -4   3   5          6.89          6.98         0.46 o
  -3   3   5       1305.28       1371.09        19.33 o
  -2   3   5         34.35         38.29         2.78 o
  -1   3   5        427.71        444.32         5.12 o
   0   3   5         10.36          7.51         0.50 o
   1   3   5        119.00        123.77         1.56 o
   2   3   5         75.31         77.67         1.51 o
   3   3   5         62.85         64.67         1.33 o
   4   3   5         22.26         23.24         0.83 o
   5   3   5          6.39          6.79         0.52 o
  -8   4   5          0.08         -0.08         0.30 o
  -7   4   5         15.14         14.27         0.71 o
  -6   4   5        581.74        582.73        11.47 o
  -5   4   5         65.31         63.59         3.22 o
  -4   4   5        110.81        120.01         3.97 o
  -3   4   5          1.57          2.03         0.46 o
  -2   4   5        345.51        363.01         9.87 o
  -1   4   5         93.43        102.91         1.90 o
   0   4   5         13.32         16.20         0.65 o
   1   4   5         34.37         36.56         1.01 o
   2   4   5        238.52        243.16         5.36 o
   3   4   5          4.09          4.80         0.40 o
   4   4   5          6.73          6.73         0.63 o
   5   4   5         38.82         39.64         1.67 o
  -8   5   5         55.64         49.69        12.71 o
  -7   5   5          9.87          8.49         0.78 o
  -6   5   5          7.35          7.89         0.63 o
  -5   5   5        106.16        110.35         2.39 o
  -4   5   5         19.99         20.31         0.93 o
  -3   5   5        194.60        201.56         3.05 o
  -2   5   5         11.96         16.43         0.82 o
  -1   5   5         34.73         34.82         1.93 o
   0   5   5          0.01         -0.05         0.23 o
   1   5   5          4.96          6.07         0.43 o
   2   5   5         43.32         45.72         1.89 o
   3   5   5         50.02         50.22         1.53 o
   4   5   5          3.72          2.96         0.76 o
  -7   6   5         22.44         21.24         1.44 o
  -6   6   5        247.60        257.46         9.20 o
  -5   6   5         57.18         63.61         1.94 o
  -4   6   5         40.70         45.42         2.41 o
  -3   6   5          2.01          2.90         0.63 o
  -2   6   5         28.93         30.64         1.74 o
  -1   6   5          2.09          2.17         0.28 o
   0   6   5         16.09         19.05         1.08 o
   1   6   5          1.69          1.51         0.48 o
   2   6   5        126.65        116.10         4.84 o
   3   6   5          1.32          0.68         0.50 o
  -7   7   5         49.80         49.98         2.92 o
  -6   7   5         96.35        105.71         2.59 o
  -5   7   5         29.13         31.56         1.46 o
  -4   7   5          2.58          2.37         0.46 o
  -3   7   5         37.07         38.65         1.33 o
  -2   7   5         30.21         27.12         5.12 o
  -1   7   5          0.82          0.66         0.27 o
   0   7   5         17.35         15.53         3.88 o
   1   7   5         29.30         26.94         1.69 o
  -6   8   5         72.30         74.34         2.68 o
  -5   8   5         14.03         12.99         1.39 o
  -4   8   5          5.86          5.96         0.83 o
  -3   8   5         12.90         15.01         1.30 o
  -2   8   5          0.00          0.30         1.00 o
  -1   8   5          5.61          3.97         0.89 o
   0  -8   6          0.09         -0.04         0.57 o
   1  -8   6         15.11         12.55         1.07 o
   2  -8   6         23.08         23.65         2.56 o
   3  -8   6          1.11          0.94         0.23 o
   4  -8   6          0.80          0.77         0.33 o
   5  -8   6          3.73          4.62         0.55 o
  -1  -7   6          6.35          5.41         0.57 o
   0  -7   6          0.78          0.59         0.23 o
   1  -7   6          8.49          8.78         0.60 o
   2  -7   6          1.42          1.41         0.41 o
   3  -7   6          0.40          0.45         0.19 o
   4  -7   6         35.78         33.20         1.81 o
   5  -7   6          7.54          6.83         1.06 o
   6  -7   6          3.90          3.45         0.79 o
  -2  -6   6          5.36          5.09         0.44 o
  -1  -6   6          1.18          1.23         0.32 o
   0  -6   6          1.78          1.94         0.29 o
   1  -6   6        181.51        202.70         5.76 o
   2  -6   6        130.24        136.27         2.53 o
   3  -6   6          2.18          1.69         0.24 o
   4  -6   6         17.79         19.46         1.17 o
   5  -6   6         15.85         14.99         0.67 o
   6  -6   6         10.47         10.27         0.65 o
   7  -6   6         13.70         12.46         1.66 o
  -4  -5   6         15.60         15.48         1.25 o
  -3  -5   6         13.71         11.95         0.81 o
  -2  -5   6         18.95         17.85         0.86 o
  -1  -5   6         46.03         44.61         1.02 o
   0  -5   6          0.18          0.44         0.19 o
   1  -5   6         21.81         22.90         1.84 o
   2  -5   6         18.60         20.94         1.12 o
   3  -5   6         18.67         18.89         0.60 o
   4  -5   6         38.73         39.81         1.40 o
   5  -5   6          1.76          1.46         0.35 o
   6  -5   6         15.40         14.53         0.57 o
   7  -5   6          1.63          0.89         0.28 o
  -5  -4   6         18.96         15.07         1.56 o
  -4  -4   6         71.58         76.19         2.47 o
  -3  -4   6         57.57         61.94         1.52 o
  -2  -4   6         68.03         72.61         1.56 o
  -1  -4   6         14.93         15.12         1.27 o
   0  -4   6         89.12         97.37         3.61 o
   1  -4   6       1041.73       1156.43        12.29 o
   2  -4   6         90.79        100.81         2.67 o
   3  -4   6        103.14        100.87         2.17 o
   4  -4   6          1.05          1.11         0.17 o
   5  -4   6         31.22         29.49         1.06 o
   6  -4   6         15.30         13.04         0.99 o
   7  -4   6          2.77          2.45         0.29 o
  -6  -3   6          4.47          4.07         0.43 o
  -5  -3   6          1.26          0.65         0.54 o
  -4  -3   6          0.07          0.04         0.30 o
  -3  -3   6         60.52         58.72         3.22 o
  -2  -3   6         26.80         24.98         2.03 o
  -1  -3   6         48.30         39.56         1.26 o
   0  -3   6         10.41         10.05         0.41 o
   1  -3   6          0.49          0.46         0.20 o
   2  -3   6         57.55         52.76         1.97 o
   3  -3   6         14.47         13.53         0.49 o
   4  -3   6         27.58         29.19         0.62 o
   5  -3   6          0.55          0.39         0.17 o
   6  -3   6          1.48          1.76         0.25 o
   7  -3   6          9.88          8.07         0.51 o
  -6  -2   6        163.36        154.31         6.11 o
  -5  -2   6         33.79         31.64         1.10 o
  -4  -2   6         23.19         24.55         1.03 o
  -3  -2   6         72.03         74.90         1.95 o
  -2  -2   6         96.17         98.42         2.12 o
  -1  -2   6         13.28          9.01         0.61 o
   0  -2   6        796.57        818.99         8.86 o
   1  -2   6       1313.05       1338.09        28.68 o
   2  -2   6          4.27          2.36         0.19 o
   3  -2   6         69.74         67.53         1.69 o
   4  -2   6        172.99        177.59         1.77 o
   5  -2   6         77.22         68.14         1.14 o
   6  -2   6         66.71         57.54         1.78 o
   7  -2   6          6.83          7.74         0.57 o
  -7  -1   6         15.08         12.27         1.39 o
  -6  -1   6         51.86         50.75         1.80 o
  -5  -1   6          2.63          1.81         0.48 o
  -4  -1   6         14.70         19.11         0.71 o
  -3  -1   6         85.89         88.51         2.79 o
  -2  -1   6        233.21        244.40         7.12 o
  -1  -1   6         28.75         21.77         0.74 o
   0  -1   6         16.84         20.69         2.70 o
   1  -1   6        198.57        201.05         4.51 o
   2  -1   6          1.05          0.38         0.13 o
   3  -1   6          0.00          0.14         0.14 o
   4  -1   6          0.24          0.48         0.15 o
   5  -1   6         66.49         59.29         0.92 o
   6  -1   6         25.37         20.26         0.62 o
   7  -1   6          5.68          3.10         0.54 o
  -7   0   6         32.97         40.46         1.53 o
  -6   0   6        259.89        251.39         7.03 o
  -5   0   6          3.00          2.75         0.33 o
  -4   0   6          6.12          8.30         0.52 o
  -3   0   6          9.35         11.47         0.64 o
  -2   0   6         51.89         60.26         3.09 o
  -1   0   6         44.18         49.54         1.80 o
   0   0   6        622.03        616.42        10.28 o
   1   0   6         24.59         26.90         0.95 o
   2   0   6          6.13          9.08         0.43 o
   3   0   6         31.23         28.72         0.58 o
   4   0   6        279.71        277.01         2.07 o
   5   0   6        150.44        129.21         2.43 o
   6   0   6         79.26         73.29         4.33 o
   7   0   6         33.61         31.75         5.43 o
  -8   1   6         18.77         19.83         1.08 o
  -7   1   6         22.04         19.13         1.37 o
  -6   1   6        196.41        204.40         7.30 o
  -5   1   6         72.12         83.54         3.82 o
  -4   1   6         89.10         85.99         2.26 o
  -3   1   6         88.62         89.56         1.50 o
  -2   1   6        442.90        471.90         7.10 o
  -1   1   6        192.43        176.12         3.39 o
   0   1   6          4.95          9.12         1.54 o
   1   1   6         80.05         90.21         1.16 o
   2   1   6          9.60          9.59         0.32 o
   3   1   6          0.20          0.03         0.14 o
   4   1   6          3.20          4.23         0.25 o
   5   1   6        321.32        312.78         3.06 o
   6   1   6         44.19         36.07         3.06 o
  -8   2   6         13.83         15.22         1.53 o
  -7   2   6          8.65         10.14         0.78 o
  -6   2   6         41.67         41.37         1.90 o
  -5   2   6          0.21          0.45         0.22 o
  -4   2   6         70.92         87.50         1.97 o
  -3   2   6        174.00        199.33         4.85 o
  -2   2   6         29.12         35.88         0.79 o
  -1   2   6          0.02          2.02         0.79 o
   0   2   6          0.33          0.44         0.21 o
   1   2   6         75.75         74.66         1.24 o
   2   2   6        161.33        164.46         4.21 o
   3   2   6         52.35         52.40         0.80 o
   4   2   6         60.15         66.19         1.74 o
   5   2   6         62.70         55.60         1.39 o
   6   2   6         36.72         30.94         1.16 o
  -8   3   6         13.41         14.08         1.30 o
  -7   3   6          5.30          3.25         0.41 o
  -6   3   6         68.13         65.79         2.38 o
  -5   3   6        271.19        260.72        15.10 o
  -4   3   6          1.58          0.44         0.17 o
  -3   3   6        532.92        524.74         6.14 o
  -2   3   6         22.48         21.29         0.61 o
  -1   3   6        260.16        244.92         2.62 o
   0   3   6         30.08         26.87         1.63 o
   1   3   6          0.03          0.24         0.15 o
   2   3   6         17.78         20.53         0.61 o
   3   3   6          0.01          0.08         0.24 o
   4   3   6          0.13          0.21         0.37 o
   5   3   6        287.88        286.73         6.29 o
  -8   4   6          0.73         -0.01         0.30 o
  -7   4   6         18.27         17.21         1.67 o
  -6   4   6         37.49         39.12         1.01 o
  -5   4   6          8.78          8.20         1.05 o
  -4   4   6        123.52        125.02         4.57 o
  -3   4   6         88.95        103.97         3.23 o
  -2   4   6          0.70          0.78         0.23 o
  -1   4   6         67.22         62.25         3.54 o
   0   4   6          5.90          7.72         0.43 o
   1   4   6         29.09         27.12         0.84 o
   2   4   6         78.90         80.94         1.61 o
   3   4   6          4.31          4.38         0.42 o
   4   4   6          1.95          1.42         0.66 o
  -8   5   6         12.19         14.29         1.15 o
  -7   5   6          6.90          5.99         1.17 o
  -6   5   6          0.14          0.24         0.19 o
  -5   5   6         80.32         76.85         1.72 o
  -4   5   6         42.36         43.68         1.33 o
  -3   5   6        196.37        203.38         8.62 o
  -2   5   6         30.98         33.13         0.84 o
  -1   5   6         61.55         60.65         1.30 o
   0   5   6         43.36         44.34         3.78 o
   1   5   6          3.93          3.29         0.44 o
   2   5   6         80.56         89.10         1.88 o
   3   5   6          1.08          1.30         0.40 o
   4   5   6          0.23          0.09         0.65 o
  -7   6   6         34.88         33.90         1.41 o
  -6   6   6        101.74        108.28         3.12 o
  -5   6   6         11.83         13.45         1.00 o
  -4   6   6         66.06         70.82         1.74 o
  -3   6   6         23.60         25.94         1.07 o
  -2   6   6         14.86         15.18         1.44 o
  -1   6   6         11.26         12.06         0.55 o
   0   6   6          1.62          1.59         0.48 o
   1   6   6         21.96         20.83         1.31 o
   2   6   6          3.40          2.38         0.61 o
  -7   7   6          2.32          1.50         0.60 o
  -6   7   6          0.41         -0.08         0.45 o
  -5   7   6          0.04          0.16         0.33 o
  -4   7   6         19.79         18.97         1.00 o
  -3   7   6         23.67         21.79         1.23 o
  -2   7   6         14.56         14.04         0.84 o
  -1   7   6          4.28          3.30         0.42 o
   0   7   6          4.14          3.32         0.55 o
   1   7   6         23.49         21.20         5.01 o
  -5   8   6          2.47          1.38         0.43 o
  -4   8   6         24.80         21.01         1.10 o
  -3   8   6          1.55          1.25         0.37 o
  -2   8   6          1.08          1.19         0.61 o
  -1   8   6          0.47          0.03         0.79 o
   0  -8   7          1.56          0.21         0.65 o
   1  -8   7          1.05          0.25         0.27 o
   2  -8   7          9.75          6.43         2.30 o
   3  -8   7          1.46          0.87         0.32 o
   4  -8   7         64.79         75.27         4.51 o
   5  -8   7         43.10         46.46         1.85 o
  -2  -7   7          4.33          3.08         0.72 o
  -1  -7   7          0.97          0.15         0.35 o
   0  -7   7         12.46         11.74         1.28 o
   1  -7   7         32.91         32.40         1.93 o
   2  -7   7          7.76          7.08         1.11 o
   3  -7   7         42.74         45.09         2.88 o
   4  -7   7        210.79        210.28         7.29 o
   5  -7   7         76.12         75.02         2.00 o
   6  -7   7          3.88          3.34         0.40 o
  -3  -6   7         30.40         29.34         1.73 o
  -2  -6   7         20.65         21.49         2.36 o
  -1  -6   7          1.57          1.67         0.27 o
   0  -6   7          6.60          5.09         0.38 o
   1  -6   7          0.22          1.80         1.12 o
   2  -6   7          0.24          1.29         0.89 o
   3  -6   7          2.49          2.57         0.31 o
   4  -6   7          6.26          7.83         0.99 o
   5  -6   7          0.12          0.21         0.16 o
   6  -6   7         26.18         26.87         1.17 o
   7  -6   7         12.47         13.16         1.30 o
  -3  -5   7         19.53         18.41         0.98 o
  -2  -5   7          1.28          1.13         0.23 o
  -1  -5   7         15.62         15.32         0.61 o
   0  -5   7          9.75          9.79         0.53 o
   1  -5   7        123.92        125.34         4.89 o
   2  -5   7         20.05         19.81         0.56 o
   3  -5   7        102.77        103.49         5.61 o
   4  -5   7        151.64        158.40         2.29 o
   5  -5   7          0.66          1.23         0.22 o
   6  -5   7         13.54         13.16         0.85 o
   7  -5   7          7.63          6.17         1.06 o
  -5  -4   7         10.95          9.73         1.44 o
  -4  -4   7          2.96          1.92         0.73 o
  -3  -4   7          7.38          6.58         0.51 o
  -2  -4   7          5.94          6.85         0.66 o
  -1  -4   7          6.14          6.65         0.37 o
   0  -4   7         87.57         90.44         2.34 o
   1  -4   7        196.20        246.28        16.27 o
   2  -4   7         24.03         26.61         2.51 o
   3  -4   7          2.11          2.25         0.27 o
   4  -4   7        147.63        154.93         2.88 o
   5  -4   7         22.44         22.40         1.29 o
   6  -4   7          7.04          7.00         0.41 o
   7  -4   7         14.76         15.40         0.73 o
  -6  -3   7          9.51          9.20         0.77 o
  -5  -3   7         22.65         21.79         1.61 o
  -4  -3   7         37.90         32.40         3.40 o
  -3  -3   7        176.37        167.73         2.46 o
  -2  -3   7          0.83          1.07         0.35 o
  -1  -3   7        126.45        131.73         3.29 o
   0  -3   7         34.32         38.39         2.06 o
   1  -3   7        500.09        520.18        10.55 o
   2  -3   7        122.61        120.32         1.30 o
   3  -3   7         96.34         89.39         3.64 o
   4  -3   7        112.59        109.16         1.64 o
   5  -3   7         98.36         89.43         1.24 o
   6  -3   7         11.45          9.99         0.41 o
   7  -3   7         11.77         10.80         1.98 o
  -6  -2   7         26.38         27.51         1.21 o
  -5  -2   7         53.84         48.16         2.36 o
  -4  -2   7          8.26         11.30         0.54 o
  -3  -2   7         59.24         60.75         1.38 o
  -2  -2   7          0.55          0.35         0.21 o
  -1  -2   7         42.07         38.69         2.32 o
   0  -2   7       1206.05       1331.52        31.96 o
   1  -2   7       1657.58       1848.18        18.10 o
   2  -2   7         62.37         62.60         0.91 o
   3  -2   7         45.15         46.45         0.84 o
   4  -2   7        359.60        357.70         5.02 o
   5  -2   7         42.39         39.54         1.91 o
   6  -2   7          0.99          0.84         0.21 o
   7  -2   7          0.08          0.13         0.26 o
  -7  -1   7         59.37         62.27         1.83 o
  -6  -1   7          4.70          4.99         0.56 o
  -5  -1   7          3.65          5.80         0.52 o
  -4  -1   7          4.63          4.92         0.40 o
  -3  -1   7        233.42        238.74         3.21 o
  -2  -1   7         28.64         22.29         0.70 o
  -1  -1   7         67.30         60.60         1.44 o
   0  -1   7         41.86         49.24         4.25 o
   1  -1   7        681.79        740.83        14.82 o
   2  -1   7        198.25        187.65         1.95 o
   3  -1   7         91.22         84.60         2.23 o
   4  -1   7        101.76        110.21         1.45 o
   5  -1   7        235.11        226.43         1.86 o
   6  -1   7          0.01         -0.11         0.22 o
   7  -1   7          7.56          7.64         0.85 o
  -7   0   7         18.06         22.82         1.18 o
  -6   0   7          4.09          2.67         0.34 o
  -5   0   7         45.00         37.63         1.48 o
  -4   0   7         66.69         69.56         1.63 o
  -3   0   7        229.78        256.99         2.93 o
  -2   0   7         29.78         25.46         0.65 o
  -1   0   7          0.52          0.89         0.19 o
   0   0   7       3612.68       3852.73        26.97 o
   1   0   7       1641.51       1797.58        19.95 o
   2   0   7        623.24        641.32         4.43 o
   3   0   7          0.65          0.44         0.15 o
   4   0   7        157.60        153.60         1.72 o
   5   0   7        152.79        142.43         2.74 o
   6   0   7          1.45          0.84         0.27 o
   7   0   7          2.20          2.40         0.50 o
  -7   1   7          9.92          9.90         0.63 o
  -6   1   7         24.10         23.54         1.52 o
  -5   1   7         32.66         30.24         0.95 o
  -4   1   7          9.19         14.58         0.67 o
  -3   1   7        170.87        203.05         7.44 o
  -2   1   7         14.56         20.71         0.82 o
  -1   1   7          0.01          0.34         0.20 o
   0   1   7          0.81          2.34         0.68 o
   1   1   7        221.41        263.67         5.98 o
   2   1   7          1.51          0.36         0.16 o
   3   1   7         39.70         36.90         0.82 o
   4   1   7         83.17         86.95         1.13 o
   5   1   7         83.72         82.30         4.33 o
   6   1   7          7.92          6.55         0.84 o
  -8   2   7        123.51        136.33         2.75 o
  -7   2   7          0.63          1.58         0.33 o
  -6   2   7         40.38         40.71         1.37 o
  -5   2   7          1.92          2.39         0.34 o
  -4   2   7         42.96         46.29         1.41 o
  -3   2   7         48.35         51.54         1.72 o
  -2   2   7         25.47         28.15         1.68 o
  -1   2   7        168.47        179.98         4.63 o
   0   2   7       1270.33       1387.44        33.48 o
   1   2   7        273.33        283.28         5.52 o
   2   2   7        236.18        237.92         5.35 o
   3   2   7         90.93         84.52         2.84 o
   4   2   7         72.32         65.32         2.18 o
   5   2   7        303.20        304.67         3.21 o
   6   2   7          0.60          0.62         0.23 o
  -8   3   7         36.31         32.92         3.46 o
  -7   3   7         13.36         12.89         0.64 o
  -6   3   7         76.07         74.64         1.79 o
  -5   3   7          4.09          5.83         0.36 o
  -4   3   7          0.79          0.94         0.19 o
  -3   3   7        319.59        347.74         4.28 o
  -2   3   7         67.13         76.96         3.10 o
  -1   3   7          6.10          5.54         1.01 o
   0   3   7         10.65          8.91         1.42 o
   1   3   7         77.54         79.46         3.39 o
   2   3   7         53.74         57.01         1.81 o
   3   3   7          1.41          0.45         0.27 o
   4   3   7        106.88        105.01        10.79 o
   5   3   7          0.27         -0.01         0.31 o
  -8   4   7         40.14         40.25         1.49 o
  -7   4   7          1.00          1.56         0.35 o
  -6   4   7          1.37          1.45         0.32 o
  -5   4   7         13.25         12.70         0.61 o
  -4   4   7          4.29          3.51         0.53 o
  -3   4   7          3.09          3.04         0.31 o
  -2   4   7          0.41          1.01         0.21 o
  -1   4   7         33.34         35.53         3.37 o
   0   4   7         55.98         55.88         1.33 o
   1   4   7         49.74         54.15         2.70 o
   2   4   7          3.21          3.04         0.41 o
   3   4   7         49.46         50.32         1.30 o
   4   4   7         59.55         58.81         2.67 o
  -8   5   7         27.85         26.63         1.78 o
  -7   5   7         17.48         16.10         0.67 o
  -6   5   7         16.13         19.34         0.92 o
  -5   5   7         53.31         57.70         2.31 o
  -4   5   7         51.93         53.67         1.52 o
  -3   5   7        271.90        292.89         4.99 o
  -2   5   7          1.65          2.27         0.27 o
  -1   5   7         17.88         19.04         1.61 o
   0   5   7          0.62          0.82         0.19 o
   1   5   7         38.07         37.35         3.33 o
   2   5   7         25.96         25.29         3.15 o
   3   5   7          0.09          0.07         0.38 o
  -7   6   7         42.24         45.70         1.71 o
  -6   6   7         22.28         24.63         1.23 o
  -5   6   7          1.33          1.68         0.40 o
  -4   6   7         33.64         38.99         1.60 o
  -3   6   7         10.52         10.43         0.74 o
  -2   6   7          3.10          4.07         0.46 o
  -1   6   7          4.68          4.48         0.68 o
   0   6   7          0.16          0.17         0.25 o
   1   6   7         16.27         16.89         1.98 o
   2   6   7          2.77          1.52         0.48 o
  -6   7   7          0.63          0.58         0.33 o
  -5   7   7          9.23          9.19         0.70 o
  -4   7   7         84.48         87.15         2.73 o
  -3   7   7         60.52         58.59         2.81 o
  -2   7   7          5.92          5.69         0.51 o
  -1   7   7          3.98          3.35         0.49 o
   0   7   7          7.55          7.19         0.92 o
   1   7   7          3.27          1.45         0.37 o
  -5   8   7         16.92         18.85         0.98 o
  -4   8   7         29.94         28.66         1.33 o
  -3   8   7          6.07          4.52         0.61 o
  -2   8   7          4.23          3.68         1.03 o
  -1   8   7          5.28          4.27         0.80 o
   1  -8   8          2.23          1.35         0.43 o
   2  -8   8         25.82         20.58         0.93 o
   3  -8   8          4.58          4.44         0.60 o
   4  -8   8        111.96        121.14         4.18 o
  -1  -7   8         11.80         12.33         2.17 o
   0  -7   8          3.56          3.62         0.36 o
   1  -7   8          1.16          0.91         0.30 o
   2  -7   8         15.95         15.92         1.00 o
   3  -7   8          0.49          0.33         0.20 o
   4  -7   8        397.52        385.17        16.74 o
   5  -7   8         80.71         71.94         2.17 o
   6  -7   8          6.22          4.90         0.51 o
  -3  -6   8          9.08          8.84         1.07 o
  -2  -6   8          4.10          4.58         0.51 o
  -1  -6   8          0.46          0.38         0.27 o
   0  -6   8         31.62         29.53         1.12 o
   1  -6   8          5.83          6.16         0.46 o
   2  -6   8         76.25         75.15        10.77 o
   3  -6   8          0.40          0.24         0.20 o
   4  -6   8        535.68        586.69        10.21 o
   5  -6   8         28.77         28.43         1.43 o
   6  -6   8          2.98          2.95         0.44 o
  -4  -5   8         34.86         34.61         1.83 o
  -3  -5   8         45.98         43.67         1.47 o
  -2  -5   8          3.45          2.54         0.29 o
  -1  -5   8          5.07          5.34         0.38 o
   0  -5   8         72.13         80.65         1.36 o
   1  -5   8         40.75         41.74         1.19 o
   2  -5   8          7.22          7.79         0.50 o
   3  -5   8         17.06         18.46         0.52 o
   4  -5   8        429.07        438.69         6.33 o
   5  -5   8         71.37         70.03         1.95 o
   6  -5   8         24.62         24.47         1.48 o
   7  -5   8          7.07          7.00         1.40 o
  -5  -4   8          0.26         -0.01         0.29 o
  -4  -4   8         32.73         33.24         1.93 o
  -3  -4   8         53.77         50.70         2.36 o
  -2  -4   8         20.80         19.49         0.68 o
  -1  -4   8          1.66          1.37         0.25 o
   0  -4   8        131.40        134.77         4.24 o
   1  -4   8         48.28         48.30         2.15 o
   2  -4   8         24.19         23.66         2.02 o
   3  -4   8          2.33          2.55         0.59 o
   4  -4   8        636.03        679.70        21.70 o
   5  -4   8          2.39          2.69         0.24 o
   6  -4   8          0.28          0.05         0.20 o
   7  -4   8         28.72         32.27         1.21 o
  -6  -3   8          0.18         -0.16         0.50 o
  -5  -3   8         73.82         62.91         4.01 o
  -4  -3   8         81.88         73.24         1.76 o
  -3  -3   8          1.94          1.72         0.36 o
  -2  -3   8          5.41          4.53         0.41 o
  -1  -3   8          0.07          0.01         0.18 o
   0  -3   8        266.75        295.28         3.28 o
   1  -3   8        101.75        105.72         4.92 o
   2  -3   8          0.01          0.49         0.13 o
   3  -3   8         24.31         23.05         1.11 o
   4  -3   8         73.24         71.85         2.91 o
   5  -3   8         37.68         36.86         1.18 o
   6  -3   8         39.29         37.63         1.36 o
   7  -3   8          7.89          8.89         1.05 o
  -6  -2   8          2.41          1.65         0.38 o
  -5  -2   8          4.65          2.89         0.41 o
  -4  -2   8         59.66         55.92         1.73 o
  -3  -2   8         54.35         59.57         1.21 o
  -2  -2   8          8.42          4.53         0.42 o
  -1  -2   8          0.09          0.21         0.17 o
   0  -2   8        102.74         97.40         2.60 o
   1  -2   8          3.17          1.91         0.66 o
   2  -2   8          5.25          5.34         0.53 o
   3  -2   8         89.99         80.10         1.75 o
   4  -2   8        205.37        215.25         2.01 o
   5  -2   8          0.69          0.72         0.22 o
   6  -2   8          7.77          8.55         0.51 o
   7  -2   8         27.98         26.95         1.25 o
  -7  -1   8          3.64          5.82         0.95 o
  -6  -1   8          3.32          2.76         0.42 o
  -5  -1   8        146.74        130.89         4.16 o
  -4  -1   8         15.65         10.38         0.54 o
  -3  -1   8         52.68         52.48         1.63 o
  -2  -1   8         19.42         23.96         1.12 o
  -1  -1   8         42.54         34.76         0.89 o
   0  -1   8        930.67        998.86        17.72 o
   1  -1   8        118.28        137.69         4.28 o
   2  -1   8         29.80         37.46         0.94 o
   3  -1   8          3.22          2.40         0.19 o
   4  -1   8         39.11         38.07         1.41 o
   5  -1   8          3.25          4.56         0.29 o
   6  -1   8         23.55         22.74         0.75 o
   7  -1   8          5.26          5.10         1.98 o
  -7   0   8         21.14         23.56         1.57 o
  -6   0   8          8.49          7.44         0.54 o
  -5   0   8         63.26         54.69         2.21 o
  -4   0   8         15.47         15.02         0.60 o
  -3   0   8          1.38          0.89         0.23 o
  -2   0   8         11.76          5.80         0.65 o
  -1   0   8          0.23          0.04         0.14 o
   0   0   8        235.61        239.49         6.56 o
   1   0   8         33.37         34.18         0.67 o
   2   0   8         25.77         23.81         0.72 o
   3   0   8        337.85        322.99         4.38 o
   4   0   8         26.58         26.06         0.90 o
   5   0   8         22.40         23.29         0.74 o
   6   0   8          2.92          2.69         0.29 o
  -7   1   8          8.60          9.89         1.49 o
  -6   1   8          2.38          1.77         0.29 o
  -5   1   8         30.52         26.43         0.88 o
  -4   1   8          7.15          7.11         0.42 o
  -3   1   8         40.96         36.52         1.61 o
  -2   1   8        190.28        207.27         4.96 o
  -1   1   8          0.00          1.08         0.19 o
   0   1   8        907.77        972.49        57.91 o
   1   1   8        119.56        124.41         1.98 o
   2   1   8        132.57        133.84         2.00 o
   3   1   8          2.07          2.18         0.21 o
   4   1   8        180.86        177.70         2.14 o
   5   1   8          2.56          1.83         0.26 o
   6   1   8          0.21         -0.04         0.24 o
  -8   2   8         72.76         83.80         2.39 o
  -7   2   8          0.00          0.25         0.30 o
  -6   2   8         66.24         59.58         1.90 o
  -5   2   8         58.43         53.61         1.29 o
  -4   2   8         36.67         35.22         0.83 o
  -3   2   8         23.91         27.67         1.24 o
  -2   2   8         41.16         35.33         1.49 o
  -1   2   8        131.91        150.33         1.82 o
   0   2   8       1015.60       1045.89        26.95 o
   1   2   8          6.82          7.53         0.35 o
   2   2   8        143.36        141.59         1.61 o
   3   2   8        114.25        119.63         1.53 o
   4   2   8          0.94          1.09         0.26 o
   5   2   8         15.65         13.90         0.87 o
  -8   3   8          0.09          0.25         0.26 o
  -7   3   8          0.55          0.54         0.31 o
  -6   3   8         11.30          8.88         1.80 o
  -5   3   8          0.47          0.39         0.17 o
  -4   3   8          3.55          2.32         0.57 o
  -3   3   8         16.29         16.28         0.67 o
  -2   3   8         45.48         48.10         2.79 o
  -1   3   8         30.23         36.57         3.90 o
   0   3   8        162.78        164.02         3.10 o
   1   3   8         58.02         56.36         1.27 o
   2   3   8         49.45         52.44         1.22 o
   3   3   8          0.05          0.19         0.19 o
   4   3   8        127.03        114.33        13.60 o
   5   3   8          0.27          0.05         0.40 o
  -8   4   8         93.17        102.90         2.42 o
  -7   4   8         55.91         55.84         1.32 o
  -6   4   8         78.56         76.01         1.45 o
  -5   4   8          0.13         -0.01         0.19 o
  -4   4   8         43.04         43.97         1.05 o
  -3   4   8          0.19          0.36         0.19 o
  -2   4   8          4.18          3.21         0.29 o
  -1   4   8        267.99        288.27         3.17 o
   0   4   8        320.89        333.24         5.03 o
   1   4   8         44.07         46.90         0.98 o
   2   4   8         41.09         41.60         2.35 o
   3   4   8          2.54          2.09         0.44 o
   4   4   8         11.68          8.13         2.79 o
  -7   5   8         50.17         52.71         1.61 o
  -6   5   8         13.62         11.50         1.73 o
  -5   5   8          0.88          0.86         0.28 o
  -4   5   8          7.85          6.97         0.82 o
  -3   5   8         60.54         64.63         2.41 o
  -2   5   8          0.34          0.31         0.20 o
  -1   5   8          8.51         10.67         1.90 o
   0   5   8          4.14          3.56         0.33 o
   1   5   8          3.94          3.98         0.38 o
   2   5   8          3.49          3.63         0.46 o
   3   5   8          1.22          0.50         0.42 o
  -7   6   8         66.15         62.93         1.94 o
  -6   6   8         16.10         15.98         1.35 o
  -5   6   8          3.30          3.90         0.63 o
  -4   6   8          0.73          0.72         0.44 o
  -3   6   8          5.05          4.99         0.46 o
  -2   6   8          0.89          1.21         0.29 o
  -1   6   8         72.65         70.30         1.56 o
   0   6   8          8.97          8.58         1.13 o
   1   6   8          4.01          3.73         0.49 o
   2   6   8          0.11         -0.09         0.39 o
  -6   7   8          0.59          0.17         0.38 o
  -5   7   8          4.03          5.03         0.65 o
  -4   7   8         43.54         46.76         1.83 o
  -3   7   8         72.78         83.63         2.65 o
  -2   7   8          3.77          4.36         0.72 o
  -1   7   8          0.99          1.07         0.42 o
   0   7   8          0.35          0.46         0.29 o
  -5   8   8          0.83          0.82         0.46 o
  -4   8   8          4.17          2.83         0.71 o
  -3   8   8          7.94          6.40         1.04 o
  -2   8   8          1.39          1.56         0.84 o
   1  -8   9          6.89          7.92         1.09 o
   2  -8   9         22.67         18.89         3.82 o
   3  -8   9          1.35          0.64         0.66 o
   4  -8   9         27.68         31.37         1.15 o
  -1  -7   9        326.70        327.26         5.70 o
   0  -7   9         58.26         51.31         6.17 o
   1  -7   9         19.34         17.63         1.49 o
   2  -7   9         57.09         61.30         3.70 o
   3  -7   9        137.68        128.59         3.77 o
   4  -7   9        202.30        214.15         4.17 o
   5  -7   9          7.49          8.25         1.22 o
  -3  -6   9          0.00          0.07         0.59 o
  -2  -6   9          4.92          4.52         0.63 o
  -1  -6   9          1.50          1.58         0.51 o
   0  -6   9        109.65        104.81         5.14 o
   1  -6   9          7.18          8.46         1.90 o
   2  -6   9          0.44          0.32         0.20 o
   3  -6   9         31.86         35.87         1.60 o
   4  -6   9          2.23          2.99         0.49 o
   5  -6   9         51.97         51.12         1.24 o
   6  -6   9         57.09         57.69         1.66 o
  -4  -5   9          1.67          1.38         0.65 o
  -3  -5   9          0.02          0.02         0.26 o
  -2  -5   9         70.72         67.81         5.64 o
  -1  -5   9        193.33        178.77        11.06 o
   0  -5   9         13.22         14.86         0.57 o
   1  -5   9         11.45         10.67         0.91 o
   2  -5   9        175.48        195.15         5.07 o
   3  -5   9        600.85        637.33         6.09 o
   4  -5   9        886.29        949.59        17.40 o
   5  -5   9          0.30          0.69         0.54 o
   6  -5   9          0.07          0.05         0.26 o
   7  -5   9          3.17          3.70         0.94 o
  -5  -4   9          0.26          0.12         0.35 o
  -4  -4   9          0.01          0.12         0.32 o
  -3  -4   9          2.88          3.47         0.44 o
  -2  -4   9          1.26          1.19         0.24 o
  -1  -4   9          9.89         10.84         0.55 o
   0  -4   9         83.59         81.84         5.22 o
   1  -4   9          0.56          1.07         0.37 o
   2  -4   9         17.17         22.41         0.60 o
   3  -4   9        459.23        492.45         3.44 o
   4  -4   9         98.35        107.72         1.22 o
   5  -4   9          1.32          1.14         0.28 o
   6  -4   9         77.29         79.18         5.16 o
   7  -4   9          3.28          4.57         0.44 o
  -5  -3   9         19.53         17.61         2.40 o
  -4  -3   9         59.60         52.76         1.34 o
  -3  -3   9          8.22          8.06         0.48 o
  -2  -3   9         20.16         19.31         1.44 o
  -1  -3   9         13.67         12.96         0.43 o
   0  -3   9         32.79         37.15         1.26 o
   1  -3   9          6.11          7.14         0.64 o
   2  -3   9         75.18         78.10         1.61 o
   3  -3   9       1330.08       1376.67        13.41 o
   4  -3   9       1340.04       1391.32         6.12 o
   5  -3   9         11.78         12.22         0.51 o
   6  -3   9          2.71          2.42         0.32 o
   7  -3   9          6.08          8.05         2.50 o
  -6  -2   9          0.24          0.44         0.54 o
  -5  -2   9          1.94          2.58         0.35 o
  -4  -2   9          3.96          3.29         0.52 o
  -3  -2   9         53.53         51.12         1.33 o
  -2  -2   9         18.83         18.08         0.61 o
  -1  -2   9         28.53         36.02         1.54 o
   0  -2   9          5.13          3.93         0.41 o
   1  -2   9          0.01          0.32         0.26 o
   2  -2   9          0.26          0.71         0.15 o
   3  -2   9       1039.09       1110.20         7.52 o
   4  -2   9         70.87         77.25         2.23 o
   5  -2   9         73.26         78.29         1.24 o
   6  -2   9         10.92         10.49         1.15 o
   7  -2   9          0.14          0.57         0.37 o
  -7  -1   9          0.58          0.80         0.65 o
  -6  -1   9          4.16          3.03         0.43 o
  -5  -1   9        185.90        158.27         6.57 o
  -4  -1   9        109.18         98.75         1.63 o
  -3  -1   9         13.30         17.01         0.75 o
  -2  -1   9          0.90          0.41         0.18 o
  -1  -1   9          4.35          6.34         0.86 o
   0  -1   9         41.58         44.50         1.42 o
   1  -1   9         17.73         23.66         0.54 o
   2  -1   9          3.10          2.40         0.22 o
   3  -1   9        997.59       1016.63         5.36 o
   4  -1   9        796.46        822.56         6.06 o
   5  -1   9         14.73         15.25         0.47 o
   6  -1   9          1.73          1.68         0.22 o
  -7   0   9         13.68         14.10         1.88 o
  -6   0   9          0.11          0.30         0.26 o
  -5   0   9          0.25          0.87         0.46 o
  -4   0   9         44.08         40.97         1.59 o
  -3   0   9         45.05         44.59         1.11 o
  -2   0   9         20.07         17.13         0.53 o
  -1   0   9         46.86         60.06         1.02 o
   0   0   9          4.41          5.79         0.31 o
   1   0   9         56.13         58.91         1.56 o
   2   0   9         15.86         16.78         1.14 o
   3   0   9        413.09        442.27         4.97 o
   4   0   9          5.44          5.75         0.28 o
   5   0   9         81.73         84.27         2.02 o
   6   0   9          3.63          3.83         0.38 o
  -7   1   9          6.88          8.17         2.02 o
  -6   1   9         46.59         34.90         2.11 o
  -5   1   9        292.34        244.57         3.22 o
  -4   1   9          6.54          2.51         0.27 o
  -3   1   9         70.08         71.08         1.30 o
  -2   1   9         14.32         13.64         0.47 o
  -1   1   9         18.62         16.36         0.51 o
   0   1   9         21.26         19.20         0.56 o
   1   1   9         18.43         25.37         0.85 o
   2   1   9          9.70         10.68         0.39 o
   3   1   9        254.23        261.01         3.17 o
   4   1   9        193.98        200.68         2.14 o
   5   1   9          4.25          4.05         0.29 o
   6   1   9          0.01          0.00         0.19 o
  -7   2   9         44.59         44.91         5.36 o
  -6   2   9          1.49          0.65         0.25 o
  -5   2   9         17.59         12.08         0.88 o
  -4   2   9         19.06         16.87         0.58 o
  -3   2   9          3.84          3.18         0.35 o
  -2   2   9         40.96         33.88         1.95 o
  -1   2   9          0.04          0.12         0.16 o
   0   2   9        269.69        290.23         8.30 o
   1   2   9         70.81         71.90         2.29 o
   2   2   9          4.80          3.63         0.29 o
   3   2   9         20.72         24.25         0.70 o
   4   2   9          2.58          2.54         0.28 o
   5   2   9         19.05         16.01         1.87 o
  -7   3   9         32.79         32.24         5.01 o
  -6   3   9         37.82         29.92         4.28 o
  -5   3   9         63.81         62.17         1.52 o
  -4   3   9         12.14         16.26         0.57 o
  -3   3   9          1.07          1.29         0.47 o
  -2   3   9         43.57         43.30         0.93 o
  -1   3   9          0.80          1.90         0.47 o
   0   3   9         80.20         79.30         4.01 o
   1   3   9         37.23         40.02         1.11 o
   2   3   9          0.13          0.01         0.19 o
   3   3   9         32.73         32.40         0.82 o
   4   3   9          7.59          7.86         0.76 o
   5   3   9          0.00         -0.17         0.40 o
  -7   4   9         13.71         17.43         0.78 o
  -6   4   9         21.73         19.11         2.33 o
  -5   4   9          9.55          7.10         0.48 o
  -4   4   9          4.19          6.54         0.69 o
  -3   4   9         13.69         11.85         0.52 o
  -2   4   9         14.62         14.08         0.53 o
  -1   4   9        140.74        150.49         3.37 o
   0   4   9        493.22        512.72         8.05 o
   1   4   9          1.68          1.26         0.22 o
   2   4   9         27.39         27.84         0.86 o
   3   4   9          0.14         -0.02         0.28 o
   4   4   9          1.73          0.78         0.37 o
  -7   5   9         20.17         21.72         1.21 o
  -6   5   9          0.00          0.07         0.19 o
  -5   5   9          0.01          0.15         0.33 o
  -4   5   9          5.04          5.18         0.80 o
  -3   5   9         15.88         15.74         0.73 o
  -2   5   9          0.08          0.27         0.19 o
  -1   5   9          2.71          4.29         2.19 o
   0   5   9         19.29         19.36         1.88 o
   1   5   9         14.63         16.57         0.90 o
   2   5   9          3.44          3.09         0.40 o
   3   5   9          1.93          1.36         0.35 o
  -7   6   9          6.61          4.55         0.72 o
  -6   6   9         13.18         11.52         1.24 o
  -5   6   9          3.40          3.85         0.62 o
  -4   6   9          2.12          2.48         0.45 o
  -3   6   9          3.32          2.78         0.46 o
  -2   6   9          8.75          8.37         0.45 o
  -1   6   9        191.82        191.95         7.26 o
   0   6   9        251.74        265.78         6.55 o
   1   6   9         33.78         31.85         2.56 o
   2   6   9          5.15          4.18         0.81 o
  -6   7   9          3.85          4.20         0.55 o
  -5   7   9          2.51          2.00         0.52 o
  -4   7   9          6.25          5.55         0.64 o
  -3   7   9          5.32          6.77         1.38 o
  -2   7   9          9.56          7.50         0.55 o
  -1   7   9          1.51          0.88         1.36 o
   0   7   9          0.72          0.82         0.35 o
  -3   8   9          0.59          0.38         0.44 o
  -1  -7  10        172.71        178.62         4.45 o
   0  -7  10         13.96         13.88         1.41 o
   1  -7  10          8.87          8.86         0.81 o
   2  -7  10         48.29         48.33         2.74 o
   3  -7  10         32.08         25.11         3.69 o
   4  -7  10          4.60          3.70         1.06 o
   5  -7  10         14.59         13.95         1.56 o
  -2  -6  10         71.58         61.52         2.25 o
  -1  -6  10        206.41        192.85         2.97 o
   0  -6  10          2.71          3.06         0.94 o
   1  -6  10         16.98         17.13         1.08 o
   2  -6  10          7.42          6.83         0.49 o
   3  -6  10        268.92        284.11         9.64 o
   4  -6  10          0.10          0.18         0.19 o
   5  -6  10          4.00          4.18         0.57 o
   6  -6  10          1.08          1.50         0.72 o
  -3  -5  10         20.14         20.45         2.41 o
  -2  -5  10        252.84        233.13        12.38 o
  -1  -5  10        380.16        403.65         4.78 o
   0  -5  10         31.98         35.40         1.67 o
   1  -5  10         12.96         12.36         0.52 o
   2  -5  10          9.17          9.75         0.46 o
   3  -5  10          4.93          5.68         1.75 o
   4  -5  10          2.71          4.00         1.07 o
   5  -5  10          7.98          8.03         0.97 o
   6  -5  10         32.96         33.14         3.40 o
  -4  -4  10          8.80          6.29         0.77 o
  -3  -4  10          0.81          0.70         0.30 o
  -2  -4  10        101.80        102.47         1.72 o
  -1  -4  10        198.03        208.38         4.73 o
   0  -4  10         19.50         19.52         0.55 o
   1  -4  10          2.60          2.24         0.21 o
   2  -4  10         30.67         28.88         2.12 o
   3  -4  10        243.18        266.56         3.51 o
   4  -4  10         56.81         55.99         1.70 o
   5  -4  10          0.47          0.13         0.18 o
   6  -4  10         24.78         28.80         3.41 o
  -5  -3  10          1.04          0.37         0.33 o
  -4  -3  10         27.56         28.40         1.17 o
  -3  -3  10          3.10          2.78         0.38 o
  -2  -3  10        447.88        420.00        16.45 o
  -1  -3  10        152.06        151.27         6.76 o
   0  -3  10        210.36        231.42         4.52 o
   1  -3  10          9.25         10.05         0.79 o
   2  -3  10          1.91          2.60         0.26 o
   3  -3  10        497.66        526.91        17.09 o
   4  -3  10         59.65         53.71         1.28 o
   5  -3  10         28.27         28.50         0.98 o
   6  -3  10         35.50         35.60         3.25 o
   7  -3  10          2.66          0.61         0.45 o
  -6  -2  10          0.09          0.15         0.65 o
  -5  -2  10          0.66          0.94         0.69 o
  -4  -2  10          0.89          0.41         0.22 o
  -3  -2  10          0.76          0.63         0.22 o
  -2  -2  10         34.74         36.48         1.98 o
  -1  -2  10         70.41         66.49         1.33 o
   0  -2  10         18.24         16.77         1.59 o
   1  -2  10         24.96         21.18         0.71 o
   2  -2  10         51.71         53.47         1.12 o
   3  -2  10          0.27          1.15         0.19 o
   4  -2  10        114.09        118.85         1.46 o
   5  -2  10          6.58          7.01         0.46 o
   6  -2  10         35.04         38.22         2.01 o
  -6  -1  10          5.74          5.75         1.16 o
  -5  -1  10         11.15          7.05         0.45 o
  -4  -1  10          0.91          0.45         0.23 o
  -3  -1  10         19.38         20.37         0.73 o
  -2  -1  10        162.55        152.34         3.64 o
  -1  -1  10         11.02          9.58         0.86 o
   0  -1  10         41.65         43.29         0.79 o
   1  -1  10         65.54         60.98         2.18 o
   2  -1  10        132.99        130.53         2.41 o
   3  -1  10       1363.64       1416.53        18.59 o
   4  -1  10         63.69         62.18         1.47 o
   5  -1  10         64.27         69.26         1.80 o
   6  -1  10         11.68         13.10         0.99 o
  -7   0  10          1.73          1.05         0.66 o
  -6   0  10          0.30          0.28         0.25 o
  -5   0  10          2.02          4.12         0.82 o
  -4   0  10          1.92          1.46         0.32 o
  -3   0  10         84.74         79.39         1.65 o
  -2   0  10          6.66          6.53         0.65 o
  -1   0  10          1.12          3.43         0.27 o
   0   0  10         19.66         17.29         0.66 o
   1   0  10         44.66         41.70         1.45 o
   2   0  10          0.42          0.97         0.25 o
   3   0  10        181.06        195.75         2.90 o
   4   0  10          9.78         10.09         0.58 o
   5   0  10         31.81         35.43         1.57 o
   6   0  10          1.49          1.12         0.21 o
  -7   1  10         21.30         22.50         1.41 o
  -6   1  10          7.10          4.64         0.45 o
  -5   1  10        186.23        151.32         4.84 o
  -4   1  10          5.37          5.12         0.34 o
  -3   1  10         14.11         13.90         1.60 o
  -2   1  10          8.04         10.33         0.52 o
  -1   1  10        109.91        102.13         1.85 o
   0   1  10         22.42         24.41         1.26 o
   1   1  10         10.20         11.05         0.61 o
   2   1  10        380.24        400.35         7.87 o
   3   1  10        882.71        928.87         6.80 o
   4   1  10         17.81         16.87         0.57 o
   5   1  10         50.71         49.73         2.90 o
  -7   2  10          0.33          0.35         0.38 o
  -6   2  10          0.23          0.26         0.28 o
  -5   2  10          0.14          0.70         0.28 o
  -4   2  10         12.66         17.65         0.74 o
  -3   2  10        124.04        123.18         5.44 o
  -2   2  10          0.66          0.24         0.16 o
  -1   2  10         52.42         62.10         3.02 o
   0   2  10         76.61         68.31         1.21 o
   1   2  10          1.15          0.95         0.19 o
   2   2  10          3.81          4.36         0.36 o
   3   2  10         88.99         95.94         3.75 o
   4   2  10          6.85          6.59         0.49 o
   5   2  10         12.42         11.67         1.19 o
  -7   3  10          7.36          8.14         0.86 o
  -6   3  10         92.59         81.85         3.30 o
  -5   3  10        274.16        242.40         2.39 o
  -4   3  10         16.16         14.38         0.53 o
  -3   3  10         78.61         71.36         2.57 o
  -2   3  10         19.07         17.48         0.56 o
  -1   3  10        156.77        162.96         3.72 o
   0   3  10         10.05         11.83         0.95 o
   1   3  10          0.64          0.53         0.20 o
   2   3  10        236.20        256.31         6.40 o
   3   3  10        181.75        183.91         7.26 o
   4   3  10          1.62          1.38         0.43 o
  -7   4  10          4.20          3.56         1.09 o
  -6   4  10          2.47          1.62         0.57 o
  -5   4  10         12.04         12.75         0.64 o
  -4   4  10          1.72          0.72         0.31 o
  -3   4  10         42.02         43.34         2.01 o
  -2   4  10          5.03          5.22         0.53 o
  -1   4  10          0.46          1.63         0.85 o
   0   4  10         19.17         18.97         0.69 o
   1   4  10         11.74         12.21         0.47 o
   2   4  10          9.76          9.18         0.48 o
   3   4  10          7.41          6.46         1.74 o
  -7   5  10          0.76          0.08         0.58 o
  -6   5  10         75.76         69.18         2.49 o
  -5   5  10         83.18         75.52         2.11 o
  -4   5  10         23.18         21.95         0.91 o
  -3   5  10         33.78         30.80         0.92 o
  -2   5  10         21.66         19.99         0.68 o
  -1   5  10        205.10        203.19         5.52 o
   0   5  10          0.21          0.43         0.17 o
   1   5  10         14.65         14.21         0.70 o
   2   5  10         61.76         57.85         3.02 o
  -6   6  10         16.14         17.03         1.14 o
  -5   6  10          7.34          5.89         0.60 o
  -4   6  10         40.86         41.86         2.93 o
  -3   6  10          9.99          9.86         1.22 o
  -2   6  10          0.11          0.16         0.19 o
  -1   6  10         85.90         84.58         2.64 o
   0   6  10          6.11          7.64         0.53 o
   1   6  10          1.08          0.40         0.32 o
  -5   7  10          6.64          4.77         0.69 o
  -4   7  10          0.91          0.27         0.37 o
  -3   7  10         15.31         16.10         1.06 o
  -2   7  10          0.29          0.19         0.30 o
  -1   7  10        120.25        101.87        17.40 o
   0  -7  11         23.47         21.39         4.67 o
   1  -7  11          3.96          3.43         1.61 o
   2  -7  11         46.23         31.76         1.75 o
   3  -7  11          0.14          0.12         0.32 o
   4  -7  11          0.23          0.20         0.38 o
  -2  -6  11         29.30         24.38         1.84 o
  -1  -6  11         12.74         10.11         1.07 o
   0  -6  11          0.86          0.53         0.32 o
   1  -6  11          0.13          0.20         0.29 o
   2  -6  11          3.99          2.18         0.78 o
   3  -6  11         18.39         16.93         1.02 o
   4  -6  11         17.74         17.76         0.74 o
   5  -6  11          0.46          0.13         0.22 o
  -3  -5  11         36.03         32.33         3.56 o
  -2  -5  11         91.63         88.11         6.53 o
  -1  -5  11        334.23        323.36         8.91 o
   0  -5  11         11.11         11.98         0.50 o
   1  -5  11         21.23         26.38         1.12 o
   2  -5  11         58.69         65.68         2.10 o
   3  -5  11         16.11         18.70         2.21 o
   4  -5  11          0.04          0.09         0.19 o
   5  -5  11         22.56         23.67         1.89 o
   6  -5  11         48.77         49.46         3.48 o
  -4  -4  11         28.23         24.04         3.08 o
  -3  -4  11          2.38          1.45         0.33 o
  -2  -4  11        139.46        135.67         4.55 o
  -1  -4  11        116.82        111.22         1.59 o
   0  -4  11          0.04          0.38         0.19 o
   1  -4  11          4.86          4.55         0.67 o
   2  -4  11          4.00          5.62         0.68 o
   3  -4  11          4.21          4.66         0.27 o
   4  -4  11          1.41          1.56         0.35 o
   5  -4  11          0.38          0.59         0.23 o
   6  -4  11          0.79          0.59         0.25 o
  -5  -3  11          0.08          0.25         0.45 o
  -4  -3  11         31.71         30.14         2.89 o
  -3  -3  11          7.19          7.19         0.45 o
  -2  -3  11        730.78        751.80        14.60 o
  -1  -3  11        611.94        663.61        10.87 o
   0  -3  11         77.01         77.93         2.52 o
   1  -3  11          0.48          1.27         0.22 o
   2  -3  11         87.79         94.50         4.06 o
   3  -3  11          0.01          0.08         0.19 o
   4  -3  11          9.24         10.08         0.97 o
   5  -3  11         13.60         13.48         1.26 o
   6  -3  11         25.36         29.10         2.75 o
  -6  -2  11          0.09          0.75         0.68 o
  -5  -2  11         20.77         17.52         0.97 o
  -4  -2  11         55.94         49.60         1.11 o
  -3  -2  11         72.99         70.55         1.60 o
  -2  -2  11        157.51        144.20         2.41 o
  -1  -2  11        210.89        200.47         2.96 o
   0  -2  11         21.28         17.91         2.22 o
   1  -2  11          1.80          2.65         0.21 o
   2  -2  11         23.75         25.75         0.66 o
   3  -2  11          8.87          9.00         0.34 o
   4  -2  11         51.20         52.13         1.55 o
   5  -2  11          1.93          2.07         0.25 o
   6  -2  11          6.11          7.19         0.66 o
  -6  -1  11          5.35          4.82         0.69 o
  -5  -1  11         30.36         26.16         1.89 o
  -4  -1  11         28.24         26.19         2.08 o
  -3  -1  11         82.08         80.36         4.82 o
  -2  -1  11       1136.18       1152.18        16.95 o
  -1  -1  11        369.41        347.52        11.69 o
   0  -1  11        293.57        309.77         2.65 o
   1  -1  11        131.69        122.96         1.34 o
   2  -1  11          2.32          2.72         0.23 o
   3  -1  11        259.30        250.86         2.36 o
   4  -1  11         16.90         16.40         0.47 o
   5  -1  11         20.16         20.47         1.05 o
   6  -1  11          5.45          5.93         0.50 o
  -7   0  11          0.27         -0.07         0.69 o
  -6   0  11          0.00         -0.07         0.33 o
  -5   0  11         23.92         21.25         1.14 o
  -4   0  11         50.10         39.04         2.25 o
  -3   0  11         96.30         98.55         3.13 o
  -2   0  11          6.32          6.95         1.40 o
  -1   0  11        171.90        171.33         3.70 o
   0   0  11         87.56         79.54         3.81 o
   1   0  11         36.32         33.13         1.06 o
   2   0  11          0.04          0.49         0.19 o
   3   0  11         39.14         44.32         0.98 o
   4   0  11         77.95         78.57         1.25 o
   5   0  11         20.67         22.05         0.83 o
   6   0  11          2.27          2.89         0.32 o
  -7   1  11         15.86         15.02         2.03 o
  -6   1  11          3.39          3.77         0.43 o
  -5   1  11         28.03         24.93         1.89 o
  -4   1  11          2.24          2.97         0.78 o
  -3   1  11        190.35        185.72         3.03 o
  -2   1  11        334.05        342.93         4.04 o
  -1   1  11        198.27        191.13         7.18 o
   0   1  11         57.18         63.29         2.48 o
   1   1  11        141.64        141.26         1.75 o
   2   1  11        199.25        198.60         3.60 o
   3   1  11        708.97        727.58         8.63 o
   4   1  11          0.37         -0.04         0.23 o
   5   1  11         21.10         20.79         1.43 o
  -7   2  11          1.48          1.03         0.55 o
  -6   2  11          0.74          0.65         0.29 o
  -5   2  11          1.68          0.86         0.24 o
  -4   2  11        107.11         87.30         3.65 o
  -3   2  11          5.50          5.81         0.56 o
  -2   2  11         42.55         40.24         3.44 o
  -1   2  11         13.83         15.35         2.07 o
   0   2  11         86.90         82.89         2.53 o
   1   2  11         64.29         66.69         1.35 o
   2   2  11         91.02         96.07         2.11 o
   3   2  11        115.04        118.11         4.54 o
   4   2  11          3.79          3.27         0.34 o
   5   2  11         21.39         19.99         1.24 o
  -7   3  11         10.21          6.90         1.81 o
  -6   3  11         15.46         10.13         0.98 o
  -5   3  11          0.93          1.00         0.20 o
  -4   3  11          2.16          2.64         0.33 o
  -3   3  11         50.16         49.82         2.88 o
  -2   3  11          5.14          7.12         0.83 o
  -1   3  11        248.79        254.28         2.77 o
   0   3  11          5.90          6.61         0.32 o
   1   3  11          0.04          0.12         0.17 o
   2   3  11        400.42        408.18         7.85 o
   3   3  11        511.33        532.38        14.39 o
   4   3  11          4.88          5.61         0.75 o
  -7   4  11          0.50          0.65         0.55 o
  -6   4  11          4.63          5.06         0.57 o
  -5   4  11          0.12          0.35         0.19 o
  -4   4  11        188.27        183.03         4.00 o
  -3   4  11          9.13          9.45         0.78 o
  -2   4  11         86.68         87.42         2.28 o
  -1   4  11         29.99         33.64         1.04 o
   0   4  11         97.99         99.05         2.46 o
   1   4  11          7.02          7.96         0.77 o
   2   4  11        115.14        117.44         5.99 o
   3   4  11         46.36         46.48         2.08 o
  -7   5  11          0.09         -0.03         0.52 o
  -6   5  11        104.12         97.44         3.12 o
  -5   5  11          8.61         10.09         0.80 o
  -4   5  11         22.28         21.85         0.78 o
  -3   5  11         10.69         10.23         0.89 o
  -2   5  11          1.82          1.66         0.28 o
  -1   5  11        159.06        164.74         5.11 o
   0   5  11         19.56         19.53         1.82 o
   1   5  11         50.42         52.54         4.84 o
   2   5  11        208.94        204.44        15.61 o
  -6   6  11          0.00         -0.10         0.31 o
  -5   6  11          1.22          1.67         0.50 o
  -4   6  11        102.09         98.60         4.34 o
  -3   6  11         29.17         30.94         1.23 o
  -2   6  11         54.22         56.88         2.65 o
  -1   6  11         24.63         22.99         1.52 o
   0   6  11         99.60         90.34         4.91 o
   1   6  11          0.02          0.10         0.33 o
  -5   7  11          0.32          0.44         0.42 o
  -4   7  11         36.70         37.57         1.47 o
  -3   7  11          9.90          8.39         1.00 o
  -2   7  11          2.28          1.31         0.77 o
  -1   7  11         30.72         27.68         1.70 o
   0  -7  12          4.17          6.09         0.83 o
   1  -7  12          0.01          0.19         0.61 o
   2  -7  12          0.67          0.41         0.66 o
   3  -7  12         27.27         27.95         2.12 o
   4  -7  12          2.57          1.88         0.50 o
  -2  -6  12         11.19         10.11         1.03 o
  -1  -6  12         20.80         19.56         1.98 o
   0  -6  12         10.92         10.02         1.03 o
   1  -6  12         18.32         15.78         1.64 o
   2  -6  12         71.96         67.58         4.41 o
   3  -6  12          0.00          0.39         0.39 o
   4  -6  12          3.39          2.57         0.33 o
   5  -6  12          0.94          0.91         0.28 o
  -3  -5  12          0.92          0.39         0.30 o
  -2  -5  12          1.69          1.14         0.30 o
  -1  -5  12          6.33          5.44         0.55 o
   0  -5  12          0.24          0.24         0.29 o
   1  -5  12          6.27          7.48         0.87 o
   2  -5  12          0.05          0.23         0.26 o
   3  -5  12         32.73         31.15         1.58 o
   4  -5  12          4.94          4.97         0.37 o
   5  -5  12          7.96          8.09         0.71 o
   6  -5  12         21.59         21.97         1.40 o
  -4  -4  12          0.04          0.18         0.45 o
  -3  -4  12          0.03          0.03         0.24 o
  -2  -4  12        174.20        162.65         5.20 o
  -1  -4  12          6.95          7.06         0.95 o
   0  -4  12          7.29          7.71         0.68 o
   1  -4  12         13.31         12.32         0.93 o
   2  -4  12         11.51         10.12         0.43 o
   3  -4  12          2.20          3.57         0.67 o
   4  -4  12         37.51         36.50         1.00 o
   5  -4  12          7.45          9.13         0.67 o
   6  -4  12          8.32         10.89         1.86 o
  -5  -3  12         79.48         76.20        10.91 o
  -4  -3  12         22.65         21.42         2.13 o
  -3  -3  12          0.70          0.64         0.25 o
  -2  -3  12        117.17        105.91         4.42 o
  -1  -3  12         25.10         28.68         0.71 o
   0  -3  12          1.33          2.17         0.23 o
   1  -3  12         55.35         59.18         0.97 o
   2  -3  12         20.28         22.04         0.62 o
   3  -3  12          0.01          0.08         0.22 o
   4  -3  12         17.30         17.87         0.55 o
   5  -3  12          1.32          1.08         0.23 o
   6  -3  12         65.51         70.84         5.24 o
  -5  -2  12          0.87          0.41         0.35 o
  -4  -2  12          2.05          1.89         0.37 o
  -3  -2  12         21.50         21.89         0.74 o
  -2  -2  12        905.20        907.52         7.57 o
  -1  -2  12          2.66          4.25         1.14 o
   0  -2  12         17.34         19.28         0.60 o
   1  -2  12         20.96         19.44         0.59 o
   2  -2  12         38.28         34.49         0.97 o
   3  -2  12         17.23         18.52         0.53 o
   4  -2  12         37.28         36.43         1.19 o
   5  -2  12          5.92          7.25         0.71 o
   6  -2  12         11.56         15.01         3.19 o
  -6  -1  12          3.09          3.01         0.88 o
  -5  -1  12         70.42         74.86         3.95 o
  -4  -1  12        110.91        106.03         3.19 o
  -3  -1  12         66.14         66.24         1.65 o
  -2  -1  12        953.56        918.40         7.48 o
  -1  -1  12         18.38         20.06         1.68 o
   0  -1  12         79.14         85.92         1.32 o
   1  -1  12         26.68         23.19         0.58 o
   2  -1  12         67.13         73.25         1.19 o
   3  -1  12          4.16          3.25         0.27 o
   4  -1  12          2.56          2.91         0.25 o
   5  -1  12          0.05          0.02         0.18 o
   6  -1  12         50.39         60.77         3.17 o
  -6   0  12         17.31         14.58         1.04 o
  -5   0  12         33.16         27.29         3.46 o
  -4   0  12          8.50          8.72         1.84 o
  -3   0  12        194.22        206.71         9.50 o
  -2   0  12       1458.50       1558.89        24.23 o
  -1   0  12         38.12         32.27         1.17 o
   0   0  12         15.27         12.10         1.48 o
   1   0  12         11.89         11.88         0.56 o
   2   0  12        201.90        188.71         3.64 o
   3   0  12          3.26          3.30         0.28 o
   4   0  12          0.22          0.14         0.21 o
   5   0  12          8.15          7.95         0.91 o
  -7   1  12         30.20         31.52         1.99 o
  -6   1  12          0.77          0.13         0.28 o
  -5   1  12         15.71         14.57         0.94 o
  -4   1  12         36.40         38.99         0.89 o
  -3   1  12        430.91        437.52         9.12 o
  -2   1  12       1247.00       1276.56        19.12 o
  -1   1  12        417.28        428.36        13.74 o
   0   1  12         89.03         90.98         2.04 o
   1   1  12          8.75         10.31         0.40 o
   2   1  12          0.48          0.36         0.19 o
   3   1  12         13.56         14.54         0.85 o
   4   1  12          0.36          0.31         0.24 o
   5   1  12          1.78          0.78         0.29 o
  -7   2  12          0.11          0.10         0.31 o
  -6   2  12         33.89         23.46         0.96 o
  -5   2  12         77.65         64.44         3.42 o
  -4   2  12         86.31         88.62         1.34 o
  -3   2  12        228.24        233.89         5.16 o
  -2   2  12        823.71        954.19        39.75 o
  -1   2  12        137.53        128.16         7.63 o
   0   2  12         29.14         22.07         0.65 o
   1   2  12          0.94          1.35         0.24 o
   2   2  12        113.07        113.65         1.77 o
   3   2  12         15.99         16.30         0.72 o
   4   2  12          2.55          1.85         0.31 o
  -7   3  12         23.03         20.52         4.39 o
  -6   3  12          8.01          6.19         0.79 o
  -5   3  12         11.13          8.52         0.73 o
  -4   3  12         25.27         20.65         2.50 o
  -3   3  12        354.76        370.52         3.00 o
  -2   3  12        458.73        456.67        11.89 o
  -1   3  12        435.36        471.22        11.92 o
   0   3  12         10.66         11.50         0.56 o
   1   3  12          3.20          3.96         0.27 o
   2   3  12        213.61        207.92         5.78 o
   3   3  12         53.73         53.52         2.17 o
   4   3  12          7.57          7.12         0.62 o
  -7   4  12          1.46          0.12         0.44 o
  -6   4  12         16.07         12.86         0.74 o
  -5   4  12         47.85         35.93         3.36 o
  -4   4  12         56.00         59.64         4.80 o
  -3   4  12         67.79         76.14         5.12 o
  -2   4  12        201.54        216.15         7.11 o
  -1   4  12        136.24        136.33         7.51 o
   0   4  12         46.67         46.47         2.14 o
   1   4  12          2.98          2.75         0.27 o
   2   4  12          2.32          3.54         1.37 o
   3   4  12         19.43         16.84         2.28 o
  -6   5  12          1.50          1.50         0.41 o
  -5   5  12         27.89         24.13         1.20 o
  -4   5  12         53.24         52.28         2.01 o
  -3   5  12         65.06         64.51         1.93 o
  -2   5  12         93.19         91.50         4.23 o
  -1   5  12         89.08         94.84         8.40 o
   0   5  12          5.90          4.96         0.44 o
   1   5  12         32.29         30.73         2.03 o
   2   5  12        359.22        352.45         4.64 o
  -6   6  12          1.67          0.76         0.37 o
  -5   6  12         26.40         24.19         1.81 o
  -3   6  12          4.95          5.15         0.75 o
  -2   6  12         11.93         14.34         1.92 o
  -1   6  12         59.32         56.77         3.34 o
   0   6  12         11.96         11.19         1.49 o
  -4   7  12          7.69          5.13         0.58 o
  -3   7  12          7.50          6.04         0.58 o
  -2   7  12         21.11         20.07         1.86 o
   2  -7  13          2.49          2.89         0.92 o
  -1  -6  13          6.85          5.53         1.02 o
   0  -6  13         33.12         36.52         2.26 o
   1  -6  13         65.79         72.56         2.64 o
   2  -6  13         78.99         78.46         2.79 o
   3  -6  13          0.46          0.64         0.47 o
   4  -6  13          1.52          1.72         0.45 o
  -3  -5  13         44.21         40.09         2.22 o
  -2  -5  13          4.39          4.91         1.53 o
  -1  -5  13          7.78          6.62         0.56 o
   0  -5  13         28.23         27.67         3.31 o
   1  -5  13         52.01         47.43         4.89 o
   2  -5  13          0.45          1.06         0.32 o
   3  -5  13         28.24         28.87         4.55 o
   4  -5  13          0.32          0.38         0.56 o
   5  -5  13         23.70         26.16         3.09 o
  -4  -4  13          0.04         -0.35         0.65 o
  -3  -4  13          0.63         -0.04         0.35 o
  -2  -4  13        209.52        204.97        10.66 o
  -1  -4  13         37.91         34.69         1.91 o
   0  -4  13         16.17         18.21         0.96 o
   1  -4  13         81.82         68.70         2.19 o
   2  -4  13        134.18        117.61         2.69 o
   3  -4  13          1.19          2.31         0.50 o
   4  -4  13          3.89          3.24         0.55 o
   5  -4  13          0.68          0.25         0.23 o
  -4  -3  13          0.01          0.36         0.64 o
  -3  -3  13        138.80        145.94         3.79 o
  -2  -3  13          0.12          0.14         0.23 o
  -1  -3  13        103.29        106.26         5.20 o
   0  -3  13         19.86         19.69         0.85 o
   1  -3  13        101.06         95.56         5.24 o
   2  -3  13          9.45          8.34         1.05 o
   3  -3  13         44.00         43.40         1.91 o
   4  -3  13         10.66         12.05         1.39 o
   5  -3  13          7.68          9.32         1.26 o
   6  -3  13         18.01         16.87         1.70 o
  -5  -2  13         30.44         24.49         2.73 o
  -4  -2  13         14.82         14.99         1.00 o
  -3  -2  13          3.61          2.37         0.42 o
  -2  -2  13        239.22        238.25         8.90 o
  -1  -2  13         53.20         49.99         3.17 o
   0  -2  13          5.93         10.41         1.06 o
   1  -2  13         26.11         18.23         0.54 o
   2  -2  13        131.42        106.22         3.35 o
   3  -2  13          6.01          6.76         1.03 o
   4  -2  13          2.32          2.47         0.56 o
   5  -2  13          7.00          7.64         0.68 o
  -6  -1  13         31.98         31.84         1.77 o
  -5  -1  13          2.74          1.53         0.51 o
  -4  -1  13         43.85         43.02         4.35 o
  -3  -1  13        114.80        122.57         2.27 o
  -2  -1  13         19.15         21.23         2.57 o
  -1  -1  13        314.05        317.40         5.30 o
   0  -1  13         36.09         35.29         0.67 o
   1  -1  13         75.33         66.50         1.44 o
   2  -1  13          2.57          2.18         0.23 o
   3  -1  13          3.40          2.32         0.25 o
   4  -1  13         17.22         17.68         0.90 o
   5  -1  13          1.71          0.91         0.34 o
  -6   0  13         24.29         13.70         1.43 o
  -5   0  13         25.25         21.54         3.22 o
  -4   0  13         51.87         56.24         2.00 o
  -3   0  13        135.89        127.73         3.19 o
  -2   0  13         27.84         29.11         2.80 o
  -1   0  13        109.44        101.64         6.49 o
   0   0  13          1.62          3.80         0.34 o
   1   0  13          0.94          2.02         0.20 o
   2   0  13         36.47         25.98         1.13 o
   3   0  13         14.06         14.13         0.51 o
   4   0  13         10.89         11.37         0.72 o
   5   0  13         15.97         19.16         2.24 o
  -6   1  13         63.17         53.25         6.08 o
  -5   1  13         23.59         20.71         0.87 o
  -4   1  13        156.59        155.43         5.60 o
  -3   1  13         12.36         10.21         3.22 o
  -2   1  13        124.88        122.62         2.83 o
  -1   1  13        127.10        128.14         3.16 o
   0   1  13         52.99         55.43         0.85 o
   1   1  13         99.81         94.04         1.14 o
   2   1  13         69.65         62.64         1.17 o
   3   1  13          0.05          0.08         0.20 o
   4   1  13          1.25          0.78         0.26 o
  -6   2  13          6.69          5.49         0.70 o
  -5   2  13          0.25          0.30         0.21 o
  -4   2  13          1.05          2.95         1.01 o
  -3   2  13        444.97        465.41         8.38 o
  -2   2  13         12.81         13.87         0.97 o
  -1   2  13        148.25        146.06         3.66 o
   0   2  13          1.23          1.33         0.18 o
   1   2  13         12.87         10.88         0.74 o
   2   2  13          0.02          0.21         0.19 o
   3   2  13          0.19          0.06         0.24 o
   4   2  13          2.66          2.18         0.42 o
  -6   3  13         16.12         13.13         0.91 o
  -5   3  13         52.84         54.05         1.37 o
  -4   3  13         54.07         50.13         1.37 o
  -3   3  13        284.81        296.13         3.13 o
  -2   3  13         56.98         57.68         1.97 o
  -1   3  13          1.99          2.51         0.78 o
   0   3  13          1.29          1.58         0.27 o
   1   3  13        110.36        109.34         1.48 o
   2   3  13         26.67         26.60         1.04 o
   3   3  13          6.49          5.10         0.60 o
  -6   4  13          6.36          4.95         0.49 o
  -5   4  13          0.89          2.08         0.34 o
  -4   4  13         62.12         61.49         2.20 o
  -3   4  13        355.81        371.02        10.53 o
  -2   4  13         26.70         28.33         0.98 o
  -1   4  13         73.52         74.98         4.09 o
   0   4  13          0.22          0.27         0.16 o
   1   4  13         29.17         27.64         2.47 o
   2   4  13          0.02         -0.27         0.31 o
  -6   5  13          0.85          1.33         0.72 o
  -5   5  13         13.92         13.98         1.18 o
  -4   5  13          3.52          4.48         0.37 o
  -3   5  13        213.22        217.92         4.51 o
  -2   5  13          0.46          0.46         0.25 o
  -1   5  13         25.81         23.59         2.05 o
   0   5  13         22.57         21.17         1.08 o
   1   5  13         16.52         17.06         1.26 o
  -5   6  13          0.93          1.51         0.69 o
  -4   6  13         79.46         74.60         3.36 o
  -3   6  13        102.44         92.16         2.74 o
  -2   6  13          8.56          8.75         0.91 o
  -1   6  13         21.62         21.24         2.11 o
   0   6  13          8.77          4.57         0.63 o
   0  -6  14          3.69          3.63         0.81 o
   1  -6  14         32.57         34.70         2.04 o
   2  -6  14          5.32          5.22         0.96 o
   3  -6  14          5.95          6.37         0.76 o
   4  -6  14          3.52          1.90         0.86 o
  -2  -5  14         44.40         48.82         2.13 o
  -1  -5  14         13.26         14.02         1.13 o
   0  -5  14          2.45          1.46         0.57 o
   1  -5  14         19.03         17.55         1.37 o
   2  -5  14          6.02          5.42         0.60 o
   3  -5  14          1.16          1.77         0.58 o
   4  -5  14          7.43          7.82         1.22 o
  -3  -4  14         26.14         25.18         1.87 o
  -2  -4  14        130.76        144.65         3.44 o
  -1  -4  14         17.83         14.98         1.32 o
   0  -4  14         21.83         19.56         1.04 o
   1  -4  14        215.29        198.92         6.43 o
   2  -4  14          2.48          1.74         0.34 o
   3  -4  14          6.82          8.70         0.99 o
   4  -4  14          5.08          8.83         0.87 o
   5  -4  14         40.33         43.19         1.30 o
  -4  -3  14          0.22          0.02         0.58 o
  -3  -3  14        111.31        112.24         6.84 o
  -2  -3  14        104.96         98.89         5.34 o
  -1  -3  14         73.83         69.94         3.31 o
   0  -3  14          0.04          0.23         0.20 o
   1  -3  14          4.22          4.69         1.10 o
   2  -3  14         11.64         10.40         1.19 o
   3  -3  14         34.87         33.53         0.97 o
   4  -3  14         11.00         12.61         0.95 o
   5  -3  14          3.52          3.11         0.74 o
  -5  -2  14          4.08          4.25         0.91 o
  -4  -2  14         14.30         13.96         2.89 o
  -3  -2  14        102.24         97.99         6.65 o
  -2  -2  14         17.78         19.37         1.69 o
  -1  -2  14         12.68         12.23         0.93 o
   0  -2  14         76.92         59.92         2.63 o
   1  -2  14        330.83        267.67         5.76 o
   2  -2  14          0.80          0.18         0.22 o
   3  -2  14          2.34          2.35         0.45 o
   4  -2  14         12.45         14.67         0.86 o
   5  -2  14         27.89         24.92         3.08 o
  -5  -1  14         10.33          8.67         0.97 o
  -4  -1  14          3.12          2.33         0.49 o
  -3  -1  14         33.34         36.83         3.00 o
  -2  -1  14        195.11        207.60         4.51 o
  -1  -1  14         42.85         38.37         2.40 o
   0  -1  14          4.09          3.75         0.27 o
   1  -1  14          4.08          2.85         0.86 o
   2  -1  14        100.33         91.21         2.45 o
   3  -1  14         30.67         31.39         1.42 o
   4  -1  14         32.97         40.29         2.44 o
   5  -1  14          0.94          0.47         0.39 o
  -6   0  14          0.32          1.41         0.57 o
  -5   0  14          0.20          0.23         0.36 o
  -4   0  14         34.33         34.96         1.03 o
  -3   0  14        135.59        139.00         4.94 o
  -2   0  14          0.00          1.57         0.64 o
  -1   0  14          3.71          3.05         0.28 o
   0   0  14         64.77         49.34         0.84 o
   1   0  14        227.41        182.21         3.45 o
   2   0  14          1.28          1.50         0.23 o
   3   0  14          6.56          5.30         0.34 o
   4   0  14          0.00         -0.02         0.25 o
   5   0  14         10.95          8.52         1.30 o
  -6   1  14          3.93          5.55         0.74 o
  -5   1  14          1.85          1.39         0.30 o
  -4   1  14         23.80         24.04         1.94 o
  -3   1  14         19.28         22.25         1.38 o
  -2   1  14        388.39        396.13         6.56 o
  -1   1  14          0.25          0.16         0.21 o
   0   1  14          0.78          1.28         0.19 o
   1   1  14          5.54          5.04         0.93 o
   2   1  14         55.03         48.54         1.22 o
   3   1  14          1.17          1.30         0.26 o
   4   1  14         22.46         26.05         1.92 o
  -6   2  14         15.86         10.84         1.11 o
  -5   2  14          5.78          3.78         0.32 o
  -4   2  14         45.73         51.10         1.15 o
  -3   2  14          1.78          2.33         0.46 o
  -2   2  14          1.46          3.58         1.10 o
  -1   2  14         10.42          9.46         0.45 o
   0   2  14         32.59         28.22         0.64 o
   1   2  14         87.89         76.47         1.06 o
   2   2  14          0.16          0.12         0.22 o
   3   2  14         18.27         15.64         1.56 o
  -6   3  14         35.32         38.88         3.89 o
  -5   3  14         14.43         13.29         0.71 o
  -4   3  14         23.42         23.75         2.51 o
  -3   3  14        149.76        159.97         2.90 o
  -2   3  14        352.87        357.03         2.78 o
  -1   3  14          0.31          0.79         0.45 o
   0   3  14         11.80         12.50         0.48 o
   1   3  14          3.78          3.36         0.77 o
   2   3  14          1.46          1.09         0.35 o
   3   3  14          0.03          0.01         0.40 o
  -6   4  14          0.36          0.20         0.28 o
  -5   4  14          8.35          5.96         0.62 o
  -4   4  14          0.02         -0.11         0.22 o
  -3   4  14        105.45        104.71         5.08 o
  -2   4  14          5.85          6.71         0.99 o
  -1   4  14          1.88          2.11         0.30 o
   0   4  14         19.38         17.97         0.74 o
   1   4  14          7.79          6.30         0.80 o
   2   4  14          1.37          1.02         0.37 o
  -5   5  14         25.87         21.89         3.55 o
  -4   5  14          0.95          0.74         0.25 o
  -3   5  14        313.73        340.17        14.43 o
  -2   5  14         77.11         76.15         3.67 o
  -1   5  14          8.05          8.32         0.66 o
   0   5  14          0.04          0.19         0.27 o
   1   5  14         22.52         14.93         1.31 o
  -4   6  14         57.68         56.13         2.73 o
  -3   6  14        149.95        143.29         3.69 o
  -2   6  14          7.31          5.06         0.76 o
  -1   6  14          0.09          0.07         0.34 o
   1  -6  15          5.68          5.27         0.77 o
   2  -6  15          1.06          1.62         0.46 o
  -1  -5  15          0.11         -0.05         0.51 o
   0  -5  15         18.07         16.71         1.55 o
   1  -5  15         14.39         14.47         1.25 o
   2  -5  15          5.96          4.06         0.78 o
   3  -5  15         16.75         18.38         1.45 o
   4  -5  15         29.54         27.51         1.85 o
  -3  -4  15         75.98         73.21         3.20 o
  -2  -4  15         30.81         33.54         1.93 o
  -1  -4  15          0.01          0.60         0.42 o
   0  -4  15         19.74         21.32         1.35 o
   1  -4  15          1.67          2.41         0.57 o
   2  -4  15          1.74          1.35         0.41 o
   3  -4  15         15.34         14.09         0.95 o
   4  -4  15          8.09          3.84         0.74 o
  -4  -3  15         44.97         48.08         2.10 o
  -3  -3  15          2.02          3.01         0.73 o
  -2  -3  15         16.61         17.29         1.31 o
  -1  -3  15          8.39          7.38         0.48 o
   0  -3  15         46.09         40.66         1.54 o
   1  -3  15         22.08         20.17         1.83 o
   2  -3  15         18.08         13.19         0.68 o
   3  -3  15          6.67          9.86         0.88 o
   4  -3  15          3.87          3.62         0.68 o
   5  -3  15         27.48         24.48         1.38 o
  -4  -2  15          9.35          8.62         2.02 o
  -3  -2  15        134.83        136.79        17.26 o
  -2  -2  15         11.52         11.62         1.43 o
  -1  -2  15         36.46         34.28         1.96 o
   0  -2  15          7.13          5.29         0.32 o
   1  -2  15         41.23         37.34         1.47 o
   2  -2  15          0.89          1.79         0.28 o
   3  -2  15          3.93          2.47         0.51 o
   4  -2  15          7.38         15.96         1.07 o
   5  -2  15          1.10          0.79         0.53 o
  -5  -1  15          4.00          3.55         0.64 o
  -4  -1  15         15.67         16.49         0.94 o
  -3  -1  15         15.81         15.27         2.48 o
  -2  -1  15         30.46         32.47         0.89 o
  -1  -1  15         66.83         62.36         1.75 o
   0  -1  15         19.27         13.98         0.73 o
   1  -1  15         17.26         15.32         1.67 o
   2  -1  15          0.06          0.24         0.19 o
   3  -1  15          1.08          0.47         0.27 o
   4  -1  15          0.19          0.02         0.37 o
  -5   0  15          0.58          0.30         0.41 o
  -4   0  15          0.80          0.25         0.27 o
  -3   0  15         14.36         15.86         0.67 o
  -2   0  15          6.14          6.28         0.85 o
  -1   0  15         32.93         35.66         2.16 o
   0   0  15         86.71         67.63         1.12 o
   1   0  15         51.23         47.73         1.02 o
   2   0  15          5.36          6.05         0.33 o
   3   0  15          2.18          3.06         0.50 o
   4   0  15         25.79         31.03         1.98 o
  -6   1  15         10.53         13.39         1.23 o
  -5   1  15          4.44          3.93         0.79 o
  -4   1  15          0.01          0.03         0.20 o
  -3   1  15          5.78          5.53         0.43 o
  -2   1  15         13.55         14.24         1.05 o
  -1   1  15         66.40         63.53         1.81 o
   0   1  15          0.35          0.21         0.17 o
   1   1  15          0.53          0.55         0.20 o
   2   1  15         29.24         32.64         1.33 o
   3   1  15          0.40          0.33         0.25 o
   4   1  15          0.55          0.60         0.40 o
  -6   2  15         17.19         11.35         4.87 o
  -5   2  15          0.99          1.28         0.33 o
  -4   2  15          6.80          5.93         0.44 o
  -3   2  15         25.49         29.27         1.70 o
  -2   2  15         13.66         14.11         0.70 o
  -1   2  15          1.48          2.06         0.40 o
   0   2  15         71.71         63.20         2.08 o
   1   2  15         29.29         28.80         1.37 o
   2   2  15          4.68          4.73         1.09 o
   3   2  15          2.03          2.05         0.29 o
  -6   3  15          5.14          5.09         0.58 o
  -5   3  15          0.99          0.83         0.28 o
  -4   3  15         11.90         11.94         1.66 o
  -3   3  15          2.72          2.00         0.28 o
  -2   3  15         13.23         13.12         0.58 o
  -1   3  15         29.08         29.84         0.83 o
   0   3  15          1.64          1.50         0.71 o
   1   3  15         12.04         11.59         0.60 o
   2   3  15         15.18         16.48         1.47 o
  -5   4  15         24.05         23.49         2.15 o
  -4   4  15          5.71          4.79         0.50 o
  -3   4  15         13.44         16.30         0.82 o
  -2   4  15          6.67          7.05         0.70 o
  -1   4  15          1.33          1.21         0.21 o
   0   4  15         26.39         22.89         0.91 o
   1   4  15          9.80          9.18         2.51 o
  -5   5  15         39.58         43.98         1.93 o
  -4   5  15          2.16          2.01         0.37 o
  -3   5  15         24.63         22.73         1.42 o
  -2   5  15         47.74         45.10         1.94 o
  -1   5  15         21.44         20.24         1.28 o
   0   5  15          2.44          2.91         0.90 o
  -1  -5  16          4.88          5.55         0.80 o
   0  -5  16         16.83         16.09         1.23 o
   1  -5  16          0.74          0.77         0.55 o
   2  -5  16          8.35          9.53         1.40 o
   3  -5  16         11.20         12.43         1.25 o
  -2  -4  16         16.93         16.88         1.38 o
  -1  -4  16          0.91          1.26         0.73 o
   0  -4  16         11.45         10.83         0.90 o
   1  -4  16          1.72          1.07         0.41 o
   2  -4  16          0.06          0.17         0.44 o
   3  -4  16         24.31         28.04         1.67 o
   4  -4  16          8.16          6.84         0.76 o
  -3  -3  16          0.14          0.22         0.51 o
  -2  -3  16          0.35         -0.51         0.71 o
  -1  -3  16          1.03          0.47         0.40 o
   0  -3  16         13.14         13.26         1.01 o
   1  -3  16          4.12          3.10         0.88 o
   2  -3  16          0.05         -0.37         0.38 o
   3  -3  16         41.88         54.64         1.92 o
   4  -3  16        197.41        224.25         3.83 o
  -4  -2  16         54.74         59.55         2.59 o
  -3  -2  16         22.10         25.80         1.55 o
  -2  -2  16         42.59         49.65         2.67 o
  -1  -2  16          6.52          5.74         0.52 o
   0  -2  16          4.48          3.82         0.52 o
   1  -2  16         17.79         16.85         1.21 o
   2  -2  16          0.28          0.64         0.38 o
   3  -2  16         48.21         41.61         1.77 o
   4  -2  16          7.62          4.44         0.73 o
  -4  -1  16         40.06         44.97         5.20 o
  -3  -1  16          5.51          5.66         0.61 o
  -2  -1  16          2.35          1.90         0.57 o
  -1  -1  16          0.00          0.00         0.25 o
   0  -1  16          0.95          1.33         0.22 o
   1  -1  16         25.86         20.66         1.06 o
   2  -1  16          4.24          5.07         0.54 o
   3  -1  16         25.39         34.17         1.21 o
   4  -1  16        100.14        113.94         9.24 o
  -5   0  16         29.08         29.09         2.46 o
  -4   0  16         26.18         28.93         1.48 o
  -3   0  16        129.98        131.38         8.18 o
  -2   0  16          3.38          4.16         0.45 o
  -1   0  16         11.43          9.58         0.62 o
   0   0  16         20.33         16.78         0.83 o
   1   0  16         34.32         27.17         1.11 o
   2   0  16          2.71          2.86         0.30 o
   3   0  16         17.13         16.68         4.05 o
   4   0  16          0.69          0.20         0.36 o
  -5   1  16          8.33          9.63         1.96 o
  -4   1  16         41.25         48.47         1.56 o
  -3   1  16         39.47         45.24         1.62 o
  -2   1  16          4.01          3.89         0.35 o
  -1   1  16          7.68          6.25         0.40 o
   0   1  16          1.07          0.83         0.19 o
   1   1  16         29.83         27.50         1.93 o
   2   1  16          0.59          0.15         0.25 o
   3   1  16          2.33          2.55         0.60 o
  -5   2  16          6.53          4.94         0.48 o
  -4   2  16         18.65         16.52         2.02 o
  -3   2  16         41.53         48.05         2.22 o
  -2   2  16          6.64          6.40         0.42 o
  -1   2  16          0.10         -0.01         0.17 o
   0   2  16         81.26         68.83         4.50 o
   1   2  16         15.65         11.75         0.74 o
   2   2  16          0.69          1.09         0.24 o
  -5   3  16          9.02          8.98         0.79 o
  -4   3  16         14.66         17.76         1.57 o
  -3   3  16         57.39         61.39         4.46 o
  -2   3  16         15.69         16.27         0.78 o
  -1   3  16          6.56          5.41         0.34 o
   0   3  16          0.47          0.38         0.20 o
   1   3  16          2.15          1.82         0.33 o
   2   3  16         14.39         11.88         2.83 o
  -5   4  16          2.37          2.15         0.45 o
  -4   4  16         52.67         57.30         6.19 o
  -3   4  16          0.75          0.46         0.24 o
  -2   4  16          1.16          0.89         0.31 o
  -1   4  16         12.65         10.67         0.76 o
   0   4  16         57.11         45.29         3.03 o
  -3   5  16         70.89         73.92         1.71 o
  -2   5  16          1.14          1.00         0.34 o
   1  -5  17          1.40          0.98         0.47 o
  -1  -4  17         17.92         19.30         1.48 o
   0  -4  17          0.29          0.11         0.44 o
   1  -4  17          0.55         -0.18         0.52 o
   2  -4  17          2.08          1.57         0.51 o
   3  -4  17         26.55         28.24         1.40 o
  -2  -3  17         42.46         56.73         2.82 o
  -1  -3  17         11.42         12.30         1.67 o
   0  -3  17          3.14          4.16         0.57 o
   1  -3  17          5.75          6.43         0.89 o
   2  -3  17          2.67          3.14         0.66 o
   3  -3  17         42.83         54.89         2.12 o
  -3  -2  17          5.11          6.01         1.09 o
  -2  -2  17          9.95         10.63         1.11 o
  -1  -2  17         14.78         17.41         1.13 o
   0  -2  17          1.79          1.07         0.52 o
   1  -2  17          1.11          0.37         0.39 o
   2  -2  17          2.87          2.36         0.43 o
   3  -2  17          1.68          2.99         0.76 o
  -4  -1  17          1.76          1.35         0.80 o
  -3  -1  17         25.36         29.14         1.70 o
  -2  -1  17          8.87         12.69         0.99 o
  -1  -1  17          0.06          0.37         0.35 o
   0  -1  17          8.73         10.01         0.65 o
   1  -1  17          8.24         11.07         1.09 o
   2  -1  17          4.68          5.88         0.90 o
   3  -1  17         96.09        120.16         2.64 o
  -4   0  17          1.52          2.59         0.83 o
  -3   0  17         27.98         31.46         1.85 o
  -2   0  17         24.04         24.37         2.15 o
  -1   0  17         25.27         24.71         1.81 o
   0   0  17          0.16          0.46         0.24 o
   1   0  17          0.34          0.52         0.28 o
   2   0  17          7.80          5.28         0.68 o
   3   0  17          3.05          2.87         1.57 o
  -5   1  17         74.18         93.96         2.98 o
  -4   1  17          3.29          5.53         1.16 o
  -3   1  17         27.68         31.36         1.66 o
  -2   1  17          0.00          0.16         0.24 o
  -1   1  17          0.00          0.25         0.22 o
   0   1  17          8.03          6.63         0.44 o
   1   1  17          0.38          1.30         0.32 o
   2   1  17         27.86         30.09         3.21 o
  -5   2  17         27.89         35.23         1.94 o
  -4   2  17         66.62         74.54         5.26 o
  -3   2  17         90.74         98.23         1.87 o
  -2   2  17          0.11          0.09         0.23 o
  -1   2  17         13.19         12.71         0.53 o
   0   2  17         27.37         27.56         1.75 o
   1   2  17          2.77          1.38         0.53 o
   2   2  17         13.06         11.13         2.36 o
  -4   3  17          9.87          9.14         3.16 o
  -3   3  17         17.17         19.23         0.84 o
  -2   3  17          3.34          2.88         0.37 o
  -1   3  17          1.30          0.39         0.21 o
   0   3  17         16.76         16.43         2.25 o
   1   3  17          0.11          0.25         0.26 o
  -4   4  17         74.62         85.47         2.37 o
  -3   4  17         32.68         31.54         3.30 o
  -2   4  17          7.46          6.43         1.07 o
  -1   4  17          0.10          0.13         0.22 o
   0  -4  18          2.19          3.07         0.58 o
   1  -4  18          3.15          1.94         0.57 o
  -2  -3  18         27.69         34.64         2.05 o
  -1  -3  18         45.00         59.40         2.62 o
   0  -3  18          3.41          4.61         0.82 o
   1  -3  18          0.74          0.92         0.66 o
   2  -3  18          8.54          8.24         0.75 o
  -3  -2  18         11.46         11.71         1.02 o
  -2  -2  18         49.42         53.29         2.55 o
  -1  -2  18         16.87         26.04         1.57 o
   0  -2  18          2.86          5.24         0.93 o
   1  -2  18          1.49          1.33         0.57 o
  -3  -1  18          2.28          2.80         0.87 o
  -2  -1  18         42.19         48.72         2.32 o
  -1  -1  18         13.53         19.17         1.13 o
   0  -1  18          0.09         -0.08         0.27 o
   1  -1  18          0.32          0.49         0.32 o
   2  -1  18         13.95         16.73         1.55 o
  -4   0  18        128.81        157.20         4.15 o
  -3   0  18          7.66          8.14         1.32 o
  -2   0  18          8.59         11.27         1.41 o
  -1   0  18          4.46          4.66         0.90 o
   0   0  18         16.97         23.36         0.92 o
   1   0  18          0.03         -0.10         0.25 o
   2   0  18          0.04          0.19         0.31 o
  -4   1  18          0.79          1.41         0.73 o
  -3   1  18          4.40          5.35         0.67 o
  -2   1  18          4.80          5.80         0.69 o
  -1   1  18          0.00          0.23         0.30 o
   0   1  18          0.79          1.07         0.46 o
   1   1  18          0.04          0.33         0.50 o
   2   1  18          0.01         -0.15         0.31 o
  -4   2  18         52.55         59.36         4.24 o
  -3   2  18          4.39          3.49         1.23 o
  -2   2  18          0.04         -0.06         0.22 o
  -1   2  18          1.42          0.54         0.42 o
   0   2  18         18.36         21.77         0.99 o
   1   2  18          0.13         -0.10         0.45 o
  -3   3  18          0.44          0.23         0.28 o
  -2   3  18          2.81          1.80         0.45 o
  -1   3  18          0.15          0.13         0.28 o
   0   3  18          4.69          5.47         0.54 o
  -2  -2  19         48.50         56.79         2.28 o
  -1  -2  19         43.03         59.86         2.15 o
   0  -2  19         29.45         30.21         1.71 o
   1  -2  19          2.84          3.70         0.68 o
  -2  -1  19         51.60         59.28         2.00 o
  -1  -1  19          6.01          5.02         0.95 o
   0  -1  19          0.54          0.17         0.38 o
   1  -1  19          1.26          0.43         0.34 o
  -3   0  19          7.58          6.96         0.86 o
  -2   0  19         75.34         96.01         2.89 o
  -1   0  19         41.87         60.13         1.85 o
   0   0  19         41.26         50.94         1.49 o
   1   0  19          0.49          0.08         0.31 o
  -3   1  19         15.37         15.55         0.83 o
  -2   1  19         78.19         91.85         5.42 o
  -1   1  19          0.08         -0.06         0.28 o
   0   1  19         12.71         14.98         2.11 o
   1   1  19         17.17         15.37         1.12 o
  -3   2  19          5.76          5.69         0.69 o
  -2   2  19         26.30         29.09         3.50 o
  -1   2  19         38.81         47.21         2.01 o
   0   2  19         14.21         20.15         1.24 o
                                                
