# Supplementary material for: New insights in the discovery of novel h-MAO-B inhibitors: structural characterization of a series of N-phenyl-4-oxo-4H-chromene-3-carboxamide derivatives
Source: Acta Crystallogr E Crystallogr Commun. 2015 Apr 25;71(Pt 5):547–54. doi: 10.1107/S2056989015007859 (PMC4420052; doi:10.1107/S2056989015007859)
Supplement: Supplementary file 7 [file e-71-00547-4esup7.hkl]

#
# h,k,l, Fc-squared, Fo-squared, sigma(Fo-squared), status flag
#
data_4e
_shelx_title ' F17251 - EXOR               New: P-1'
_shelx_refln_list_code          4
_shelx_F_calc_maximum      109.45
_exptl_crystal_F_000       584.00
_reflns_d_resolution_high  0.7665

loop_
 _space_group_symop_operation_xyz
 'x, y, z'
 '-x, -y, -z'

_cell_length_a     7.0756
_cell_length_b    12.5125
_cell_length_c    14.2944
_cell_angle_alpha  86.267
_cell_angle_beta   83.839
_cell_angle_gamma  84.588

_shelx_F_squared_multiplier     1.000

loop_
 _refln_index_h
 _refln_index_k
 _refln_index_l
 _refln_F_squared_calc
 _refln_F_squared_meas
 _refln_F_squared_sigma
 _refln_observed_status
   1   0   0          0.56          0.41         1.32 o
   2   0   0        761.82        727.74        19.71 o
   3   0   0        151.76        144.24         4.81 o
   4   0   0        604.13        594.54        21.86 o
   5   0   0        214.76        138.07        40.79 o
   6   0   0         71.34         68.61         5.08 o
   7   0   0          1.05          1.25         1.24 o
   9   0   0          0.26         -2.04         2.14 o
  -9   1   0          2.27         -4.43         5.54 o
  -8   1   0          1.85         30.57        40.31 o
  -7   1   0         35.75         45.06         4.28 o
  -6   1   0          2.00          2.80         1.74 o
  -5   1   0        202.80        214.58         6.75 o
  -4   1   0         36.34         37.00         2.31 o
  -3   1   0         35.37         33.02         4.33 o
  -2   1   0         17.83         14.41         2.35 o
  -1   1   0       3846.03       3728.14        57.67 o
   1   1   0          0.22          0.21         1.13 o
   2   1   0       2013.07       1690.10        39.44 o
   3   1   0        114.43        121.58         4.15 o
   4   1   0         67.89         68.14         5.55 o
   5   1   0          5.18          4.45         3.59 o
   6   1   0         41.76         44.19         3.67 o
   7   1   0         23.85         23.96         3.67 o
   8   1   0          0.23          0.34         2.25 o
   9   1   0         10.69         12.81         3.27 o
  -8   2   0         45.25         66.63        25.38 o
  -7   2   0          1.00         -0.56         2.34 o
  -6   2   0          0.04         -0.09         1.85 o
  -5   2   0          0.00          0.44         1.72 o
  -4   2   0        252.20        271.19         7.45 o
  -3   2   0         11.12         13.68         1.63 o
  -2   2   0        311.66        274.31         6.97 o
  -1   2   0         10.32          9.24         1.37 o
   0   2   0        358.05        253.19        18.19 o
   1   2   0          6.41          5.12         1.39 o
   3   2   0          7.58          7.49         1.15 o
   4   2   0        421.37        432.05        17.54 o
   5   2   0         65.59         61.46         3.57 o
   6   2   0        280.44        300.25        11.48 o
   7   2   0          0.80          5.66         5.84 o
   8   2   0          9.61          5.06         4.44 o
   9   2   0         42.51         52.76         5.41 o
  -8   3   0         33.59         32.24         3.90 o
  -7   3   0         14.73         16.65         2.34 o
  -6   3   0         30.46         31.66        13.20 o
  -5   3   0        151.22        138.91         6.99 o
  -4   3   0          9.72         10.35         2.31 o
  -3   3   0       1426.86       1516.52        43.26 o
  -2   3   0         13.46         13.35         1.26 o
  -1   3   0        981.96        990.76        35.78 o
   0   3   0          5.10          3.80         1.79 o
   1   3   0      10656.05      11356.90        80.31 o
   2   3   0        783.78        714.39        17.25 o
   3   3   0         11.27         12.08         1.24 o
   4   3   0        655.84        669.70        21.53 o
   5   3   0          3.47          4.37         1.19 o
   6   3   0         57.61         59.62         3.45 o
   7   3   0          8.37          6.95         1.63 o
   8   3   0         22.27         19.85         6.37 o
   9   3   0         16.99         12.36         2.78 o
  -8   4   0          3.54          7.06        10.02 o
  -7   4   0          2.05          3.59         2.08 o
  -6   4   0         87.61        115.19        16.08 o
  -5   4   0          0.56          1.85         1.22 o
  -4   4   0         10.48         47.74        22.88 o
  -3   4   0          2.23          2.99         1.61 o
  -2   4   0        351.55        408.65         7.47 o
  -1   4   0          3.34          2.66         1.41 o
   0   4   0        213.72        219.26        11.61 o
   1   4   0        511.24        478.69         6.69 o
   2   4   0         75.06         77.20         2.38 o
   3   4   0          5.77          6.93         2.06 o
   4   4   0      11003.44      11843.25       190.42 o
   5   4   0          0.00         -0.04         1.16 o
   6   4   0        163.55        150.27         7.08 o
   7   4   0         20.06         18.67         2.36 o
   8   4   0         76.17         72.03        12.04 o
   9   4   0          0.19          1.63         2.51 o
  -7   5   0          0.08          1.19         1.63 o
  -6   5   0         24.60         35.39         5.91 o
  -5   5   0         32.58         32.44         2.88 o
  -4   5   0         12.30         18.29         2.39 o
  -3   5   0        488.82        489.81         7.74 o
  -2   5   0          0.89          0.68         0.90 o
  -1   5   0       3499.60       3591.36        81.91 o
   0   5   0         15.85         13.54         1.99 o
   1   5   0       1306.21       1190.89        29.74 o
   2   5   0          0.06          0.98         1.07 o
   3   5   0       5963.33       6631.88        94.52 o
   4   5   0        345.44        339.06         8.50 o
   5   5   0         33.14         31.64         1.76 o
   6   5   0        148.93        136.19         4.41 o
   7   5   0          3.73          2.10         1.16 o
   8   5   0         31.00         22.43         5.47 o
  -8   6   0          0.45         -2.72         5.30 o
  -7   6   0          6.22          7.56         4.36 o
  -6   6   0         17.70         22.63         3.14 o
  -5   6   0          2.09          1.30         1.74 o
  -4   6   0         67.33         88.14         5.96 o
  -3   6   0          0.04          0.38         0.89 o
  -2   6   0         38.40         29.69         2.98 o
  -1   6   0          0.07         -0.05         1.11 o
   0   6   0        130.05        121.18         9.21 o
   1   6   0          3.26         55.92        12.53 o
   2   6   0        607.99        621.22         7.67 o
   3   6   0        938.16        895.04        14.66 o
   4   6   0         59.44         66.24         2.74 o
   5   6   0         25.31         25.83         1.80 o
   6   6   0       1340.13       1319.51        38.68 o
   7   6   0          8.08          6.70         1.32 o
   8   6   0         60.97         47.21         8.54 o
  -7   7   0         50.72         46.15        25.18 o
  -6   7   0          0.33          0.49         0.97 o
  -5   7   0          1.87          2.60         1.82 o
  -4   7   0         20.43         19.62         1.88 o
  -3   7   0         11.76          8.79         1.44 o
  -2   7   0          6.75          4.52         1.11 o
  -1   7   0        593.71        569.87         9.19 o
   1   7   0       2011.81       1917.56        37.42 o
   3   7   0        465.71        556.17        29.08 o
   4   7   0          2.07          2.79         1.00 o
   5   7   0       2189.46       2170.82       111.94 o
   6   7   0         67.79         60.84         5.55 o
   7   7   0         36.42         29.28         4.63 o
   8   7   0         28.05         17.88         6.20 o
  -7   8   0          2.13          2.90         2.21 o
  -6   8   0          0.04         -0.76         2.33 o
  -5   8   0         44.58         47.71        15.24 o
  -4   8   0         65.13         76.35         4.31 o
  -3   8   0          0.14          0.59         0.94 o
  -2   8   0         16.04         16.33         1.86 o
  -1   8   0          0.62          0.72         1.31 o
   0   8   0        343.51        493.71        22.77 o
   1   8   0          5.82          4.95         1.54 o
   2   8   0         22.31         28.68         2.86 o
   3   8   0          4.33          2.45         1.52 o
   4   8   0        185.97        199.84        12.50 o
   5   8   0        618.37        579.39        30.54 o
   6   8   0         38.69         32.54         4.87 o
   7   8   0         33.64         26.53         4.54 o
   8   8   0        154.39         99.95         8.78 o
  -7   9   0          4.97          2.51         1.98 o
  -6   9   0          2.28          3.06         2.03 o
  -5   9   0        101.76         66.46         6.77 o
  -4   9   0          0.27          1.74         1.61 o
  -3   9   0          0.70          0.46         0.98 o
  -2   9   0          1.48          2.00         1.29 o
   0   9   0          2.53        100.49        14.44 o
   1   9   0        228.25        196.54         7.84 o
   2   9   0         51.40         54.04         2.91 o
   3   9   0        387.67        397.66        11.52 o
   4   9   0          3.97          4.26         1.60 o
   5   9   0         81.95         81.72         9.71 o
   6   9   0          0.74          0.11         1.30 o
   7   9   0        662.51        644.28        79.24 o
   8   9   0          8.38          3.65         2.97 o
  -6  10   0          2.06          6.52         3.79 o
  -5  10   0          1.66         74.29        11.31 o
  -4  10   0          0.95          2.81         1.37 o
  -3  10   0          0.04          0.01         1.20 o
  -2  10   0        109.84        116.71         4.75 o
  -1  10   0          0.45          3.42         1.48 o
   0  10   0         37.96        166.17        54.76 o
   2  10   0         22.53         23.47         2.39 o
   3  10   0          1.69          1.46         1.84 o
   4  10   0          9.06         10.05         1.88 o
   5  10   0          1.30         -1.25         5.35 o
   6  10   0         15.13         16.95         6.59 o
   7  10   0        250.91        282.52        15.82 o
  -6  11   0          0.77          0.92         2.26 o
  -5  11   0          7.99          9.16         3.00 o
  -4  11   0          0.60          0.64         2.89 o
  -3  11   0        115.18        179.24        27.54 o
  -2  11   0          0.31         -1.04         1.69 o
  -1  11   0          8.71         10.75         2.76 o
   1  11   0         37.12         37.02         2.77 o
   2  11   0          4.58          7.34         2.04 o
   3  11   0         38.85         36.36         3.69 o
   4  11   0         26.56         31.29         3.18 o
   5  11   0         19.02         18.61         2.99 o
   6  11   0          3.49         15.41         3.59 o
   7  11   0          3.38          8.01         4.17 o
  -4  12   0          0.01         -1.94         2.43 o
  -3  12   0          0.00         -1.59         1.59 o
  -2  12   0          2.02          5.28         2.02 o
  -1  12   0          3.36         38.54         4.22 o
   0  12   0         72.74         66.93         5.00 o
   1  12   0         14.63         10.70         2.22 o
   2  12   0        127.81        128.32        10.31 o
   3  12   0          0.31         17.88        11.74 o
   4  12   0         29.78         29.19         3.59 o
   5  12   0          0.78         -1.32         3.42 o
   6  12   0          7.02          6.08         2.57 o
  -4  13   0          0.28          1.44         2.38 o
  -3  13   0         10.27          9.79         2.88 o
  -2  13   0          0.01          2.03         3.95 o
  -1  13   0         74.90         80.75        17.57 o
   0  13   0          2.67          1.65         1.89 o
   1  13   0          2.98          6.40         2.21 o
   3  13   0         28.35         38.03         7.92 o
   4  13   0         20.55         27.23         4.26 o
   5  13   0          3.05          2.01         3.16 o
   6  13   0          3.79         11.02         4.71 o
  -3  14   0          0.02         -3.43         3.43 o
  -2  14   0         30.34         26.55         4.46 o
  -1  14   0          2.08         29.27        10.63 o
   0  14   0          0.00          0.57         3.08 o
   1  14   0          2.98          4.93         2.72 o
   2  14   0         19.44         21.68         4.85 o
   3  14   0         83.58        124.54        29.64 o
   4  14   0         92.94        101.66        14.75 o
   5  14   0          0.09          2.52         3.03 o
  -2  15   0          7.68         14.19         3.25 o
  -1  15   0          9.09          8.38         2.90 o
   0  15   0          0.10         -2.06         2.32 o
   1  15   0         23.67         27.29         4.19 o
   2  15   0          1.78         -3.77         5.11 o
   3  15   0          0.02         71.07        36.79 o
   4  15   0          0.48         -1.69         3.41 o
   0  16   0         16.38         23.57         3.69 o
   1  16   0          4.81          4.18         3.18 o
   2  16   0          2.33         23.81         6.41 o
  -2 -16   1          3.15         45.71        10.93 o
  -1 -16   1         39.70         46.77         6.50 o
   0 -16   1          1.40         -0.83         3.23 o
  -4 -15   1         20.38         21.14        10.56 o
  -3 -15   1          7.99         52.58        19.28 o
  -2 -15   1          9.84          9.75         2.86 o
  -1 -15   1         13.73         12.17         4.28 o
   0 -15   1         34.09         28.37         8.22 o
   1 -15   1         12.09         10.21         3.44 o
   2 -15   1         13.98         13.25         3.34 o
  -5 -14   1         10.10         26.38         4.35 o
  -4 -14   1         10.63          1.13         3.53 o
  -3 -14   1         19.86         20.61         3.63 o
  -2 -14   1          1.49          4.58         4.20 o
  -1 -14   1        111.03        121.81         8.90 o
   1 -14   1         71.29         78.28         7.07 o
   2 -14   1         15.64         19.63         3.67 o
   3 -14   1         22.45         27.90         5.09 o
  -5 -13   1          1.77          2.90         2.70 o
  -4 -13   1          2.20          2.64         2.66 o
  -3 -13   1          8.45          8.26         5.58 o
  -2 -13   1         43.81         46.29        10.28 o
  -1 -13   1        100.08        136.20        20.58 o
   0 -13   1         25.62         24.40         4.75 o
   1 -13   1         41.41         32.42         5.86 o
   2 -13   1         36.32         30.13         3.80 o
   3 -13   1         17.39         13.74         3.43 o
   4 -13   1         20.11         17.40         9.55 o
  -6 -12   1         99.46        122.89        11.76 o
  -5 -12   1         18.97         18.16         3.59 o
  -4 -12   1        146.01        164.18        20.47 o
  -3 -12   1         41.97         47.88        11.55 o
  -2 -12   1         71.72         60.22        10.65 o
  -1 -12   1        197.38        199.37        28.91 o
   0 -12   1         11.71          6.61         3.84 o
   1 -12   1        149.64        124.42         9.35 o
   2 -12   1          0.08         -1.07         1.52 o
   3 -12   1         91.08        110.08        17.56 o
   4 -12   1         10.09         16.31        12.59 o
   5 -12   1         29.49         41.36         5.58 o
  -7 -11   1          0.27         -1.61         2.73 o
  -6 -11   1         43.04         58.67        12.14 o
  -5 -11   1          0.06          0.49         3.94 o
  -4 -11   1         65.61         69.62         4.80 o
  -2 -11   1          0.68          2.93         3.12 o
  -1 -11   1          7.92          9.90         1.63 o
   0 -11   1         59.29         36.93         6.76 o
   1 -11   1          4.21          6.81         1.44 o
   2 -11   1         38.66         30.97         2.97 o
   3 -11   1         55.95         60.58         6.56 o
   4 -11   1         30.78         20.63         2.79 o
   5 -11   1         14.45         12.46         3.32 o
   6 -11   1          0.62         -2.01         2.01 o
  -7 -10   1         18.10         16.87         2.25 o
  -6 -10   1        253.35        291.32        44.24 o
  -5 -10   1         21.55         25.48         4.65 o
  -4 -10   1        113.76        109.47         9.36 o
  -3 -10   1         51.11         44.04         3.12 o
  -2 -10   1        413.88        452.33        15.42 o
  -1 -10   1         92.08         83.69         4.43 o
   0 -10   1        240.76        201.21         9.76 o
   1 -10   1         38.07         31.81         3.23 o
   2 -10   1         23.14         22.88         3.44 o
   3 -10   1        200.80        201.09        10.38 o
   4 -10   1          0.23         -0.36         1.33 o
   5 -10   1         72.18         75.18        10.76 o
   6 -10   1         17.90         20.71         7.25 o
  -7  -9   1        146.57        145.78        23.41 o
  -6  -9   1          3.61          2.97         1.55 o
  -5  -9   1          0.31         23.12        10.82 o
  -4  -9   1          0.08         10.58         4.69 o
  -3  -9   1          0.67          0.96         1.43 o
  -2  -9   1        269.69        283.45         6.84 o
  -1  -9   1         46.51         37.54         2.47 o
   0  -9   1          2.03          8.46         2.58 o
   1  -9   1         14.17         17.66         1.61 o
   2  -9   1         37.89         36.06         2.75 o
   3  -9   1          5.58          6.82         1.27 o
   4  -9   1         37.97         32.67         3.07 o
   5  -9   1         84.29         69.99        12.35 o
   6  -9   1          7.14          6.65         2.63 o
   7  -9   1          6.11          4.52         4.28 o
  -8  -8   1         30.03         27.09         5.02 o
  -7  -8   1          6.12          5.63         2.23 o
  -6  -8   1          4.65          6.18         1.39 o
  -5  -8   1         69.97         68.26         5.77 o
  -4  -8   1        244.57        250.93         9.22 o
  -3  -8   1         51.12         49.30         4.70 o
  -2  -8   1         54.34         53.43         3.29 o
  -1  -8   1         76.25         77.56         3.95 o
   0  -8   1        627.52        621.88        15.20 o
   1  -8   1         65.27         66.95         3.15 o
   2  -8   1        332.08        300.53        21.66 o
   3  -8   1         29.30         29.70         2.56 o
   4  -8   1         11.48         14.01         2.71 o
   5  -8   1         64.79         49.92         3.64 o
   6  -8   1          0.00          0.48         1.97 o
   7  -8   1         35.27         64.99         6.05 o
  -8  -7   1         64.33         41.82         6.80 o
  -7  -7   1          8.10          4.94         1.56 o
  -6  -7   1          3.40          2.88         1.30 o
  -5  -7   1        897.84        837.29        50.99 o
  -4  -7   1         29.45         31.24         1.90 o
  -3  -7   1         13.76         19.63         2.11 o
  -2  -7   1        200.58        192.45         4.80 o
  -1  -7   1        121.30        112.62         6.21 o
   0  -7   1        443.55        481.93        31.17 o
   1  -7   1         89.70         78.62         3.44 o
   2  -7   1         16.72         18.09         1.78 o
   3  -7   1         22.65         24.15         1.84 o
   4  -7   1          7.86          9.44         1.75 o
   5  -7   1         21.48         20.77         2.03 o
   6  -7   1         27.43         22.47         3.74 o
   7  -7   1          8.37         11.80         4.56 o
  -8  -6   1         13.81         17.50         4.41 o
  -7  -6   1         44.78         38.57         4.06 o
  -6  -6   1        176.31        178.67         9.51 o
  -5  -6   1          6.07         26.29        10.31 o
  -4  -6   1          1.33          2.47         1.03 o
  -3  -6   1        183.60        216.94         5.83 o
  -2  -6   1          0.15          1.51         1.35 o
  -1  -6   1         56.93         49.30         3.83 o
   0  -6   1         55.12         70.01         8.29 o
   1  -6   1        114.45        134.14         4.84 o
   2  -6   1        660.07        812.97        48.09 o
   3  -6   1          1.43          2.03         0.91 o
   4  -6   1        168.81        175.99        12.09 o
   5  -6   1         10.30         10.86         1.76 o
   6  -6   1          0.49          0.17         1.79 o
   7  -6   1         17.07         23.34         8.28 o
   8  -6   1          0.55          1.05         4.97 o
  -8  -5   1         26.75         19.22         6.07 o
  -7  -5   1          9.98          7.26         2.45 o
  -6  -5   1        229.10        273.14        18.88 o
  -5  -5   1         33.50         37.70         2.60 o
  -4  -5   1         46.64         48.69         2.16 o
  -3  -5   1       4198.58       4488.16        42.98 o
  -2  -5   1        146.80        138.05         3.47 o
  -1  -5   1        298.50        332.42        17.41 o
   0  -5   1        691.13        633.45        19.37 o
   1  -5   1        869.45        868.34        24.26 o
   2  -5   1        406.07        372.75        10.12 o
   3  -5   1         39.55         35.54         2.13 o
   4  -5   1         18.27         21.03         1.54 o
   5  -5   1         17.29         18.65         2.01 o
   6  -5   1          0.32          0.71         1.22 o
   7  -5   1         25.08         26.72         3.83 o
   8  -5   1         15.00         22.91         7.58 o
  -8  -4   1          0.02          0.79         3.22 o
  -7  -4   1          6.84          5.34         2.06 o
  -6  -4   1         43.05         51.76         3.83 o
  -5  -4   1         79.52         73.38         2.63 o
  -4  -4   1        673.70        712.15        12.25 o
  -3  -4   1         23.22         23.93         1.40 o
  -2  -4   1          7.51          9.66         1.62 o
  -1  -4   1        129.30        121.06        13.20 o
   0  -4   1       1403.93       1246.86        12.56 o
   1  -4   1         91.65         42.42         9.31 o
   2  -4   1        499.34        532.84        16.16 o
   3  -4   1        151.94        173.31         3.95 o
   4  -4   1         98.34        115.28         3.87 o
   5  -4   1         11.06          9.38         1.50 o
   6  -4   1         77.31         87.29        10.17 o
   7  -4   1          1.73          3.15         1.89 o
   8  -4   1          0.53         -0.88         2.86 o
  -9  -3   1         10.03          8.44         2.68 o
  -8  -3   1         18.42         18.36         3.90 o
  -7  -3   1          0.01          1.28         1.22 o
  -6  -3   1          5.59          3.77         1.33 o
  -5  -3   1          0.04          0.46         0.94 o
  -4  -3   1        836.64        862.72        17.57 o
  -3  -3   1        122.67        144.64         3.24 o
  -2  -3   1        679.50        668.38        14.86 o
  -1  -3   1      11979.20      12791.27       105.44 o
   0  -3   1        227.04        202.13         6.47 o
   1  -3   1        281.01        268.71         7.70 o
   2  -3   1        320.66        313.65         7.41 o
   3  -3   1       1095.66       1197.72        57.53 o
   4  -3   1        112.07        106.00         7.78 o
   5  -3   1          5.60          7.49         1.68 o
   6  -3   1         17.07         23.66         7.02 o
   7  -3   1          6.14          6.12         1.68 o
   8  -3   1          7.65          7.62         4.28 o
  -9  -2   1         13.02         16.83         3.25 o
  -8  -2   1          0.04          1.44         2.75 o
  -7  -2   1         43.59         43.67         4.35 o
  -6  -2   1         22.98         23.42         2.30 o
  -5  -2   1         17.68         17.17         1.84 o
  -4  -2   1         70.54         63.42         3.11 o
  -3  -2   1         52.29         51.25         2.12 o
  -2  -2   1       1961.98       1330.48        35.36 o
  -1  -2   1        148.03        144.22         5.06 o
   0  -2   1        192.01        195.23         6.66 o
   1  -2   1          3.52          3.67         1.62 o
   2  -2   1       2831.54       2729.46        47.06 o
   3  -2   1          9.53         11.72         1.65 o
   4  -2   1        336.64        322.57        11.68 o
   5  -2   1        119.03        133.76         7.88 o
   6  -2   1         12.41         18.63         3.15 o
   7  -2   1         11.49         11.67         2.79 o
   8  -2   1         38.63         53.90        20.69 o
  -9  -1   1          4.61          6.60         2.84 o
  -8  -1   1          5.59          3.75         2.33 o
  -7  -1   1         46.83         52.37         5.11 o
  -6  -1   1        115.92        111.33         5.20 o
  -5  -1   1          2.96          2.98         1.25 o
  -4  -1   1         97.23         81.83         3.31 o
  -3  -1   1        460.70        505.35        16.60 o
  -2  -1   1       2590.23       2633.31        48.89 o
  -1  -1   1        340.32        339.19        10.75 o
   1  -1   1       6556.69       6566.58       241.29 o
   2  -1   1         55.30         52.17         3.18 o
   3  -1   1         20.18         25.68         6.94 o
   4  -1   1         11.24          8.78         2.01 o
   5  -1   1        688.60        742.36        83.80 o
   6  -1   1         16.97         19.54         2.67 o
   8  -1   1          4.15          3.80         3.58 o
   9  -1   1          0.71          0.31         4.91 o
  -9   0   1          0.03         -3.37         3.37 o
  -7   0   1          6.96         54.11        13.39 o
  -6   0   1         11.49         11.62         1.42 o
  -5   0   1         86.14         86.30         5.91 o
  -4   0   1        398.67        368.71         7.93 o
  -3   0   1         48.97         52.34         2.62 o
  -2   0   1         41.52         37.45         5.83 o
  -1   0   1          3.25          4.12         1.68 o
   1   0   1        109.84        104.31         4.38 o
   2   0   1        253.07        251.72        17.34 o
   3   0   1          2.52          2.41         2.97 o
   4   0   1        906.59        872.20        16.39 o
   5   0   1         23.08         23.46         2.42 o
   6   0   1         50.42         50.51         4.08 o
   7   0   1         63.40         65.04         4.50 o
   8   0   1          3.50          2.02         2.69 o
   9   0   1          4.74          5.98         2.79 o
  -9   1   1          1.01         -2.59         7.26 o
  -8   1   1          1.68          4.54         3.36 o
  -7   1   1         13.30         12.81         2.51 o
  -6   1   1         42.22         39.37         2.77 o
  -5   1   1        295.15        291.87        22.45 o
  -4   1   1        439.09        402.93         8.27 o
  -3   1   1         55.76        105.40        27.37 o
  -2   1   1        245.23        228.07         9.11 o
  -1   1   1       7138.56       6769.63        66.69 o
   1   1   1        681.91        632.07         7.64 o
   2   1   1       2355.32       2145.17        40.33 o
   3   1   1         94.36        111.30         4.17 o
   4   1   1          8.21          7.40         1.37 o
   5   1   1          1.48          1.26         1.33 o
   6   1   1          1.84          4.05         2.54 o
   7   1   1         94.04         98.56         8.41 o
   8   1   1          3.24          1.18         3.47 o
   9   1   1          0.22          0.95         3.54 o
  -8   2   1         18.20         17.87         7.51 o
  -7   2   1          2.18          0.90         2.26 o
  -6   2   1          0.01          0.86         2.43 o
  -5   2   1         27.76         28.99         2.10 o
  -4   2   1        153.47        156.74         5.25 o
  -2   2   1       2037.92       1896.08        36.94 o
  -1   2   1         29.78         25.34         2.19 o
   0   2   1          3.47          2.94         1.63 o
   1   2   1         41.35         41.03         2.58 o
   3   2   1         16.25         13.69         1.30 o
   4   2   1         95.92         88.83         7.44 o
   5   2   1         21.96         19.08         1.90 o
   6   2   1        132.10        133.73         5.42 o
   7   2   1         12.51         46.12        12.87 o
   8   2   1          0.91          1.28         2.32 o
   9   2   1         27.40         26.61         3.46 o
  -8   3   1          3.64          6.16         3.50 o
  -7   3   1          0.35         -0.33         1.13 o
  -6   3   1        442.78        188.79        28.06 o
  -5   3   1         12.09         11.30         2.14 o
  -4   3   1        218.02        209.03         6.08 o
  -3   3   1        719.26        800.82        12.57 o
  -2   3   1        624.55        645.86        10.54 o
  -1   3   1        347.54        302.38        11.66 o
   0   3   1         53.58         47.25         2.41 o
   1   3   1       9913.46      10303.86       112.36 o
   2   3   1       1481.76       1425.44        30.08 o
   3   3   1        544.10        548.07        10.21 o
   4   3   1        521.71        583.54        29.78 o
   5   3   1         62.23         51.99         3.06 o
   6   3   1          1.18          2.27         2.07 o
   7   3   1          0.20         -1.25         1.75 o
   8   3   1          0.17          3.36         2.23 o
   9   3   1         12.18          8.87         2.61 o
  -8   4   1         22.62         21.30         6.50 o
  -7   4   1          1.69          0.36         1.26 o
  -6   4   1        192.64        244.16        29.41 o
  -5   4   1          7.92          8.68         1.42 o
  -4   4   1         43.77         68.32         3.46 o
  -3   4   1        126.71        139.65         6.43 o
  -2   4   1        483.56        491.61         7.52 o
  -1   4   1        132.89        117.94         4.07 o
   0   4   1       1432.36       1258.71        12.47 o
   1   4   1        342.22        183.29        43.88 o
   2   4   1          8.86         15.07         1.49 o
   3   4   1         87.58         84.96         3.14 o
   4   4   1        697.59        708.47        20.37 o
   5   4   1         78.05         76.39         3.11 o
   6   4   1          6.75          5.41         1.17 o
   7   4   1         24.92         21.15         2.49 o
   8   4   1         13.98         13.41         3.33 o
   9   4   1          7.85          6.48         2.62 o
  -7   5   1          1.75          2.40         1.07 o
  -6   5   1          1.30         32.90        12.67 o
  -5   5   1         13.37         12.23         1.87 o
  -4   5   1         33.07         36.55         3.43 o
  -3   5   1          6.04          5.99         1.02 o
  -2   5   1        496.54        428.49         9.17 o
  -1   5   1        513.10        498.47        16.14 o
   0   5   1        254.81        242.72         8.28 o
   1   5   1       1052.13       1220.25        27.63 o
   2   5   1          2.33          1.01         1.24 o
   3   5   1       2646.44       2989.88       211.77 o
   4   5   1        288.42        283.63         8.33 o
   5   5   1        240.63        242.21         7.85 o
   6   5   1         33.72         60.83        10.26 o
   7   5   1         34.27         30.67         2.95 o
   8   5   1          2.83          1.51         2.26 o
  -8   6   1          4.61          3.17         5.13 o
  -7   6   1         56.94         52.14        19.19 o
  -6   6   1         14.31         10.13         2.79 o
  -5   6   1          0.14         -0.64         1.03 o
  -4   6   1         74.97        180.12        22.70 o
  -3   6   1         11.96         13.16         1.52 o
  -2   6   1        630.81        615.65        21.55 o
  -1   6   1        179.93        184.85         5.41 o
   0   6   1        332.58        326.84         8.37 o
   1   6   1        294.53        260.37         5.18 o
   2   6   1         21.19         15.22         1.65 o
   3   6   1         15.97         18.09         1.35 o
   4   6   1         33.01         34.53         2.28 o
   5   6   1         59.51         59.68         3.78 o
   6   6   1        210.60        201.59        11.69 o
   7   6   1         61.15         48.91         3.72 o
   8   6   1          1.12         -1.30         2.14 o
  -7   7   1         28.15         22.52        13.17 o
  -6   7   1         37.72         30.67         4.69 o
  -5   7   1          0.27          1.20         1.52 o
  -4   7   1          4.57         21.68        19.29 o
  -3   7   1         55.00         53.52         2.75 o
  -2   7   1         14.45         19.47         1.73 o
  -1   7   1        129.56        124.45         3.60 o
   0   7   1        315.61        289.01         7.51 o
   1   7   1         24.89         21.65         6.05 o
   2   7   1         78.18         70.06         3.33 o
   3   7   1        117.02        182.09        15.06 o
   4   7   1          4.13          2.92         1.05 o
   5   7   1        521.48        530.09        17.19 o
   6   7   1         39.95         35.63         2.36 o
   7   7   1         90.90         69.26         3.66 o
   8   7   1          4.88          2.91         2.99 o
  -7   8   1         21.62         57.60        11.32 o
  -6   8   1          5.72          3.58         2.13 o
  -5   8   1        119.62        101.28         8.50 o
  -4   8   1          1.88          3.33         1.53 o
  -3   8   1          6.10          3.91         1.83 o
  -2   8   1        280.89        434.62        49.28 o
  -1   8   1          3.80          4.76         1.19 o
   0   8   1        521.23        537.78        22.36 o
   1   8   1         51.02         49.58         4.22 o
   2   8   1         31.15         35.17         3.24 o
   3   8   1        106.32         95.61         4.69 o
   4   8   1        136.30        140.79         4.17 o
   5   8   1         23.33         24.65         2.76 o
   6   8   1         36.97         31.60         2.21 o
   7   8   1         24.41         21.10         2.45 o
   8   8   1         49.26         42.40         7.50 o
  -6   9   1          7.32          3.62         2.51 o
  -5   9   1         50.49         46.43         4.57 o
  -4   9   1         61.86         46.27         3.32 o
  -3   9   1          4.16          2.70         1.57 o
  -2   9   1         30.89         35.74         2.99 o
  -1   9   1        108.91        110.68         3.92 o
   0   9   1        128.44        133.75         9.04 o
   1   9   1        145.18        135.67         8.96 o
   2   9   1         98.27        113.82         5.42 o
   3   9   1         13.43         12.04         1.53 o
   4   9   1         67.17         74.99         8.29 o
   5   9   1         24.99         32.01         6.14 o
   6   9   1          0.06         -0.78         1.07 o
   7   9   1         55.69         51.87         5.60 o
   8   9   1          1.53          1.33         2.78 o
  -6  10   1          2.99          1.23         3.02 o
  -5  10   1         61.77         62.01         9.72 o
  -4  10   1          1.93          0.43         1.35 o
  -3  10   1        195.16        186.84         6.21 o
  -2  10   1         51.16         47.50         3.10 o
  -1  10   1         11.61          8.97         1.35 o
   0  10   1        315.90        285.65        15.84 o
   1  10   1          0.45         -0.01         1.54 o
   2  10   1        438.91        438.57        10.08 o
   3  10   1          5.68          4.94         2.71 o
   4  10   1          6.48          5.36         1.66 o
   5  10   1         13.15         18.68         3.35 o
   6  10   1        158.67        122.44        27.52 o
   7  10   1          4.94          5.84         2.84 o
  -6  11   1         13.95          8.82         5.38 o
  -5  11   1         10.36          7.31         2.41 o
  -4  11   1         19.50         10.37         4.06 o
  -3  11   1         50.46         71.57        12.46 o
  -2  11   1         38.39         33.45         3.40 o
  -1  11   1         11.27         12.35         2.06 o
   0  11   1         69.30         70.75         4.20 o
   1  11   1        120.99        139.23        19.87 o
   2  11   1        208.29        259.65        37.14 o
   3  11   1         37.69         38.49         4.30 o
   4  11   1          4.94          0.70         2.59 o
   5  11   1         11.75          9.85         2.39 o
   6  11   1         66.63         62.84         9.01 o
   7  11   1          5.44          3.29         2.65 o
  -5  12   1         25.65         34.71         5.14 o
  -4  12   1         16.29         25.36         5.79 o
  -3  12   1        115.49        136.29        16.05 o
  -2  12   1          0.17          0.08         1.43 o
  -1  12   1         48.66         46.91         3.66 o
   0  12   1         68.52         57.24         5.73 o
   1  12   1         32.10         37.16         5.49 o
   2  12   1        141.91        146.58         8.67 o
   3  12   1          3.41          6.30         2.58 o
   4  12   1         63.59         66.45         9.61 o
   5  12   1          3.55          1.69         2.49 o
   6  12   1         17.96         12.71         2.79 o
  -4  13   1         25.34         23.19         4.10 o
  -3  13   1         14.41         10.89         2.95 o
  -2  13   1         16.66         13.82         2.78 o
  -1  13   1         39.77         64.73        23.85 o
   0  13   1         11.94          6.20         2.13 o
   1  13   1         33.73         40.17         4.20 o
   2  13   1         68.78         73.97         7.38 o
   3  13   1         87.19         93.84        11.66 o
   4  13   1        131.63        142.14        22.57 o
   5  13   1          1.37         -1.02         2.89 o
   6  13   1          0.33          1.13         3.25 o
  -3  14   1         21.46         24.48         5.00 o
  -2  14   1         44.32         48.10         5.53 o
  -1  14   1        108.23         97.67        13.56 o
   0  14   1          0.07         -2.17         2.66 o
   1  14   1          9.61         15.25         4.20 o
   2  14   1         33.63         28.79         5.27 o
   3  14   1         31.85         33.04         4.80 o
   4  14   1         35.72         40.88         7.87 o
   5  14   1          2.30          3.89         3.20 o
  -2  15   1         10.94         12.93         4.82 o
  -1  15   1          6.74          3.55         3.06 o
   0  15   1          7.86          3.30         2.99 o
   1  15   1         16.80         28.09         9.35 o
   2  15   1          3.33         -2.28         3.19 o
   3  15   1         14.98         13.20         3.16 o
   4  15   1         39.88         51.32         6.62 o
   0  16   1         82.85        103.22         8.75 o
   1  16   1         52.48         42.05         4.37 o
   2  16   1          0.08         -0.83         3.77 o
  -3 -15   2         14.82        155.53        59.24 o
  -2 -15   2          0.70          0.88         2.65 o
  -1 -15   2         74.88         78.23        17.19 o
   0 -15   2         57.58         44.71         6.57 o
   2 -15   2          0.56          5.86         4.45 o
  -5 -14   2          1.11          4.72         5.33 o
  -4 -14   2          0.87         -0.49         2.68 o
  -3 -14   2        118.26        155.93        18.37 o
  -2 -14   2        105.44        118.57         8.44 o
  -1 -14   2         30.12         70.70         7.08 o
   0 -14   2          7.06         43.04        17.82 o
   1 -14   2          6.08         24.64        11.43 o
   2 -14   2         29.33         26.33         6.95 o
   3 -14   2          0.00         -2.78         3.29 o
  -5 -13   2          0.65         -1.54         4.03 o
  -4 -13   2          0.73          2.18         2.66 o
  -3 -13   2          0.13          1.54         4.25 o
  -2 -13   2         41.29         43.16         7.57 o
  -1 -13   2        203.53        250.11        13.11 o
   0 -13   2          0.18          1.79         3.25 o
   1 -13   2         29.17        131.66        33.57 o
   2 -13   2          0.27          1.39         1.59 o
   3 -13   2          0.10         -0.90         3.66 o
   4 -13   2          0.21          0.86         2.32 o
  -6 -12   2         15.51         19.55         4.11 o
  -5 -12   2         14.43         14.42         4.94 o
  -4 -12   2         14.62         22.56         7.50 o
  -3 -12   2          5.71          7.85         4.06 o
  -2 -12   2          0.23          0.03         3.29 o
  -1 -12   2         28.38         32.12         3.80 o
   0 -12   2        223.77        192.02        16.44 o
   1 -12   2         33.29         27.84         2.65 o
   3 -12   2          5.17          1.88         1.84 o
   4 -12   2          0.97          3.16         2.73 o
   5 -12   2          5.43          1.54         4.33 o
  -7 -11   2         15.65         15.82         3.88 o
  -6 -11   2         17.70         49.27        12.02 o
  -5 -11   2         45.23         45.40         5.90 o
  -4 -11   2         10.76         12.55         4.05 o
  -3 -11   2          3.09          4.22         2.00 o
  -2 -11   2          3.84          5.52         1.70 o
  -1 -11   2          5.70          3.75         1.17 o
   0 -11   2        191.79        145.42        11.84 o
   1 -11   2        115.82        131.16        17.80 o
   2 -11   2          0.93         -0.86         1.68 o
   3 -11   2          1.56          1.78         1.58 o
   4 -11   2          0.00         -0.36         2.31 o
   5 -11   2          2.19          1.63         2.17 o
   6 -11   2         10.03          4.11         4.22 o
  -7 -10   2          3.82          4.82         2.75 o
  -5 -10   2          5.12          5.94         5.88 o
  -4 -10   2        138.03        170.32        25.33 o
  -3 -10   2         73.05         69.08         7.30 o
  -2 -10   2          2.13          3.59         1.41 o
   0 -10   2          7.60        228.44        28.32 o
   1 -10   2         12.81        179.59        54.54 o
   2 -10   2        315.67        260.78         8.44 o
   3 -10   2         18.92         20.39         2.30 o
   4 -10   2          7.87         10.18         2.08 o
   5 -10   2          6.89         71.18        10.02 o
   6 -10   2         11.45         18.23         4.87 o
  -7  -9   2         43.21         41.87         4.73 o
  -6  -9   2         10.60          8.68         2.21 o
  -5  -9   2         51.08         51.16         3.36 o
  -4  -9   2         68.92        100.77        11.47 o
  -3  -9   2        249.32        259.20         9.83 o
  -2  -9   2         19.04         21.18         2.79 o
  -1  -9   2          0.79          0.74         1.21 o
   0  -9   2          0.98         47.83        10.71 o
   1  -9   2         20.71         18.68         2.08 o
   2  -9   2        387.99        362.24         9.58 o
   3  -9   2         20.22         15.59         2.38 o
   4  -9   2          0.04         -0.43         1.54 o
   5  -9   2         54.13         51.37         8.81 o
   6  -9   2          0.11          0.10         1.61 o
   7  -9   2          4.09          2.53         2.84 o
  -8  -8   2         22.73         16.91         4.41 o
  -7  -8   2          0.40          1.52         1.98 o
  -6  -8   2         13.49         12.78         2.00 o
  -5  -8   2         11.13          9.10         1.48 o
  -3  -8   2         29.65         39.10         2.37 o
  -2  -8   2         14.94         14.17         1.65 o
  -1  -8   2        400.13        407.36        12.00 o
   0  -8   2          8.44          8.40         1.31 o
   1  -8   2         25.03         22.26         2.42 o
   2  -8   2         79.30         76.77         4.07 o
   3  -8   2         11.28          6.47         4.26 o
   4  -8   2        230.71        199.66         7.66 o
   5  -8   2         82.14         70.96        15.34 o
   6  -8   2         10.95          7.93         2.99 o
   7  -8   2          5.88         -6.33         6.33 o
  -8  -7   2          6.32          4.28         3.20 o
  -7  -7   2          8.39          8.12         1.85 o
  -6  -7   2         11.89          8.61         1.61 o
  -5  -7   2         90.60         96.16         6.74 o
  -4  -7   2         65.43         66.01         2.91 o
  -3  -7   2        132.73        404.41        37.23 o
  -2  -7   2        199.01        181.82         8.00 o
  -1  -7   2        641.56        683.07        10.90 o
   0  -7   2          4.97         71.42         8.82 o
   1  -7   2         19.88         18.59         1.84 o
   2  -7   2         14.48         13.41         1.95 o
   3  -7   2          3.81          6.68         1.15 o
   4  -7   2        294.29        291.54         9.46 o
   5  -7   2          6.29          5.88         1.18 o
   6  -7   2          0.53          0.54         1.38 o
   7  -7   2         54.01         55.62         6.32 o
  -8  -6   2         80.04         87.22         7.54 o
  -7  -6   2          2.78          4.08         2.31 o
  -6  -6   2         40.89         41.20         4.18 o
  -5  -6   2          6.34          6.97         1.98 o
  -4  -6   2         61.52         63.45         2.65 o
  -3  -6   2         16.10         23.49         2.64 o
  -2  -6   2         71.18         63.38         4.33 o
  -1  -6   2        175.31        201.49         4.79 o
   0  -6   2        175.27        156.14         7.55 o
   1  -6   2       1093.76       1110.10        22.24 o
   2  -6   2          6.65          6.24         1.15 o
   3  -6   2         10.27         12.10         1.31 o
   4  -6   2        151.52        181.94         6.15 o
   5  -6   2          9.56          7.95         1.35 o
   6  -6   2         79.81         77.74         4.40 o
   7  -6   2          2.44          5.38         5.21 o
   8  -6   2          3.89         -0.04         4.36 o
  -8  -5   2         19.20         13.32         3.52 o
  -7  -5   2          1.90          0.85         1.69 o
  -6  -5   2          5.47          6.57         1.54 o
  -5  -5   2         32.47         36.58         2.95 o
  -4  -5   2         91.23         87.82         4.88 o
  -3  -5   2         95.12        104.90         3.11 o
  -2  -5   2        325.15        325.98         5.46 o
  -1  -5   2        503.26        522.41        10.43 o
   0  -5   2        449.68        477.19        14.78 o
   1  -5   2        669.32        667.67        15.33 o
   2  -5   2         51.61         42.76        12.28 o
   3  -5   2        156.98        157.34         4.25 o
   4  -5   2         42.92         37.60         2.20 o
   5  -5   2         12.33         11.64         1.89 o
   6  -5   2         85.66         89.31         5.96 o
   7  -5   2          6.26          6.20         2.04 o
   8  -5   2          0.95         -0.42         6.92 o
  -8  -4   2         84.28         73.09         8.81 o
  -7  -4   2         30.20         31.48         5.20 o
  -6  -4   2         36.00         45.45         3.14 o
  -5  -4   2         42.76         37.54         2.20 o
  -4  -4   2         22.77         43.79         8.45 o
  -3  -4   2         77.77         72.22         7.36 o
  -2  -4   2        334.22        348.51         8.57 o
  -1  -4   2        217.62        244.15        10.90 o
   0  -4   2        529.62        529.59         8.10 o
   1  -4   2        857.43        746.76        35.41 o
   2  -4   2        341.79        334.40        12.01 o
   3  -4   2        884.39        926.98        16.12 o
   4  -4   2          3.32          9.89         4.15 o
   5  -4   2          0.02          0.05         1.13 o
   6  -4   2        114.59        134.23         8.35 o
   7  -4   2          9.21          8.45         1.91 o
   8  -4   2         10.94         11.55         2.54 o
  -8  -3   2         44.94         42.76         8.86 o
  -6  -3   2          2.49         23.43         8.44 o
  -5  -3   2         38.29         35.13         2.71 o
  -4  -3   2        310.44        370.53        28.02 o
  -3  -3   2         77.96         73.67         3.02 o
  -2  -3   2        261.05        254.37         6.10 o
  -1  -3   2          0.99          1.45         3.21 o
   0  -3   2        907.66        863.38         9.09 o
   1  -3   2        569.42        563.91        14.23 o
   2  -3   2        534.24        600.49        10.14 o
   3  -3   2        181.24        236.21        34.68 o
   4  -3   2         70.91         64.85         3.70 o
   5  -3   2        247.43        243.96         8.82 o
   6  -3   2         43.53         48.46         3.97 o
   7  -3   2         42.20         46.68         4.28 o
   8  -3   2         11.59         10.48         2.39 o
  -8  -2   2         11.89          9.95         2.54 o
  -7  -2   2         21.35         20.51         3.14 o
  -6  -2   2        339.25        334.39        20.89 o
  -5  -2   2         17.63         18.48         3.36 o
  -4  -2   2        194.43        195.92        14.15 o
  -3  -2   2        231.03        228.28         5.71 o
  -2  -2   2        200.69        206.64        21.27 o
  -1  -2   2        558.94        597.55        11.21 o
   0  -2   2        925.17        864.78        23.85 o
   1  -2   2          0.11         29.16         9.11 o
   2  -2   2        705.68        700.97        19.25 o
   3  -2   2        748.42        714.09        20.79 o
   4  -2   2        187.85        174.49         6.97 o
   5  -2   2        192.56        206.71         7.09 o
   6  -2   2         17.56         16.56         1.78 o
   7  -2   2          2.09          2.11         1.48 o
   8  -2   2         46.52         55.85         6.95 o
   9  -2   2          7.66          3.12         4.11 o
  -9  -1   2          4.20          7.89         4.17 o
  -8  -1   2          0.71         -2.73         2.73 o
  -7  -1   2         24.22         37.16         2.97 o
  -6  -1   2        144.02        136.48        10.16 o
  -5  -1   2          5.78         26.21        12.51 o
  -4  -1   2         28.69         20.70         2.24 o
  -3  -1   2        159.59        154.70         4.60 o
  -2  -1   2         57.49         67.73         3.98 o
  -1  -1   2         95.53         92.67         3.58 o
   0  -1   2         17.45         42.19        13.42 o
   1  -1   2        229.78        209.38         5.44 o
   2  -1   2        854.93        791.18         9.36 o
   3  -1   2        216.42        235.14        57.09 o
   4  -1   2        263.26        301.98        11.98 o
   5  -1   2        148.06        135.76        25.09 o
   6  -1   2         27.84         28.54         2.71 o
   7  -1   2        168.30        179.73         9.22 o
   8  -1   2         25.10         26.96         4.11 o
   9  -1   2         33.45         35.57         3.78 o
  -8   0   2          0.43         -0.95         2.96 o
  -7   0   2         10.74         12.69         1.89 o
  -6   0   2         71.72         70.61         5.75 o
  -5   0   2         85.09         80.88         3.44 o
  -4   0   2       1019.44       1038.45        13.88 o
  -2   0   2        404.16        419.71        13.78 o
  -1   0   2        650.99        672.95        12.88 o
   0   0   2       3243.39       3388.51        36.57 o
   1   0   2        922.94        975.32        11.40 o
   2   0   2        312.99        332.71         9.56 o
   3   0   2         17.97         10.76         4.10 o
   4   0   2        182.97        199.35         9.62 o
   5   0   2        323.49        314.85        11.19 o
   6   0   2         64.36         63.12         5.20 o
   7   0   2          3.63         23.16         4.06 o
   8   0   2         12.46         15.78         2.95 o
   9   0   2          3.07          3.20         2.44 o
  -8   1   2          2.34         12.54         6.95 o
  -7   1   2          7.55          7.42         1.74 o
  -6   1   2          5.66          7.14         1.14 o
  -5   1   2         35.32         39.35         2.60 o
  -4   1   2        458.57        450.22         8.12 o
  -3   1   2          0.34         19.98        16.17 o
  -2   1   2        468.86        452.58        10.20 o
  -1   1   2         38.80         31.35         2.22 o
   0   1   2        140.79        157.22         4.90 o
   1   1   2         37.82         32.51         2.31 o
   2   1   2       1786.19       1380.86        58.58 o
   3   1   2        181.54        174.77         4.77 o
   4   1   2        239.47        211.12         6.59 o
   5   1   2         34.30         42.21         3.17 o
   6   1   2         88.06         91.54         8.38 o
   7   1   2         70.02         93.58        13.96 o
   8   1   2          5.28          4.18         2.04 o
   9   1   2         63.85         75.48        14.58 o
  -8   2   2         11.34         10.64         4.08 o
  -7   2   2          6.75          5.84         1.44 o
  -6   2   2          0.85          0.65         2.33 o
  -5   2   2        107.83        106.87         5.74 o
  -4   2   2        300.95        303.43         8.82 o
  -3   2   2        287.01        256.03         5.49 o
  -2   2   2       1702.53       1674.79        37.31 o
  -1   2   2        143.37        135.19         4.70 o
   0   2   2        987.66        851.76        13.20 o
   1   2   2        611.06        589.06        20.42 o
   2   2   2       1884.22       1270.65        34.56 o
   3   2   2        436.65        420.86         7.55 o
   4   2   2        295.09        119.07        18.55 o
   5   2   2          5.85          7.87         4.02 o
   6   2   2         24.53         24.09         5.22 o
   7   2   2         87.35         92.60        11.42 o
   8   2   2         32.36         35.64         5.04 o
   9   2   2         12.52         13.76         2.91 o
  -8   3   2         20.51         25.49         6.44 o
  -7   3   2         64.16         65.93         4.04 o
  -6   3   2        107.04         83.77        24.33 o
  -5   3   2          8.34          8.68         1.44 o
  -4   3   2        101.49        100.43         5.91 o
  -3   3   2        139.52        158.53        19.37 o
  -2   3   2        925.15        986.47        19.48 o
  -1   3   2        420.68        485.68        34.05 o
   0   3   2       1069.58        970.68        13.33 o
   1   3   2        189.85        191.49         9.37 o
   2   3   2        174.20        165.90        15.01 o
   3   3   2          0.02         -0.45         0.98 o
   4   3   2        523.36        645.59        70.83 o
   5   3   2         32.43         34.38         2.26 o
   6   3   2         30.27         24.80         2.30 o
   7   3   2          2.53          5.49         1.70 o
   8   3   2         18.30         15.14         5.40 o
   9   3   2         24.65         20.73         4.16 o
  -8   4   2         45.54         50.39         8.49 o
  -7   4   2          7.45          7.08         1.21 o
  -6   4   2         37.27         46.03         6.18 o
  -5   4   2         11.96         11.00         1.41 o
  -4   4   2          0.56         -0.35         1.13 o
  -3   4   2        551.71        601.31        16.62 o
  -2   4   2        529.90        564.87         9.65 o
  -1   4   2        754.48        730.60        22.81 o
   0   4   2        619.54        550.15        24.24 o
   1   4   2        118.09         87.89        13.47 o
   2   4   2        454.31        446.20         7.84 o
   3   4   2        171.70        168.10         3.61 o
   4   4   2        160.10       3603.97       101.12 o
   5   4   2        136.96        136.39         9.06 o
   6   4   2          4.49          5.58         1.13 o
   7   4   2          0.17          1.17         1.90 o
   8   4   2          2.72         -0.20         2.43 o
   9   4   2         17.85         16.09         3.25 o
  -8   5   2          4.62          3.40         3.63 o
  -7   5   2          4.15          4.45         1.91 o
  -6   5   2          9.73         10.39         1.57 o
  -5   5   2         27.17         23.01         2.15 o
  -4   5   2        491.42        636.08        75.38 o
  -3   5   2         21.80         22.94         3.12 o
  -2   5   2        293.44        272.29        12.30 o
  -1   5   2        323.09        286.27        14.02 o
   0   5   2        628.09        637.63        11.56 o
   1   5   2        378.74        377.32         9.07 o
   2   5   2        447.89        430.59         6.34 o
   3   5   2        274.39       1932.39       114.44 o
   4   5   2         75.07         66.22         4.38 o
   5   5   2          1.58          0.08         2.31 o
   6   5   2         70.65         81.63         5.85 o
   7   5   2          4.14          3.25         1.24 o
   8   5   2          2.76          3.46         2.84 o
   9   5   2          0.04         -0.31         2.38 o
  -8   6   2          4.27          4.04         3.98 o
  -7   6   2          3.64          6.14         5.45 o
  -6   6   2        159.45        141.24        19.77 o
  -5   6   2         12.77         11.84         4.14 o
  -4   6   2          4.00        577.87        81.15 o
  -3   6   2          0.28          0.66         1.02 o
  -2   6   2          5.60          4.08         1.10 o
  -1   6   2       1082.68       1087.78        11.16 o
   0   6   2        230.93        228.99         5.67 o
   1   6   2         81.46         82.73         4.10 o
   2   6   2         13.98         12.84         1.52 o
   3   6   2        620.54        856.66        70.76 o
   4   6   2         98.35         89.75         4.00 o
   5   6   2         61.89         59.55         5.36 o
   7   6   2         42.42         35.83         5.00 o
   8   6   2          3.73          5.56         2.30 o
  -7   7   2         29.72         82.45        10.81 o
  -6   7   2          3.36         -2.79         3.83 o
  -5   7   2         10.25         26.10        25.63 o
  -4   7   2        108.24        125.83         6.70 o
  -3   7   2          1.50          0.51         0.96 o
  -2   7   2         14.85         15.93         1.48 o
  -1   7   2         75.53         87.11         3.12 o
   0   7   2        207.29        432.56        15.40 o
   1   7   2        197.85        198.32         5.88 o
   2   7   2        176.55        174.14         6.15 o
   3   7   2        267.61        491.18        34.67 o
   4   7   2         63.16         64.14         5.72 o
   5   7   2        412.39        482.95        23.93 o
   6   7   2         21.76         19.36         1.89 o
   7   7   2          2.03          0.77         1.02 o
   8   7   2         18.68         11.34         3.75 o
  -7   8   2          2.09         17.79         7.71 o
  -6   8   2         14.89         13.73         4.13 o
  -5   8   2         15.67         15.50         4.25 o
  -4   8   2        289.44        237.29        19.39 o
  -3   8   2         38.81         40.84         2.98 o
  -2   8   2         66.61        100.74        12.35 o
  -1   8   2         22.38         22.62         2.28 o
   0   8   2        414.50        618.13        51.14 o
   1   8   2        685.87        705.79        11.23 o
   2   8   2         22.45         29.82         2.33 o
   3   8   2          3.99          3.72         1.20 o
   5   8   2         35.39         30.58         2.19 o
   6   8   2         19.23         15.32         1.63 o
   7   8   2         43.54         24.93         4.58 o
   8   8   2          0.57          0.44         3.39 o
  -6   9   2          1.18          0.38         1.91 o
  -5   9   2        138.05        147.50        20.71 o
  -4   9   2          0.08          0.81         2.11 o
  -3   9   2         20.88         18.65         2.38 o
  -2   9   2        282.96        265.79        18.28 o
  -1   9   2          1.40          0.12         1.93 o
   0   9   2         16.72         18.10         2.19 o
   1   9   2         97.79        104.13         4.47 o
   2   9   2         54.11         54.01         2.79 o
   3   9   2         51.03         56.28         3.67 o
   4   9   2         48.95         60.92         7.95 o
   5   9   2        121.58        124.29        11.34 o
   6   9   2          6.80          5.84         1.91 o
   7   9   2         50.66         43.15         6.35 o
   8   9   2          6.71          8.90         5.82 o
  -6  10   2          7.93         28.02        14.49 o
  -5  10   2          5.36         16.60         9.60 o
  -4  10   2         16.05         13.09         2.07 o
  -3  10   2         12.49         17.75         1.95 o
  -2  10   2        240.07        202.07         8.45 o
  -1  10   2         45.91         44.39         3.25 o
   0  10   2        140.65        171.21        33.82 o
   1  10   2         39.94         37.89         2.88 o
   2  10   2         16.43         19.13         2.21 o
   3  10   2        202.93        207.86         8.76 o
   4  10   2          4.61          5.15         1.63 o
   5  10   2          0.26          0.12         1.60 o
   6  10   2          0.90          1.65         1.57 o
   7  10   2         24.16         31.87        10.92 o
  -6  11   2         14.22          4.75         4.80 o
  -5  11   2         14.77         17.05         4.15 o
  -4  11   2          1.86          1.28         3.13 o
  -3  11   2          3.39          3.27         1.37 o
  -2  11   2          0.00         -0.53         1.94 o
  -1  11   2          5.39          7.33         1.60 o
   0  11   2        246.29        227.68        11.74 o
   1  11   2         12.27         22.90         7.19 o
   2  11   2          3.91          5.14         2.70 o
   3  11   2         61.06         62.90         4.33 o
   4  11   2          3.70          4.82         2.26 o
   5  11   2          5.39          4.77         1.99 o
   6  11   2         22.27         45.47         9.28 o
   7  11   2         35.70         40.92         6.41 o
  -5  12   2         25.09         32.93         5.84 o
  -4  12   2          1.66          0.61         2.69 o
  -3  12   2          2.61          2.24         3.93 o
  -2  12   2          2.05          1.79         1.69 o
  -1  12   2          0.42        108.56        11.06 o
   0  12   2        103.16         84.92         5.25 o
   1  12   2         17.07         16.08         3.57 o
   2  12   2        122.45        136.76         7.20 o
   3  12   2         17.27         12.36         2.89 o
   4  12   2         15.47         48.96        19.52 o
   5  12   2         34.50         24.03         5.33 o
   6  12   2          0.02          2.76         3.23 o
  -4  13   2          0.21          1.54         2.34 o
  -3  13   2          4.98          9.57         2.23 o
  -2  13   2          0.19         -2.95         4.03 o
  -1  13   2          7.38         10.67         3.89 o
   0  13   2          2.18          0.29         1.80 o
   1  13   2          1.97          4.03         5.99 o
   2  13   2         97.61         94.14         7.95 o
   3  13   2         14.59         83.52        17.83 o
   4  13   2          0.13         21.64        13.74 o
   5  13   2         29.55         35.05         4.94 o
   6  13   2          0.66          3.11         2.99 o
  -3  14   2          7.29          6.87         3.23 o
  -2  14   2         21.95         17.78         3.83 o
  -1  14   2          0.18         42.29        10.02 o
   0  14   2          2.26          0.92         1.76 o
   1  14   2          0.07          2.28         5.51 o
   2  14   2         36.29         36.39         5.36 o
   3  14   2         21.11         27.32         5.45 o
   4  14   2         65.66         65.39         6.55 o
   5  14   2          3.49          4.90         3.20 o
  -2  15   2         11.58          9.10         2.41 o
  -1  15   2          0.01         -2.90         2.90 o
   0  15   2          0.14          1.52         2.64 o
   1  15   2          4.67          4.33         4.30 o
   2  15   2          5.08          4.38         2.71 o
   3  15   2          2.33         11.53         5.30 o
   4  15   2         24.08         17.45         6.19 o
   0  16   2         21.70         24.31         4.08 o
   1  16   2          2.67          3.49         3.25 o
   2  16   2          6.67          8.45         2.82 o
  -3 -15   3        208.37        204.75        11.75 o
  -2 -15   3         90.04         96.43        27.38 o
  -1 -15   3        153.54        157.06         9.07 o
   0 -15   3         26.53         22.39         4.76 o
   1 -15   3         33.36         33.58         5.19 o
   2 -15   3          7.74         16.09         3.22 o
  -4 -14   3         20.25         20.26         3.92 o
  -3 -14   3         56.67         60.92         9.67 o
  -2 -14   3          0.03          3.36         3.73 o
  -1 -14   3         19.35         38.50         5.34 o
   0 -14   3         13.97         25.19        15.61 o
   1 -14   3          0.04          1.09         2.92 o
   2 -14   3         86.69        107.03         9.56 o
   3 -14   3         10.74          4.50         4.43 o
  -5 -13   3          0.40          0.20         2.36 o
  -4 -13   3          1.51         -1.68         2.12 o
  -3 -13   3          1.49        112.76        13.13 o
  -1 -13   3        829.41        954.48        78.44 o
   0 -13   3        170.63        169.41        10.59 o
   1 -13   3        346.18        295.88        43.95 o
   2 -13   3         17.78         80.16        13.52 o
   3 -13   3         45.42         29.62         8.53 o
   4 -13   3         21.37         25.62         5.80 o
  -6 -12   3         27.32         33.00         4.17 o
  -5 -12   3          4.85          6.85         3.55 o
  -4 -12   3          0.94          4.92         3.18 o
  -3 -12   3          0.88          4.25         3.59 o
  -2 -12   3        123.98        138.64        12.84 o
  -1 -12   3        506.63        492.68        20.91 o
   0 -12   3          7.30          3.66         2.07 o
   1 -12   3          2.26        114.47        21.93 o
   2 -12   3          0.00          0.50         2.07 o
   3 -12   3         15.85         15.21         4.16 o
   4 -12   3        142.05        159.84        15.47 o
   5 -12   3          6.20          3.64         3.98 o
  -6 -11   3          0.39         12.61         3.72 o
  -5 -11   3          0.69         -1.21         2.25 o
  -4 -11   3          5.00          4.43         2.59 o
  -3 -11   3          0.00          0.29         2.01 o
  -2 -11   3          1.54          6.09         5.28 o
  -1 -11   3          1.26          2.67         1.56 o
   0 -11   3         19.97         18.29         2.45 o
   1 -11   3       1100.40        940.45        74.05 o
   2 -11   3        185.61        158.76        10.17 o
   3 -11   3        406.54        491.33       121.54 o
   4 -11   3         14.15         10.97         2.58 o
   5 -11   3         19.34         23.92         6.40 o
   6 -11   3         21.23         24.54         4.41 o
  -7 -10   3          2.75          3.95         2.66 o
  -6 -10   3          0.68          9.43         8.53 o
  -5 -10   3          8.75         10.72         2.87 o
  -4 -10   3         36.48         41.04         4.20 o
  -3 -10   3         23.91         20.50         3.28 o
  -2 -10   3         21.52         18.62         3.96 o
   0 -10   3        442.99        396.82        16.58 o
   1 -10   3        924.55        822.66        30.80 o
   2 -10   3         89.84         62.41         4.86 o
   3 -10   3          7.62          5.84         1.76 o
   4 -10   3          4.10          7.15         3.54 o
   5 -10   3         58.13         54.92        11.51 o
  -7  -9   3          3.09          3.28         2.43 o
  -6  -9   3          0.91          1.07         3.20 o
  -5  -9   3          0.85         13.17        20.33 o
  -4  -9   3          3.23          7.80         3.60 o
  -3  -9   3          0.23          0.74         1.52 o
  -2  -9   3         25.90         24.81         1.67 o
  -1  -9   3          2.13          2.83         1.65 o
   0  -9   3         32.43         35.59         3.30 o
   1  -9   3        111.00         99.10         4.34 o
   2  -9   3         47.94         49.91         7.04 o
   3  -9   3        518.07        495.56        19.94 o
   4  -9   3        141.69        113.43         4.44 o
   5  -9   3        209.08        170.20        12.23 o
   6  -9   3          2.41         -0.81         1.69 o
   7  -9   3          0.26         -1.26         5.07 o
  -7  -8   3          2.28          0.77         2.23 o
  -6  -8   3          8.42          4.28         1.74 o
  -5  -8   3          7.60          5.76         1.44 o
  -2  -8   3        120.35        194.39        33.13 o
  -1  -8   3         34.81         35.71         2.25 o
   0  -8   3         51.36         39.89         2.47 o
   2  -8   3        818.34        681.93        64.40 o
   3  -8   3       1254.96       1263.32        13.75 o
   4  -8   3        268.20        209.83        13.58 o
   5  -8   3         22.86         18.53         2.16 o
   6  -8   3          4.35          3.66         1.67 o
   7  -8   3         62.95         58.58        10.18 o
  -8  -7   3         12.21          4.74         3.83 o
  -7  -7   3          0.32          6.77         8.51 o
  -6  -7   3          3.17          2.00         1.33 o
  -5  -7   3         54.06         54.67         3.14 o
  -4  -7   3          1.32          2.44         1.27 o
  -3  -7   3         21.92         79.30         8.84 o
  -1  -7   3          0.60          0.21         2.77 o
   0  -7   3        174.49        183.25         5.03 o
   1  -7   3          1.93          5.45         2.52 o
   2  -7   3        404.47        372.50         7.71 o
   3  -7   3        462.66        444.84        10.39 o
   4  -7   3         71.62         66.28         4.89 o
   5  -7   3        131.54        117.47         5.38 o
   6  -7   3         95.72         88.74         5.23 o
   7  -7   3         38.88         36.59         5.36 o
  -8  -6   3          1.57          3.78         2.74 o
  -7  -6   3          1.92          2.90         2.06 o
  -6  -6   3          3.12          2.63         1.36 o
  -5  -6   3          2.41          2.71         1.23 o
  -4  -6   3         40.94         42.03         2.23 o
  -3  -6   3         18.40         24.18         2.60 o
  -2  -6   3          5.93          5.94         1.91 o
  -1  -6   3          9.51         12.00         1.72 o
   0  -6   3        344.56        336.13         6.72 o
   1  -6   3          3.39          3.99         1.41 o
   2  -6   3         61.12         43.23         2.14 o
   3  -6   3         24.37         24.24         1.68 o
   4  -6   3        688.26        688.85        13.58 o
   5  -6   3        764.14        755.08        38.84 o
   6  -6   3        297.83        293.54        28.19 o
   7  -6   3         13.83         28.02        17.70 o
   8  -6   3          2.86         -4.43         4.85 o
  -8  -5   3          5.19          6.99         3.08 o
  -7  -5   3         16.90         18.03         3.30 o
  -6  -5   3         67.63         68.21         5.39 o
  -5  -5   3          0.01         -0.68         1.20 o
  -4  -5   3          3.16          2.39         1.41 o
  -3  -5   3         85.73         90.23         3.19 o
  -2  -5   3          0.02         -0.27         0.96 o
  -1  -5   3       1397.34       1579.96        30.28 o
   0  -5   3        126.90        136.24         6.64 o
   1  -5   3         26.57         28.95         1.89 o
   2  -5   3        423.82        445.95         8.69 o
   3  -5   3          2.86          0.09         1.05 o
   4  -5   3        745.14        732.73        13.66 o
   5  -5   3        509.32        508.02        10.49 o
   6  -5   3         61.59         66.94         4.66 o
   7  -5   3         13.51         19.82         4.15 o
   8  -5   3         56.47         59.04         5.79 o
  -8  -4   3          6.12          3.14         5.04 o
  -7  -4   3          6.41          7.31         2.47 o
  -6  -4   3        311.08        446.06        10.68 o
  -5  -4   3         12.64         13.35         1.96 o
  -4  -4   3          6.34          6.65         1.71 o
  -2  -4   3        183.30        177.10         4.04 o
  -1  -4   3        216.91        190.93         9.38 o
   0  -4   3          1.80          1.52         1.32 o
   1  -4   3         30.76         24.45         2.30 o
   2  -4   3        290.61        310.85         6.69 o
   3  -4   3         11.21         11.84         2.60 o
   4  -4   3          4.54          6.49         1.13 o
   5  -4   3         21.42         17.59         1.52 o
   6  -4   3        287.00        291.24         7.76 o
   7  -4   3        252.14        286.61        12.68 o
   8  -4   3        155.85        166.80        12.02 o
  -8  -3   3          2.46          3.51         4.43 o
  -7  -3   3          0.28         -1.67         3.23 o
  -6  -3   3          9.68         25.80         5.86 o
  -5  -3   3         22.48         26.93         2.27 o
  -4  -3   3        261.31        259.35         5.51 o
  -3  -3   3          0.01          0.66         1.65 o
  -2  -3   3          1.75          3.90         2.43 o
  -1  -3   3        135.49        135.57         4.40 o
   0  -3   3          8.32          6.74         1.37 o
   1  -3   3        477.65        463.76        12.77 o
   2  -3   3         76.15         72.33         2.57 o
   3  -3   3        103.16        103.19        10.55 o
   4  -3   3        280.53        269.83         8.43 o
   5  -3   3         25.39         22.43         3.07 o
   6  -3   3        667.20        740.71        36.60 o
   7  -3   3        229.13        263.24         7.96 o
   8  -3   3         41.08         47.82         5.80 o
  -8  -2   3         27.01         25.25         5.08 o
  -7  -2   3          2.31          3.32         1.86 o
  -6  -2   3         18.23         19.20         2.84 o
  -5  -2   3          1.66          2.24         2.92 o
  -4  -2   3         41.95         42.97         2.69 o
  -3  -2   3         27.89         24.13         1.73 o
  -2  -2   3        695.33        695.12        59.02 o
  -1  -2   3          0.82          0.05         1.86 o
   0  -2   3        396.48        402.44         9.28 o
   1  -2   3        379.22        382.37        12.70 o
   2  -2   3         88.28         78.31         3.77 o
   3  -2   3        192.68        183.19        18.34 o
   4  -2   3         48.88         42.94         3.91 o
   5  -2   3          7.66          7.75         3.41 o
   6  -2   3         95.36        107.16         4.99 o
   7  -2   3         11.98         11.70         1.80 o
   8  -2   3         67.93         69.21         6.44 o
  -7  -1   3         14.69         20.02         3.10 o
  -6  -1   3         22.47         23.78         4.54 o
  -5  -1   3          0.37         19.13        14.15 o
  -4  -1   3         28.72         24.95         8.57 o
  -3  -1   3         25.83         26.50         6.51 o
  -2  -1   3        670.75        691.65        30.74 o
  -1  -1   3         16.03         18.26         1.57 o
   0  -1   3         17.18         25.22         2.17 o
   1  -1   3         10.00         10.02         2.02 o
   2  -1   3          1.44          1.39         1.66 o
   3  -1   3        107.16         95.67         3.62 o
   5  -1   3        237.19        205.47        10.81 o
   6  -1   3         64.70         70.49         4.95 o
   7  -1   3         37.66         34.39         3.81 o
   8  -1   3        305.43        367.85        22.77 o
   9  -1   3         48.93         51.80         4.83 o
  -8   0   3          9.36          9.78         3.07 o
  -7   0   3         45.59         40.17         3.21 o
  -6   0   3         75.22         72.02         4.70 o
  -5   0   3         39.78         40.01         3.15 o
  -4   0   3         35.31         23.07         2.99 o
  -2   0   3        209.09        283.38        27.43 o
  -1   0   3          7.27          4.00         1.11 o
   0   0   3          9.10          8.36         1.23 o
   1   0   3         16.81         12.02         1.87 o
   2   0   3        217.84        240.87        11.65 o
   3   0   3        150.36        137.21         4.97 o
   4   0   3         69.48         59.34         6.62 o
   5   0   3         75.92         91.58        17.23 o
   6   0   3          0.68          1.16         2.34 o
   7   0   3          0.28          0.69         1.67 o
   8   0   3        138.81        142.11        36.53 o
   9   0   3          5.83          4.73         2.91 o
  -8   1   3          9.46         12.61         2.53 o
  -7   1   3          0.06         -0.06         1.88 o
  -6   1   3         14.60         17.36         2.76 o
  -5   1   3         17.22         14.16         1.98 o
  -4   1   3         96.04        103.81         5.14 o
  -3   1   3         47.36        133.52        18.05 o
  -2   1   3         62.20         56.03         2.72 o
  -1   1   3         42.08         38.69         1.76 o
   0   1   3         39.82         35.87         2.03 o
   1   1   3          6.87          4.90         1.52 o
   2   1   3         53.80         47.69         3.45 o
   3   1   3          2.37          2.27         1.30 o
   5   1   3         18.91         20.10         1.94 o
   6   1   3          9.10          6.39         2.47 o
   7   1   3         26.44         25.85         3.58 o
   8   1   3          5.48          8.35         2.19 o
   9   1   3         23.96         26.29         4.54 o
  -8   2   3        124.57        113.45        12.97 o
  -7   2   3         92.04        100.19         4.97 o
  -6   2   3         36.86         36.61         3.20 o
  -5   2   3        122.45        112.08         3.55 o
  -4   2   3        250.33        233.66         4.94 o
  -3   2   3        117.21        113.42         4.24 o
  -2   2   3          3.57          2.55         1.50 o
  -1   2   3        298.16        309.51        10.03 o
   0   2   3        307.51        305.77         7.37 o
   1   2   3          6.57          7.94         1.87 o
   2   2   3        165.33        114.46        13.94 o
   3   2   3         34.49         34.51         1.88 o
   4   2   3         62.35         47.59         3.59 o
   5   2   3         10.38          4.85         1.93 o
   7   2   3         29.58         34.36         4.41 o
   8   2   3          0.43          1.39         2.47 o
   9   2   3         21.37         26.79         3.66 o
  -8   3   3         28.71         32.91         7.28 o
  -7   3   3         57.06         56.76         3.86 o
  -6   3   3        157.02         68.67        19.56 o
  -5   3   3          4.69          4.97         1.06 o
  -4   3   3         68.75         76.83         3.65 o
  -3   3   3          2.47         10.69         6.75 o
  -2   3   3        171.87        170.68         6.47 o
  -1   3   3        482.17        436.15        29.14 o
   0   3   3         77.11         76.44         3.72 o
   1   3   3         23.13         25.58         2.20 o
   2   3   3         44.75         45.11         5.03 o
   3   3   3         15.79         13.43         1.64 o
   4   3   3        558.49        770.49        20.94 o
   5   3   3          3.56          3.29         1.27 o
   6   3   3         10.66         23.07         4.81 o
   7   3   3          2.84          1.90         2.15 o
   8   3   3         12.77         12.47         3.76 o
   9   3   3          8.26          9.02         2.98 o
  -8   4   3        334.18        326.71        15.79 o
  -7   4   3         40.79         38.26         6.26 o
  -6   4   3        473.12        518.56         9.64 o
  -5   4   3        181.79        181.21         5.03 o
  -4   4   3         67.66         79.26        22.48 o
  -3   4   3        217.01        231.59        11.04 o
  -2   4   3        501.81        499.85         9.24 o
  -1   4   3         42.86         46.67         2.24 o
   0   4   3         49.60         54.44         2.42 o
   1   4   3        323.89        309.23         7.93 o
   2   4   3         91.42         84.37         4.30 o
   3   4   3          4.98          5.28         1.47 o
   4   4   3         86.86        132.33        39.05 o
   5   4   3         19.28         19.08         1.69 o
   6   4   3        107.77        117.46         7.05 o
   7   4   3          1.00          0.94         1.63 o
   8   4   3          0.04          0.40         1.96 o
   9   4   3         13.59         15.68         5.26 o
  -8   5   3          4.45          3.35         5.36 o
  -7   5   3          0.10          0.84         2.17 o
  -6   5   3        182.35        209.91         9.74 o
  -5   5   3         50.36         53.16         4.03 o
  -3   5   3         18.29         20.77         2.04 o
  -2   5   3        241.93        247.33        12.33 o
  -1   5   3          6.03          8.24         2.54 o
   0   5   3         71.35         66.59         3.40 o
   1   5   3        448.41        471.71        37.91 o
   2   5   3         46.28         46.68         2.68 o
   3   5   3          9.26       1740.55       191.97 o
   4   5   3         20.52         18.46         1.82 o
   5   5   3         10.05          8.87         1.56 o
   6   5   3          5.75        105.30        22.85 o
   7   5   3          1.31          1.56         1.53 o
   8   5   3          3.95          5.23         2.12 o
   9   5   3          0.01          0.11         2.23 o
  -7   6   3          1.05         27.78         7.67 o
  -6   6   3        709.46        699.27        15.01 o
  -5   6   3        144.41        145.74         8.59 o
  -4   6   3        969.86        933.97        25.40 o
  -3   6   3        239.60        233.93         7.11 o
  -2   6   3         56.47         30.79         2.76 o
  -1   6   3        105.76        102.46         4.39 o
   0   6   3        261.33        258.53         6.78 o
   1   6   3          9.24         17.09         9.98 o
   2   6   3         80.45         79.51         2.71 o
   3   6   3        174.86        213.81        12.26 o
   4   6   3          3.59          2.74         1.10 o
   5   6   3          0.00         -0.38         2.40 o
   7   6   3          5.97          5.75         2.06 o
   8   6   3          1.52          0.84         2.01 o
  -7   7   3         62.80         74.57         8.09 o
  -6   7   3          1.94          0.44         1.85 o
  -5   7   3         15.28         29.55        21.18 o
  -4   7   3        588.39        588.62        16.06 o
  -3   7   3         40.99         44.52         3.34 o
  -2   7   3        347.77        381.38        16.85 o
  -1   7   3         20.96         24.68         2.21 o
   0   7   3        301.84        283.70         6.84 o
   2   7   3          3.54          5.11         4.38 o
   3   7   3         16.30         18.44         1.80 o
   4   7   3         19.43         16.53         1.37 o
   5   7   3       1445.13        833.04       249.00 o
   6   7   3          0.14          1.13         1.41 o
   7   7   3          6.15          5.64        11.76 o
   8   7   3          0.86          1.26         2.25 o
  -7   8   3          0.42          4.71         7.54 o
  -6   8   3          5.73          0.48         2.25 o
  -5   8   3          4.64          6.88         1.55 o
  -4   8   3        848.96        761.29        37.43 o
  -3   8   3        311.60        219.78        29.01 o
  -2   8   3       1314.64       1447.37        82.16 o
  -1   8   3        205.12        199.14         8.32 o
   0   8   3          6.85          8.53         1.43 o
   1   8   3          1.64          1.62         3.29 o
   2   8   3         18.12         41.41         6.30 o
   3   8   3         43.96         44.66         3.03 o
   4   8   3         26.96         27.50         5.33 o
   5   8   3        416.07        401.06        48.41 o
   6   8   3          0.39          1.79         1.09 o
   7   8   3         17.60          7.43         5.55 o
   8   8   3         11.23          6.38         3.69 o
  -6   9   3         25.96         32.51         4.88 o
  -5   9   3        185.96        164.64         8.57 o
  -4   9   3         33.78         26.66         2.82 o
  -3   9   3        383.59        238.39        63.49 o
  -2   9   3        870.79        817.16        26.73 o
  -1   9   3         24.67         20.77         2.19 o
   0   9   3         93.02         78.32         3.85 o
   1   9   3          7.71          5.18         1.83 o
   2   9   3        246.52        289.07         7.97 o
   3   9   3          0.61          0.98         1.15 o
   4   9   3          0.03         -0.88         1.18 o
   5   9   3          2.94         53.83        38.85 o
   6   9   3          9.88          5.56         1.66 o
   7   9   3         37.49         49.66        20.12 o
   8   9   3          6.02          9.81         6.42 o
  -6  10   3          9.63         10.52         3.49 o
  -5  10   3          4.39         12.96         4.95 o
  -4  10   3         43.75         34.30         3.55 o
  -3  10   3          5.66          5.34         1.20 o
  -2  10   3        535.86        504.65        20.71 o
  -1  10   3        384.04        369.17        11.91 o
   0  10   3        890.15        827.38        23.71 o
   1  10   3        112.95        102.44         5.69 o
   2  10   3        289.51        324.50        36.88 o
   3  10   3         10.56         11.53         1.59 o
   4  10   3          6.41          5.92         1.59 o
   5  10   3         27.78         27.26         4.31 o
   6  10   3          4.04         10.62         4.56 o
   7  10   3          2.16          5.30         2.79 o
  -5  11   3         95.38        111.55         9.25 o
  -4  11   3          1.93          1.30         2.45 o
  -3  11   3        259.18        473.25        21.20 o
  -2  11   3         60.72         52.41         4.65 o
  -1  11   3        156.75        168.40        11.99 o
   0  11   3        580.13        563.01        25.68 o
   1  11   3          3.16          0.95         2.66 o
   2  11   3         31.39         32.55         2.91 o
   3  11   3          0.03          0.95         3.43 o
   4  11   3         28.89         35.81         3.88 o
   5  11   3          0.59         -0.89         2.20 o
   6  11   3          0.13         44.68        11.79 o
   7  11   3          7.65          6.34         3.23 o
  -5  12   3          0.52          3.29         3.29 o
  -4  12   3         20.33         99.80        23.66 o
  -3  12   3         56.13         57.71         5.29 o
  -2  12   3        113.16        124.06         5.65 o
  -1  12   3          0.39         24.70         2.92 o
   0  12   3        192.26        189.44        21.02 o
   1  12   3        280.20        288.51        12.08 o
   2  12   3        316.87        294.14        15.81 o
   3  12   3         37.70         41.88         3.85 o
   4  12   3         21.44         35.48         8.55 o
   5  12   3         11.81         16.74         3.18 o
   6  12   3         12.14         15.00         3.08 o
  -4  13   3         17.13         42.73         5.86 o
  -3  13   3        131.28        162.22        12.09 o
  -2  13   3          9.64          7.50         2.90 o
  -1  13   3        168.53        133.50         9.65 o
   0  13   3         46.21         42.51         7.40 o
   1  13   3        148.32        135.38         6.54 o
   2  13   3        213.02        200.29        16.74 o
   3  13   3          3.15         16.85         4.27 o
   4  13   3          7.10         11.53         4.24 o
   5  13   3          1.25         -0.87         2.32 o
   6  13   3          1.98          4.06         4.01 o
  -3  14   3          5.56          7.91         3.33 o
  -2  14   3         21.51         22.38         4.01 o
  -1  14   3        121.13        129.40        12.38 o
   0  14   3        114.90        111.72        18.12 o
   1  14   3          4.56         44.01         6.74 o
   2  14   3         49.66         38.99         4.37 o
   3  14   3        119.21        128.13         9.87 o
   4  14   3         66.24         58.45         8.44 o
   5  14   3          5.95          7.65         4.21 o
  -2  15   3          0.84          1.07         2.85 o
  -1  15   3         68.09         81.11         5.76 o
   0  15   3         35.71         26.59         9.43 o
   1  15   3         48.71         45.98         6.51 o
   2  15   3         23.39         25.50         7.11 o
   3  15   3         91.08         94.35        10.26 o
   4  15   3         53.50         47.32        12.91 o
   0  16   3          1.94         -2.88         3.49 o
   1  16   3         95.46         91.30         7.57 o
  -3 -15   4          1.40          5.60         4.52 o
  -2 -15   4         24.58         35.34        12.82 o
  -1 -15   4         43.24         38.82         5.33 o
   0 -15   4         26.52         24.39         5.01 o
   1 -15   4         21.96         21.94         8.30 o
  -4 -14   4          1.00         -1.28         3.06 o
  -3 -14   4         28.95         43.98         5.88 o
  -2 -14   4         51.48         57.68         7.07 o
  -1 -14   4         26.72         55.79        12.59 o
   0 -14   4        115.85        116.03        17.17 o
   1 -14   4          0.69          0.48         4.98 o
   2 -14   4         20.53         17.86         4.29 o
   3 -14   4         15.19         10.42         5.92 o
  -5 -13   4          6.69         10.77         5.35 o
  -4 -13   4          4.73          5.82         3.54 o
  -3 -13   4          2.65         23.44         3.88 o
  -2 -13   4         12.26          8.01         7.05 o
  -1 -13   4         31.65         29.33         4.35 o
   0 -13   4         71.17         74.65         6.51 o
   1 -13   4         27.22         25.80         5.96 o
   2 -13   4         56.89         53.42        12.26 o
   3 -13   4         12.84          9.89         3.27 o
   4 -13   4          6.38          7.71         3.03 o
  -6 -12   4          8.37          6.11         3.30 o
  -5 -12   4          8.61         11.73         2.67 o
  -4 -12   4         15.97         17.12         3.29 o
  -3 -12   4          1.80          6.01         2.91 o
  -2 -12   4          8.69          8.47         6.83 o
  -1 -12   4         46.54         47.48         5.32 o
   0 -12   4        245.07        213.19        10.68 o
   1 -12   4         42.85         64.95         6.57 o
   2 -12   4         35.32         14.68         4.61 o
   3 -12   4         24.74         24.97         3.15 o
   4 -12   4          2.57          0.85         3.42 o
   5 -12   4         34.76         30.15         4.71 o
  -6 -11   4          3.86          6.65         2.68 o
  -5 -11   4          0.15         -2.79         3.03 o
  -4 -11   4         23.99         21.14         3.55 o
  -3 -11   4         23.29         28.36         3.77 o
  -2 -11   4          1.69         -0.68         2.42 o
  -1 -11   4         33.18         49.18        15.98 o
   0 -11   4         40.10         24.28         7.03 o
   1 -11   4        556.17        438.07        17.93 o
   2 -11   4         53.44         63.50         4.65 o
   3 -11   4          0.01         -0.71         1.98 o
   4 -11   4         39.54         30.13         6.10 o
   5 -11   4          0.00         -8.45        11.66 o
  -7 -10   4         17.16         21.13         6.96 o
  -6 -10   4          0.00         -0.25         2.74 o
  -5 -10   4          0.04         -1.84         2.38 o
  -4 -10   4         69.68         89.76         9.11 o
  -3 -10   4          7.53          4.88         5.90 o
  -2 -10   4         45.03         47.82         6.52 o
  -1 -10   4         11.96          5.53         2.22 o
   0 -10   4          8.84         27.32        11.52 o
   1 -10   4          0.54         30.44        16.89 o
   2 -10   4        574.30        524.88        19.34 o
   3 -10   4         96.45        101.66        23.02 o
   4 -10   4          0.20         -0.25         1.71 o
   5 -10   4         58.00         65.07         9.76 o
  -7  -9   4          2.34          3.56         2.82 o
  -6  -9   4          3.08          4.62         1.79 o
  -5  -9   4         32.70         33.17         2.94 o
  -4  -9   4         63.71         81.55         9.98 o
  -3  -9   4          2.14          1.10         2.27 o
  -2  -9   4         56.69         63.01         3.56 o
  -1  -9   4         35.78         34.12         2.41 o
   0  -9   4        126.50        123.49         8.68 o
   1  -9   4         67.03         58.87         3.94 o
   2  -9   4         59.60         44.07         9.43 o
   3  -9   4        636.39        587.69        30.78 o
   4  -9   4          0.00          0.78         1.20 o
   5  -9   4        137.91        125.14        16.93 o
   6  -9   4          7.99          5.36         2.39 o
  -7  -8   4         17.57         13.33         5.49 o
  -6  -8   4          9.18         10.16         2.01 o
  -5  -8   4         91.85         89.85         5.75 o
  -4  -8   4          6.58          4.25         6.38 o
  -3  -8   4          7.58          7.00         2.39 o
  -2  -8   4         12.39         12.36         1.29 o
  -1  -8   4          0.90          1.20         1.16 o
   0  -8   4          8.20         10.52         1.69 o
   1  -8   4         39.79         34.91         3.37 o
   2  -8   4          0.73          0.94         1.50 o
   3  -8   4         61.92         59.97         3.65 o
   4  -8   4        561.80        548.07         9.42 o
   5  -8   4          6.49          6.63         1.49 o
   6  -8   4          0.76          0.71         1.44 o
   7  -8   4         39.39         41.15        10.45 o
  -8  -7   4          2.19          1.43         2.93 o
  -7  -7   4          0.06         -1.39         1.89 o
  -6  -7   4          1.24          0.90         2.06 o
  -5  -7   4         23.29         26.45         2.62 o
  -4  -7   4         30.13         28.88         2.80 o
  -3  -7   4        189.80        267.42        12.46 o
  -2  -7   4        300.68        242.65        11.13 o
  -1  -7   4          1.50          1.12         1.46 o
   0  -7   4         74.95         78.44         4.27 o
   1  -7   4         22.72         22.77         1.91 o
   2  -7   4        554.28        542.10        12.12 o
   3  -7   4         15.63         17.86         1.77 o
   4  -7   4         33.48         40.03         6.73 o
   5  -7   4         86.46         80.18         4.54 o
   6  -7   4         48.87         46.99         5.18 o
   7  -7   4         44.32         49.07         6.29 o
  -8  -6   4         40.26         35.91         6.30 o
  -7  -6   4         19.58         22.57         6.25 o
  -6  -6   4         25.56         25.36         2.45 o
  -5  -6   4          3.27          5.45         1.43 o
  -4  -6   4         45.34         45.35         2.77 o
  -3  -6   4         87.87         87.69         3.20 o
  -2  -6   4        167.85        159.00         5.33 o
  -1  -6   4         99.59        237.77        17.91 o
   1  -6   4          1.12          0.44         1.23 o
   2  -6   4         36.32         28.17         2.54 o
   3  -6   4         59.84         62.18         2.87 o
   4  -6   4         34.43        406.65        54.02 o
   5  -6   4         96.64         90.24         4.74 o
   6  -6   4        208.46        193.34         7.28 o
   7  -6   4          0.07          0.31         2.03 o
   8  -6   4          0.91          0.89         5.47 o
  -8  -5   4         19.02         20.34         4.63 o
  -7  -5   4          2.38          1.50         2.21 o
  -6  -5   4         19.45         53.19        13.96 o
  -4  -5   4          2.48          1.84         2.71 o
  -3  -5   4          2.95         77.25        10.31 o
  -2  -5   4         88.58         79.39         2.70 o
  -1  -5   4       1139.17       1169.67        17.13 o
   0  -5   4        426.26        391.39        12.62 o
   1  -5   4         78.95         68.57         4.05 o
   2  -5   4         49.82         56.29         3.77 o
   3  -5   4          0.08          1.18         0.97 o
   4  -5   4        546.45        555.97        20.01 o
   5  -5   4         16.64         14.60         1.52 o
   6  -5   4          7.74         10.50         2.92 o
   7  -5   4         24.81         24.15         3.36 o
   8  -5   4         71.58         79.78         5.32 o
  -8  -4   4         31.35         23.90         5.84 o
  -7  -4   4          2.63          2.22         2.08 o
  -6  -4   4        146.03        146.59         9.29 o
  -5  -4   4        120.15        113.50         4.11 o
  -4  -4   4        115.18        113.24         3.59 o
  -3  -4   4        174.05        168.61         5.29 o
  -2  -4   4        251.57        229.26         5.13 o
  -1  -4   4         22.52         24.43         2.53 o
   0  -4   4        955.96        965.47        18.93 o
   1  -4   4        196.04        174.67         4.71 o
   2  -4   4         63.67         69.58         2.60 o
   3  -4   4         40.55         40.05         3.37 o
   4  -4   4        149.14        135.05         4.41 o
   5  -4   4         43.00         45.18         3.13 o
   6  -4   4         54.24         62.72         4.89 o
   7  -4   4         28.63         30.60         3.89 o
   8  -4   4         20.87         19.51         3.86 o
  -8  -3   4         35.80         18.29         4.88 o
  -7  -3   4          5.65          4.55         2.34 o
  -6  -3   4         63.07         54.94         4.53 o
  -5  -3   4         22.52         20.95         2.19 o
  -4  -3   4        296.21        318.77        17.72 o
  -3  -3   4          6.56          6.43         1.55 o
  -2  -3   4          0.13          0.02         1.12 o
  -1  -3   4          2.07         10.73         6.68 o
   0  -3   4         40.18         39.15         2.27 o
   1  -3   4       2271.57       2598.54        52.01 o
   2  -3   4         59.98         62.54         2.27 o
   3  -3   4         91.02         81.78         2.75 o
   4  -3   4          3.05          3.25         1.95 o
   5  -3   4         14.05         13.27         1.76 o
   6  -3   4        161.45        179.36        13.18 o
   7  -3   4         69.61         77.90         5.79 o
   8  -3   4          3.21          3.22         1.67 o
  -8  -2   4          5.43          1.69         4.89 o
  -7  -2   4          9.83         11.75         3.34 o
  -6  -2   4         43.33         36.27         6.81 o
  -5  -2   4          0.44         -0.19         1.52 o
  -4  -2   4       1356.83       1129.78       114.80 o
  -3  -2   4        601.35        589.94        14.17 o
  -2  -2   4        685.74        635.33        28.02 o
  -1  -2   4       1260.14       1273.54        10.71 o
   0  -2   4        777.78        731.52        11.43 o
   1  -2   4        418.05        440.30         9.75 o
   2  -2   4       1042.80       1065.67         9.75 o
   3  -2   4        106.15         99.77         3.60 o
   4  -2   4        101.11         90.95         4.21 o
   5  -2   4        125.94        129.87        16.69 o
   6  -2   4        130.43        141.61         6.58 o
   7  -2   4         21.49         25.11         2.84 o
   8  -2   4         27.48         28.58         4.13 o
  -8  -1   4         69.54         82.77        13.26 o
  -7  -1   4         57.26         62.93         6.54 o
  -6  -1   4         48.65         54.03        10.88 o
  -5  -1   4         91.47         97.77        13.46 o
  -4  -1   4        169.08        152.10        10.84 o
  -3  -1   4        101.36         98.48         4.21 o
  -2  -1   4        558.73        547.95        17.26 o
  -1  -1   4        113.20        115.29         3.28 o
   0  -1   4        108.35        178.25        21.76 o
   1  -1   4        209.51        195.08         6.09 o
   2  -1   4         15.10         16.97         2.13 o
   3  -1   4        347.44        367.44         7.05 o
   4  -1   4         21.77         20.86         2.28 o
   5  -1   4         26.97         28.80         4.74 o
   6  -1   4          2.92          4.30         1.73 o
   7  -1   4         18.50         20.95         3.48 o
   8  -1   4         20.65         20.87         3.91 o
   9  -1   4         52.76         46.79         4.22 o
  -8   0   4          5.59          3.48         2.76 o
  -7   0   4         22.46         29.70         3.38 o
  -6   0   4         14.47         13.16         3.20 o
  -5   0   4         16.36         20.31         2.27 o
  -4   0   4         34.84         32.94         4.56 o
  -2   0   4       1000.47        943.75        18.94 o
  -1   0   4       1632.97       1648.07        15.15 o
   0   0   4       2580.32       2763.44        72.77 o
   1   0   4       1954.38       1950.77        48.82 o
   2   0   4        658.91        639.90        19.23 o
   3   0   4        636.39        632.99        10.46 o
   4   0   4        243.92        247.34         8.51 o
   5   0   4         56.07         66.81        23.76 o
   6   0   4         84.28         96.18         4.86 o
   7   0   4        131.58        138.49         7.82 o
   8   0   4         45.09         47.90         4.41 o
   9   0   4          9.89          9.80         2.24 o
  -8   1   4         42.81         37.76         7.70 o
  -7   1   4         72.09         74.50         5.58 o
  -6   1   4        155.74        152.46         6.13 o
  -5   1   4         89.79         94.14         4.39 o
  -4   1   4         12.07         15.12         2.15 o
  -3   1   4        584.91        662.00        29.96 o
  -2   1   4        319.89        319.74         7.73 o
  -1   1   4        166.64        164.41         5.76 o
   0   1   4        459.19        482.75         8.86 o
   1   1   4        343.67        317.84        14.23 o
   2   1   4        746.50        629.26         9.81 o
   3   1   4        406.27        391.70        12.13 o
   4   1   4         35.86         33.12         2.25 o
   5   1   4         71.73         74.30         3.69 o
   6   1   4         28.70         30.58         3.83 o
   7   1   4         36.14         54.06        11.77 o
   8   1   4          4.17          6.92         2.02 o
   9   1   4          7.23          5.30         2.54 o
  -8   2   4         50.66         51.24         8.46 o
  -7   2   4         50.04         52.95         6.14 o
  -5   2   4         41.94         41.49         3.44 o
  -4   2   4         16.67         18.33         1.91 o
  -3   2   4        103.26        171.56        20.42 o
  -2   2   4          3.48          4.97         1.11 o
  -1   2   4        106.16        117.30        12.02 o
   0   2   4        732.10        636.63         9.69 o
   1   2   4       1280.17       1167.05        19.55 o
   2   2   4       1037.76       1057.04        26.60 o
   3   2   4        589.28        568.74        11.34 o
   4   2   4        210.83        164.46        12.12 o
   5   2   4        233.47        227.18         6.88 o
   6   2   4         18.12         15.70         2.56 o
   7   2   4          2.85         15.59         4.25 o
   8   2   4         50.24         54.76         6.14 o
   9   2   4         63.57         73.01        17.22 o
  -8   3   4        101.13        112.07         9.30 o
  -7   3   4         64.20         67.12         4.76 o
  -6   3   4        109.43        105.22         4.21 o
  -5   3   4         97.66         94.14         5.79 o
  -4   3   4        190.85        179.19         5.13 o
  -3   3   4        113.47        153.51        27.85 o
  -2   3   4         79.84         78.64         2.98 o
  -1   3   4       2608.39       2630.75        95.05 o
   0   3   4        212.44        207.33         5.27 o
   1   3   4         58.51         51.78         3.98 o
   2   3   4         47.68         44.21         2.47 o
   3   3   4        269.47        252.70        12.53 o
   4   3   4        471.20        487.45        11.55 o
   5   3   4        206.35        218.24         5.73 o
   6   3   4          2.42          4.60         2.04 o
   7   3   4         20.76         19.82         2.64 o
   8   3   4          1.77          0.35         3.81 o
   9   3   4         25.77         25.45         6.53 o
  -8   4   4          0.28          5.19         4.09 o
  -7   4   4          2.15          0.20         2.88 o
  -6   4   4         28.19         28.53         2.61 o
  -5   4   4        249.98        251.13        20.52 o
  -4   4   4          4.55         48.72        22.32 o
  -3   4   4         16.03         10.69         1.83 o
  -2   4   4         16.67         13.93         1.70 o
  -1   4   4        130.91        109.99        12.48 o
   0   4   4         17.00         14.93         1.41 o
   1   4   4        184.67        129.04        15.72 o
   2   4   4         60.05         55.34         3.31 o
   3   4   4        348.52        328.34        10.47 o
   4   4   4        176.17        185.11        11.23 o
   5   4   4         32.60         28.77         4.30 o
   6   4   4         45.50         40.49         3.09 o
   7   4   4         45.01         37.11         3.86 o
   8   4   4          0.33         15.14         7.35 o
   9   4   4          0.68          0.58         2.10 o
  -7   5   4        166.70        149.86        22.45 o
  -6   5   4        280.32        298.20         8.67 o
  -5   5   4         35.46         33.34         3.64 o
  -4   5   4        190.27        186.20        15.33 o
  -3   5   4         56.92         44.23         2.79 o
  -2   5   4         72.19         74.50         4.75 o
  -1   5   4         95.15         84.11         3.78 o
   0   5   4        396.88        412.61         7.05 o
   1   5   4       1990.98       1987.35        15.09 o
   2   5   4         32.35         29.90         2.84 o
   3   5   4          4.15         30.59         6.85 o
   4   5   4          7.07          4.52         2.69 o
   5   5   4         95.24         95.46         5.79 o
   6   5   4        238.50        319.73        32.51 o
   7   5   4         61.41         53.31         6.13 o
   8   5   4         21.78         17.90         6.70 o
  -7   6   4          0.37         -4.08         4.08 o
  -6   6   4         11.41         12.60         2.50 o
  -5   6   4          2.16          0.83         2.43 o
  -4   6   4         20.95        136.80        17.70 o
  -3   6   4        541.44        547.56        12.92 o
  -2   6   4         28.97         23.50         2.52 o
  -1   6   4          9.87         15.42         1.43 o
   1   6   4         11.71         14.34         1.81 o
   2   6   4         20.19         14.78         1.71 o
   3   6   4         24.23         23.64         1.84 o
   4   6   4          3.51          2.55         1.17 o
   5   6   4         67.79         68.57         4.07 o
   7   6   4          1.44          0.54         1.37 o
   8   6   4         46.04         51.33         6.08 o
  -7   7   4         12.03         12.36         4.36 o
  -6   7   4         17.05         15.12         2.48 o
  -5   7   4        453.50        437.37        14.00 o
  -4   7   4        405.84        400.22        11.50 o
  -3   7   4          1.05          1.78         1.78 o
  -2   7   4        416.11        513.31        20.62 o
  -1   7   4          2.56          0.21         1.71 o
   0   7   4          0.43         66.25        10.61 o
   1   7   4         40.91         41.04         2.24 o
   2   7   4        268.53        258.02         6.59 o
   3   7   4        658.87        747.47        16.72 o
   4   7   4          4.53          3.98         1.37 o
   5   7   4        591.52        586.92        84.16 o
   6   7   4         11.12         11.76         1.55 o
   7   7   4         25.57         29.97         5.04 o
   8   7   4         89.58         73.65        19.57 o
  -7   8   4         15.10         30.11         7.76 o
  -6   8   4         16.92         20.09         3.29 o
  -5   8   4         66.10         77.85        11.15 o
  -3   8   4          0.52          2.99         8.34 o
  -2   8   4          3.49          4.65         1.20 o
  -1   8   4        450.34        434.31        15.25 o
   0   8   4         35.71         43.20         3.30 o
   1   8   4         59.89         53.29         3.11 o
   2   8   4          1.69          2.71         1.64 o
   3   8   4          6.05          5.60         2.35 o
   4   8   4          2.90         -1.91         4.16 o
   5   8   4         53.74         49.99        10.95 o
   6   8   4         11.12          9.89         1.93 o
   7   8   4         32.68         30.24        17.19 o
  -6   9   4         38.76         33.63         4.58 o
  -5   9   4         26.48         28.86         3.57 o
  -4   9   4         30.03         22.58         2.95 o
  -3   9   4        830.45        747.14        42.10 o
  -2   9   4        213.08        198.47        14.12 o
  -1   9   4          4.67          8.60         5.27 o
   0   9   4         15.08         34.61         2.49 o
   1   9   4         18.46         22.46         1.86 o
   2   9   4         26.47         24.18         1.76 o
   3   9   4         22.85         18.91         4.62 o
   4   9   4         62.97         65.09         4.77 o
   5   9   4        137.18        116.88         8.98 o
   6   9   4          0.80         -0.04         1.66 o
   8   9   4          1.48          0.71         2.47 o
  -6  10   4         17.89         30.91         7.80 o
  -5  10   4          1.24          7.82         6.80 o
  -4  10   4          2.11          5.21         2.32 o
  -3  10   4        122.30        141.93        11.44 o
  -1  10   4         15.26        172.79        24.18 o
   0  10   4          7.96        182.38        69.17 o
   1  10   4        150.83        138.41         6.82 o
   2  10   4          2.05          2.19         1.33 o
   3  10   4         50.34         47.47         4.12 o
   4  10   4         75.51         85.84        11.79 o
   5  10   4          0.24         -0.65         2.24 o
   6  10   4          0.01          1.98         2.78 o
   7  10   4          9.45        296.34        18.57 o
  -5  11   4          1.30         -0.51         2.53 o
  -4  11   4        111.16        115.72        15.13 o
  -3  11   4          0.36         -0.98         1.03 o
  -2  11   4         22.24         17.66         3.42 o
  -1  11   4       1073.97       1183.11        65.32 o
   0  11   4         20.03         14.97         4.36 o
   1  11   4          0.65          2.56         2.39 o
   2  11   4          0.00         -0.57         1.80 o
   3  11   4         38.60         39.97         6.93 o
   4  11   4         56.30         72.12        15.21 o
   5  11   4         18.66         17.49         5.21 o
   6  11   4          9.55         12.52         3.40 o
   7  11   4         18.96         18.68         4.39 o
  -5  12   4         55.32         61.76         6.52 o
  -4  12   4          1.24          7.24         3.75 o
  -2  12   4         18.62         12.53         2.08 o
  -1  12   4        135.73        123.01        19.20 o
   1  12   4         35.35         31.83         3.70 o
   2  12   4         31.62         32.83         2.95 o
   3  12   4         33.77         46.96         8.36 o
   4  12   4          1.37        106.91        65.10 o
   5  12   4         20.91         18.98         3.89 o
   6  12   4          6.42          4.00         3.85 o
  -4  13   4          9.09         18.51         3.79 o
  -2  13   4        132.08        155.30        10.64 o
  -1  13   4          4.92         22.64        16.61 o
   0  13   4          1.23          1.97         1.85 o
   1  13   4        288.30        299.53        10.78 o
   2  13   4          3.55          1.86         2.02 o
   3  13   4          2.74          3.22         2.00 o
   4  13   4          1.57          3.99         2.53 o
   5  13   4         21.15         23.99         4.61 o
   6  13   4          9.75         17.92         5.83 o
  -3  14   4         46.36         52.97         5.11 o
  -2  14   4         58.13         82.05         7.62 o
  -1  14   4          2.29          3.42         2.73 o
   0  14   4         87.69         64.99         8.60 o
   1  14   4         81.29         98.06         7.51 o
   2  14   4          1.33          1.50         2.40 o
   3  14   4         25.19         27.36         4.66 o
   4  14   4         24.31         24.57         4.64 o
   5  14   4          7.55          9.53         3.14 o
  -2  15   4          5.11         14.66         3.10 o
  -1  15   4         12.89         21.12         4.50 o
   0  15   4         85.11         96.65         7.99 o
   1  15   4          3.85         19.07         8.30 o
   2  15   4          6.26          2.60         3.31 o
   3  15   4         61.94         70.62         5.47 o
   4  15   4         14.34         15.43         3.86 o
  -2 -15   5         17.28         19.40         5.67 o
  -1 -15   5         45.74         30.58         5.06 o
   0 -15   5         13.83         12.87         2.80 o
   1 -15   5          1.12         -1.17         4.69 o
  -4 -14   5         11.99         13.73         5.12 o
  -3 -14   5         88.42        123.64         7.00 o
  -2 -14   5        299.64        309.97        12.42 o
  -1 -14   5          0.02         12.18         7.64 o
   0 -14   5          0.47          1.61         2.74 o
   1 -14   5          0.62          5.84         7.72 o
   2 -14   5         14.40          8.85         3.05 o
   3 -14   5         23.99         32.48        10.19 o
  -5 -13   5         19.48         19.19         3.05 o
  -4 -13   5          0.10         30.74        13.18 o
  -3 -13   5          4.52        156.77        12.90 o
  -1 -13   5        179.67        179.43        11.79 o
   0 -13   5         10.74          9.49         4.13 o
   1 -13   5         39.32         45.96         4.83 o
   2 -13   5          5.07          6.02         3.08 o
   3 -13   5         12.89          7.80         3.53 o
   4 -13   5         82.60         93.83        15.97 o
  -5 -12   5         51.84         60.37         6.12 o
  -4 -12   5         18.26         28.39         4.68 o
  -3 -12   5          0.57         34.58        29.26 o
  -2 -12   5          6.40          8.07         2.31 o
  -1 -12   5         90.51         92.42         8.57 o
   0 -12   5        595.20        533.03        31.35 o
   1 -12   5         13.94         84.54         5.37 o
   2 -12   5          0.02          2.92         3.88 o
   3 -12   5          9.54         10.58         4.97 o
   4 -12   5         28.87         49.01         8.92 o
   5 -12   5         53.20         50.81         8.49 o
  -6 -11   5          5.23          4.93         3.31 o
  -5 -11   5         51.93         58.50         7.16 o
  -4 -11   5         15.21         17.01         4.81 o
  -3 -11   5         23.54         27.45         3.92 o
  -2 -11   5         21.57         21.72         3.64 o
  -1 -11   5          9.80         97.96        45.04 o
   1 -11   5        210.67        200.82        12.46 o
   3 -11   5         26.26         33.55         5.84 o
   4 -11   5          0.15         -4.67         6.79 o
   5 -11   5          9.40         13.38         4.13 o
  -6 -10   5          4.61          5.78         3.09 o
  -5 -10   5          0.25         -1.39         2.84 o
  -4 -10   5        211.35        241.73        31.13 o
  -3 -10   5        135.17        138.24         7.47 o
  -2 -10   5         27.53         32.40         4.30 o
  -1 -10   5          9.47         10.03         1.68 o
   1 -10   5        281.76        291.06        27.97 o
   2 -10   5        652.02        564.28        27.04 o
   3 -10   5         66.07         65.82         6.68 o
   4 -10   5          0.80          0.30         2.03 o
   5 -10   5         29.53         34.65         4.67 o
   6 -10   5         29.73         30.69         5.32 o
  -7  -9   5         48.69         55.86         4.86 o
  -6  -9   5         18.51         20.49         4.22 o
  -5  -9   5          0.19          2.47         1.76 o
  -4  -9   5         68.43         74.91         8.10 o
  -3  -9   5        220.50        198.92        12.03 o
  -2  -9   5         20.25         22.10         1.87 o
  -1  -9   5         10.85         12.83         1.63 o
   0  -9   5         61.03         80.57         9.15 o
   1  -9   5         49.36         41.51         4.57 o
   2  -9   5         33.08         30.29         4.73 o
   3  -9   5        423.26        395.02        57.07 o
   4  -9   5          1.92          0.54         1.13 o
   5  -9   5         29.39         28.19         3.96 o
   6  -9   5          0.34         -0.60         2.55 o
  -7  -8   5          7.69          6.36         2.36 o
  -6  -8   5         11.52          9.50         1.81 o
  -5  -8   5         15.61         15.59         3.25 o
  -4  -8   5         18.67         15.05         2.01 o
  -3  -8   5          3.05         10.00         7.93 o
  -2  -8   5        475.17        482.19        18.71 o
  -1  -8   5        156.62        145.70         3.97 o
   0  -8   5         54.06         49.49         2.42 o
   1  -8   5         49.25         51.81         4.32 o
   2  -8   5        110.03        130.98        22.54 o
   3  -8   5        408.22        388.75        15.72 o
   4  -8   5        332.62        328.63         8.75 o
   5  -8   5         78.73         77.37         5.32 o
   6  -8   5          5.29          3.03         1.83 o
   7  -8   5         26.44         23.49         3.40 o
  -7  -7   5         10.24          5.23         2.17 o
  -6  -7   5          3.16          4.02         1.83 o
  -5  -7   5          5.33          3.38         1.47 o
  -4  -7   5         58.06         58.96         3.40 o
  -3  -7   5          1.26          2.03         1.05 o
  -2  -7   5        561.42        531.47        17.27 o
  -1  -7   5        616.00        574.43        11.38 o
   0  -7   5          6.11         51.31        11.64 o
   1  -7   5          0.12          2.27         1.90 o
   2  -7   5         50.56         50.88         4.15 o
   3  -7   5        168.94        163.14         8.58 o
   4  -7   5         84.09         66.12        10.12 o
   5  -7   5         23.84        111.33        18.04 o
   6  -7   5          0.02          0.57         1.23 o
   7  -7   5         52.79         67.21        15.13 o
  -8  -6   5          2.70          2.56         3.82 o
  -7  -6   5          0.00          1.54         3.29 o
  -6  -6   5          1.95          0.13         1.89 o
  -5  -6   5         12.93         21.57         3.51 o
  -4  -6   5         13.74         13.39         1.46 o
  -3  -6   5        113.82        143.59         7.53 o
  -2  -6   5         79.49         75.71         3.55 o
  -1  -6   5         63.34         61.90         2.67 o
   0  -6   5        541.81        549.98        13.80 o
   1  -6   5         24.65         27.49         1.85 o
   2  -6   5        255.95        244.32        11.56 o
   3  -6   5         70.04         78.22         3.42 o
   4  -6   5        188.02        187.65         5.13 o
   5  -6   5        198.36        201.97        10.37 o
   6  -6   5         70.60         53.60        12.50 o
   7  -6   5         38.08         34.54         6.41 o
   8  -6   5          4.18          4.76         5.14 o
  -8  -5   5         17.91         19.24         4.14 o
  -7  -5   5         27.25         23.05         4.07 o
  -6  -5   5         48.71         57.20         4.60 o
  -5  -5   5          1.34          0.41         1.16 o
  -4  -5   5          3.01          7.43         5.93 o
  -3  -5   5          0.00         92.86        14.29 o
  -2  -5   5        121.15        110.77         4.62 o
  -1  -5   5        391.13        455.53        14.87 o
   0  -5   5       2349.85       2502.06        34.19 o
   1  -5   5        689.94        749.00        12.52 o
   2  -5   5         61.74         65.61         2.97 o
   3  -5   5          0.19          0.89         1.17 o
   4  -5   5        169.61        170.85         7.69 o
   5  -5   5        233.72        241.48         6.93 o
   6  -5   5         76.52         77.82        10.18 o
   7  -5   5          3.12          1.35         1.87 o
   8  -5   5          4.91          1.50         1.98 o
  -8  -4   5          6.85          8.37         2.93 o
  -7  -4   5          6.07          4.85         2.43 o
  -6  -4   5         20.10         26.13         3.25 o
  -5  -4   5          9.01         10.02         1.49 o
  -4  -4   5          1.62          2.08         1.07 o
  -2  -4   5         17.72         17.38         4.43 o
  -1  -4   5         93.81        106.23         4.26 o
   0  -4   5        442.21        461.80        10.62 o
   1  -4   5       1329.53       1057.78        29.98 o
   2  -4   5        173.30        201.44         7.42 o
   3  -4   5         19.30         17.72         1.56 o
   4  -4   5        130.11        122.59         4.14 o
   5  -4   5         48.25         51.29         3.15 o
   6  -4   5        358.02        497.28        97.64 o
   7  -4   5         31.68         33.67         4.28 o
   8  -4   5          6.86          6.01         3.79 o
  -8  -3   5          0.06          0.40         2.92 o
  -7  -3   5         42.19         37.57         4.84 o
  -6  -3   5         53.53         51.91         4.58 o
  -5  -3   5         77.28         70.54         5.27 o
  -4  -3   5        566.55        556.35        38.89 o
  -3  -3   5         59.62         46.03         2.92 o
  -2  -3   5          0.56          7.87         8.82 o
   0  -3   5         59.35         49.42         2.81 o
   1  -3   5        936.03       1112.66        36.85 o
   2  -3   5       3103.99       3301.98        26.35 o
   3  -3   5        129.82        160.69         6.11 o
   4  -3   5        109.07        107.76         5.94 o
   5  -3   5          2.83          3.29         1.29 o
   6  -3   5        211.82        215.78         6.86 o
   7  -3   5        141.81        157.38         9.22 o
   8  -3   5         31.13         30.12         4.46 o
  -7  -2   5         47.35         52.15         5.65 o
  -6  -2   5         16.46         17.75         2.97 o
  -5  -2   5         15.01         14.86         2.02 o
  -4  -2   5        145.92        161.34        22.27 o
  -3  -2   5         63.58         62.80         2.36 o
  -2  -2   5        129.27        108.83        15.01 o
  -1  -2   5         78.41         97.63        12.27 o
   0  -2   5         17.00         24.60         1.38 o
   1  -2   5        159.11        190.32         5.37 o
   2  -2   5       1021.37       1092.91         9.89 o
   3  -2   5        155.86        185.69         4.33 o
   4  -2   5          3.43          4.61         1.43 o
   5  -2   5         14.99         14.64         7.53 o
   6  -2   5          7.93          9.80         2.80 o
   7  -2   5         22.35         23.46         2.77 o
   8  -2   5         12.83         13.87         2.69 o
  -7  -1   5         33.00         34.85         4.74 o
  -6  -1   5         32.89         30.12         4.24 o
  -5  -1   5        165.81        169.18        10.11 o
  -4  -1   5        137.59        147.32         5.53 o
  -3  -1   5         85.50         82.63         3.53 o
  -2  -1   5       1135.12       1428.96        97.21 o
  -1  -1   5        531.78        519.27         5.97 o
   0  -1   5         16.90         67.80         7.05 o
   1  -1   5         10.24          6.23         1.00 o
   2  -1   5         20.61         25.49         7.11 o
   3  -1   5        231.99        403.01        34.39 o
   4  -1   5       1132.75       1199.35        14.06 o
   5  -1   5         13.60         10.81         1.75 o
   6  -1   5         56.26         57.01         4.17 o
   7  -1   5          8.19          8.32         2.06 o
   8  -1   5        110.45        105.24        10.86 o
  -8   0   5         20.13         17.93         6.09 o
  -7   0   5         26.53        100.32        41.78 o
  -6   0   5          4.30          5.64         2.33 o
  -5   0   5        273.81        293.96        12.54 o
  -4   0   5         22.75         27.74         2.34 o
  -3   0   5         25.93         24.37         3.57 o
  -2   0   5         20.55        664.61       264.03 o
  -1   0   5         64.67         64.12         2.47 o
   0   0   5        311.95        316.82        12.27 o
   1   0   5        167.13        187.99         4.82 o
   2   0   5          0.10         90.51        18.20 o
   3   0   5        175.41        219.35         5.22 o
   4   0   5        630.85        685.28        20.19 o
   5   0   5         36.34         42.02         5.22 o
   6   0   5          1.81          2.04         4.83 o
   7   0   5          2.13          4.33         1.76 o
   8   0   5          7.66          6.14         2.40 o
   9   0   5          6.08          6.18         2.38 o
  -8   1   5          2.66         14.55         5.60 o
  -7   1   5          0.97         38.77        18.69 o
  -6   1   5          1.58          1.43         2.02 o
  -5   1   5         44.87         46.32         3.46 o
  -4   1   5        361.84        347.35        12.63 o
  -3   1   5        538.55        950.72        72.78 o
  -2   1   5        238.77        258.72         6.44 o
  -1   1   5          0.24         -0.03         1.01 o
   0   1   5        164.85        187.58         4.47 o
   1   1   5        744.53        733.60        15.73 o
   2   1   5        417.96        346.62        34.79 o
   3   1   5         45.79         39.16         3.50 o
   4   1   5        140.99        141.39         3.81 o
   5   1   5        106.33        102.85         4.02 o
   6   1   5        157.71        149.04         8.54 o
   7   1   5         31.53         38.22         3.44 o
   8   1   5          9.61         10.24         2.26 o
   9   1   5          4.09          2.10         2.32 o
  -8   2   5         71.40         69.64         7.96 o
  -7   2   5         54.73         64.59         8.92 o
  -6   2   5         77.73         79.35         3.96 o
  -5   2   5         35.76         33.27         4.04 o
  -4   2   5        120.22        125.23         4.25 o
  -3   2   5       1105.15       1121.53        33.86 o
  -2   2   5          4.94          7.50         1.17 o
  -1   2   5         42.92         62.62         5.49 o
   0   2   5          0.02         -1.60         2.65 o
   2   2   5        544.94        476.68        41.81 o
   3   2   5        126.03        121.68         4.09 o
   4   2   5         34.69         25.79         4.36 o
   5   2   5        106.41        115.62         3.52 o
   6   2   5        163.25        163.21         8.72 o
   7   2   5          1.45          9.82         3.59 o
   8   2   5          0.28         -1.15         2.47 o
   9   2   5         17.58         14.58         3.77 o
  -8   3   5         18.00         25.76         6.05 o
  -7   3   5          6.26          3.59         4.11 o
  -6   3   5         22.30         12.72         3.08 o
  -5   3   5          5.68          5.10         1.45 o
  -4   3   5          2.35          2.40         2.08 o
  -3   3   5         16.22         15.06         1.83 o
  -2   3   5       1373.64       1396.88        17.50 o
  -1   3   5       1228.82       1265.12        29.86 o
   0   3   5        136.71        140.52         4.82 o
   1   3   5         83.39         76.09         3.42 o
   2   3   5          0.31          2.41         1.59 o
   3   3   5        222.90        195.04        12.42 o
   4   3   5        205.23        198.86        13.73 o
   5   3   5         70.99         62.89         5.66 o
   6   3   5        112.17        109.62        11.96 o
   7   3   5         35.35         31.44         3.64 o
   8   3   5         10.96         11.94         2.62 o
   9   3   5         12.30         11.32         2.92 o
  -8   4   5          0.24          4.98         4.14 o
  -7   4   5          0.13          0.42         2.03 o
  -6   4   5        311.55        345.90         9.96 o
  -5   4   5         40.83         40.71         5.62 o
  -4   4   5        129.52        136.80         8.11 o
  -3   4   5         46.84         50.51         4.47 o
  -2   4   5        502.12        616.77        16.49 o
  -1   4   5       1831.34       1815.28        33.41 o
   0   4   5         27.12         26.18         1.86 o
   1   4   5         33.70         38.24         2.17 o
   2   4   5         43.64         39.12         6.72 o
   3   4   5         55.57         59.20         2.93 o
   4   4   5         14.23         14.13         1.63 o
   5   4   5         26.89         27.12         2.06 o
   6   4   5         31.46         36.08         3.66 o
   7   4   5         45.05         39.21         4.30 o
   8   4   5         18.91         15.73         6.97 o
  -7   5   5         10.48         12.88         2.69 o
  -6   5   5         36.27         39.83         3.51 o
  -5   5   5         24.72         23.48         2.79 o
  -4   5   5         24.90         27.73         2.93 o
  -3   5   5         59.60         58.14         3.70 o
  -2   5   5          1.44          1.50         3.74 o
  -1   5   5          9.32         13.49         5.10 o
   0   5   5       1626.60       1707.58        25.00 o
   1   5   5       1132.66       1133.55        42.48 o
   2   5   5          4.39          7.11         2.18 o
   3   5   5         45.85         72.83         5.92 o
   4   5   5          7.50          6.10         1.13 o
   5   5   5         22.85         20.79         2.20 o
   6   5   5          8.01          8.35         1.35 o
   7   5   5         49.96         46.04         5.14 o
   8   5   5         39.76         35.28         6.18 o
  -7   6   5          1.93         12.10         7.21 o
  -6   6   5          0.64          1.54         1.56 o
  -5   6   5         13.52         17.27         3.93 o
  -4   6   5        330.89        349.64        10.11 o
  -3   6   5          0.08          1.10         1.71 o
  -2   6   5        205.07        217.49        21.52 o
  -1   6   5         27.59         25.79         1.87 o
   0   6   5        766.80        854.33        14.17 o
   1   6   5        905.11        903.95        21.16 o
   2   6   5        104.51         91.28         4.85 o
   3   6   5         23.11         24.01         1.91 o
   4   6   5         33.37         31.79         2.04 o
   5   6   5         17.94         16.65         1.82 o
   6   6   5          0.53          0.84         2.20 o
   7   6   5          0.02         -0.62         1.74 o
   8   6   5         13.59         14.41         2.48 o
  -7   7   5          4.75         15.16         4.82 o
  -6   7   5          6.18          7.84         4.35 o
  -5   7   5        134.75        118.37         9.82 o
  -4   7   5        151.51        158.73         6.21 o
  -3   7   5         60.76         58.62         5.63 o
  -2   7   5         71.25         62.70         3.49 o
  -1   7   5        129.32        117.90         3.70 o
   0   7   5         15.86         45.92         4.42 o
   1   7   5         11.57         14.60         1.72 o
   2   7   5        615.07        607.95        16.38 o
   3   7   5        181.01        191.87        13.67 o
   4   7   5          6.09          3.92         1.40 o
   5   7   5         65.22         68.48         6.45 o
   6   7   5          0.29          1.61         1.22 o
   7   7   5          0.67          3.27         1.84 o
   8   7   5          0.06          2.82         4.92 o
  -6   8   5         15.83         13.95         2.90 o
  -5   8   5         10.74         10.45         2.25 o
  -4   8   5          7.40          7.74         1.91 o
  -3   8   5        107.22        105.20        10.98 o
  -2   8   5        301.73        299.87        20.97 o
  -1   8   5         44.81         45.55         2.90 o
   0   8   5          5.43          9.40         1.53 o
   1   8   5          1.89          1.07         1.34 o
   2   8   5        501.27        504.65        23.25 o
   3   8   5        209.08        201.19        12.87 o
   4   8   5         65.78         63.17         3.68 o
   5   8   5         14.85         14.46         1.57 o
   6   8   5          6.88          6.06         1.46 o
   7   8   5          4.67          1.85         2.81 o
   8   8   5          0.56         -0.65         4.43 o
  -6   9   5         64.89         63.57         9.44 o
  -5   9   5          2.30         -0.40         1.87 o
  -4   9   5         15.30         15.68         3.70 o
  -3   9   5        542.52        483.67        19.45 o
  -2   9   5        271.09        253.26        10.86 o
  -1   9   5         52.47         44.70         5.17 o
   0   9   5         71.84        127.25         8.46 o
   1   9   5         81.52         76.40         3.39 o
   2   9   5         21.18         21.77         1.84 o
   3   9   5         11.70         11.39         1.48 o
   4   9   5        126.02        126.70        14.24 o
   5   9   5         35.57         35.01         3.41 o
   6   9   5          7.45          7.31         2.22 o
   7   9   5         98.38         81.61        21.23 o
  -6  10   5         14.39         20.71         5.66 o
  -5  10   5          4.57          4.39         3.58 o
  -4  10   5         28.85         28.35         6.52 o
  -3  10   5         55.85         68.37         5.89 o
  -2  10   5          6.43          5.84         2.94 o
  -1  10   5        279.46        255.70        19.10 o
   0  10   5        157.14        149.33         6.82 o
   1  10   5         70.54         61.29         4.45 o
   2  10   5         29.59         24.15         1.99 o
   3  10   5          2.22          1.53         2.33 o
   4  10   5        207.69        185.61        20.91 o
   5  10   5         30.68         25.21         3.33 o
   6  10   5         21.13         76.44        12.13 o
   7  10   5          3.61          3.49         6.29 o
  -5  11   5         31.23         28.30         4.41 o
  -4  11   5         37.02         43.75         6.09 o
  -3  11   5          1.57         11.07         4.38 o
  -2  11   5         15.33         20.62         3.12 o
  -1  11   5        745.56        711.97        49.30 o
   0  11   5        226.98        230.89         9.38 o
   1  11   5          7.55          9.79         2.82 o
   2  11   5         38.63         38.64         3.97 o
   3  11   5         12.81         16.32         3.81 o
   4  11   5          7.11          8.36         3.92 o
   5  11   5          5.56          7.75         4.52 o
   6  11   5         24.14         30.60         4.95 o
   7  11   5          5.09          3.35         2.92 o
  -4  12   5          5.43         10.97         7.12 o
  -3  12   5         15.89         12.55         4.72 o
  -2  12   5         42.73         49.32         8.22 o
  -1  12   5         23.99         51.89         7.54 o
   0  12   5          0.00         -1.72         3.48 o
   1  12   5        506.86        585.55        18.09 o
   2  12   5         52.47         57.50         5.94 o
   3  12   5         46.32         43.00         3.97 o
   4  12   5         24.74         38.25         4.52 o
   5  12   5          5.56          5.48         2.73 o
   6  12   5         99.29        120.91         7.86 o
  -4  13   5         87.78        101.67         8.25 o
  -3  13   5         26.32         20.75         5.51 o
  -2  13   5          0.05         18.48         7.01 o
  -1  13   5         20.00         33.41         4.54 o
   0  13   5         10.77          6.24         7.34 o
   1  13   5        825.52        986.96        79.50 o
   2  13   5        106.36        107.77        14.03 o
   3  13   5          3.42          0.34         6.49 o
   4  13   5         13.77          9.29         2.63 o
   5  13   5          0.08          1.24         2.82 o
  -3  14   5          6.82          4.28         3.42 o
  -2  14   5         14.20         20.64         6.31 o
  -1  14   5         21.27         16.89         3.20 o
   0  14   5         46.01         53.18         5.44 o
   1  14   5         19.19         40.02        11.55 o
   3  14   5        176.60        179.61        13.21 o
   4  14   5         12.97         10.45         4.18 o
   5  14   5         27.34         38.10         4.76 o
  -1  15   5          9.18          6.04        10.65 o
   0  15   5         33.95         30.31         4.61 o
   1  15   5         36.62         96.72        35.89 o
   2  15   5          8.63         13.39         4.91 o
   3  15   5        218.17        225.05        11.82 o
  -1 -15   6         12.66         14.61         4.44 o
  -3 -14   6         15.24         17.69         6.18 o
  -2 -14   6         76.14         73.60        15.27 o
  -1 -14   6          8.39          4.37         2.47 o
   0 -14   6         38.08         35.60         5.59 o
   1 -14   6         23.54         21.15         4.07 o
   2 -14   6         13.90         14.43         4.02 o
  -4 -13   6         43.86         45.70         5.45 o
  -3 -13   6         24.29         26.19         4.42 o
  -2 -13   6         18.97         16.02         3.51 o
  -1 -13   6         63.55         66.07         6.45 o
   0 -13   6        141.04        112.65         9.04 o
   1 -13   6         14.31         14.37         2.71 o
   2 -13   6         22.59         23.09         6.05 o
   3 -13   6         14.69         17.29         5.53 o
  -5 -12   6         12.95          6.87         2.50 o
  -4 -12   6          0.51         41.78        21.87 o
  -3 -12   6         14.57         14.91         3.05 o
  -2 -12   6         97.77         95.11         7.19 o
  -1 -12   6         88.99        103.13        11.31 o
   0 -12   6         76.90         82.66         6.15 o
   1 -12   6          5.37         15.51         4.87 o
   2 -12   6          3.35          3.33         3.85 o
   3 -12   6         32.09         55.40         9.66 o
   4 -12   6          4.02          0.90         4.56 o
  -6 -11   6          1.26          1.12         4.35 o
  -5 -11   6         20.95         16.32         2.95 o
  -4 -11   6         45.15         47.08         5.02 o
  -3 -11   6          1.09         -0.46         3.12 o
  -2 -11   6         58.36        159.84        20.88 o
  -1 -11   6        117.02        141.16        13.29 o
   1 -11   6        128.77        134.53         9.86 o
   2 -11   6        176.95        166.62        11.32 o
   3 -11   6          8.21         11.22         4.16 o
   4 -11   6         18.71         24.79         7.26 o
   5 -11   6          7.23          4.90         6.40 o
  -6 -10   6          2.44          6.09         4.21 o
  -5 -10   6          7.38          8.82         3.98 o
  -4 -10   6         13.26         18.26         3.58 o
  -3 -10   6         54.38         49.97         4.96 o
  -2 -10   6        154.60        152.57        30.07 o
   0 -10   6        224.81        226.99        10.18 o
   1 -10   6        132.95        109.62        17.71 o
   2 -10   6         18.57         13.13         3.80 o
   3 -10   6         58.60         78.92         8.03 o
   4 -10   6          7.77          4.89         1.98 o
   5 -10   6         36.35         43.23         5.97 o
   6 -10   6          4.97          2.87         4.52 o
  -6  -9   6          3.30          3.46         2.01 o
  -5  -9   6         33.11         37.38         4.27 o
  -4  -9   6          0.33         -0.69         1.79 o
  -3  -9   6         59.09         58.33         6.16 o
  -2  -9   6        112.63        115.02         4.93 o
  -1  -9   6          6.13          5.38         1.52 o
   0  -9   6         34.52         34.42         2.85 o
   1  -9   6        249.87        213.20         9.92 o
   3  -9   6        103.28         95.01         4.32 o
   4  -9   6         89.40         85.13         5.24 o
   5  -9   6          3.03          3.31         1.87 o
   6  -9   6          4.61          7.10         3.03 o
  -7  -8   6         76.39         58.71        13.69 o
  -6  -8   6          0.51          1.87         2.15 o
  -5  -8   6         29.24         30.86         3.73 o
  -3  -8   6         45.85         39.02         2.37 o
  -2  -8   6         47.31         42.07         2.70 o
  -1  -8   6        160.63        144.13         5.95 o
   0  -8   6         65.84         74.49         3.44 o
   1  -8   6        200.70        193.23         6.44 o
   2  -8   6        223.33        239.94        18.70 o
   3  -8   6        287.15        257.72         7.26 o
   4  -8   6          3.18          3.16         1.34 o
   5  -8   6          7.17          4.47         1.64 o
   6  -8   6         15.30         16.85         2.69 o
   7  -8   6         26.22         28.41         4.35 o
  -7  -7   6         38.25         31.64         5.17 o
  -6  -7   6         37.59         34.39         3.71 o
  -5  -7   6        124.67        133.32        10.58 o
  -4  -7   6         12.41         10.99         1.39 o
  -3  -7   6        155.31        151.68         3.63 o
  -2  -7   6          8.11          7.05         4.40 o
  -1  -7   6         92.60         75.98         3.46 o
   0  -7   6         38.84        108.13        11.46 o
   1  -7   6         64.99         60.03         2.64 o
   2  -7   6         69.10         68.31         3.83 o
   3  -7   6        242.28        227.38         6.26 o
   5  -7   6         17.22         19.79         6.19 o
   6  -7   6         16.26         16.11         2.99 o
   7  -7   6          8.54          9.53         3.58 o
  -7  -6   6         49.19         49.84        10.39 o
  -6  -6   6          1.74          1.84         1.32 o
  -5  -6   6          8.07          7.74         1.63 o
  -4  -6   6          4.21          4.66         1.35 o
  -3  -6   6        139.78        125.54         3.20 o
  -2  -6   6          2.04          3.26         1.49 o
  -1  -6   6        176.61        173.75        18.41 o
   0  -6   6        243.44        223.05         6.12 o
   1  -6   6        233.44        224.68         4.98 o
   2  -6   6        129.08        128.32         4.02 o
   3  -6   6        198.69        196.23         5.27 o
   4  -6   6         63.82        226.28        24.86 o
   5  -6   6        256.12        239.99         7.87 o
   6  -6   6         21.14         17.37         2.42 o
   7  -6   6          0.19          3.71         2.25 o
  -8  -5   6         10.93         10.87         4.13 o
  -7  -5   6          8.79          8.72         2.61 o
  -6  -5   6          0.17          3.38         1.80 o
  -5  -5   6         77.51         72.57         5.52 o
  -4  -5   6        114.32        106.18         3.18 o
  -3  -5   6        101.16         94.53         2.90 o
  -2  -5   6         65.88         72.55         2.69 o
  -1  -5   6        688.36        690.04        15.32 o
   0  -5   6         58.56         49.29         3.98 o
   1  -5   6         42.10         22.09        17.74 o
   3  -5   6        141.29        133.67         4.68 o
   4  -5   6         21.13         22.12         2.04 o
   5  -5   6         97.27         86.02         4.32 o
   6  -5   6          0.00         23.20         7.98 o
   7  -5   6          2.08         14.10        10.53 o
   8  -5   6          1.49          2.78         1.81 o
  -8  -4   6          1.95         -2.65         4.08 o
  -7  -4   6          9.66         12.66         2.50 o
  -6  -4   6         87.52         92.21         5.73 o
  -5  -4   6        288.68        249.88        15.22 o
  -4  -4   6         88.61         94.74         4.62 o
  -3  -4   6         11.13         12.65         2.91 o
  -2  -4   6        138.80        152.42         4.75 o
  -1  -4   6        545.82        537.09         8.88 o
   0  -4   6         37.75         48.80         2.16 o
   1  -4   6        287.91        342.26        20.65 o
   2  -4   6        456.71        441.74        10.56 o
   3  -4   6         90.57         93.19         3.59 o
   4  -4   6        162.98        177.48         5.47 o
   5  -4   6         82.22         74.97         4.00 o
   6  -4   6         19.36         21.98         3.28 o
   7  -4   6         92.16         96.33         6.93 o
  -8  -3   6          5.56          4.46         3.62 o
  -7  -3   6          1.27          1.72         2.45 o
  -6  -3   6          6.09          6.23         2.12 o
  -5  -3   6         67.92         61.07         5.15 o
  -4  -3   6         58.07         59.71         4.66 o
  -3  -3   6        144.76        150.99         3.93 o
  -2  -3   6        504.08        503.40         8.07 o
  -1  -3   6        104.67        175.71        18.50 o
   0  -3   6        317.19        345.54         6.08 o
   1  -3   6       1673.12       1955.65        31.65 o
   2  -3   6         41.84         29.88         1.82 o
   3  -3   6          0.19          2.02         1.83 o
   4  -3   6         75.82         79.15         3.06 o
   5  -3   6         98.49         98.08         4.54 o
   6  -3   6         82.57         89.42        39.52 o
   7  -3   6         14.95          7.63         2.37 o
   8  -3   6         19.20         19.06         3.98 o
  -8  -2   6          0.68          6.96         3.78 o
  -7  -2   6          1.53          3.69         1.61 o
  -6  -2   6          3.14          1.56         1.69 o
  -5  -2   6         31.60         28.69         2.45 o
  -4  -2   6        319.49        338.23         8.93 o
  -3  -2   6       1042.08        994.16        19.33 o
  -2  -2   6        596.96        604.97         7.97 o
   0  -2   6       1255.34       1371.81        22.10 o
   1  -2   6        420.78        463.25         8.90 o
   2  -2   6         55.54         72.20         2.73 o
   3  -2   6        808.39        856.46        34.04 o
   4  -2   6        252.54        238.13         6.54 o
   5  -2   6          2.15          1.96         2.34 o
   6  -2   6         93.97         99.83         5.58 o
   7  -2   6         12.57          8.88         4.37 o
   8  -2   6         82.52        106.39        57.83 o
  -8  -1   6          7.89         11.32         3.84 o
  -7  -1   6         28.88         25.66         3.63 o
  -6  -1   6         25.70         22.97         3.99 o
  -5  -1   6          0.66          0.55         1.37 o
  -4  -1   6          0.20          3.62         4.63 o
  -3  -1   6        391.60        408.67        12.13 o
  -2  -1   6       1168.27       1103.04        90.36 o
  -1  -1   6        280.53        320.72         5.14 o
   0  -1   6       1503.23       1583.83        28.86 o
   1  -1   6        103.45        110.59         6.52 o
   2  -1   6        540.93        614.79        18.41 o
   3  -1   6        831.58        986.35        26.66 o
   4  -1   6          1.29          0.17         1.11 o
   5  -1   6         61.61         56.13        10.30 o
   6  -1   6        112.59        115.64         7.00 o
   7  -1   6         23.98         24.14         4.03 o
   8  -1   6         16.17         15.62         2.67 o
  -7   0   6          0.14         -1.89         1.89 o
  -6   0   6          6.73          7.83         1.73 o
  -5   0   6         35.85         32.73         2.81 o
  -4   0   6         34.54         29.00         2.17 o
  -3   0   6         70.58         70.35         2.53 o
  -2   0   6        730.59        861.47        22.37 o
  -1   0   6       1842.80       1857.59        19.14 o
   0   0   6       1452.81       1634.95        30.74 o
   1   0   6         46.20         48.12         3.01 o
   2   0   6       2501.25       2715.41        67.14 o
   3   0   6         71.77         69.27         2.89 o
   4   0   6          2.16          2.39         1.20 o
   5   0   6         18.66         16.67         2.47 o
   6   0   6         39.06         36.23         3.07 o
   7   0   6          3.07         15.72         3.72 o
   8   0   6         24.02         20.93         3.71 o
  -8   1   6          0.03          1.37         8.11 o
  -7   1   6        163.39        158.11        10.52 o
  -6   1   6         54.71         58.76         5.23 o
  -5   1   6          0.82         -0.07         1.20 o
  -4   1   6        116.08        113.09         3.81 o
  -3   1   6         67.01        106.85        10.69 o
  -2   1   6        180.83        196.45         4.57 o
  -1   1   6       1098.90       1201.14        14.34 o
   0   1   6        140.70        675.56        54.96 o
   1   1   6        292.29        325.05        14.59 o
   2   1   6       1422.22       1378.13        31.55 o
   3   1   6        126.43        134.28         4.08 o
   4   1   6        298.05        317.52         8.08 o
   5   1   6        181.76        178.96         8.11 o
   6   1   6          0.17          0.74         2.23 o
   7   1   6         11.42         14.38         2.39 o
   8   1   6         71.90         71.86        13.21 o
   9   1   6          1.13          2.15         3.92 o
  -8   2   6         35.49         27.50         6.70 o
  -7   2   6          0.05         -1.97         2.12 o
  -6   2   6          5.80          6.73         1.12 o
  -5   2   6          1.95         40.44        15.30 o
  -4   2   6         59.73         65.39         3.07 o
  -3   2   6        187.84        192.09        15.81 o
  -2   2   6        389.34        396.85         9.71 o
  -1   2   6         92.34        123.87        11.18 o
   0   2   6        748.38        797.15        16.80 o
   1   2   6        963.48        925.36        18.39 o
   2   2   6        182.48        183.86         8.74 o
   3   2   6         59.10         54.28         2.66 o
   4   2   6       1718.67       1655.64        21.47 o
   5   2   6          3.37          3.03         1.07 o
   6   2   6         10.02         10.65         2.39 o
   7   2   6          1.49          3.08         1.71 o
   8   2   6          0.43          2.08         2.28 o
  -7   3   6          9.74         10.35         2.52 o
  -6   3   6         73.03         40.75         9.15 o
  -5   3   6        331.59        363.36        20.10 o
  -4   3   6        154.00        151.76         6.79 o
  -3   3   6        133.28        156.05        20.12 o
  -2   3   6        237.69        247.40         5.85 o
  -1   3   6       1343.32       1292.77        14.70 o
   0   3   6        789.37        814.08         8.42 o
   1   3   6        830.39        764.47        46.58 o
   2   3   6        127.92        121.53         6.89 o
   3   3   6         85.23         92.70         3.48 o
   4   3   6        330.52        330.61         8.93 o
   5   3   6         82.41         80.31         5.01 o
   6   3   6         89.60         91.87         7.21 o
   7   3   6         19.34         16.03         2.85 o
   8   3   6          0.61         -1.98         3.83 o
  -7   4   6          0.18          0.27         2.58 o
  -6   4   6        161.92        160.61         9.83 o
  -5   4   6          3.26          2.68         1.59 o
  -4   4   6         35.04         30.17         3.08 o
  -2   4   6         92.48        101.65         4.07 o
  -1   4   6        192.05        333.62        21.34 o
   0   4   6       1326.82       1323.04        20.10 o
   1   4   6         84.88         86.09         7.71 o
   2   4   6        277.76        290.54         8.86 o
   3   4   6        150.69        148.44         6.64 o
   4   4   6          0.44         36.35        13.04 o
   5   4   6         71.25         57.44         8.36 o
   6   4   6        472.15        457.12        32.10 o
   7   4   6          0.08         -0.57         1.95 o
   8   4   6         17.03         19.09        10.47 o
  -7   5   6          0.20          1.02         2.79 o
  -6   5   6         29.10         37.31         4.29 o
  -5   5   6         12.88         10.73         2.10 o
  -4   5   6         58.53         66.18         4.26 o
  -3   5   6        385.05        381.48        16.32 o
  -2   5   6        180.35        184.27         5.05 o
  -1   5   6        517.98        489.08        11.16 o
   0   5   6        106.00        117.38         4.51 o
   1   5   6        559.24        585.65         8.28 o
   2   5   6        552.76        524.00        12.53 o
   3   5   6        236.40        235.06         5.51 o
   4   5   6         28.72         27.91         2.11 o
   5   5   6          2.13          1.44         0.96 o
   6   5   6         12.99         36.12        10.58 o
   7   5   6         20.84         15.03         5.90 o
   8   5   6         22.70         29.85         6.81 o
  -7   6   6          4.15         22.37         8.00 o
  -6   6   6          7.61          8.21         3.31 o
  -5   6   6         10.97         12.42         3.05 o
  -4   6   6        372.98        598.79        44.36 o
  -3   6   6         26.13         22.43         2.45 o
  -2   6   6        101.91         97.26        19.54 o
  -1   6   6         17.80         16.91         2.38 o
   0   6   6         14.77         19.16        10.94 o
   1   6   6         23.25         24.64         3.57 o
   2   6   6       1167.51       1136.65        16.37 o
   3   6   6         62.75         73.96         8.44 o
   4   6   6         89.73         94.44         4.00 o
   5   6   6         10.96         12.85         1.71 o
   6   6   6          0.23          0.06         1.15 o
   7   6   6         55.67         54.80        17.91 o
   8   6   6        113.70        126.16         8.96 o
  -7   7   6          1.59         -4.65         4.65 o
  -6   7   6          9.95          7.69         5.35 o
  -5   7   6          1.42          1.95         2.15 o
  -4   7   6         85.46         85.24         5.09 o
  -3   7   6          1.29          1.89         2.29 o
  -2   7   6         96.67         91.94         3.61 o
  -1   7   6        213.14        200.46         5.31 o
   0   7   6         75.74         86.41         3.37 o
   1   7   6        350.55        314.38         9.37 o
   3   7   6        230.82        311.79        22.29 o
   4   7   6        137.96        130.08         5.55 o
   5   7   6         72.15         70.06         4.26 o
   6   7   6          4.15          4.60         4.30 o
   7   7   6          4.10          3.49         3.57 o
   8   7   6          0.03         -1.46         3.22 o
  -6   8   6          0.68         -1.57         3.44 o
  -5   8   6         49.23         47.95         4.67 o
  -4   8   6         58.12         65.27         4.30 o
  -3   8   6         64.69         52.85        12.72 o
  -2   8   6        422.64        480.51        13.37 o
  -1   8   6         57.81         48.51         2.82 o
   0   8   6         35.78         49.08         6.57 o
   1   8   6         92.51         81.18         4.80 o
   2   8   6          7.50          9.55         2.92 o
   3   8   6          5.93          6.49         1.43 o
   4   8   6        434.60        401.40        22.83 o
   5   8   6          9.32         11.29         3.24 o
   6   8   6         33.78         30.65         5.04 o
   7   8   6          0.26         -0.75         2.26 o
   8   8   6          0.37          3.29         3.71 o
  -6   9   6         16.82         16.39         5.92 o
  -5   9   6          4.14          7.15         2.80 o
  -4   9   6         19.58         21.37         3.72 o
  -3   9   6         70.13         44.81         8.79 o
  -2   9   6        152.96        133.91        11.85 o
  -1   9   6         83.55         89.33         4.24 o
   0   9   6         68.51         84.95         4.62 o
   1   9   6         46.42         43.58         2.42 o
   2   9   6         47.45         61.61         5.41 o
   3   9   6         35.70         34.34         3.98 o
   4   9   6         24.19         21.78         3.49 o
   5   9   6         74.31         69.37         6.44 o
   6   9   6         21.70         17.36         3.36 o
   7   9   6         37.61         30.92         8.75 o
  -5  10   6         22.06         31.37         6.92 o
  -4  10   6          1.23          0.46         2.02 o
  -3  10   6         87.24         89.12         6.20 o
  -2  10   6        134.07        120.17        13.92 o
  -1  10   6        100.09         88.35         9.21 o
   0  10   6        216.51        203.69        11.83 o
   1  10   6         45.14         40.40         2.74 o
   2  10   6         43.88         47.33         6.25 o
   3  10   6         86.33         74.53         5.17 o
   4  10   6         34.60         31.94         6.72 o
   5  10   6         10.76          6.87         2.00 o
   6  10   6        113.42        123.76        16.03 o
   7  10   6          7.81          4.80         2.84 o
  -5  11   6          2.57          3.27         3.49 o
  -4  11   6         17.60         18.91         4.17 o
  -3  11   6          5.14          3.94         2.21 o
  -2  11   6         53.06         49.63         4.11 o
  -1  11   6        138.97        188.92        33.90 o
   0  11   6        148.18        155.04         8.08 o
   1  11   6        167.41        170.08         7.44 o
   2  11   6          6.19          5.28         1.77 o
   3  11   6          3.04          3.37         1.74 o
   4  11   6          7.43          7.24         2.15 o
   5  11   6          4.41          1.55         2.34 o
   6  11   6         25.73         30.02         8.75 o
   7  11   6         23.43         17.23         6.13 o
  -4  12   6          0.17         -1.80         2.25 o
  -3  12   6         40.39         60.14        18.07 o
  -2  12   6         12.55         13.05         2.47 o
  -1  12   6         94.80         95.91         8.87 o
   0  12   6        101.77         89.91        12.70 o
   1  12   6         60.99         61.22         6.42 o
   2  12   6         61.01         59.77         5.66 o
   3  12   6         14.77         12.52         2.71 o
   4  12   6         22.62         20.18         3.76 o
   5  12   6         33.19         30.55         4.22 o
   6  12   6         15.77         14.40         3.48 o
  -3  13   6          9.46          9.70         5.34 o
  -2  13   6          7.65          9.42         2.78 o
  -1  13   6         10.75          7.08         5.26 o
   0  13   6        101.88        100.48         7.99 o
   1  13   6         22.00         32.69         4.87 o
   2  13   6         76.30         75.84         8.24 o
   3  13   6        121.64        136.99        11.97 o
   4  13   6          4.16          4.20         2.66 o
   5  13   6          0.00          0.20         2.82 o
  -2  14   6         13.06         16.07         3.55 o
  -1  14   6         38.95         52.23         9.14 o
   0  14   6         17.38         12.16         9.48 o
   1  14   6         58.34         72.00         6.44 o
   2  14   6         21.62         23.27         4.61 o
   3  14   6         44.34         53.38         9.31 o
   4  14   6         11.13         16.81         4.28 o
  -1  15   6          5.03          3.26         3.67 o
   0  15   6         17.58         26.83        12.40 o
   1  15   6          5.02          3.37         3.61 o
   2  15   6        102.73        105.28        11.35 o
   3  15   6          5.22         35.21        10.12 o
  -2 -14   7         15.21         10.80         2.97 o
  -1 -14   7          3.86          8.50         2.83 o
   0 -14   7         51.60         43.30         6.96 o
   2 -14   7         85.78        117.45        10.73 o
  -4 -13   7          1.84          1.39         6.44 o
  -3 -13   7          4.80         29.58         4.16 o
  -2 -13   7         28.46         24.93         4.66 o
  -1 -13   7          7.86          4.69         2.76 o
   0 -13   7         56.40         54.52         5.72 o
   1 -13   7          2.54          4.41         2.38 o
   2 -13   7          0.08         27.05         9.40 o
   3 -13   7         24.16         22.82         7.87 o
  -5 -12   7         11.13         11.51         2.87 o
  -4 -12   7         97.91        115.46        16.66 o
  -3 -12   7         13.88         17.60         2.69 o
  -2 -12   7         84.04         66.62         9.53 o
  -1 -12   7        161.85        160.48        23.96 o
   0 -12   7         29.10         20.75         4.84 o
   1 -12   7          9.72         20.45         4.32 o
   2 -12   7         16.69         18.37         6.00 o
   3 -12   7         16.07         20.86         5.44 o
   4 -12   7         16.64         22.26         6.05 o
  -5 -11   7          5.04          0.98         2.48 o
  -4 -11   7         13.04         15.14         3.03 o
  -3 -11   7         18.41         15.01         2.84 o
  -2 -11   7         12.64         12.46         2.96 o
  -1 -11   7          1.56          9.74         3.52 o
   0 -11   7         32.25         25.80         4.65 o
   1 -11   7         56.41         67.31         9.63 o
   2 -11   7         63.48         59.70         7.38 o
   3 -11   7          1.40          5.53         4.20 o
   4 -11   7          0.19          6.90         3.81 o
   5 -11   7         13.76         19.47         4.25 o
  -5 -10   7         14.62         22.48         4.18 o
  -4 -10   7         38.61         46.16         5.48 o
  -3 -10   7         42.89         45.67         5.25 o
  -2 -10   7        382.55        434.61        17.58 o
  -1 -10   7          0.12         -1.37         5.66 o
   0 -10   7        249.76        224.00        13.41 o
   1 -10   7        242.56        243.58        13.10 o
   2 -10   7         24.21         20.19         6.72 o
   3 -10   7         21.68         25.77         5.30 o
   4 -10   7          1.60          4.54         3.10 o
   5 -10   7         15.83         17.53         4.54 o
  -5  -9   7          9.93          9.60         3.10 o
  -4  -9   7         46.95         65.55         6.48 o
  -3  -9   7         31.52         32.49         4.26 o
  -2  -9   7         18.29         19.63         3.61 o
  -1  -9   7         27.25         23.52         5.79 o
   0  -9   7         36.83        244.58        37.52 o
   3  -9   7         18.45         20.29         2.58 o
   4  -9   7         18.67         15.74         2.66 o
   5  -9   7          6.28          9.33         2.87 o
   6  -9   7          0.01         -2.66         3.33 o
  -7  -8   7          1.80          1.28         2.45 o
  -6  -8   7         96.40         90.79        13.49 o
  -5  -8   7          4.07          3.90         1.61 o
  -4  -8   7          1.13         -0.48         1.73 o
  -3  -8   7         85.76         88.40         6.42 o
  -2  -8   7         64.44         68.70         4.12 o
  -1  -8   7        115.89         94.67         3.24 o
   0  -8   7        788.11        849.81        47.65 o
   1  -8   7         72.91         78.99         6.40 o
   2  -8   7        432.61        410.85         8.87 o
   3  -8   7        266.72        267.40         9.76 o
   4  -8   7          7.55          6.66         1.72 o
   5  -8   7         45.40         40.28         3.96 o
   6  -8   7         21.49         27.09         5.86 o
  -7  -7   7         40.03         38.09        11.23 o
  -6  -7   7         20.98         14.19         6.13 o
  -5  -7   7        108.09        126.07         5.42 o
  -4  -7   7         52.44         53.73         5.39 o
  -3  -7   7         68.74         65.62         3.15 o
  -2  -7   7        119.50        108.88         4.44 o
  -1  -7   7        111.28        105.65         3.93 o
   0  -7   7         10.55        170.65        19.16 o
   1  -7   7         13.57         15.65         1.80 o
   2  -7   7        136.11        130.48         5.59 o
   3  -7   7         32.90         30.64         3.62 o
   5  -7   7         26.14         27.45         3.01 o
   6  -7   7          0.54          0.08         1.51 o
   7  -7   7          6.85          8.12         2.89 o
  -7  -6   7          1.69          1.80         2.36 o
  -6  -6   7        112.33         90.64        20.86 o
  -5  -6   7          8.57         37.32         9.61 o
  -4  -6   7        192.54        186.85         8.31 o
  -3  -6   7         11.99         12.90         1.17 o
  -2  -6   7         11.84         10.26         1.51 o
  -1  -6   7        265.84        253.68         6.68 o
   0  -6   7         42.33         41.71         2.01 o
   1  -6   7        166.41        150.34         3.79 o
   2  -6   7         27.98         25.58         1.89 o
   3  -6   7        228.33        254.69         5.80 o
   4  -6   7        382.83        477.40        27.15 o
   5  -6   7        146.46        149.51         7.82 o
   6  -6   7          0.31          0.66         1.39 o
   7  -6   7         17.48         17.68         3.42 o
  -7  -5   7          0.26          2.44         2.08 o
  -6  -5   7          0.15         -0.37         2.02 o
  -5  -5   7        171.18        159.62        10.08 o
  -4  -5   7          2.94          4.44         1.18 o
  -3  -5   7         42.99         76.84         4.87 o
  -2  -5   7        124.07        120.35         3.55 o
  -1  -5   7        205.30        207.83         8.92 o
   0  -5   7         91.21         83.97         2.83 o
   1  -5   7        180.71        191.61         4.19 o
   2  -5   7          2.50         22.32         7.78 o
   3  -5   7          2.23          1.41         1.46 o
   4  -5   7         65.97         61.58         5.30 o
   5  -5   7         66.62         67.20         3.66 o
   6  -5   7          8.91          9.85         4.13 o
   7  -5   7          8.51          9.76         1.84 o
   8  -5   7          9.90          9.36         5.50 o
  -7  -4   7          0.88          0.86         1.97 o
  -6  -4   7         21.47         25.67         3.75 o
  -5  -4   7         65.24         64.35         3.68 o
  -4  -4   7        362.46        342.18        10.91 o
  -3  -4   7         64.32         65.27         2.55 o
  -2  -4   7        396.76        419.87        13.61 o
  -1  -4   7         67.97         69.44         6.98 o
   0  -4   7          9.23         11.02         1.15 o
   1  -4   7        306.10        358.91         5.61 o
   2  -4   7          8.14          9.68         1.68 o
   3  -4   7        113.13         97.76         3.54 o
   4  -4   7          1.61          5.34         2.57 o
   5  -4   7        205.14        217.38         7.89 o
   6  -4   7        298.85        341.03        10.38 o
   7  -4   7         31.06         31.75         4.45 o
   8  -4   7          0.28         -2.07         2.07 o
  -8  -3   7          5.94          1.63         3.55 o
  -7  -3   7          1.08          3.70         3.68 o
  -6  -3   7          0.05          9.85         2.62 o
  -5  -3   7          2.45          1.99         1.56 o
  -4  -3   7         10.87         12.11         1.27 o
  -3  -3   7        439.03        453.22         9.47 o
  -2  -3   7        180.96        169.89         3.89 o
  -1  -3   7        112.70         99.82         2.64 o
   0  -3   7        150.27        147.38         3.42 o
   1  -3   7        263.05        289.63        10.76 o
   2  -3   7          0.98          0.51         1.02 o
   3  -3   7        100.08        115.27         5.67 o
   5  -3   7         45.60         46.12         3.61 o
   6  -3   7         33.77         39.23         5.16 o
   7  -3   7         54.08         72.64         7.70 o
   8  -3   7         72.20         68.43         9.48 o
  -8  -2   7          2.45         -1.16         3.54 o
  -7  -2   7         53.95         72.49         6.81 o
  -6  -2   7          0.00         -0.77         1.46 o
  -5  -2   7          1.18          1.16         1.49 o
  -4  -2   7         37.46         30.79         2.29 o
  -3  -2   7        640.66        622.55         8.88 o
  -2  -2   7        769.18        787.16         9.63 o
  -1  -2   7        308.92        310.18         5.96 o
   0  -2   7        765.90        882.29        11.83 o
   1  -2   7         37.05         43.41         2.91 o
   2  -2   7          9.18         11.88         1.72 o
   3  -2   7        163.47        178.21         5.13 o
   4  -2   7        146.90        162.10         5.14 o
   5  -2   7         48.52         44.85         3.29 o
   6  -2   7         11.69         10.67         9.87 o
   7  -2   7         88.94         90.44         6.30 o
   8  -2   7         56.00         61.77         6.26 o
  -8  -1   7          2.65         -0.07         3.90 o
  -7  -1   7         11.09         10.29         3.13 o
  -6  -1   7         14.54         12.02         2.10 o
  -5  -1   7          1.89          4.30        10.25 o
  -4  -1   7         12.11         12.95         1.61 o
  -3  -1   7         61.42         69.82         2.81 o
  -2  -1   7         33.91         32.05         1.78 o
  -1  -1   7        636.03        706.31         7.69 o
   0  -1   7       1415.23       1610.21        27.03 o
   1  -1   7        196.97        192.07         6.92 o
   2  -1   7         64.95         66.30         6.04 o
   3  -1   7         79.89        101.99         6.93 o
   4  -1   7         25.04         28.53         2.41 o
   5  -1   7         42.06         39.80         3.15 o
   6  -1   7          0.07         -0.20         1.59 o
   7  -1   7         65.81         70.67         6.70 o
   8  -1   7         21.01         35.93        12.83 o
  -8   0   7         16.76         18.01         4.18 o
  -7   0   7          2.34          4.16         2.47 o
  -6   0   7          6.56          8.06         2.22 o
  -5   0   7         96.23        111.32         4.39 o
  -4   0   7         57.84         55.93         2.87 o
  -2   0   7        260.00        265.02         4.87 o
  -1   0   7       2061.09       2245.74        29.80 o
   0   0   7        753.65        963.81        38.15 o
   1   0   7        601.59        648.78        21.98 o
   2   0   7        653.56        758.87        20.12 o
   3   0   7         15.61         14.03         2.80 o
   4   0   7         50.72         53.41         2.90 o
   5   0   7        180.80        130.38        21.47 o
   6   0   7        174.28        180.08         6.58 o
   7   0   7         17.10         29.58         4.24 o
   8   0   7          7.75          5.79         2.12 o
  -7   1   7         11.36         13.99         4.29 o
  -6   1   7          0.53          0.34         1.49 o
  -5   1   7        120.79        140.02        18.05 o
  -4   1   7          5.39          5.17         1.29 o
  -3   1   7         24.59         23.91         1.60 o
  -2   1   7          0.53          1.77         2.83 o
  -1   1   7        439.56        502.53         6.70 o
   0   1   7        180.78        715.37        27.98 o
   1   1   7        487.14        571.50         8.35 o
   2   1   7       1738.59       1844.42        34.83 o
   3   1   7         75.81         70.42         4.64 o
   5   1   7          3.43         36.11        15.70 o
   6   1   7         28.06         28.97         3.66 o
   7   1   7         39.55         65.28        17.55 o
  -7   2   7          4.99          6.38         2.67 o
  -6   2   7         39.51         35.85         4.04 o
  -5   2   7          5.97         10.87         2.45 o
  -4   2   7          0.53         -0.29         1.22 o
  -3   2   7        107.24        130.28        12.66 o
  -2   2   7        239.17        258.27         4.81 o
  -1   2   7         38.26         38.14         2.45 o
   0   2   7        444.83        437.81        10.28 o
   1   2   7       1595.10       1701.40        21.82 o
   2   2   7        411.63        285.09        24.43 o
   3   2   7        426.33        437.59        28.17 o
   4   2   7        211.32        215.33         7.52 o
   5   2   7          1.62          0.78         1.20 o
   6   2   7         44.91         42.40         3.18 o
   7   2   7         19.83         19.61         3.94 o
   8   2   7         78.45         84.81        31.00 o
  -7   3   7          0.15          0.86         2.57 o
  -6   3   7         78.24         57.51         9.80 o
  -5   3   7         16.16         19.39         3.31 o
  -3   3   7         67.65         63.69         2.96 o
  -2   3   7         42.22         45.34         2.00 o
  -1   3   7        196.38        189.05        18.07 o
   0   3   7        119.05        123.68         3.48 o
   1   3   7        644.82        673.32        15.94 o
   2   3   7        271.55        255.75        11.63 o
   3   3   7        250.60        267.91        12.38 o
   4   3   7        702.64        724.46        10.54 o
   5   3   7          0.00         -1.00         1.61 o
   6   3   7          1.49         13.67         4.07 o
   7   3   7          3.41          2.61         2.65 o
   8   3   7         13.83          7.95         3.19 o
  -7   4   7         12.90         11.77         3.35 o
  -6   4   7         13.75         10.26         2.48 o
  -5   4   7         35.83         37.85         3.31 o
  -4   4   7         18.87         17.80         2.75 o
  -2   4   7         36.74         37.14         2.02 o
  -1   4   7         32.41        234.63        30.47 o
   0   4   7        106.03        113.60         3.45 o
   1   4   7        429.93        314.20        37.68 o
   2   4   7        179.04        172.17         6.00 o
   3   4   7        273.16        265.99         8.94 o
   4   4   7          0.73          1.10         1.43 o
   5   4   7        165.81        178.44         6.06 o
   6   4   7        111.96        115.08        14.27 o
   7   4   7          0.45         -1.06         2.14 o
   8   4   7         22.23         25.86         5.29 o
  -7   5   7         11.22          9.46         3.07 o
  -6   5   7          2.52          2.08         2.25 o
  -5   5   7         44.36         42.29         4.04 o
  -4   5   7        313.14        374.88        51.81 o
  -3   5   7         11.30         10.61         4.69 o
  -2   5   7        176.25        146.85         4.49 o
  -1   5   7          3.82         20.77         9.17 o
   0   5   7        308.22        292.24         7.46 o
   1   5   7        461.00        461.94        56.77 o
   2   5   7        273.79        257.54         6.12 o
   3   5   7        214.02        233.97         6.08 o
   4   5   7        158.45        168.09         5.38 o
   5   5   7        133.08        136.07         6.13 o
   6   5   7        109.12         93.71        14.02 o
   7   5   7         20.16         14.52         2.96 o
   8   5   7          4.11          5.54         3.66 o
  -7   6   7          0.20          9.22         4.97 o
  -6   6   7         29.55         31.87         4.27 o
  -5   6   7         37.93         41.35         4.88 o
  -4   6   7         20.81         51.09         9.62 o
  -3   6   7         74.13         69.38         5.25 o
  -2   6   7         22.75         21.29         2.84 o
  -1   6   7         10.69         14.99         2.69 o
   0   6   7        176.07        166.60         5.87 o
   1   6   7        146.42        153.80         9.85 o
   2   6   7         16.06         11.29         1.93 o
   3   6   7        146.24        149.57         4.67 o
   4   6   7         27.74         25.54         2.40 o
   5   6   7          7.79          7.18         1.73 o
   6   6   7          1.63         -2.23         2.92 o
   7   6   7         48.14         35.28         5.41 o
   8   6   7          1.63          0.41         2.58 o
  -5   7   7          3.57          4.91         2.75 o
  -4   7   7         71.33         74.55         5.04 o
  -3   7   7        242.14        240.80        17.56 o
  -2   7   7        158.98        163.37         4.74 o
  -1   7   7          2.49          3.62         1.14 o
   0   7   7        153.67        142.47         4.25 o
   1   7   7         49.32         47.83         3.05 o
   2   7   7        307.60        264.93        25.50 o
   3   7   7          5.86          8.82         1.63 o
   4   7   7        136.89        128.94         5.42 o
   5   7   7         34.47         33.69         3.54 o
   6   7   7         62.27         65.96         9.21 o
   7   7   7         59.90         50.71         6.35 o
   8   7   7         15.55         14.42         4.13 o
  -6   8   7         22.88         28.36         4.92 o
  -5   8   7         32.21         36.91         8.65 o
  -4   8   7         74.96         72.54         8.83 o
  -3   8   7         22.49         43.68        19.54 o
  -2   8   7          5.39        105.16        50.88 o
  -1   8   7         52.27         47.25         3.25 o
   0   8   7         80.55         88.18         3.33 o
   1   8   7         24.27         34.45         2.67 o
   2   8   7        177.05        202.98        24.29 o
   3   8   7         69.15         67.28         4.23 o
   4   8   7         90.38         78.94         4.20 o
   5   8   7         94.84         98.20         5.83 o
   6   8   7          4.95          6.07         2.64 o
   7   8   7          2.39          3.49         2.72 o
  -6   9   7          1.90         -2.78         4.80 o
  -5   9   7         13.17         15.95         3.34 o
  -4   9   7          5.56          4.00         4.52 o
  -3   9   7         14.27          8.71        11.00 o
  -2   9   7        290.20        306.24        14.02 o
  -1   9   7        353.60        319.53         8.06 o
   0   9   7         22.59         39.50         3.02 o
   1   9   7          0.05          0.31         1.18 o
   2   9   7         30.20         25.00         1.83 o
   3   9   7         79.97         61.49        10.04 o
   4   9   7        100.93        103.24        10.30 o
   5   9   7         11.43         12.28         2.73 o
   6   9   7         34.74         31.38         3.77 o
   7   9   7          4.69          2.64         3.69 o
  -5  10   7          2.11         50.87        27.63 o
  -4  10   7         16.83         23.89         3.84 o
  -3  10   7         16.87         18.27         3.26 o
  -2  10   7         34.88         30.84         2.77 o
  -1  10   7          2.03          2.69         9.46 o
   0  10   7          2.37         19.82         7.91 o
   1  10   7         16.02         14.97         2.32 o
   2  10   7         40.76         40.71         9.31 o
   3  10   7         34.46         26.67         6.34 o
   4  10   7         94.41         83.00         8.84 o
   5  10   7          9.28         11.84         2.95 o
   6  10   7         56.58         59.68         5.41 o
   7  10   7         17.87         17.34         4.78 o
  -4  11   7          1.02          3.01         2.66 o
  -3  11   7          0.25          3.07         2.89 o
  -2  11   7         22.26         24.11         3.44 o
  -1  11   7         98.70        102.08        19.32 o
   0  11   7        387.58        376.49        22.58 o
   1  11   7        172.73        177.32        12.01 o
   2  11   7          4.08         16.45         9.64 o
   3  11   7          0.02          1.13         1.93 o
   4  11   7         15.88         20.44         7.71 o
   5  11   7         34.76         41.82         8.43 o
   6  11   7         13.30         12.81         3.70 o
  -4  12   7          7.30          9.50         3.40 o
  -3  12   7          3.58          3.75         2.99 o
  -2  12   7          0.15         -1.74         2.66 o
  -1  12   7         26.37         29.92         2.97 o
   0  12   7          3.02          2.03         2.38 o
   1  12   7         81.38         82.11         6.33 o
   2  12   7          9.94          6.93         1.91 o
   3  12   7          6.11          6.44         3.90 o
   4  12   7          2.96         10.00         7.35 o
   5  12   7         26.36         15.94         5.33 o
   6  12   7         36.20         37.01         4.34 o
  -3  13   7         11.20          9.90         3.65 o
  -2  13   7          8.69          9.81         3.48 o
  -1  13   7          8.12          6.11         2.23 o
   0  13   7         10.57          9.73         2.19 o
   1  13   7        131.33        162.38        38.23 o
   2  13   7        231.80        240.74        14.27 o
   3  13   7         30.02         38.72         5.57 o
   4  13   7         16.36         16.04         3.31 o
   5  13   7          0.15         -4.80         5.89 o
  -2  14   7         21.10         25.52         4.35 o
  -1  14   7          0.53          1.32         3.35 o
   0  14   7         13.95         10.09         2.11 o
   1  14   7         53.42         51.59         5.71 o
   2  14   7         51.12         54.14         9.46 o
   3  14   7         38.45         38.94         5.44 o
   4  14   7          5.98          5.67         4.79 o
   0  15   7         13.04         16.74         3.22 o
   1  15   7          9.92          5.02         5.58 o
   2  15   7          0.81         -2.59         4.27 o
   3  15   7          7.81          3.12         4.11 o
  -1 -14   8          6.15          1.83         3.24 o
   0 -14   8         11.33         12.54         2.76 o
  -3 -13   8         13.61         24.20         3.69 o
  -2 -13   8          0.03          0.62         2.44 o
  -1 -13   8         26.14         26.70         4.07 o
   0 -13   8          0.04          2.18         2.99 o
   1 -13   8          5.02          3.46         3.86 o
   2 -13   8         45.47         49.56         8.77 o
  -4 -12   8         15.74         14.53         3.03 o
  -3 -12   8         75.92         71.47         7.21 o
  -2 -12   8        107.08         99.29         7.45 o
  -1 -12   8          6.64          4.02         2.17 o
   0 -12   8        110.64        118.84        11.48 o
   1 -12   8          0.00         32.64         6.81 o
   2 -12   8         30.21         27.03         6.00 o
   3 -12   8        109.12        120.18        10.18 o
   4 -12   8         17.11        122.42        13.03 o
  -5 -11   8         13.08         14.71         2.87 o
  -4 -11   8         32.76         37.83         5.14 o
  -3 -11   8        103.10        112.69         8.59 o
  -2 -11   8        257.11        250.87        38.90 o
  -1 -11   8         46.45         48.41         8.31 o
   0 -11   8          2.14         -0.80         4.56 o
   1 -11   8         25.33         33.97         6.25 o
   2 -11   8          2.50          8.54         5.80 o
   3 -11   8          8.08         15.35         5.56 o
   4 -11   8         50.18         74.37        11.55 o
  -5 -10   8          0.52         -0.64         2.33 o
  -4 -10   8          0.71          0.19         2.45 o
  -3 -10   8        113.94        102.43         7.94 o
  -2 -10   8         17.74         16.07         5.04 o
  -1 -10   8        310.46        292.90        17.07 o
   0 -10   8        147.23        170.20        18.81 o
   1 -10   8          0.74         36.77         7.35 o
   2 -10   8        132.11        146.47         9.22 o
   3 -10   8         19.95         18.07         2.86 o
   4 -10   8         22.17         25.13         4.63 o
   5 -10   8        171.32        195.88        10.09 o
  -6  -9   8          0.61         -0.98         2.04 o
  -5  -9   8         14.11         15.73         3.45 o
  -4  -9   8         34.44         38.87         5.47 o
  -3  -9   8         18.96         21.03         3.12 o
  -2  -9   8          6.24          3.63         3.27 o
  -1  -9   8        529.10        529.55        15.84 o
   0  -9   8        424.42        406.48        15.79 o
   1  -9   8         59.36         40.67         9.17 o
   2  -9   8          1.98          2.59         1.67 o
   3  -9   8         86.20         82.11        16.66 o
   4  -9   8         15.25         18.73         2.49 o
   5  -9   8         10.52         15.33         2.92 o
   6  -9   8         27.08         23.71         3.77 o
  -6  -8   8          0.32         -2.04         2.04 o
  -5  -8   8        306.27        259.76        13.84 o
  -3  -8   8          0.02          3.50         5.45 o
  -2  -8   8          5.87         10.06         3.72 o
  -1  -8   8        321.71        330.86        17.05 o
   0  -8   8        347.07        349.61        24.17 o
   1  -8   8        782.16        687.53        18.49 o
   2  -8   8        113.93         99.87         7.45 o
   3  -8   8          9.60          6.14         1.78 o
   4  -8   8         88.30         81.05         4.89 o
   5  -8   8         48.55         42.36         4.75 o
   6  -8   8          2.88          5.90         2.62 o
  -7  -7   8          5.62          2.29         4.03 o
  -6  -7   8         30.84         28.64         5.40 o
  -5  -7   8         82.86         98.55         5.75 o
  -4  -7   8          1.20          2.30         3.24 o
  -3  -7   8         16.28         27.42         3.28 o
  -2  -7   8         45.46         42.96         3.72 o
  -1  -7   8          5.19          6.33         1.41 o
   0  -7   8         24.14         53.99         5.68 o
   1  -7   8       1411.80       1323.05        32.49 o
   2  -7   8        855.06        795.69        32.95 o
   3  -7   8         18.68         15.57         1.64 o
   5  -7   8          6.75          6.39         1.70 o
   6  -7   8         34.88         41.01         5.47 o
   7  -7   8          1.05          1.20         1.98 o
  -7  -6   8          0.45          3.33         3.10 o
  -6  -6   8         34.00         27.74         5.88 o
  -5  -6   8          7.01         10.98         2.69 o
  -4  -6   8          0.56         -0.64         1.90 o
  -3  -6   8         70.04         71.04         4.39 o
  -2  -6   8         28.73         26.17         2.09 o
  -1  -6   8         15.40         16.96         1.56 o
   0  -6   8         66.66         57.92         4.80 o
   1  -6   8        595.05        548.97         8.11 o
   2  -6   8       1164.08        956.21        35.64 o
   3  -6   8       1044.69        921.93        30.71 o
   4  -6   8         45.48         48.82         4.33 o
   5  -6   8         35.37         36.28         4.02 o
   6  -6   8         24.12         21.30         3.08 o
   7  -6   8         50.64         50.71         7.54 o
  -7  -5   8          2.29          0.61         2.28 o
  -6  -5   8          0.46        120.02        11.34 o
  -4  -5   8        135.94        127.08         5.12 o
  -3  -5   8          2.39        129.23        24.31 o
  -2  -5   8         29.02         31.26         1.76 o
  -1  -5   8         14.26         15.06         1.78 o
   0  -5   8          6.04          3.15         1.05 o
   2  -5   8        243.06        283.94        26.92 o
   3  -5   8       1854.85       1848.02        40.36 o
   4  -5   8        387.59        366.72        22.47 o
   5  -5   8          0.23          0.29         1.29 o
   6  -5   8         17.87         21.05         8.03 o
   7  -5   8         16.75         18.88         2.62 o
  -7  -4   8          0.05         -1.22         3.90 o
  -6  -4   8        141.27        173.26        30.72 o
  -5  -4   8         13.28         14.19         2.44 o
  -4  -4   8         56.04         53.49         3.40 o
  -2  -4   8          0.65         -0.31         1.37 o
  -1  -4   8        303.76        313.53         7.75 o
   0  -4   8         20.66         25.49         1.69 o
   1  -4   8         95.73         96.15         3.17 o
   2  -4   8        158.25        142.81         4.38 o
   3  -4   8        612.22        572.15        15.32 o
   4  -4   8          6.75          4.95         1.52 o
   5  -4   8        744.76        718.53        33.83 o
   6  -4   8        112.86        133.83         5.67 o
   7  -4   8         48.84         49.41         9.29 o
   8  -4   8          0.43         -1.90         2.17 o
  -7  -3   8          2.03          2.44         2.40 o
  -6  -3   8          0.62         67.71        20.69 o
  -5  -3   8         11.92         10.18         1.78 o
  -4  -3   8          7.26          6.03         1.07 o
  -3  -3   8          4.16          4.18         1.58 o
  -2  -3   8        261.16        248.37         5.54 o
  -1  -3   8          4.38          7.69         4.55 o
   0  -3   8        100.43        127.72         3.77 o
   1  -3   8          5.94          7.61         1.22 o
   2  -3   8         30.98         35.59         1.63 o
   3  -3   8          3.61         16.40         3.38 o
   4  -3   8        454.47        496.71        10.89 o
   5  -3   8       1208.94       1169.33        17.75 o
   6  -3   8        109.66        102.86         5.06 o
   7  -3   8          9.22         12.10         2.89 o
   8  -3   8         25.46         25.39         6.96 o
  -7  -2   8         62.15         61.95         6.33 o
  -6  -2   8         16.35         16.45         3.03 o
  -5  -2   8          8.37          5.66         1.47 o
  -4  -2   8          0.09         63.11         9.38 o
  -3  -2   8         23.96         28.71         1.90 o
  -2  -2   8         68.26         75.84         5.26 o
  -1  -2   8          0.95         -0.46         0.75 o
   0  -2   8          1.86          0.85         1.13 o
   1  -2   8        394.77        433.45         9.50 o
   2  -2   8          1.00         -0.27         1.39 o
   3  -2   8        137.38        135.95         4.59 o
   4  -2   8        146.29        143.22         7.85 o
   5  -2   8        375.42        375.89         9.24 o
   6  -2   8          0.20          1.78         1.20 o
   7  -2   8        334.33        372.65        39.27 o
   8  -2   8         48.52         73.90        26.35 o
  -7  -1   8        194.05        192.93        13.52 o
  -6  -1   8          0.16          0.66         1.45 o
  -5  -1   8          0.32         -1.41         1.41 o
  -4  -1   8         17.95         25.85         4.09 o
  -3  -1   8         18.20         22.99         1.66 o
  -2  -1   8         32.28         31.96         1.81 o
  -1  -1   8         55.39         63.99         2.22 o
   0  -1   8         95.62        109.71         4.10 o
   1  -1   8         20.08         14.33         1.67 o
   2  -1   8         91.91        123.83         5.48 o
   3  -1   8          0.19          5.21         2.12 o
   4  -1   8         94.14         99.16         3.71 o
   5  -1   8          1.05          0.67         1.26 o
   6  -1   8        351.33        349.63        16.68 o
   7  -1   8        455.44        508.90        29.79 o
   8  -1   8         11.72         14.32         3.76 o
  -7   0   8         22.65         37.99         6.02 o
  -6   0   8        111.74        112.57         6.62 o
  -5   0   8         87.59         90.89         7.93 o
  -4   0   8         38.60         36.86         2.99 o
  -3   0   8         58.09         55.91         2.64 o
  -2   0   8          0.48          2.60         1.71 o
  -1   0   8          0.05         -0.81         0.96 o
   0   0   8        131.87        151.65         5.27 o
   1   0   8         32.85         29.85         2.67 o
   2   0   8          4.04         23.19         6.40 o
   3   0   8        134.71        132.16         3.91 o
   4   0   8         31.70         32.12         2.44 o
   5   0   8         42.35         34.10         2.54 o
   6   0   8         87.82         84.98         4.15 o
   7   0   8        168.62        186.32        21.95 o
   8   0   8          3.98          4.61         2.28 o
  -7   1   8         16.93         16.99         2.88 o
  -6   1   8        458.92        482.76        31.04 o
  -5   1   8        344.55        328.81        11.13 o
  -4   1   8         10.64         12.91         2.05 o
  -3   1   8          1.93         73.84        18.43 o
  -2   1   8        205.69        210.62         3.95 o
  -1   1   8          3.47          9.08         1.26 o
   0   1   8         25.16         72.75        12.99 o
   1   1   8         65.70         73.31         2.83 o
   2   1   8         31.44         25.21         1.74 o
   3   1   8          5.90          3.32         1.40 o
   4   1   8         23.08         24.78         1.89 o
   5   1   8          7.29          6.89         1.25 o
   6   1   8         63.49         62.85         3.40 o
   7   1   8         22.01         29.15        10.13 o
   8   1   8        167.19        143.55        27.04 o
  -7   2   8         19.73         18.57         3.14 o
  -6   2   8        394.49        422.17        13.63 o
  -5   2   8         83.44         85.34         5.32 o
  -4   2   8         78.22         85.64         4.04 o
  -3   2   8          4.75          4.81         1.20 o
  -2   2   8         13.28         11.56         1.15 o
  -1   2   8        119.86        172.54         8.07 o
   0   2   8         16.38          9.51         1.16 o
   1   2   8         65.74         63.23         5.77 o
   2   2   8        564.17        473.17        30.62 o
   3   2   8         35.09         36.53         5.72 o
   4   2   8        226.53        155.90        25.69 o
   5   2   8         11.36          9.85         1.43 o
   6   2   8         33.83         33.09         2.38 o
   7   2   8          0.90         16.88         9.79 o
   8   2   8         43.92         31.83        11.60 o
  -7   3   8          0.39          2.89         2.74 o
  -6   3   8         24.09         14.53         4.01 o
  -5   3   8         66.00         65.80         3.85 o
  -4   3   8        867.66        869.12        21.73 o
  -3   3   8        324.45        429.19        23.09 o
  -2   3   8         63.35         60.37         2.62 o
  -1   3   8          5.15          7.74         1.07 o
   0   3   8        409.11        409.75         6.49 o
   3   3   8         16.75         24.41         3.65 o
   4   3   8         86.08         82.83        11.96 o
   5   3   8          0.03          0.42         1.28 o
   6   3   8          3.06         12.20         4.15 o
   7   3   8         14.31         12.13         5.51 o
   8   3   8         21.54         25.32         5.78 o
  -7   4   8          0.97         -1.90         3.56 o
  -6   4   8          6.07          4.96         1.81 o
  -5   4   8        150.66        165.65         7.25 o
  -4   4   8       1178.67       1179.14        21.99 o
  -3   4   8        146.99        144.04         6.05 o
  -2   4   8          5.23          3.94         2.61 o
  -1   4   8         16.47         69.86        10.12 o
   0   4   8         19.18         21.43         1.50 o
   1   4   8         76.88         69.77         2.92 o
   3   4   8        104.54        102.36         4.10 o
   4   4   8         74.50         86.88        12.47 o
   5   4   8          8.11          6.81         1.74 o
   6   4   8         29.19         25.15         2.86 o
   7   4   8          0.13         -0.10         1.72 o
   8   4   8         18.95         24.44         5.40 o
  -7   5   8         55.91         57.18         9.74 o
  -6   5   8         11.48         15.59         3.84 o
  -5   5   8          0.83          0.74         1.88 o
  -4   5   8        181.31        182.15         7.46 o
  -3   5   8        125.38        114.22         5.02 o
  -2   5   8        817.01        744.71        14.80 o
  -1   5   8        131.23        114.93         3.65 o
   0   5   8         99.94         77.00         3.00 o
   1   5   8        144.83        161.58        20.18 o
   2   5   8        164.96        173.01         6.24 o
   3   5   8          7.54         36.43         5.00 o
   5   5   8          2.22          1.75         1.26 o
   6   5   8         45.98         55.34        10.73 o
   7   5   8          0.39          0.67         1.82 o
   8   5   8         12.74         16.02         4.67 o
  -6   6   8         40.59         45.47         5.97 o
  -5   6   8          2.70          0.31         2.13 o
  -4   6   8         30.18         44.47         3.79 o
  -3   6   8        513.36        478.50        13.05 o
  -2   6   8       1746.25       1561.04        23.51 o
  -1   6   8         96.07         81.16         6.29 o
   0   6   8         11.22          9.12         1.75 o
   1   6   8          0.02         53.46         9.01 o
   2   6   8         70.93         76.67         3.34 o
   3   6   8         92.81        112.34        14.67 o
   4   6   8          4.28          3.64         1.59 o
   5   6   8         58.77         55.60         3.96 o
   6   6   8         28.96         24.60         3.43 o
   7   6   8          0.48         -1.16         4.38 o
   8   6   8         30.91         37.67         5.56 o
  -6   7   8         16.36         14.63         4.36 o
  -5   7   8        106.66        102.20        20.93 o
  -4   7   8         23.00         26.38         3.84 o
  -3   7   8         18.38         15.98         2.42 o
  -2   7   8        886.40        874.76        52.21 o
  -1   7   8        112.66        104.61         4.58 o
   0   7   8        321.27        278.15        11.80 o
   1   7   8         24.07         16.94         2.69 o
   2   7   8         45.04         43.26         2.65 o
   3   7   8          9.82         84.94        15.78 o
   4   7   8         12.36         14.01         2.20 o
   5   7   8          3.52          2.37         1.70 o
   6   7   8          0.60         -0.59         1.87 o
   7   7   8          0.95         -3.38         3.38 o
   8   7   8         12.12         19.78         5.08 o
  -6   8   8         35.26         26.03         6.29 o
  -5   8   8         31.49         40.38         5.82 o
  -4   8   8          9.07         10.29         8.58 o
  -3   8   8          1.01          0.87         2.80 o
  -2   8   8         71.06         86.00         9.31 o
  -1   8   8        739.45        689.66        23.33 o
   0   8   8       1097.29       1079.53        22.82 o
   1   8   8         16.11         15.75         2.39 o
   2   8   8          7.79          7.72         2.53 o
   3   8   8         19.60         16.58         3.05 o
   4   8   8         32.37         32.61         3.65 o
   5   8   8         13.50         12.78         2.45 o
   6   8   8          0.63         -0.08         1.81 o
   7   8   8         25.54         24.85         5.94 o
  -5   9   8          4.12         -1.57         4.59 o
  -4   9   8         17.85         19.95         6.98 o
  -3   9   8        128.92        127.77         7.10 o
  -2   9   8          6.28          2.59         2.73 o
  -1   9   8        186.77        174.06         5.45 o
   0   9   8        859.81        826.15        30.87 o
   1   9   8         46.71         43.36         2.61 o
   2   9   8        112.67        104.89         4.82 o
   3   9   8          8.78         11.97         4.88 o
   4   9   8          4.89          4.85         5.37 o
   5   9   8          2.48          2.51         1.52 o
   6   9   8          0.43         -0.94         2.17 o
   7   9   8          3.26          8.36         3.61 o
  -5  10   8         22.05         22.69         6.22 o
  -4  10   8         35.56         45.11        10.63 o
  -3  10   8         16.73         20.89         3.62 o
  -1  10   8         11.20         48.10        31.50 o
   0  10   8         60.49         39.57        10.71 o
   1  10   8        469.46        440.83        14.76 o
   2  10   8        233.06        214.59        16.93 o
   3  10   8          0.23         -2.10         3.09 o
   4  10   8        139.32         88.44        17.60 o
   5  10   8         20.78         22.36         3.90 o
   6  10   8          3.26          1.27         2.91 o
   7  10   8          8.09         11.81         5.45 o
  -4  11   8         85.36         98.80         9.48 o
  -3  11   8         15.30         21.22         4.09 o
  -2  11   8          1.04         -2.35         2.73 o
  -1  11   8         85.59         79.63         4.83 o
   0  11   8          6.50          9.48         2.41 o
   1  11   8        342.49        334.03        25.89 o
   2  11   8        526.33        504.90        45.39 o
   3  11   8         12.51          8.95         2.06 o
   4  11   8         20.66         17.71         3.42 o
   5  11   8          7.24          9.52         3.85 o
   6  11   8          0.01          0.16         2.67 o
  -4  12   8        132.80        132.90        13.23 o
  -3  12   8         56.87         64.12         8.41 o
  -2  12   8         15.94         23.28         6.12 o
  -1  12   8          3.28          6.90         2.06 o
   0  12   8         18.59         18.03         3.31 o
   1  12   8        105.55         89.80         8.86 o
   2  12   8         19.74         11.62         3.76 o
   3  12   8        162.74        147.91        18.24 o
   4  12   8         19.26         28.83         4.47 o
   5  12   8          0.03          2.18         3.13 o
   6  12   8          5.59         12.83         3.68 o
  -3  13   8         32.77         31.92         8.16 o
  -2  13   8        134.66        163.76        14.53 o
  -1  13   8          9.64         12.02         2.64 o
   0  13   8          8.89          6.12         2.67 o
   1  13   8         57.31         57.89         4.84 o
   2  13   8         31.40         23.38         4.61 o
   3  13   8        241.08        264.45        25.58 o
   4  13   8        157.87        144.33         8.66 o
   5  13   8          3.37          4.24         2.97 o
  -2  14   8        120.11        126.95        13.04 o
  -1  14   8         63.59         81.17        25.52 o
   0  14   8          2.82          4.70         3.28 o
   1  14   8          1.54          1.27         2.28 o
   2  14   8          2.06         -0.85         4.75 o
   3  14   8        131.52        116.83         6.94 o
   4  14   8          2.50          1.27         2.26 o
   1  15   8          0.14          1.28         3.27 o
   2  15   8         15.31         12.18         4.47 o
  -2 -13   9         68.74         68.68        12.40 o
  -1 -13   9          8.14          3.53         2.82 o
   0 -13   9         20.98         14.94         3.99 o
   1 -13   9          0.17         -0.16         3.85 o
   2 -13   9          0.17          1.93         4.52 o
  -3 -12   9          1.58         -0.71         2.17 o
  -2 -12   9          6.77          3.76         2.54 o
  -1 -12   9          1.54         -0.18         2.34 o
   0 -12   9          6.87          2.44         3.38 o
   1 -12   9         16.81         11.88         4.69 o
   2 -12   9         39.28         46.13         7.29 o
   3 -12   9          2.96          5.65         4.84 o
  -4 -11   9         51.54         68.92         9.67 o
  -3 -11   9        127.34        127.31        10.70 o
  -2 -11   9         14.25         18.45         4.33 o
  -1 -11   9        134.54        140.26        12.20 o
   0 -11   9        116.42        120.39        11.60 o
   1 -11   9          0.33          2.60         2.75 o
   2 -11   9         38.23         32.26         7.39 o
   3 -11   9          0.98         33.99         9.68 o
   4 -11   9          2.87          6.25         5.30 o
  -5 -10   9          0.87          1.86         3.86 o
  -4 -10   9         34.48         42.74        10.12 o
  -3 -10   9         23.50         26.27         8.72 o
  -2 -10   9          6.93         16.07         5.41 o
  -1 -10   9          0.10          1.45         2.77 o
   0 -10   9         39.11         47.15         7.57 o
   1 -10   9          4.07         13.41         3.25 o
   2 -10   9          0.01         -0.75         3.67 o
   3 -10   9         64.25         83.66         6.29 o
   4 -10   9         94.11        108.99         8.62 o
   5 -10   9          2.10          3.87         2.60 o
  -5  -9   9          3.73          4.33         1.56 o
  -4  -9   9          0.50          8.10         6.36 o
  -3  -9   9         33.83         33.22         5.43 o
  -2  -9   9        119.54        133.34         9.68 o
  -1  -9   9        272.29        300.75        17.13 o
   0  -9   9         40.12        154.04        14.83 o
   1  -9   9        307.45        267.11        15.16 o
   2  -9   9         94.18         87.45         4.95 o
   3  -9   9          7.45          8.54         2.54 o
   4  -9   9         60.46         57.17         5.41 o
   5  -9   9          3.46          2.19         1.85 o
  -6  -8   9          8.55          7.01         2.18 o
  -5  -8   9         20.49         15.42         2.37 o
  -3  -8   9          1.25          0.33         4.80 o
  -2  -8   9         19.57         21.64         4.05 o
  -1  -8   9         58.06         64.16         6.78 o
   0  -8   9         34.47         41.77         6.65 o
   1  -8   9          4.52          1.49         1.85 o
   2  -8   9         58.87         65.06         7.32 o
   3  -8   9          3.63          5.62         5.52 o
   4  -8   9          3.89          4.43         2.02 o
   5  -8   9         42.80         48.72         4.76 o
   6  -8   9         95.19         97.26         8.54 o
  -6  -7   9         21.28         18.17         4.81 o
  -5  -7   9          5.24          6.72         1.66 o
  -4  -7   9          0.11          1.76         1.97 o
  -3  -7   9         26.19         34.22         4.26 o
  -2  -7   9          0.65          0.08         3.17 o
  -1  -7   9         78.69         77.58         6.80 o
   0  -7   9        174.45        161.31         9.83 o
   1  -7   9        394.43        354.00         7.26 o
   2  -7   9         68.91         54.43         3.41 o
   3  -7   9        365.97        287.99        14.64 o
   4  -7   9         20.26         15.78         2.81 o
   5  -7   9          0.42         24.63         6.03 o
   6  -7   9         60.67         59.22         8.39 o
  -6  -6   9          0.11          0.90         3.77 o
  -5  -6   9         15.29         46.60        11.22 o
  -4  -6   9         29.06         32.35         3.07 o
  -3  -6   9        621.26        777.94        27.97 o
  -2  -6   9          0.02         -0.96         1.31 o
  -1  -6   9          1.41          2.60         1.65 o
   0  -6   9         46.81         46.00         2.83 o
   1  -6   9         83.16         92.33         5.78 o
   2  -6   9        293.19        250.16        16.62 o
   3  -6   9         22.48         16.93         2.21 o
   4  -6   9         30.55         46.67         6.76 o
   5  -6   9          3.06          1.91         1.40 o
   6  -6   9          1.33          1.63         3.64 o
   7  -6   9         26.61         25.84         3.25 o
  -7  -5   9          2.90          3.10         2.19 o
  -6  -5   9          0.17          9.09         3.34 o
  -3  -5   9          6.90        144.25         8.27 o
  -2  -5   9          0.03          0.77         1.20 o
  -1  -5   9        140.36        126.92         4.34 o
   0  -5   9          0.57         -0.98         1.76 o
   1  -5   9        181.22        197.92         5.49 o
   2  -5   9        202.21        216.60         5.20 o
   3  -5   9        338.18        294.63         8.66 o
   4  -5   9        165.99        177.59        10.94 o
   5  -5   9        214.51        196.42        17.10 o
   6  -5   9          1.07          2.89         1.59 o
   7  -5   9          1.84          0.70         2.02 o
  -7  -4   9          0.03          0.11         2.27 o
  -6  -4   9         33.45         39.67         5.36 o
  -5  -4   9          0.00         -0.90         1.41 o
  -4  -4   9          0.00          2.23         2.12 o
  -3  -4   9         52.28         45.66         5.70 o
  -2  -4   9         58.65         55.56         3.02 o
  -1  -4   9         34.49         37.67         1.78 o
   0  -4   9         12.97         12.21         1.47 o
   1  -4   9          2.13          3.31         1.02 o
   2  -4   9         90.79         84.59         3.73 o
   3  -4   9         61.02         69.29         4.71 o
   4  -4   9        161.18        329.94        59.14 o
   5  -4   9         23.77         23.46         2.83 o
   6  -4   9         12.53         10.95         2.11 o
   7  -4   9          6.56          6.62         2.04 o
  -7  -3   9          4.90          0.68         2.98 o
  -6  -3   9          0.89          0.61         1.36 o
  -5  -3   9          6.10          4.74         1.82 o
  -4  -3   9        637.22        724.97        18.67 o
  -3  -3   9          0.02          2.86         2.06 o
  -2  -3   9         25.28         22.88         2.04 o
  -1  -3   9          0.01         25.00        14.79 o
   0  -3   9          0.02          0.19         1.06 o
   1  -3   9        293.97        294.16         5.88 o
   2  -3   9          5.96          5.99         1.11 o
   3  -3   9        215.43        289.06        14.95 o
   4  -3   9         85.05         90.53         9.69 o
   5  -3   9        162.14        149.53         7.12 o
   6  -3   9         96.19         98.26         6.24 o
   7  -3   9         74.74         72.35         6.22 o
   8  -3   9         16.94         12.92         3.28 o
  -7  -2   9         99.08        104.63        18.99 o
  -6  -2   9         11.99         10.54         2.72 o
  -5  -2   9          1.49          2.20         2.20 o
  -4  -2   9         14.45        360.15        42.13 o
  -3  -2   9          1.39          1.09         1.06 o
  -2  -2   9          0.00          1.46         1.11 o
  -1  -2   9         95.02         84.96         3.22 o
   0  -2   9         55.89         66.59         2.98 o
   1  -2   9         48.34         48.59         2.42 o
   2  -2   9         55.78         55.54         2.53 o
   3  -2   9          6.34          6.46         1.48 o
   4  -2   9        137.42        136.33         6.41 o
   5  -2   9         18.88         21.54         3.09 o
   6  -2   9        120.52        134.37         8.40 o
   7  -2   9          8.04          9.87         2.47 o
   8  -2   9         23.99         29.44        11.24 o
  -7  -1   9        138.29        143.15        20.13 o
  -6  -1   9         17.53         13.86         2.62 o
  -5  -1   9          0.12         -0.74         1.85 o
  -4  -1   9         41.76         69.35        13.71 o
  -3  -1   9          6.84          7.07         1.33 o
  -2  -1   9         17.36         16.21         1.39 o
  -1  -1   9          3.26          2.37         0.93 o
   0  -1   9          1.13         13.74         2.42 o
   1  -1   9         13.72         16.09         1.63 o
   2  -1   9          1.67          3.08         4.09 o
   3  -1   9        240.14        245.06         5.51 o
   4  -1   9          8.88          7.76         1.41 o
   5  -1   9        141.26        140.83         5.51 o
   6  -1   9         15.84         12.74         1.58 o
   7  -1   9         46.13         48.41         7.23 o
   8  -1   9         52.10         56.71         6.05 o
  -7   0   9         21.29         20.77         3.62 o
  -6   0   9         19.30         20.22         2.88 o
  -5   0   9        216.22        189.03        10.80 o
  -4   0   9          8.24          7.91         1.70 o
  -3   0   9          3.46          4.54         1.26 o
  -2   0   9          0.48         61.91        16.18 o
  -1   0   9          3.36          4.00         0.98 o
   0   0   9          4.63          3.81         1.04 o
   1   0   9         63.48         45.52         2.77 o
   2   0   9         18.93         23.37         1.57 o
   3   0   9         15.57         15.30         2.43 o
   4   0   9         46.20         38.56         2.52 o
   5   0   9         68.01         56.17         5.67 o
   6   0   9        151.24        147.44         5.55 o
   7   0   9          0.79         -0.05         1.94 o
   8   0   9         55.01         65.07         7.74 o
  -7   1   9         31.87         30.70         4.04 o
  -6   1   9          7.65          7.97         4.14 o
  -5   1   9        288.40        300.16        13.49 o
  -4   1   9         21.59         20.53         2.60 o
  -3   1   9         11.90         10.23         1.24 o
  -2   1   9         94.63         99.87         3.50 o
  -1   1   9         14.80         15.84         1.44 o
   0   1   9         58.26         42.41         2.77 o
   1   1   9          4.17          2.61         1.16 o
   2   1   9         26.76         23.78         1.76 o
   3   1   9          9.88          8.88         1.25 o
   4   1   9          4.91          5.60         1.39 o
   5   1   9         80.66         80.60         4.40 o
   6   1   9          6.89          5.89         1.36 o
   7   1   9         36.01         33.41         4.28 o
   8   1   9          2.81          2.80         3.08 o
  -7   2   9          3.53          2.53         2.56 o
  -6   2   9          4.93          4.57         2.84 o
  -5   2   9         99.23        115.10         5.81 o
  -4   2   9         91.94        107.76         5.92 o
  -3   2   9        236.75        260.30        16.76 o
  -2   2   9        160.65        159.41         3.95 o
  -1   2   9          0.95          5.35         2.45 o
   0   2   9         20.45         24.81         2.86 o
   1   2   9          1.45          1.50         1.00 o
   2   2   9         15.73         57.08         7.95 o
   3   2   9         10.06          4.00         1.51 o
   4   2   9          3.31         13.70         2.32 o
   5   2   9          1.50          0.75         1.08 o
   6   2   9         16.88         12.87         1.73 o
   7   2   9          6.86          1.46         2.99 o
   8   2   9        100.88        117.77         8.69 o
  -7   3   9          0.55         -2.31         2.31 o
  -6   3   9          7.18          6.18         2.86 o
  -5   3   9         89.22         95.30         4.89 o
  -4   3   9         43.63         49.14         4.41 o
  -3   3   9        330.52        345.33         8.70 o
  -2   3   9         10.66         10.78         1.17 o
  -1   3   9        209.42        195.59        17.59 o
   0   3   9         44.22         42.57         2.04 o
   1   3   9         53.71         55.95         3.42 o
   2   3   9         39.48         48.69        10.19 o
   3   3   9          1.80         -0.92         2.46 o
   4   3   9         15.87         19.09         2.23 o
   5   3   9          0.02         -0.66         1.16 o
   6   3   9          5.61          5.92         1.50 o
   7   3   9          7.28          7.48         3.40 o
   8   3   9          2.97          3.70         5.32 o
  -7   4   9          0.36          2.15         2.48 o
  -6   4   9         20.37         16.50         5.12 o
  -5   4   9         21.86         27.44         3.14 o
  -4   4   9         65.44         68.89         5.19 o
  -3   4   9        220.39        213.04         8.34 o
  -2   4   9        186.55        211.03         5.10 o
  -1   4   9          5.93          7.24         1.09 o
   0   4   9        326.81        292.58         5.99 o
   1   4   9          1.77        127.90        15.07 o
   2   4   9         31.60         34.00         2.28 o
   4   4   9         12.55         97.22        43.34 o
   5   4   9          0.01         -0.55         2.46 o
   6   4   9         59.15         72.16        12.17 o
   7   4   9          0.35         -1.92         4.19 o
   8   4   9          4.61          5.79         4.03 o
  -6   5   9         37.51         44.79         5.94 o
  -5   5   9         10.92         12.00         2.86 o
  -4   5   9         44.11         39.19         3.88 o
  -3   5   9        160.61        142.52         5.81 o
  -2   5   9         84.63         78.90         6.22 o
  -1   5   9        153.10        135.81         8.35 o
   0   5   9          0.49          1.11         1.01 o
   1   5   9         10.22         10.55         1.84 o
   2   5   9          1.82          2.86         1.44 o
   3   5   9        107.30        121.60         4.62 o
   4   5   9          6.72          8.30         1.72 o
   6   5   9          6.09          5.36         2.12 o
   7   5   9          3.59          5.41         2.63 o
   8   5   9         13.82         13.55         3.85 o
  -6   6   9          0.42         -0.74         2.57 o
  -5   6   9          3.06         -0.06         2.62 o
  -4   6   9        128.50        122.72         7.56 o
  -3   6   9         36.86         37.92         3.18 o
  -2   6   9        360.94        296.97         9.89 o
  -1   6   9        167.96        178.27         5.07 o
   0   6   9        139.04        146.72         4.71 o
   1   6   9          7.66          6.47         1.48 o
   2   6   9        190.13        178.36         7.86 o
   3   6   9         13.80         14.84         1.93 o
   4   6   9          8.67          7.48         2.77 o
   5   6   9          1.62          1.76         2.10 o
   6   6   9          2.89          1.89         1.76 o
   7   6   9          1.19          0.17         3.61 o
   8   6   9          4.06          3.34         4.41 o
  -6   7   9         19.53         26.52         3.98 o
  -5   7   9          7.31         15.73         3.98 o
  -4   7   9         31.58         25.11         4.87 o
  -3   7   9         73.69         69.00         7.82 o
  -2   7   9         47.80         53.35         5.84 o
  -1   7   9        159.79        138.19         4.72 o
   0   7   9         51.89         61.46         3.91 o
   1   7   9         17.35         13.13         1.65 o
   2   7   9          0.86          0.82         4.14 o
   3   7   9         10.62         31.00         5.95 o
   4   7   9          0.27          1.70         1.59 o
   5   7   9        143.50        143.14         9.90 o
   6   7   9          0.08         -0.62         2.01 o
   7   7   9          0.02         -2.08         4.02 o
  -5   8   9         44.48         45.74         8.58 o
  -4   8   9          1.20          0.39         2.39 o
  -3   8   9         28.52         25.56         3.70 o
  -2   8   9        341.98        321.40        16.95 o
  -1   8   9         19.45         20.73         2.14 o
   0   8   9        507.03        437.00        13.36 o
   1   8   9         23.00         27.14         3.72 o
   2   8   9         45.66         53.08         4.67 o
   3   8   9         11.44         19.06        10.22 o
   4   8   9         50.07         44.87         4.08 o
   5   8   9         25.49         25.80         3.49 o
   6   8   9          0.85          1.52         1.98 o
   7   8   9          6.43          3.51         4.37 o
  -5   9   9         95.84         85.80        10.06 o
  -4   9   9         38.24         44.39         5.30 o
  -3   9   9          9.63         17.19         4.74 o
  -1   9   9         97.81         98.84         6.29 o
   0   9   9          0.70        187.31        44.81 o
   1   9   9         84.16         76.07         7.27 o
   2   9   9         16.11         11.21         2.58 o
   3   9   9          0.10         -1.26         2.58 o
   4   9   9          0.52          1.82         4.28 o
   5   9   9         12.42         12.09         3.49 o
   6   9   9          0.06         -0.50         3.11 o
   7   9   9         67.52         66.78         5.87 o
  -4  10   9         10.93         12.82         3.51 o
  -3  10   9         68.53         92.64        10.61 o
  -2  10   9          0.16          1.13         3.68 o
  -1  10   9         56.02         41.80         3.71 o
   0  10   9        402.71        380.41        16.85 o
   1  10   9          3.45          3.47         1.66 o
   2  10   9        450.56        386.45        35.20 o
   3  10   9          2.49          2.95         3.19 o
   4  10   9         16.35         15.98         3.42 o
   5  10   9          5.35          7.62         3.76 o
   6  10   9         12.10         15.98         3.87 o
  -4  11   9         21.72         34.67         4.87 o
  -3  11   9         59.77         61.86         6.85 o
  -2  11   9         40.02         48.29         5.40 o
  -1  11   9         18.27         23.70         4.96 o
   0  11   9         15.13         20.20         3.23 o
   1  11   9         29.07         33.22         5.81 o
   2  11   9          6.51          7.05         1.88 o
   3  11   9         27.15         27.25         4.06 o
   4  11   9         29.74         27.62         4.47 o
   5  11   9          0.18          0.01         3.20 o
   6  11   9          0.04          3.15         3.56 o
  -3  12   9          0.07          1.35         4.07 o
  -2  12   9         18.01         16.75         4.06 o
  -1  12   9         29.44         25.13         5.01 o
   0  12   9          7.95          5.83         1.89 o
   1  12   9        128.20         99.23        25.44 o
   2  12   9        240.18        216.63        22.69 o
   3  12   9          0.97          3.18         2.89 o
   4  12   9        130.27        138.34        11.56 o
   5  12   9         10.05         12.76         3.64 o
  -2  13   9         11.76         20.97         9.85 o
  -1  13   9          9.89         11.89         2.86 o
   0  13   9         15.58         15.98         3.13 o
   1  13   9          5.22          6.04         2.15 o
   2  13   9         35.32         36.98         5.81 o
   3  13   9          0.06          5.59         3.18 o
   4  13   9          5.57          8.47         3.36 o
  -1  14   9          3.09          4.86         4.38 o
   0  14   9         14.11         14.60         5.45 o
   1  14   9          4.03          2.99         6.12 o
   2  14   9         25.53         21.74         4.62 o
   3  14   9         14.51          7.00         5.44 o
  -1 -13  10          3.47          0.92         2.92 o
   0 -13  10          4.33          1.38         3.59 o
  -3 -12  10         16.41         17.56         3.90 o
  -2 -12  10         16.36         15.98         6.01 o
  -1 -12  10         18.31         11.97         4.75 o
   0 -12  10          6.40          4.65         4.00 o
   1 -12  10          0.51          2.16         3.25 o
   2 -12  10         23.84         16.58         4.68 o
  -4 -11  10         10.04         10.45         4.06 o
  -3 -11  10         31.06         33.61         4.60 o
  -2 -11  10          3.71         12.89         4.97 o
  -1 -11  10          0.28         22.27         7.13 o
   0 -11  10         29.13         27.69         5.69 o
   1 -11  10          3.86          8.07         2.84 o
   2 -11  10          6.05          9.54         3.94 o
   3 -11  10          1.23          5.31         5.25 o
   4 -11  10         72.42         69.21         5.40 o
  -4 -10  10         45.67         53.43         6.51 o
  -3 -10  10         34.35         27.35         4.37 o
  -2 -10  10         21.74         23.36         4.53 o
  -1 -10  10         50.71         56.17         6.78 o
   0 -10  10         36.72         33.98         7.09 o
   1 -10  10         12.65          8.75         3.15 o
   2 -10  10          0.35          4.63         4.61 o
   3 -10  10         14.78         16.90         2.98 o
   4 -10  10         10.09          8.53         2.88 o
  -5  -9  10          8.68          7.51         4.26 o
  -4  -9  10         50.82         40.60         5.66 o
  -3  -9  10          0.87         -0.89         2.73 o
  -2  -9  10         81.03        104.04        10.32 o
  -1  -9  10         40.26         36.13         5.97 o
   0  -9  10         18.04         21.04         5.74 o
   1  -9  10          0.18         -2.08         2.08 o
   2  -9  10         42.54         40.28         4.80 o
   3  -9  10          2.27          2.36         1.61 o
   4  -9  10          9.02          6.56         2.43 o
   5  -9  10         63.15         72.58         5.62 o
  -5  -8  10         96.46         68.84         5.67 o
  -3  -8  10         73.44         76.21         7.32 o
  -2  -8  10         11.69         35.70         9.53 o
  -1  -8  10         15.79         21.33         6.10 o
   0  -8  10         53.02         47.73         5.77 o
   1  -8  10         97.42        100.34         5.83 o
   2  -8  10         36.65         32.37         4.32 o
   3  -8  10          3.67          6.12         3.33 o
   4  -8  10          6.43          8.32         3.21 o
   5  -8  10         43.97         52.85        13.93 o
   6  -8  10          0.11          0.08         1.84 o
  -6  -7  10          0.04          0.57         2.04 o
  -5  -7  10         16.37         19.25         3.59 o
  -4  -7  10          2.17          1.04         1.47 o
  -3  -7  10          0.97          8.88         5.12 o
  -2  -7  10         52.52         49.09         7.70 o
   0  -7  10         26.70         82.66        10.01 o
   1  -7  10          5.71          4.04         1.82 o
   2  -7  10        156.66        132.47        17.68 o
   3  -7  10          0.61          1.13         1.63 o
   4  -7  10         33.62         27.41         4.92 o
   5  -7  10          3.69          1.87         4.40 o
   6  -7  10         17.44         15.79         3.73 o
  -6  -6  10         11.54          8.68         2.04 o
  -5  -6  10         18.94         18.96         2.77 o
  -4  -6  10         51.93         53.28         4.58 o
  -3  -6  10         85.38         93.69         6.59 o
  -2  -6  10         14.72         16.06         3.43 o
  -1  -6  10        197.43        180.38        15.42 o
   0  -6  10         45.92         44.86         3.58 o
   1  -6  10          4.72          4.39         1.11 o
   2  -6  10        104.08         93.52         4.51 o
   3  -6  10         90.59         75.27         4.77 o
   4  -6  10         14.95         75.47        14.19 o
   5  -6  10          0.63          0.79         1.63 o
   6  -6  10         18.10         25.31         6.04 o
  -6  -5  10          7.24         21.03         5.19 o
  -5  -5  10          1.29          0.01         3.25 o
  -4  -5  10          0.17          0.62         4.60 o
  -3  -5  10          0.60          2.17         1.47 o
  -2  -5  10         10.03          8.70         1.33 o
  -1  -5  10         69.25         55.14         4.28 o
   0  -5  10          6.21          5.82         1.41 o
   1  -5  10         21.94         20.53         2.66 o
   2  -5  10         20.46         19.09         1.93 o
   3  -5  10         24.18         15.69         2.73 o
   4  -5  10         56.59         43.41         4.69 o
   5  -5  10          1.50          1.13         1.52 o
   6  -5  10         12.62         14.30         2.64 o
  -6  -4  10         33.21         35.84         5.17 o
  -5  -4  10          9.58          6.29         2.28 o
  -4  -4  10         61.27         57.79         3.87 o
  -3  -4  10         42.94         48.25         7.93 o
  -2  -4  10        155.68        158.69         6.62 o
  -1  -4  10          6.26        753.73        75.01 o
   0  -4  10         57.88         61.61         2.58 o
   1  -4  10        316.46        311.40         7.04 o
   2  -4  10         56.52         52.04         3.03 o
   3  -4  10          5.34          4.26         1.52 o
   4  -4  10         60.89         61.07         5.14 o
   5  -4  10         34.60         39.01         4.18 o
   6  -4  10          5.43          4.35         1.57 o
   7  -4  10          0.29          1.50         1.92 o
  -7  -3  10          0.53          1.63         3.03 o
  -6  -3  10         53.77         54.43         6.10 o
  -5  -3  10         38.74         41.97         4.13 o
  -4  -3  10          5.88          4.92         1.34 o
  -3  -3  10          3.37          1.97         3.35 o
  -2  -3  10          0.14         49.93        21.79 o
  -1  -3  10          0.39        121.99        31.60 o
   0  -3  10         45.42         46.00         2.58 o
   1  -3  10         19.81         19.87         1.56 o
   2  -3  10         22.27         21.64         1.68 o
   3  -3  10         30.55         78.13         7.36 o
   4  -3  10          2.88          2.58         3.48 o
   5  -3  10         90.25         91.83         5.79 o
   6  -3  10         31.49         27.52         3.70 o
   7  -3  10          1.93          3.23         2.23 o
  -7  -2  10          0.40          2.00         3.03 o
  -6  -2  10          0.40         -0.34         4.61 o
  -5  -2  10         22.70         24.24         3.35 o
  -4  -2  10         67.60        100.35         6.40 o
  -3  -2  10         20.05         16.64         1.43 o
  -2  -2  10        119.44        114.17         4.17 o
  -1  -2  10         60.95         63.91         4.02 o
   0  -2  10        290.29        312.22         6.32 o
   1  -2  10         16.68         25.55         3.99 o
   2  -2  10         32.57         33.69         1.97 o
   3  -2  10        288.11        270.71         7.89 o
   4  -2  10         22.54         18.35         2.14 o
   5  -2  10          9.18         12.25         4.26 o
   6  -2  10         27.41         26.07         7.89 o
   7  -2  10          4.63          2.52         2.26 o
  -7  -1  10         11.59         11.34         2.82 o
  -6  -1  10         13.07         12.57         4.16 o
  -5  -1  10          1.14          3.26         6.42 o
  -4  -1  10         58.08         54.99         3.59 o
  -3  -1  10          9.14         11.84         2.07 o
  -2  -1  10        998.40       1229.74       182.50 o
  -1  -1  10         24.87         19.06         1.56 o
   0  -1  10          1.37          4.78         1.33 o
   1  -1  10          7.56         11.04         2.31 o
   2  -1  10         94.03         83.30         4.59 o
   3  -1  10          0.21          4.30         1.47 o
   4  -1  10         49.69         45.04         2.82 o
   5  -1  10        233.34        221.40        11.21 o
   6  -1  10          0.93          1.62         1.80 o
   7  -1  10         77.18         74.89         8.38 o
   8  -1  10         12.31         13.04         3.50 o
  -7   0  10          0.43          3.70         2.43 o
  -6   0  10         11.38         13.83         2.97 o
  -5   0  10         44.69         39.02         5.79 o
  -4   0  10         10.77         14.15         2.62 o
  -3   0  10         59.56         60.51         5.78 o
  -2   0  10         91.70        272.12        48.53 o
  -1   0  10          5.72          5.13         1.09 o
   0   0  10        116.28        100.16         3.05 o
   1   0  10         29.09         25.02         1.79 o
   2   0  10        263.39        271.96        16.58 o
   3   0  10         11.94          9.96         1.32 o
   4   0  10          0.03          0.02         1.17 o
   5   0  10        110.48        105.22         6.44 o
   6   0  10          2.07          1.29         1.28 o
   7   0  10          7.84          5.01         2.34 o
   8   0  10          7.21          7.63         3.76 o
  -7   1  10          1.54          0.43         2.43 o
  -6   1  10          0.03         -1.46         2.77 o
  -5   1  10         41.22         43.09         3.91 o
  -4   1  10         73.70         70.29         4.13 o
  -3   1  10          3.67         51.95         9.15 o
  -2   1  10         53.15         55.37         5.99 o
  -1   1  10         62.37         65.98         2.86 o
   0   1  10         15.67         16.75         1.22 o
   1   1  10         98.51         90.85         3.63 o
   2   1  10         11.45          8.49         1.56 o
   3   1  10         25.23         27.07         2.93 o
   4   1  10         80.18         66.39         3.64 o
   5   1  10          8.70          9.78         1.46 o
   6   1  10         18.44         16.60         1.92 o
   7   1  10          7.83          7.32         2.36 o
   8   1  10          3.37          5.45         2.58 o
  -7   2  10         11.13         11.03         3.02 o
  -6   2  10         31.45         29.31         4.78 o
  -5   2  10          0.00          1.86         1.40 o
  -4   2  10         12.20         15.65         1.89 o
  -3   2  10        146.23        155.35        20.53 o
  -2   2  10         38.18         39.43         1.93 o
  -1   2  10         54.07         42.09         2.15 o
   0   2  10         66.89         66.81         5.35 o
   1   2  10         37.76         38.91         2.34 o
   2   2  10          3.99          2.86         1.24 o
   3   2  10          0.08         -0.28         1.02 o
   4   2  10        113.32        100.92        13.96 o
   5   2  10          1.18          0.92         0.94 o
   6   2  10          9.82          9.23         1.60 o
   7   2  10         28.31         41.22         6.79 o
   8   2  10          0.16          0.89         2.86 o
  -6   3  10         44.73         42.83         5.99 o
  -5   3  10         10.20         13.90         3.33 o
  -4   3  10          0.23         -1.00         1.41 o
  -3   3  10         92.08        116.84         7.02 o
  -2   3  10        250.50        245.94         9.09 o
  -1   3  10         21.61         21.02         1.64 o
   0   3  10         38.88         39.85         2.14 o
   1   3  10        346.19        351.33         6.89 o
   2   3  10         20.98         18.19         2.19 o
   3   3  10        132.71        125.63         6.21 o
   4   3  10          5.23          6.65         1.54 o
   5   3  10         24.12         23.12         2.25 o
   6   3  10         40.09         35.85         5.67 o
   7   3  10         20.62         23.55         5.10 o
   8   3  10          1.19          1.63         2.66 o
  -6   4  10         23.82         24.25         6.61 o
  -5   4  10         13.35         11.80         3.11 o
  -4   4  10         65.36         67.05         5.08 o
  -3   4  10          7.15          8.78        12.07 o
  -2   4  10          0.81          0.18         1.37 o
  -1   4  10          0.39        162.66        18.53 o
   0   4  10         28.61         22.06         1.59 o
   1   4  10          7.14         15.90         2.41 o
   2   4  10         41.81         38.92         2.92 o
   3   4  10        184.71        179.11         5.22 o
   4   4  10          1.31         14.20         6.70 o
   5   4  10         10.47         12.85         2.49 o
   6   4  10         31.61         27.74         3.10 o
   7   4  10          0.41          1.64         2.80 o
   8   4  10         12.81         17.55         4.20 o
  -6   5  10          6.15         14.82         8.11 o
  -5   5  10          2.81          1.76         2.87 o
  -4   5  10         99.26         84.18         7.32 o
  -3   5  10         30.16         33.12         3.55 o
  -2   5  10          1.99          1.30         1.97 o
  -1   5  10         86.72         83.22         4.24 o
   0   5  10        332.23        296.30         6.76 o
   1   5  10        109.24        113.38        12.01 o
   2   5  10         11.59         13.61         1.89 o
   3   5  10        338.22        342.31        24.43 o
   4   5  10          8.45         11.38         5.02 o
   5   5  10         82.22         85.95         8.08 o
   6   5  10          0.30          0.89         1.82 o
   7   5  10         12.71         13.99         3.05 o
  -6   6  10         22.57         20.14         4.01 o
  -5   6  10         24.00         28.01         4.17 o
  -4   6  10         35.07         35.42         5.04 o
  -3   6  10          6.32          4.92         3.04 o
  -2   6  10        100.54         76.62         4.88 o
  -1   6  10         23.23         22.08         1.82 o
   0   6  10         11.13          8.71         1.82 o
   1   6  10          6.50          5.52         1.26 o
   2   6  10          0.87          0.76         1.54 o
   3   6  10         47.24         49.13         7.92 o
   4   6  10         41.73         51.40         3.99 o
   5   6  10        202.69        200.57        12.83 o
   6   6  10          0.68         18.36         8.19 o
   7   6  10         16.56         15.56         5.35 o
  -5   7  10          0.18         -2.53         3.46 o
  -4   7  10          3.72          5.83         3.74 o
  -3   7  10         14.31          6.01         1.93 o
  -2   7  10        198.69        156.82         9.92 o
  -1   7  10         40.70         38.44         2.63 o
   0   7  10          4.52         44.01         4.56 o
   1   7  10         16.72         15.52         2.44 o
   2   7  10        135.83        120.43         7.75 o
   3   7  10         25.54         32.50         3.48 o
   4   7  10          0.19         -0.90         1.94 o
   5   7  10        143.79        138.56         5.78 o
   6   7  10          2.09         -0.43         3.16 o
   7   7  10         29.22         32.46         7.18 o
  -5   8  10          8.16          5.54         4.09 o
  -4   8  10          8.22          9.98         2.69 o
  -3   8  10         31.08         34.59         5.72 o
  -2   8  10         29.79         31.43         3.39 o
  -1   8  10          0.84         -0.75         1.03 o
   0   8  10         30.24         25.04         4.14 o
   1   8  10         14.90         17.97         3.07 o
   2   8  10         21.79         21.34         3.67 o
   3   8  10         25.34         22.04         2.62 o
   4   8  10          7.70          4.11         1.97 o
   5   8  10          5.43          8.02         1.93 o
   6   8  10         39.83         47.82         6.10 o
   7   8  10        112.50        117.98        10.52 o
  -5   9  10         15.50         17.12         4.09 o
  -4   9  10         23.51         23.74         4.36 o
  -3   9  10          1.61          3.32         3.08 o
  -2   9  10          1.12          1.13         2.72 o
   0   9  10        203.31        187.86        22.00 o
   1   9  10         21.92         18.08         5.84 o
   2   9  10          6.96          8.94         2.26 o
   3   9  10          0.41         -2.97         3.20 o
   4   9  10         11.66         16.16         5.42 o
   5   9  10         17.73         15.76         3.35 o
   6   9  10         11.86         12.96         3.21 o
  -4  10  10          1.53          1.20         3.10 o
  -3  10  10         13.13         16.10         3.92 o
  -2  10  10          0.01          2.43         3.23 o
  -1  10  10         20.72         17.29         3.94 o
   0  10  10          5.80          3.81         5.91 o
   1  10  10          0.23         -0.31         2.23 o
   2  10  10         11.74          5.92         1.88 o
   3  10  10          3.02          3.51         4.26 o
   4  10  10         30.90         18.29         3.29 o
   5  10  10         32.69         31.92         4.89 o
   6  10  10         15.04         16.41         4.61 o
  -3  11  10         10.35         10.63         6.40 o
  -2  11  10          7.69          9.09         3.25 o
  -1  11  10          0.50         -1.09         2.32 o
   0  11  10          0.41          2.53         3.44 o
   1  11  10         63.45         44.11         4.89 o
   2  11  10        145.35        135.52        35.71 o
   3  11  10          6.82          6.36         3.26 o
   4  11  10         11.20         13.00         3.12 o
   5  11  10          3.75          3.81         2.43 o
   6  11  10          1.18         -1.22         3.12 o
  -3  12  10         99.13        124.13        12.94 o
  -2  12  10          0.86          1.52         5.16 o
  -1  12  10          3.24          8.54         3.19 o
   0  12  10          0.73          1.38         1.61 o
   1  12  10         10.08          6.84         4.14 o
   3  12  10          1.07          1.16         4.24 o
   4  12  10          3.70         12.03         4.98 o
   5  12  10          0.23          0.38         3.28 o
  -2  13  10          3.00          6.45         5.68 o
  -1  13  10          6.52          6.10         4.97 o
   0  13  10          0.37          4.67         2.81 o
   1  13  10         17.94         14.47         3.56 o
   2  13  10          0.37         -0.27         2.53 o
   3  13  10         38.94         34.31         6.45 o
   4  13  10         65.46         62.15         6.55 o
   0  14  10          0.01         -0.31         7.58 o
   1  14  10          1.52          3.97         2.35 o
   2  14  10          0.09          5.60         3.46 o
  -2 -12  11         30.75         30.16         5.30 o
  -1 -12  11          4.62          5.34         3.51 o
   0 -12  11          0.88         -1.42         2.64 o
   1 -12  11          0.03         26.06         6.57 o
  -3 -11  11          9.34          8.46         3.16 o
  -2 -11  11         29.14         15.17         4.74 o
  -1 -11  11         23.24         30.76         5.58 o
   0 -11  11          1.86          2.81         4.84 o
   1 -11  11          0.68          1.00         4.18 o
   2 -11  11          1.17         -0.98         4.39 o
   3 -11  11         21.68         30.81         5.45 o
  -4 -10  11         20.84         14.49         5.23 o
  -3 -10  11          5.74          3.95         2.86 o
  -2 -10  11          0.25          7.98         4.29 o
  -1 -10  11          2.63          3.08         2.80 o
   0 -10  11         15.53         14.97         5.55 o
   1 -10  11          4.36          6.08         4.88 o
   2 -10  11          3.78         -0.61         3.70 o
   3 -10  11          2.15         -0.20         2.24 o
   4 -10  11          0.18          1.30         3.30 o
  -4  -9  11         29.12         35.21         4.93 o
  -3  -9  11         95.19         97.61         8.21 o
  -2  -9  11         47.63         57.63         7.52 o
  -1  -9  11          0.25         -1.61         2.51 o
   0  -9  11         59.62         63.65         7.83 o
   1  -9  11         45.65         42.39         5.61 o
   2  -9  11         10.53          8.45         3.25 o
   3  -9  11          3.31          6.37         2.56 o
   4  -9  11          1.77          0.22         2.17 o
   5  -9  11         19.45         26.29         3.24 o
  -5  -8  11         93.30         74.89         5.94 o
  -4  -8  11          3.62          3.01         2.26 o
  -3  -8  11        150.60        146.90        12.94 o
  -2  -8  11         12.75         44.27         9.88 o
  -1  -8  11         34.75         36.45         6.51 o
   0  -8  11         45.80         60.46         8.61 o
   1  -8  11          2.79          2.17         2.27 o
   2  -8  11          0.00          0.18         3.09 o
   3  -8  11          9.05         11.13         2.12 o
   4  -8  11          9.31          9.87         2.05 o
   5  -8  11          7.08          6.33         2.93 o
  -5  -7  11         52.31         41.39         4.69 o
  -4  -7  11         65.89         54.22         4.02 o
  -3  -7  11        656.72        674.73        19.58 o
  -2  -7  11         23.74         32.50         5.36 o
  -1  -7  11        179.30        186.88        11.85 o
   0  -7  11         37.90         88.50         9.44 o
   1  -7  11         13.73          8.62         1.85 o
   2  -7  11         55.79         42.96         4.25 o
   3  -7  11         49.00         44.41         4.60 o
   4  -7  11         23.99         25.28         4.01 o
   5  -7  11         13.70         13.31         2.43 o
   6  -7  11          0.48         -1.94         2.17 o
  -6  -6  11          2.66          4.45         3.76 o
  -5  -6  11         33.39         37.86         5.14 o
  -4  -6  11         17.67         18.92         2.47 o
  -3  -6  11        468.51        481.92        33.95 o
  -2  -6  11          0.00          0.56         2.81 o
  -1  -6  11        230.06        234.94        11.71 o
   0  -6  11         54.70         61.17         6.65 o
   1  -6  11        118.38         99.76         6.84 o
   2  -6  11         68.66         57.59         4.20 o
   3  -6  11          0.42         -1.18         1.80 o
   4  -6  11          6.36         18.44         4.43 o
   5  -6  11          3.97          5.04         2.25 o
   6  -6  11         11.27         12.31         3.51 o
  -6  -5  11         98.16         95.90        15.22 o
  -5  -5  11         28.17         28.94         5.24 o
  -4  -5  11         75.26         69.65         4.70 o
  -3  -5  11         43.42         73.93        10.38 o
  -2  -5  11        236.20        228.16        21.90 o
  -1  -5  11        937.62        894.48       140.70 o
   0  -5  11          2.27          1.54         1.46 o
   1  -5  11        177.53        172.56        15.17 o
   2  -5  11         20.67         23.66         2.76 o
   3  -5  11         35.99         22.64         2.19 o
   4  -5  11         71.96         82.75         4.96 o
   5  -5  11         29.82         28.38         3.83 o
   6  -5  11         19.81         25.01         5.41 o
  -6  -4  11         20.93         10.03         4.84 o
  -5  -4  11          6.94          6.48         1.82 o
  -4  -4  11          3.14          4.69         1.93 o
  -3  -4  11        131.31        135.23         9.75 o
  -2  -4  11        183.30        189.50         6.43 o
  -1  -4  11        715.06        794.50        28.15 o
   0  -4  11          0.00         -0.07         1.20 o
   1  -4  11        267.57        235.67        14.10 o
   2  -4  11         38.66         32.60         2.75 o
   3  -4  11        172.81        141.05         6.72 o
   4  -4  11         33.09         40.57         5.19 o
   5  -4  11          0.15          0.08         1.68 o
   6  -4  11         15.38         16.16         2.38 o
   7  -4  11          0.39          2.19         1.80 o
  -6  -3  11         19.80         13.83         3.11 o
  -5  -3  11        135.91        137.96        13.71 o
  -4  -3  11        414.01        397.26        11.39 o
  -3  -3  11        111.45        115.67         5.21 o
  -2  -3  11        332.49        323.30        19.64 o
  -1  -3  11          1.71          0.66         1.13 o
   0  -3  11        468.42        448.67        14.73 o
   1  -3  11        733.82        795.37        22.25 o
   2  -3  11          0.29          1.20         1.17 o
   3  -3  11         66.11         76.10         6.34 o
   4  -3  11          4.73          3.50         1.72 o
   5  -3  11         21.95         15.83         4.58 o
   6  -3  11          5.18          1.28         1.46 o
   7  -3  11         12.17          8.64         2.44 o
  -6  -2  11         16.95         14.21         6.46 o
  -5  -2  11        151.12        145.49         7.34 o
  -4  -2  11         29.15         50.41         3.63 o
  -3  -2  11         64.81         62.34         3.41 o
  -2  -2  11         75.04         71.06         4.52 o
  -1  -2  11        326.08        354.12        15.63 o
   0  -2  11        671.64        681.00        22.68 o
   1  -2  11        742.52        889.60        61.93 o
   2  -2  11          9.35         11.19         1.32 o
   3  -2  11        221.62        190.67         5.17 o
   4  -2  11          1.72          1.31         1.31 o
   5  -2  11        106.16        102.97         6.76 o
   6  -2  11         10.38          9.88         2.28 o
   7  -2  11          0.75          2.56         2.45 o
  -6  -1  11         39.95         38.85         5.42 o
  -5  -1  11        116.01        114.42         6.97 o
  -4  -1  11         15.37         14.49         3.86 o
  -3  -1  11        525.14        556.18        16.30 o
  -2  -1  11        899.56        882.78        25.09 o
  -1  -1  11        145.42        151.24         4.00 o
   0  -1  11       1033.70       1340.72        49.88 o
   1  -1  11        181.29        180.20         8.01 o
   2  -1  11        511.83        488.90        13.75 o
   3  -1  11        146.58        158.09         8.38 o
   4  -1  11          2.03          3.40         1.18 o
   5  -1  11        192.28        184.16        17.86 o
   6  -1  11          0.28          1.05         1.82 o
   7  -1  11          4.63          4.37         2.53 o
  -6   0  11         24.06         19.01         3.26 o
  -5   0  11         50.69         42.89         3.56 o
  -4   0  11          3.38          3.12         2.26 o
  -3   0  11        432.16        416.44        16.64 o
  -2   0  11         35.64         34.51         2.38 o
  -1   0  11        293.27        288.67         6.47 o
   0   0  11        248.31        283.14         9.48 o
   1   0  11        390.90        397.13        21.78 o
   2   0  11        943.35        918.00        16.00 o
   3   0  11        283.68        243.43        13.10 o
   4   0  11         29.21         22.95         2.23 o
   5   0  11        208.96        196.16        17.42 o
   6   0  11          4.59          5.29         1.71 o
   7   0  11         30.86         39.61         5.56 o
  -6   1  11          0.63          2.75         2.73 o
  -5   1  11         23.27         27.14        11.06 o
  -4   1  11        111.65        108.27         4.63 o
  -3   1  11        184.59        289.35        24.87 o
  -2   1  11          0.15          1.56         1.03 o
  -1   1  11       1015.06        945.44        24.26 o
   0   1  11       1336.46       1727.39        48.31 o
   1   1  11         12.61         14.93         1.50 o
   2   1  11       1515.17       1509.90        32.53 o
   3   1  11        333.02        331.57         6.67 o
   4   1  11        333.76        304.51        39.28 o
   5   1  11         12.38         14.35         1.60 o
   6   1  11         15.60         15.46         2.07 o
   7   1  11        128.57        145.35        15.03 o
  -6   2  11          0.75          2.21         2.23 o
  -5   2  11         75.56         70.41         5.70 o
  -4   2  11         55.63         52.26         3.50 o
  -3   2  11        162.87        158.23        14.21 o
  -2   2  11         43.66         50.31         2.60 o
  -1   2  11        904.34        933.41        25.97 o
   1   2  11        466.70        433.38        13.67 o
   2   2  11         25.46        102.52        13.47 o
   3   2  11        203.36        214.32         6.99 o
   4   2  11        583.09        572.11        25.78 o
   5   2  11         33.47         25.88         4.67 o
   6   2  11         24.28         23.56         3.01 o
   7   2  11         36.88         46.98         9.15 o
  -6   3  11          5.60          7.47         5.81 o
  -5   3  11          0.10          1.29         2.30 o
  -4   3  11          7.92          9.37         1.83 o
  -3   3  11         18.68         19.84         1.97 o
  -2   3  11        158.81        141.67         3.89 o
  -1   3  11        588.12        634.87        31.63 o
   0   3  11         90.76         85.01         3.92 o
   1   3  11        874.18        824.00        19.73 o
   2   3  11       1113.65       1085.37        28.77 o
   3   3  11         73.50         66.62         4.84 o
   4   3  11        966.65       1005.73        13.39 o
   5   3  11        184.33        200.42        10.63 o
   6   3  11        151.30        153.78        12.59 o
   7   3  11          1.57         -1.55         3.64 o
  -6   4  11         30.28         26.47         6.44 o
  -5   4  11          0.18          2.21         2.16 o
  -4   4  11         16.33         11.49         3.21 o
  -3   4  11        124.80        110.53         4.11 o
  -2   4  11         67.53         63.61         3.21 o
  -1   4  11         61.05        181.79        13.38 o
   0   4  11        304.53        284.54         5.51 o
   1   4  11       1202.72       1179.01        29.41 o
   2   4  11         12.11         11.21         2.32 o
   3   4  11        224.57        203.91         6.85 o
   4   4  11         31.61         31.06         3.89 o
   5   4  11         59.89         63.13         4.76 o
   6   4  11        213.66        193.19        13.58 o
   7   4  11          0.41         -0.22         3.09 o
  -6   5  11          1.70         -2.18         2.97 o
  -5   5  11          3.98          5.56         2.94 o
  -4   5  11         23.68         21.57         4.26 o
  -3   5  11          0.06         -0.61         3.08 o
  -2   5  11         43.60         42.83         3.61 o
  -1   5  11        108.88        103.38         5.32 o
   0   5  11         89.30         70.27         3.98 o
   1   5  11        101.07         90.49         4.12 o
   2   5  11        315.07        316.87         8.05 o
   3   5  11        363.92        380.69        18.76 o
   4   5  11        444.49        470.48        35.63 o
   5   5  11        187.66        205.78        13.41 o
   6   5  11        312.33        287.39        20.85 o
   7   5  11         45.02         39.90         6.38 o
  -5   6  11          0.08          0.34         2.56 o
  -4   6  11         52.32         72.26        18.15 o
  -3   6  11          1.01          1.85         1.63 o
  -2   6  11         69.63         54.36         4.02 o
  -1   6  11        141.67        120.56         6.76 o
   0   6  11         34.90         31.53         2.98 o
   1   6  11         58.89         69.07         4.67 o
   2   6  11        444.25        413.79        16.49 o
   3   6  11        938.63        984.54        42.88 o
   4   6  11          0.01          0.94         2.02 o
   5   6  11         23.16         23.46         6.63 o
   6   6  11        100.03        109.90        10.30 o
   7   6  11         15.45         17.40         4.37 o
  -5   7  11          0.32         -0.68         2.92 o
  -4   7  11          7.25         10.45         4.71 o
  -3   7  11          0.85          0.18         1.98 o
  -2   7  11         45.06         37.07         3.12 o
  -1   7  11          0.02          0.87         1.27 o
   0   7  11         92.39         81.16         4.65 o
   1   7  11        153.97        139.79        12.97 o
   2   7  11         17.71         18.87         3.07 o
   3   7  11         32.24         35.48         3.70 o
   4   7  11        358.95        367.49        20.81 o
   5   7  11        118.75        119.81        10.54 o
   6   7  11         82.82         96.60        11.55 o
   7   7  11        136.17        156.69        12.82 o
  -5   8  11          8.89          1.26         5.15 o
  -4   8  11          7.69          8.69         2.92 o
  -3   8  11          2.90          1.63         3.94 o
  -2   8  11         52.00         44.67         3.98 o
  -1   8  11         10.08          8.66         1.71 o
   0   8  11         51.62         44.06         4.22 o
   1   8  11         90.71         73.96        12.80 o
   2   8  11          4.15          5.98         3.06 o
   3   8  11         24.54         21.46         3.63 o
   4   8  11        265.15        313.44        16.31 o
   5   8  11        462.94        510.43        24.96 o
   6   8  11          7.05          9.48         3.85 o
  -4   9  11          0.79         -0.77         3.10 o
  -3   9  11          0.06          2.13         2.62 o
  -2   9  11         14.47         14.99         3.24 o
  -1   9  11          4.69          4.44         1.45 o
   0   9  11         24.07         19.37         2.90 o
   1   9  11          0.09          0.82         1.69 o
   2   9  11        125.09        115.64         6.86 o
   3   9  11         78.49         83.73         6.00 o
   4   9  11          1.86          1.01         2.95 o
   5   9  11         10.54         10.87         3.16 o
   6   9  11        202.79        208.75        10.45 o
  -3  10  11          1.50         -1.29         3.00 o
  -2  10  11          7.22          5.34         5.67 o
  -1  10  11          1.35          2.63         1.61 o
   0  10  11         18.71         24.31         3.30 o
   1  10  11         26.29         26.55         7.07 o
   2  10  11          6.24          6.64         6.23 o
   3  10  11         24.66         26.56         4.57 o
   4  10  11          0.67          0.28         3.04 o
   5  10  11          1.06          0.38         2.72 o
   6  10  11         84.40         82.07         6.57 o
  -3  11  11          4.68         16.21         4.07 o
  -2  11  11          3.16          6.59         4.33 o
  -1  11  11          4.42          3.67         2.45 o
   0  11  11         13.31          8.51         2.00 o
   1  11  11         20.67         31.23         7.46 o
   2  11  11         40.22         37.82         5.33 o
   3  11  11          0.57          0.20         5.38 o
   4  11  11         40.84         41.63         5.65 o
   5  11  11         16.45         15.25         3.17 o
  -2  12  11         19.48         17.11         4.02 o
  -1  12  11          1.85          4.22         3.02 o
   0  12  11          4.15          4.20         1.77 o
   1  12  11          1.56         -0.26         2.42 o
   2  12  11          1.55          2.66         7.89 o
   3  12  11         32.45         28.58         5.59 o
   4  12  11          1.45          3.27         3.85 o
  -1  13  11          0.14         -4.42         4.42 o
   0  13  11          2.17          1.18         3.29 o
   1  13  11          9.60         10.59         2.90 o
   2  13  11          5.14          6.33         3.51 o
   3  13  11         18.39         21.93         4.28 o
  -1 -11  12          0.15         12.89         4.78 o
   0 -11  12          3.93          4.02         3.97 o
   1 -11  12          2.10         -0.15         3.60 o
   2 -11  12         14.31         11.64         3.89 o
  -3 -10  12          0.96          0.24         4.15 o
  -2 -10  12          2.74          3.14         4.34 o
  -1 -10  12          1.42          0.70         2.86 o
   0 -10  12         56.94         57.73         7.43 o
   1 -10  12         29.74         26.16         6.08 o
   2 -10  12          1.73          6.28         3.51 o
   3 -10  12         25.30         28.25         3.48 o
  -4  -9  12         97.52         75.10         7.67 o
  -3  -9  12         56.75         58.45         5.67 o
  -2  -9  12         57.96         48.62         9.02 o
  -1  -9  12        117.01        125.54        12.01 o
   0  -9  12         13.44         14.38         3.32 o
   1  -9  12          0.03          0.14         2.39 o
   2  -9  12         14.48         14.99         3.17 o
   3  -9  12          0.00          1.61         1.93 o
   4  -9  12         22.64         19.05         3.25 o
  -4  -8  12          9.13          8.06         4.70 o
  -3  -8  12        206.07        209.62        19.94 o
  -2  -8  12         33.09         36.22         7.19 o
  -1  -8  12         10.30         13.11         5.60 o
   0  -8  12         37.80         50.78         8.84 o
   1  -8  12          1.10          0.50         2.79 o
   2  -8  12         90.30         86.84         6.31 o
   3  -8  12         22.34         14.92         2.98 o
   4  -8  12          2.28          4.97         2.28 o
   5  -8  12         13.05          9.78         2.67 o
  -5  -7  12          3.37          0.61         2.48 o
  -4  -7  12          1.85          2.43         1.82 o
  -3  -7  12         30.34         28.13         5.81 o
  -2  -7  12        143.09        161.39        12.48 o
  -1  -7  12         69.49         61.85         8.29 o
   0  -7  12         58.08         57.05         7.63 o
   1  -7  12        132.69        125.86         5.92 o
   2  -7  12         38.50         32.96         4.19 o
   3  -7  12          1.27          0.13         1.82 o
   4  -7  12         27.42         20.90         3.52 o
   5  -7  12          0.02          0.81         1.88 o
  -5  -6  12         31.17         30.48         4.46 o
  -4  -6  12         92.42         96.57         5.71 o
  -3  -6  12         99.10         93.93         6.47 o
  -2  -6  12        100.04         98.47         8.20 o
  -1  -6  12        359.30        369.02        21.78 o
   0  -6  12          9.46          9.79         3.79 o
   1  -6  12         48.05         55.78         5.11 o
   2  -6  12         22.01         21.72         3.40 o
   3  -6  12         10.21          9.60         2.20 o
   4  -6  12         49.32         68.53         5.88 o
   5  -6  12         12.62         10.98         2.40 o
   6  -6  12          0.90         -1.83         3.94 o
  -5  -5  12          0.03         -0.26         2.55 o
  -4  -5  12         44.42         45.53         5.02 o
  -3  -5  12         12.57         12.70         3.06 o
  -2  -5  12          2.12          2.38         1.59 o
  -1  -5  12        321.16        351.62        19.10 o
   0  -5  12         61.75         61.68         4.80 o
   1  -5  12         21.72         20.45         4.67 o
   2  -5  12         61.38         47.07         4.13 o
   3  -5  12         49.31         43.09         8.63 o
   4  -5  12         26.15         18.22         3.34 o
   5  -5  12          2.83          1.58         2.15 o
   6  -5  12         24.05         18.44         3.90 o
  -6  -4  12         12.61          9.59         4.09 o
  -5  -4  12          0.71         -2.75         4.06 o
  -4  -4  12        182.99        172.14        12.32 o
  -3  -4  12         25.91         24.89         3.38 o
  -2  -4  12        127.58        132.28         6.15 o
  -1  -4  12        243.25        390.60        31.49 o
   0  -4  12        330.02        327.84        22.50 o
   1  -4  12        340.87        319.25        35.73 o
   2  -4  12        146.84        135.06        11.02 o
   3  -4  12         40.59         35.05         4.08 o
   4  -4  12          3.75          6.03         2.12 o
   5  -4  12          9.65          7.89         2.14 o
   6  -4  12         20.02         24.57         4.67 o
  -6  -3  12          4.88         13.41         3.62 o
  -5  -3  12         43.88         42.17         5.91 o
  -4  -3  12         81.71         79.39        11.16 o
  -3  -3  12          9.90          8.07         1.46 o
  -2  -3  12        199.49        196.92         5.56 o
  -1  -3  12         26.33         59.72        13.62 o
   0  -3  12          1.60         -0.21         1.82 o
   1  -3  12        527.14        516.19        21.81 o
   2  -3  12          7.13          4.34         1.60 o
   3  -3  12          1.59          6.61         2.06 o
   4  -3  12         53.46         45.66         3.50 o
   5  -3  12          4.75          3.29         2.39 o
   6  -3  12         33.22         19.93         3.28 o
   7  -3  12          2.29          0.91         2.00 o
  -6  -2  12         25.46         23.36         3.28 o
  -5  -2  12         77.15         77.16         6.08 o
  -4  -2  12          9.06          8.30         1.88 o
  -3  -2  12          0.81          0.56         1.25 o
  -2  -2  12        269.33        305.55        15.39 o
  -1  -2  12          1.63          1.63         1.22 o
   0  -2  12         38.62         33.22         2.19 o
   1  -2  12        418.09        442.17        19.28 o
   2  -2  12        407.53        400.61        15.29 o
   3  -2  12        208.67        161.04         9.98 o
   4  -2  12        170.21        160.32        12.33 o
   5  -2  12          6.82          6.85         1.56 o
   6  -2  12          6.96          5.37         1.95 o
   7  -2  12          2.64          5.17         2.66 o
  -6  -1  12         15.01         14.14         3.12 o
  -5  -1  12          1.67          2.21         4.69 o
  -4  -1  12         19.50         17.83         2.33 o
  -3  -1  12         38.49         40.98         2.88 o
  -2  -1  12        254.74        247.89         5.14 o
  -1  -1  12        116.67        102.60         3.91 o
   0  -1  12        335.68        405.07        19.50 o
   1  -1  12          3.19          2.36         1.34 o
   2  -1  12          0.41          1.58         1.28 o
   3  -1  12        371.36        449.29        10.46 o
   4  -1  12        123.95        105.05         4.99 o
   5  -1  12         38.45         37.66         4.00 o
   6  -1  12         25.82         30.62         4.00 o
   7  -1  12          0.32         -1.16         4.50 o
  -6   0  12          0.02         -1.79         1.79 o
  -5   0  12         30.47         24.15         5.02 o
  -4   0  12        192.09        191.56         7.64 o
  -3   0  12        166.29        158.75         5.40 o
  -2   0  12          1.03         33.38         9.42 o
  -1   0  12         25.32         28.04         1.80 o
   0   0  12        195.30        208.18         6.51 o
   1   0  12         18.41         18.40         1.60 o
   2   0  12          8.36         13.63         2.13 o
   3   0  12        323.97        311.08        18.67 o
   4   0  12        187.05        168.80         6.43 o
   5   0  12         66.92         52.79         5.90 o
   6   0  12         56.55         63.08         5.04 o
   7   0  12          0.05          9.29         3.33 o
  -6   1  12          5.66          3.97         2.15 o
  -5   1  12        120.33        116.13         7.98 o
  -4   1  12         55.12         54.16         3.90 o
  -3   1  12          2.73          3.64         1.26 o
  -2   1  12         79.64         81.42         3.90 o
  -1   1  12          5.06          6.15         1.20 o
   0   1  12        221.11        367.51        21.03 o
   1   1  12        377.98        334.31        11.86 o
   2   1  12        676.79        573.54        38.27 o
   3   1  12         20.22         18.56         3.92 o
   5   1  12         99.41         86.39         8.67 o
   6   1  12        133.08        135.06         8.66 o
   7   1  12         99.34        116.35         8.78 o
  -6   2  12          0.39         -1.66         2.17 o
  -5   2  12          0.44         -0.98         2.84 o
  -4   2  12          9.69          9.76         2.06 o
  -3   2  12        100.24         90.54         3.83 o
  -2   2  12        625.16        632.61        21.39 o
  -1   2  12        253.56        269.28        13.55 o
   0   2  12          0.15          0.59         2.71 o
   1   2  12        129.00        123.48         4.22 o
   2   2  12          0.00         47.25         6.32 o
   3   2  12         62.06         53.96         7.84 o
   4   2  12         54.92         72.59        15.21 o
   5   2  12         94.64         86.16        13.52 o
   6   2  12         29.27         36.16         4.85 o
   7   2  12         21.68         43.03         8.34 o
  -6   3  12          2.49          2.47         2.53 o
  -5   3  12          0.02         -1.07         2.02 o
  -4   3  12         19.73         23.12         4.00 o
  -3   3  12        172.79        174.00         6.16 o
  -2   3  12        114.58        108.88         6.33 o
  -1   3  12        347.59        393.73        23.72 o
   0   3  12        200.53        195.42         5.68 o
   1   3  12          5.01          2.75         1.11 o
   2   3  12        150.41        158.19         9.13 o
   3   3  12        419.16        403.34        20.22 o
   4   3  12          4.19          8.91         1.84 o
   5   3  12         51.07         52.56         4.14 o
   6   3  12          1.40          1.59         1.71 o
   7   3  12         11.14          6.73         3.20 o
  -5   4  12          1.00          2.00         2.79 o
  -4   4  12          7.77         15.42         5.02 o
  -3   4  12          1.73          2.65         5.11 o
  -2   4  12         60.86         51.99         3.72 o
  -1   4  12        164.76        302.72        26.69 o
   0   4  12        883.81        821.45        14.50 o
   1   4  12        237.05        456.04        22.42 o
   2   4  12         18.18         10.35         6.89 o
   3   4  12        237.02        216.02         6.56 o
   4   4  12         30.75         37.02         4.30 o
   5   4  12         70.05         70.26         5.93 o
   6   4  12         41.69         36.81         5.02 o
   7   4  12          6.71          6.07         3.29 o
  -5   5  12          5.35          2.12         5.52 o
  -4   5  12          2.21          1.04         2.08 o
  -3   5  12          3.97          6.39         1.80 o
  -2   5  12         49.38         41.44         4.39 o
  -1   5  12         89.76         87.73         4.54 o
   0   5  12        153.54        128.00         4.72 o
   1   5  12        627.72        633.56        29.83 o
   2   5  12        216.51        193.69        13.45 o
   3   5  12          5.69          4.26         2.36 o
   4   5  12         61.42         60.60         4.54 o
   5   5  12        202.49        187.59        17.18 o
   6   5  12         34.79         31.80         4.46 o
   7   5  12         29.32         36.04         5.54 o
  -5   6  12          7.78          2.86         3.35 o
  -4   6  12         14.84         28.03         6.48 o
  -3   6  12          0.75         -0.66         2.05 o
  -2   6  12         33.39         31.86         2.97 o
  -1   6  12          0.52          1.16         1.78 o
   0   6  12        117.51         90.87         5.38 o
   1   6  12        116.89        135.32        39.11 o
   2   6  12        528.51        532.30        14.44 o
   3   6  12        126.58        120.97         6.77 o
   4   6  12         82.61         84.94        11.23 o
   5   6  12        181.34        173.96        11.12 o
   6   6  12         17.72         20.75         4.70 o
   7   6  12         45.24         44.84         5.56 o
  -5   7  12          2.52          7.22         4.59 o
  -4   7  12         27.53         38.34         9.37 o
  -3   7  12         24.56         20.35         3.17 o
  -2   7  12         38.67         31.20         3.17 o
  -1   7  12         29.94         24.80         2.71 o
   0   7  12         88.64         81.33         9.63 o
   1   7  12          0.16         -1.86         2.12 o
   2   7  12        162.72        155.50        13.71 o
   3   7  12         21.77         24.59         6.05 o
   4   7  12         84.82         93.72         6.72 o
   5   7  12          3.50          5.92         2.45 o
   6   7  12         16.35         12.55         3.02 o
  -4   8  12          1.22          0.10         3.82 o
  -3   8  12          2.88          1.97         3.10 o
  -2   8  12         26.95         48.57         6.58 o
  -1   8  12          1.11          1.75         1.43 o
   0   8  12         55.88         51.91         5.75 o
   1   8  12          1.71          2.51         1.53 o
   2   8  12         95.98         95.78         5.98 o
   3   8  12         16.83         12.02         5.52 o
   4   8  12        155.29        165.07        10.88 o
   5   8  12         31.06         25.23         4.05 o
   6   8  12        101.44         90.35         7.54 o
  -3   9  12          3.43          1.61         3.46 o
  -2   9  12         37.18         33.51         5.54 o
  -1   9  12         44.97         29.35         3.71 o
   0   9  12         72.90         75.51        12.10 o
   1   9  12         67.06         57.82        12.55 o
   2   9  12        108.87        113.19        14.69 o
   3   9  12         40.39         40.27         4.32 o
   4   9  12        145.64        135.02        14.16 o
   5   9  12          3.62         10.86         3.70 o
   6   9  12          6.97          2.77         4.01 o
  -3  10  12         25.66         25.28         4.05 o
  -2  10  12          0.65         -1.92         2.71 o
  -1  10  12          0.02          1.03         3.20 o
   0  10  12         23.51         23.32         8.55 o
   1  10  12          1.54          0.48         3.13 o
   2  10  12         24.23         24.84         3.73 o
   3  10  12          7.98         12.89         3.23 o
   4  10  12         45.84         52.30         6.78 o
   5  10  12          1.86         -2.24         2.71 o
  -2  11  12          0.01         -0.52         2.92 o
  -1  11  12          0.91          2.58         2.88 o
   0  11  12         31.60         28.62        16.00 o
   1  11  12         33.57         26.99         5.10 o
   2  11  12         71.22         71.24         6.91 o
   3  11  12         73.45         86.35         8.61 o
   4  11  12         67.78         67.25         9.36 o
   5  11  12         51.31         38.99         6.64 o
  -1  12  12         49.07         45.21         9.88 o
   0  12  12          1.30          1.01         5.26 o
   1  12  12         14.08          8.65         2.78 o
   2  12  12          7.05          6.49         3.68 o
   3  12  12          0.67         -1.48         3.56 o
   4  12  12          0.29         -0.72         3.14 o
   1  13  12          2.53         -1.63         4.12 o
   2  13  12         20.73         11.18         3.35 o
  -1 -10  13          0.28          5.95         3.60 o
   0 -10  13          0.13          0.74         4.04 o
   1 -10  13         11.32          8.31         2.96 o
   2 -10  13          0.28         -1.01         2.76 o
  -3  -9  13         11.16          5.92         4.45 o
  -2  -9  13          4.40          1.35         3.78 o
  -1  -9  13         12.83         12.67         3.77 o
   0  -9  13         14.77         20.20         4.52 o
   1  -9  13          0.12          2.47         4.36 o
   2  -9  13         50.49         54.35         4.80 o
   3  -9  13         12.66          9.12         3.08 o
  -4  -8  13        100.33         86.30         9.69 o
  -3  -8  13         30.18         32.12         6.28 o
  -2  -8  13         19.25         16.52         5.19 o
  -1  -8  13         22.11         23.40         5.36 o
   0  -8  13         21.68         20.50         4.67 o
   1  -8  13          0.00         -2.19         2.19 o
   2  -8  13         15.57         10.39         2.70 o
   3  -8  13          2.36          3.44         3.34 o
   4  -8  13          1.09          0.66         2.02 o
  -4  -7  13         22.99         14.54         2.77 o
  -3  -7  13         35.27         32.40         4.69 o
  -2  -7  13          9.49         17.69         4.99 o
  -1  -7  13         17.95         17.21         4.57 o
   0  -7  13          0.04          8.62         3.96 o
   1  -7  13         33.10         27.53         6.30 o
   2  -7  13          1.93          4.45         2.05 o
   3  -7  13          0.02         -0.90         2.21 o
   4  -7  13         22.15         19.37         3.84 o
   5  -7  13          0.90          0.61         1.91 o
  -4  -6  13          3.40          2.85         2.51 o
  -3  -6  13         85.50         79.40         5.44 o
  -2  -6  13        258.84        253.74        20.47 o
  -1  -6  13         13.17         12.94         4.99 o
   0  -6  13         30.79         39.02         4.62 o
   1  -6  13         55.36         46.21         5.51 o
   2  -6  13         96.22         79.95        10.53 o
   3  -6  13          0.21          2.15         2.66 o
   4  -6  13         25.57         26.08         4.13 o
   5  -6  13          0.51          2.39         2.31 o
  -5  -5  13          0.07         -0.01         2.45 o
  -4  -5  13          2.44          2.09         2.38 o
  -3  -5  13          0.01          3.62         2.02 o
  -2  -5  13         92.58         93.36         8.47 o
  -1  -5  13         59.41         67.40         9.44 o
   0  -5  13          0.66          2.88         1.87 o
   1  -5  13         30.42         25.29         3.68 o
   2  -5  13          6.65          7.71         2.13 o
   3  -5  13         20.86         21.22         3.55 o
   4  -5  13          3.01          3.70         2.20 o
   5  -5  13          0.02         -0.57         1.50 o
   6  -5  13          0.76          0.32         2.58 o
  -5  -4  13         21.63         23.96         5.82 o
  -4  -4  13          0.73          0.34         2.06 o
  -3  -4  13          2.92          4.87         2.17 o
  -2  -4  13          6.67          7.80         2.04 o
  -1  -4  13         98.92        113.25         6.28 o
   0  -4  13        380.86        351.34        12.68 o
   1  -4  13          0.59          0.57         1.71 o
   2  -4  13          5.58          4.89         1.35 o
   3  -4  13         61.23         55.97         6.35 o
   4  -4  13         43.79         43.82         3.94 o
   5  -4  13          0.65          1.35         1.57 o
   6  -4  13         24.23         31.02         4.52 o
  -5  -3  13         73.22         72.70         5.42 o
  -4  -3  13        105.31        110.76         7.97 o
  -3  -3  13          8.16          8.44         1.82 o
  -2  -3  13          7.50          7.57         4.45 o
  -1  -3  13         46.87         41.88         4.80 o
   0  -3  13        185.17        163.15         9.30 o
   1  -3  13         69.46         71.85         4.82 o
   2  -3  13          1.28          0.25         1.55 o
   3  -3  13         41.98         70.38         6.37 o
   4  -3  13          8.28          8.72         1.96 o
   5  -3  13          1.66          1.16         1.48 o
   6  -3  13          8.28          6.85         3.21 o
  -5  -2  13          8.28          5.96         2.39 o
  -4  -2  13         19.03         17.92         5.32 o
  -3  -2  13         15.03         11.21         1.91 o
  -2  -2  13         27.54         28.46         2.50 o
  -1  -2  13          0.91          0.68         1.35 o
   0  -2  13         79.58         88.59         6.79 o
   1  -2  13         36.90         79.07        12.68 o
   2  -2  13        316.74        250.68        17.06 o
   3  -2  13         77.22         77.79         4.03 o
   4  -2  13          5.36          4.76         1.52 o
   5  -2  13         25.67         26.33         3.97 o
   6  -2  13         11.89          7.61         1.99 o
  -5  -1  13         16.50         10.87         3.03 o
  -4  -1  13        119.76        105.58         5.85 o
  -3  -1  13        235.30        221.56         7.06 o
  -2  -1  13        210.23        193.53         9.21 o
  -1  -1  13         24.78         23.92         1.98 o
   0  -1  13         46.74         53.61         6.42 o
   1  -1  13        226.28        204.25         6.08 o
   2  -1  13        181.21        140.17        11.87 o
   3  -1  13          0.06          1.43         1.22 o
   4  -1  13          0.84         -0.14         1.26 o
   5  -1  13         35.31         39.90         3.77 o
   6  -1  13          1.80         -0.05         1.77 o
   7  -1  13          0.37          1.67         2.42 o
  -5   0  13         15.29         11.00         3.10 o
  -4   0  13          0.11          1.24         1.67 o
  -3   0  13         40.20         37.07         3.03 o
  -2   0  13          8.10          4.41         1.17 o
  -1   0  13          0.02         -1.05         1.05 o
   0   0  13        150.01        139.39         4.83 o
   1   0  13          3.42          2.30         1.07 o
   2   0  13        121.82        134.49         7.67 o
   3   0  13          1.17         32.27        13.35 o
   4   0  13        165.51        133.66        16.15 o
   5   0  13         48.35         46.98         3.89 o
   6   0  13         15.39         13.48         2.15 o
   7   0  13          2.79          5.12         2.84 o
  -5   1  13          8.31          9.61         2.66 o
  -4   1  13          0.05         -2.45         2.45 o
  -3   1  13         46.51         44.27         3.85 o
  -2   1  13        173.59        138.19         7.75 o
  -1   1  13        376.87        361.40        11.01 o
   0   1  13         98.40         92.55         3.66 o
   1   1  13          4.28          3.76         1.34 o
   2   1  13        248.91        224.41        33.86 o
   3   1  13        304.18        275.78        18.62 o
   4   1  13         97.14         72.46        12.86 o
   5   1  13          1.17         14.32         7.66 o
   6   1  13          0.05         -1.33         1.95 o
   7   1  13         16.34         13.69         2.96 o
  -5   2  13         37.75         32.78         4.40 o
  -4   2  13         11.92         10.99         2.28 o
  -3   2  13         20.36         20.81         2.18 o
  -2   2  13         43.68         40.12         2.39 o
  -1   2  13        119.93        114.71         4.45 o
   0   2  13          0.22          3.62         6.93 o
   1   2  13         25.25         22.88         2.25 o
   2   2  13         74.15        217.02        23.59 o
   3   2  13         14.29         11.65         1.75 o
   4   2  13         47.71         66.37        13.74 o
   5   2  13         32.81         31.04         3.64 o
   6   2  13         68.00         63.73         5.68 o
   7   2  13         17.27         15.12         2.96 o
  -5   3  13          3.59          2.58         2.67 o
  -4   3  13          0.91          2.61         3.15 o
  -3   3  13         11.51         18.56         2.32 o
  -2   3  13          0.90          0.46         1.10 o
  -1   3  13         97.13         78.28         3.49 o
   0   3  13         91.70         59.33         3.06 o
   1   3  13        270.67        261.30         9.11 o
   2   3  13         36.84         46.65         6.83 o
   3   3  13         17.40         15.03         4.00 o
   4   3  13        357.54        379.48        15.83 o
   5   3  13        172.76        168.07         8.27 o
   6   3  13         35.39         37.62         5.55 o
   7   3  13          0.05          0.48         2.65 o
  -5   4  13          3.95          3.70         2.53 o
  -4   4  13         34.15         35.12         4.87 o
  -3   4  13         86.74         79.37         4.99 o
  -2   4  13         24.80         22.77         1.99 o
  -1   4  13          4.57          8.13         1.18 o
   0   4  13        244.74        206.48         4.82 o
   1   4  13        208.38        265.36        21.25 o
   2   4  13          5.72          5.69         3.46 o
   3   4  13         32.23         32.11         5.02 o
   4   4  13         10.77         11.12         1.97 o
   5   4  13         11.72         11.97         1.74 o
   6   4  13         24.02         26.04         3.97 o
  -5   5  13          1.50          3.24         2.38 o
  -4   5  13          3.14          2.00         2.51 o
  -3   5  13          1.41          3.23         2.45 o
  -2   5  13          2.43          1.60         1.75 o
  -1   5  13         13.95         12.62         2.55 o
   0   5  13          3.83          1.83         1.71 o
   1   5  13        268.29        254.73        12.18 o
   2   5  13          0.48          1.52         2.32 o
   3   5  13         88.84        111.25         8.98 o
   5   5  13         56.87         52.57         4.39 o
   6   5  13         55.22         57.44         7.09 o
  -4   6  13          0.08          4.05         2.67 o
  -3   6  13          2.54          3.96         4.57 o
  -2   6  13        101.66         78.08         8.40 o
  -1   6  13         87.94         79.16         4.44 o
   0   6  13         45.96         37.27         3.28 o
   1   6  13          0.71         63.02        16.54 o
   2   6  13        376.23        358.93        14.52 o
   3   6  13        428.92        465.83        16.38 o
   4   6  13          0.90          4.23         3.01 o
   5   6  13          6.09          7.49         2.62 o
   6   6  13          0.62          0.58         2.29 o
  -4   7  13         16.71         15.94         4.22 o
  -3   7  13          2.65          4.61         2.78 o
  -2   7  13          1.28          1.31         1.31 o
  -1   7  13          0.02          0.35         1.37 o
   0   7  13         10.23         17.97         3.12 o
   1   7  13         14.07         14.44         4.65 o
   2   7  13          6.27          3.44         2.95 o
   3   7  13         53.51        324.41        79.12 o
   4   7  13         40.98         38.46         6.61 o
   5   7  13         23.23         30.41         6.08 o
   6   7  13          0.65          2.93         3.32 o
  -3   8  13          9.09          4.48         3.41 o
  -2   8  13          3.40          6.38         3.33 o
  -1   8  13          0.02          0.78         1.39 o
   0   8  13         55.89         52.93         8.62 o
   1   8  13         30.34         21.98         4.83 o
   2   8  13         68.82         72.40         6.34 o
   4   8  13        236.83        273.43        16.08 o
   5   8  13        141.36        141.26         9.78 o
   6   8  13          2.49          0.18         3.73 o
  -3   9  13          0.82          4.06         3.51 o
  -2   9  13         47.78         42.07         7.29 o
  -1   9  13          0.37          2.58         1.65 o
   0   9  13          0.06          4.83         1.89 o
   1   9  13          0.30         -0.07         1.48 o
   2   9  13         39.38         33.33         4.85 o
   3   9  13         14.43         11.86         5.16 o
   4   9  13          4.35          4.58         3.24 o
   5   9  13         13.57         10.11         3.02 o
  -2  10  13          7.27          3.89         3.29 o
  -1  10  13          9.79         11.21         4.61 o
   0  10  13         11.89         10.46         3.25 o
   1  10  13          0.20          0.38         2.17 o
   2  10  13         16.03         21.01         7.78 o
   3  10  13          0.13          2.02         3.30 o
   4  10  13         68.76         66.38         6.20 o
   5  10  13          0.30         -2.49         3.56 o
  -1  11  13          1.40          2.87         4.78 o
   0  11  13         48.55         51.54         9.64 o
   1  11  13          1.02          0.32         2.54 o
   2  11  13          0.02          5.60         3.31 o
   3  11  13          0.70          1.98         3.49 o
   4  11  13          9.61          4.66         3.67 o
   0  12  13         11.77         10.11         6.31 o
   2  12  13          9.17          7.46         3.23 o
  -1  -9  14          8.22          7.24         3.99 o
   0  -9  14          0.71         -0.98         3.87 o
   1  -9  14         38.27         50.36         9.94 o
   2  -9  14         28.18         28.71         6.84 o
  -2  -8  14         11.83         21.79         5.66 o
  -1  -8  14          0.01          0.24         4.82 o
   0  -8  14         17.19         20.51         5.33 o
   1  -8  14         12.49         14.94         6.13 o
   2  -8  14          0.81          2.55         2.80 o
   3  -8  14          4.92          1.72         2.58 o
  -3  -7  14          1.59         -2.80         2.82 o
  -2  -7  14         12.54         23.74         5.40 o
  -1  -7  14         16.29         17.59         3.84 o
   0  -7  14         26.23         35.29         6.57 o
   1  -7  14         21.45         23.94         3.25 o
   2  -7  14         18.17         21.93         3.85 o
   3  -7  14        122.35        130.17         7.08 o
   4  -7  14         26.33         25.58         3.06 o
  -4  -6  14          8.91          4.76         2.54 o
  -3  -6  14          0.40          2.53         2.82 o
  -2  -6  14          4.65          3.68         3.50 o
  -1  -6  14         39.01         47.04         6.81 o
   0  -6  14          4.30          7.00         2.45 o
   1  -6  14          0.02          1.27         1.76 o
   2  -6  14          7.10          7.05         2.47 o
   3  -6  14         17.25         20.34         3.00 o
   4  -6  14          0.39         -0.68         2.08 o
   5  -6  14         30.42         27.13         4.75 o
  -4  -5  14          9.39          5.77         2.33 o
  -3  -5  14         54.06         56.16         7.41 o
  -2  -5  14          0.22          2.22         2.54 o
  -1  -5  14          5.69          8.38         3.76 o
   0  -5  14          8.89          9.37         2.34 o
   1  -5  14         17.85         12.23         3.35 o
   2  -5  14         29.48         36.81         4.83 o
   3  -5  14         19.74         18.18         3.28 o
   4  -5  14          4.75          4.74         2.75 o
   5  -5  14        177.02        185.70         9.67 o
  -4  -4  14         10.98         10.97         1.99 o
  -3  -4  14          8.20          5.33         3.23 o
  -2  -4  14         17.65         18.33         2.38 o
  -1  -4  14          6.04         18.98         3.36 o
   0  -4  14         23.91         28.77         4.20 o
   1  -4  14         46.02         47.84         4.93 o
   2  -4  14          0.09         -0.67         2.73 o
   4  -4  14         13.36         18.12         3.12 o
   5  -4  14         15.62         16.61         2.96 o
  -5  -3  14         14.10         10.07         3.70 o
  -4  -3  14         10.86          6.61         2.48 o
  -3  -3  14         23.23         22.20         3.59 o
  -2  -3  14         60.70         54.90         4.21 o
  -1  -3  14        109.37        105.79         5.23 o
   0  -3  14          5.02          8.54         2.27 o
   1  -3  14         53.74         50.89         4.36 o
   2  -3  14          1.81          0.70         1.36 o
   3  -3  14         20.86         19.71         2.68 o
   4  -3  14         10.48          8.71         1.76 o
   5  -3  14          3.32          5.15         2.02 o
   6  -3  14          1.91          0.41         2.45 o
  -5  -2  14          2.81          1.44         2.08 o
  -4  -2  14          0.02          3.04         2.88 o
  -3  -2  14          1.26         -1.79         3.15 o
  -2  -2  14          5.87         11.75         3.74 o
  -1  -2  14          1.89          2.54         1.64 o
   0  -2  14          8.53         10.09         2.32 o
   1  -2  14         26.42         27.18         4.58 o
   2  -2  14         34.03         28.94         4.58 o
   3  -2  14         28.48         22.25         2.40 o
   4  -2  14          0.30         -0.41         1.51 o
   5  -2  14          0.20         -1.49         2.15 o
   6  -2  14         16.38         15.52         2.52 o
  -5  -1  14         11.91         12.82         3.49 o
  -4  -1  14         12.10         13.35         2.92 o
  -3  -1  14         51.29         41.73         3.01 o
  -2  -1  14         52.50         48.42         4.09 o
  -1  -1  14         39.11         38.98         2.77 o
   0  -1  14        139.30        145.17        17.35 o
   1  -1  14        101.08         89.77         6.41 o
   2  -1  14         10.28         11.06         3.00 o
   3  -1  14         40.91         53.94         4.23 o
   4  -1  14          0.03         -0.51         1.26 o
   5  -1  14         91.22         83.65         6.77 o
   6  -1  14          0.58         -0.98         3.02 o
  -5   0  14          5.80          4.84         2.19 o
  -4   0  14          1.49          2.79         2.90 o
  -3   0  14         15.26         14.34         3.33 o
  -2   0  14          2.68          2.02         1.18 o
  -1   0  14          1.79          3.49         1.17 o
   0   0  14          0.46          0.93         0.96 o
   1   0  14          2.26          2.14         1.61 o
   2   0  14          0.01          0.67         1.67 o
   3   0  14         23.56         18.91         3.03 o
   4   0  14         22.91         18.65         5.09 o
   5   0  14         24.72         17.03         3.15 o
   6   0  14          0.27         -0.59         2.07 o
  -5   1  14         13.80         22.96         7.44 o
  -4   1  14          1.24          0.73         2.27 o
  -3   1  14         34.50         29.85         3.48 o
  -2   1  14         10.62         11.56         1.91 o
  -1   1  14         90.13         82.42         3.37 o
   0   1  14        117.86        147.47         7.59 o
   1   1  14         39.71         39.23         4.54 o
   2   1  14        207.36        186.11        31.95 o
   3   1  14         42.24         34.64         3.61 o
   4   1  14          6.34          8.97         2.71 o
   5   1  14         42.36         38.59         4.69 o
   6   1  14          0.01         -2.30         2.30 o
  -5   2  14          0.57          8.82         7.92 o
  -4   2  14          0.01          0.05         1.78 o
  -3   2  14         19.68         22.04         5.23 o
  -2   2  14          0.00         -0.34         1.23 o
  -1   2  14         33.61         30.07         2.13 o
   0   2  14         10.08          8.41         1.33 o
   1   2  14         19.09         20.16         2.57 o
   2   2  14         10.73         26.44         3.11 o
   3   2  14         12.69         11.45         1.91 o
   4   2  14          2.89          3.37         1.57 o
   5   2  14          3.96          2.03         1.87 o
   6   2  14         11.72         10.94         2.56 o
  -5   3  14         14.17         14.30         5.04 o
  -4   3  14         11.80         12.58         2.56 o
  -3   3  14         16.22         13.99         2.53 o
  -2   3  14          1.42          1.28         1.26 o
  -1   3  14         66.33         53.29         4.50 o
   0   3  14          0.12          1.61         1.08 o
   1   3  14         66.99         60.23         4.82 o
   2   3  14        130.79        113.01        12.24 o
   3   3  14         24.38         21.93         5.20 o
   4   3  14         74.63         75.72         5.02 o
   5   3  14          9.56          6.04         1.98 o
   6   3  14          1.59          4.30         2.10 o
  -4   4  14          0.51         18.99        11.79 o
  -3   4  14          0.92         -2.17         2.46 o
  -2   4  14          1.00          0.25         1.35 o
  -1   4  14         16.17         32.86         2.58 o
   0   4  14          4.80          4.02         1.05 o
   1   4  14         28.42         61.91         6.93 o
   2   4  14          7.36          3.87         1.71 o
   3   4  14         30.55         26.85         3.48 o
   4   4  14         12.39         50.62         5.91 o
   5   4  14         14.93         15.20         2.66 o
   6   4  14         14.27         11.28         2.66 o
  -4   5  14         30.84         36.44         4.99 o
  -3   5  14         22.83         20.87         3.79 o
  -2   5  14         17.89         19.76         2.71 o
  -1   5  14         21.46         18.20         2.73 o
   0   5  14         20.31         21.23         2.99 o
   1   5  14         59.34         61.59         5.84 o
   2   5  14         11.12          9.22         2.77 o
   3   5  14         16.39         14.42         4.39 o
   4   5  14         75.63         72.49         5.64 o
   5   5  14         10.55         13.06         2.88 o
   6   5  14          2.72         39.43         9.79 o
  -4   6  14         19.85         43.40         4.91 o
  -3   6  14          4.25          7.31         2.29 o
  -2   6  14          4.72          4.35         2.01 o
  -1   6  14          2.63          4.46         2.08 o
   0   6  14         10.90          6.79         2.67 o
   1   6  14         25.88         19.52         3.27 o
   2   6  14         11.10          9.16         2.35 o
   3   6  14         69.85         68.95         7.01 o
   5   6  14         14.42         11.36         2.84 o
   6   6  14          4.21          1.52         2.79 o
  -3   7  14         73.97         55.95         6.94 o
  -2   7  14         25.28         20.24         4.74 o
  -1   7  14         24.88         25.84         3.27 o
   0   7  14         13.67         18.67         3.18 o
   1   7  14         25.95         19.36         4.73 o
   2   7  14         38.51         36.31         7.40 o
   3   7  14          7.02         18.59         4.39 o
   4   7  14         19.74         23.75         5.14 o
   5   7  14         34.64         31.15         5.69 o
  -3   8  14          9.17          7.28         5.13 o
  -2   8  14         14.34         16.63         3.64 o
  -1   8  14          1.69          5.19         2.72 o
   0   8  14         14.51         16.65         2.47 o
   1   8  14          5.67          7.80         3.42 o
   2   8  14         29.42         21.01         6.87 o
   3   8  14         11.26         35.85         9.36 o
   4   8  14          8.05          8.54         3.23 o
   5   8  14         61.51         47.61         5.72 o
  -2   9  14         22.41         19.64         4.59 o
  -1   9  14         57.44         55.78        15.79 o
   0   9  14         12.57         19.75         3.96 o
   1   9  14         12.63         13.75         2.86 o
   2   9  14         39.70         31.04         4.32 o
   3   9  14         23.40         22.50         4.00 o
   4   9  14         29.78         30.20         5.72 o
   5   9  14          0.18         63.24        11.24 o
  -1  10  14          3.33          6.24         5.04 o
   0  10  14          8.79         14.69         5.19 o
   1  10  14          2.15          4.35         6.58 o
   2  10  14          0.51          0.70         3.35 o
   3  10  14          6.92          8.62         2.82 o
   4  10  14         30.31         25.93         4.43 o
   0  11  14         14.99         13.33         5.00 o
   1  11  14         25.40         19.24         6.63 o
   2  11  14          3.14          4.76         2.67 o
   3  11  14          0.84         -1.91         3.55 o
  -1  -8  15          0.07          2.80         3.17 o
   0  -8  15         29.56         26.89         4.41 o
   1  -8  15         15.21         18.24         2.88 o
   2  -8  15          3.34          6.07         4.42 o
  -2  -7  15         23.36         20.26         3.73 o
  -1  -7  15          9.06         12.84         4.50 o
   0  -7  15          0.02         26.91         7.06 o
   1  -7  15          4.83          5.52         3.51 o
   2  -7  15          2.86         -1.23         2.38 o
   3  -7  15        139.16        154.04         9.88 o
  -3  -6  15          0.06         -2.82         2.82 o
  -2  -6  15          5.09         -0.70         3.91 o
  -1  -6  15          1.40          0.92         2.88 o
   0  -6  15          1.68          0.96         4.31 o
   1  -6  15          2.09         -1.43         2.19 o
   2  -6  15        104.78        121.72         9.52 o
   3  -6  15         18.60         22.97         4.19 o
   4  -6  15         26.64         36.06         4.44 o
  -3  -5  15          0.45          9.35         3.36 o
  -2  -5  15          8.11         14.16         3.74 o
  -1  -5  15         12.92         18.74         4.28 o
   0  -5  15         33.21         28.54         3.97 o
   1  -5  15          6.53          5.04         3.18 o
   2  -5  15          1.86          2.04         1.70 o
   3  -5  15          0.23          1.66         2.06 o
   4  -5  15         25.77         27.76         3.31 o
  -4  -4  15          7.18          7.56         2.90 o
  -3  -4  15          4.88          0.48         4.85 o
  -2  -4  15          0.17         -1.46         2.52 o
  -1  -4  15          3.62          8.56         2.07 o
   0  -4  15         29.04         40.92         4.30 o
   1  -4  15         12.19         22.37         3.35 o
   2  -4  15          7.80         11.45         3.25 o
   3  -4  15          0.71         -0.46         2.10 o
   4  -4  15         88.01        102.20         6.54 o
   5  -4  15          7.88          5.80         2.29 o
  -4  -3  15         14.01         12.18         2.99 o
  -3  -3  15          3.83          4.29         2.05 o
  -2  -3  15          0.53         -1.25         2.32 o
  -1  -3  15          0.00         -0.14         1.76 o
   0  -3  15         29.60         25.80         3.56 o
   1  -3  15          7.01         10.93         2.41 o
   2  -3  15         13.16         11.84         2.29 o
   3  -3  15          2.83          3.87         4.71 o
   4  -3  15          4.43          3.82         1.83 o
   5  -3  15          0.08          0.90         1.89 o
  -4  -2  15          9.57          8.29         2.53 o
  -3  -2  15          0.02         -0.29         2.04 o
  -2  -2  15         16.15         19.22         3.14 o
  -1  -2  15          9.71          5.21         3.19 o
   0  -2  15          0.14          0.69         1.74 o
   1  -2  15         34.08         41.28         4.29 o
   2  -2  15         48.63         50.43         7.84 o
   3  -2  15         26.95         27.19         4.04 o
   4  -2  15          5.17          3.33         2.04 o
   5  -2  15          0.82          2.20         3.65 o
  -4  -1  15         17.64         16.63         5.19 o
  -3  -1  15          2.12          3.36         2.39 o
  -2  -1  15          6.94          9.30         1.96 o
  -1  -1  15          2.18          1.98         1.51 o
   0  -1  15          1.41          4.75         2.95 o
   1  -1  15          4.98          3.91         1.95 o
   2  -1  15         55.76         46.22         9.01 o
   3  -1  15          0.95         19.61         3.89 o
   4  -1  15          0.28          0.49         1.86 o
   5  -1  15          7.65          6.70         1.80 o
  -4   0  15         16.85         14.36         3.03 o
  -3   0  15         15.25         17.54         2.59 o
  -2   0  15          7.35          6.89         1.84 o
  -1   0  15          2.10          2.77         1.25 o
   0   0  15         43.07         38.48         5.25 o
   1   0  15          6.21          4.26         2.28 o
   2   0  15          0.00         -0.06         1.91 o
   3   0  15         66.70         68.26         9.28 o
   4   0  15         28.38         32.55         4.22 o
   5   0  15         22.63         19.20         2.65 o
  -4   1  15          0.32         -1.71         2.08 o
  -3   1  15          0.48          1.63         1.97 o
  -2   1  15         47.06         46.37         3.14 o
  -1   1  15          3.96          3.99         1.45 o
   0   1  15          5.10          4.95         1.11 o
   1   1  15          0.50          0.68         1.67 o
   2   1  15         38.03         27.65         6.80 o
   3   1  15         19.99         23.40         3.31 o
   4   1  15         57.35         49.20         5.53 o
   5   1  15         17.91         18.24         2.40 o
   6   1  15          0.24         -2.21         2.90 o
  -4   2  15          3.58          4.57         2.59 o
  -3   2  15         20.55         19.04         3.01 o
  -2   2  15         34.86         42.59         3.05 o
  -1   2  15         20.06         23.21         2.43 o
   0   2  15          0.59         -0.31         1.33 o
   1   2  15          3.85          1.44         1.50 o
   2   2  15         18.47         17.06         2.75 o
   3   2  15          0.00         -0.03         1.79 o
   4   2  15          0.45          8.10         1.89 o
   5   2  15         44.43         46.93         5.77 o
   6   2  15          6.25          5.43         4.02 o
  -4   3  15          1.97          1.93         2.45 o
  -3   3  15         12.57         21.37         3.90 o
  -2   3  15          1.17          0.60         1.46 o
  -1   3  15          4.62          4.18         1.71 o
   0   3  15         62.67         58.40         3.68 o
   1   3  15          5.92          7.17         3.66 o
   2   3  15          7.54         13.99         4.46 o
   3   3  15          0.00         -0.73         2.05 o
   4   3  15         77.48         89.12         6.37 o
   5   3  15         20.96         22.17         4.56 o
   6   3  15         36.51         36.91         4.34 o
  -4   4  15         99.01         99.80        19.48 o
  -3   4  15         12.99         15.54         4.42 o
  -2   4  15          7.55         11.05         2.01 o
  -1   4  15         28.03         33.35         3.08 o
   0   4  15         39.15         41.89         3.51 o
   1   4  15         14.77         20.32         4.43 o
   2   4  15          2.89          6.22         2.19 o
   3   4  15          1.07          0.96         2.37 o
   4   4  15          2.58         -0.40         2.59 o
   5   4  15          5.02          4.88         2.64 o
  -3   5  15          8.22          9.05         3.04 o
  -2   5  15          0.05          1.70         1.80 o
  -1   5  15          2.35          2.00         1.41 o
   0   5  15          4.15          2.42         1.46 o
   1   5  15          4.99          4.79         1.69 o
   2   5  15         37.11         34.49         4.54 o
   3   5  15          5.75          5.68         2.38 o
   4   5  15          6.64          7.08         2.30 o
   5   5  15          0.18          2.87         2.26 o
  -3   6  15         40.33         40.55         5.32 o
  -2   6  15        108.06         99.90         8.99 o
  -1   6  15          0.00          0.48         1.67 o
   0   6  15         12.67         12.03         2.15 o
   1   6  15         25.55         26.97         3.99 o
   2   6  15         22.71         30.37         6.77 o
   3   6  15         60.80         57.33         6.43 o
   4   6  15          7.76          6.08         2.45 o
   5   6  15          0.00          4.10         3.87 o
  -3   7  15         70.83         73.65         7.71 o
  -2   7  15          2.22          6.33         3.37 o
  -1   7  15          4.51          3.94         1.82 o
   0   7  15          1.25          6.79         2.71 o
   1   7  15          0.71          0.83         2.20 o
   2   7  15          5.08          5.80         2.92 o
   3   7  15          4.60         24.03         5.47 o
   5   7  15          4.43          2.39         2.37 o
  -2   8  15         64.83         44.73         9.04 o
  -1   8  15         37.67         30.73        13.28 o
   0   8  15         24.31         19.53         2.95 o
   1   8  15          4.97          2.53         1.90 o
   2   8  15          9.29          9.86         3.76 o
   3   8  15         12.48         13.13         3.42 o
   4   8  15          6.64         55.24        13.39 o
  -1   9  15         98.40        109.97        14.76 o
   0   9  15          0.01          2.23         4.58 o
   1   9  15          3.36          4.57         1.99 o
   2   9  15          3.80          3.44         3.09 o
   3   9  15          4.43          1.41         3.71 o
   4   9  15          2.76         15.74         6.09 o
   0  10  15         23.87         32.35         8.34 o
   1  10  15         17.89         13.75         2.81 o
   2  10  15          3.61          8.75         5.25 o
   0  -7  16         52.34         70.75         8.25 o
   1  -7  16         37.61         44.66         4.35 o
  -1  -6  16          1.34          7.78         8.53 o
   0  -6  16          2.46          1.88         4.74 o
   1  -6  16         21.58         25.51         3.90 o
   2  -6  16          0.20         -1.53         2.02 o
  -2  -5  16          9.08          5.29         4.09 o
  -1  -5  16          1.06          1.79         5.12 o
   0  -5  16         58.02         58.69         5.43 o
   1  -5  16         39.57         47.75         5.72 o
   2  -5  16         56.69         64.81         6.12 o
   3  -5  16         22.08         25.86         3.30 o
  -3  -4  16          6.22          4.67         2.53 o
  -2  -4  16          0.65          7.09         3.59 o
  -1  -4  16          5.18          8.18         3.34 o
   0  -4  16         35.78         43.23         5.97 o
   1  -4  16          2.65          8.56         3.27 o
   2  -4  16         33.49         29.66         4.50 o
   3  -4  16         47.77         55.94         5.12 o
   4  -4  16          0.02         12.60         5.87 o
  -3  -3  16         14.12         10.32         2.47 o
  -2  -3  16          0.59          0.15         2.93 o
  -1  -3  16          0.45          3.44         3.40 o
   0  -3  16         19.98         19.56         2.64 o
   1  -3  16          0.20          3.70         1.61 o
   2  -3  16         57.14         50.47         5.55 o
   3  -3  16         21.50         27.46         4.22 o
   4  -3  16         33.73         34.62         4.03 o
  -3  -2  16          3.74          1.87         1.82 o
  -2  -2  16          0.22         23.88         5.28 o
  -1  -2  16         15.68         13.72         2.91 o
   0  -2  16          0.07         -1.32         2.32 o
   1  -2  16          8.41         12.25         2.79 o
   2  -2  16         54.48         62.18         9.83 o
   3  -2  16         17.09         23.61         3.64 o
   4  -2  16         64.25         69.85         4.73 o
   5  -2  16         30.86         25.00         5.47 o
  -3  -1  16          0.77          2.89         1.95 o
  -2  -1  16         10.47         16.45         2.86 o
  -1  -1  16         22.36         20.45         2.60 o
   0  -1  16          1.84          3.57         2.06 o
   1  -1  16          0.01          0.89         1.77 o
   2  -1  16         26.56         28.10         3.89 o
   3  -1  16          1.30          2.21         2.46 o
   4  -1  16         14.01          8.92         2.28 o
   5  -1  16         11.04         11.36         2.07 o
  -3   0  16         23.48         18.72         3.47 o
  -2   0  16          1.76          0.05         2.38 o
  -1   0  16          1.06         -1.25         1.77 o
   0   0  16          0.02         -0.08         1.64 o
   1   0  16         18.00         11.01         3.80 o
   2   0  16          0.00          0.18         1.92 o
   3   0  16         17.04         19.01         2.82 o
   4   0  16         41.83         52.48         5.09 o
   5   0  16          8.53          6.14         2.98 o
  -3   1  16          0.34          3.11         2.18 o
  -2   1  16          6.22          7.03         2.77 o
  -1   1  16          0.01          0.30         1.65 o
   0   1  16          6.95          7.09         1.59 o
   1   1  16         12.27          8.96         1.69 o
   2   1  16          7.40          7.52         1.85 o
   3   1  16          1.50          0.83         2.47 o
   4   1  16         21.72         22.57         3.85 o
   5   1  16          0.37          0.56         2.06 o
  -3   2  16         38.18         56.40         4.72 o
  -2   2  16         46.81         53.84         6.24 o
  -1   2  16         13.89         15.41         2.31 o
   0   2  16          0.01          0.34         1.38 o
   1   2  16         22.36         23.50         2.57 o
   2   2  16          1.12         10.50         2.27 o
   3   2  16          7.81         10.17         1.78 o
   4   2  16          0.26          0.27         2.04 o
   5   2  16         19.03         14.57         2.56 o
  -3   3  16         21.85         25.09         2.87 o
  -2   3  16         49.95         47.60         4.63 o
  -1   3  16          0.28         -0.97         1.32 o
   0   3  16         26.23         25.26         2.86 o
   1   3  16          0.54         -1.16         2.13 o
   2   3  16          4.41          5.25         2.72 o
   3   3  16          0.34          1.26         2.10 o
   4   3  16          8.94         10.25         1.90 o
   5   3  16          6.38          6.90         2.21 o
  -3   4  16          9.91          9.00         2.64 o
  -2   4  16         36.35         40.52         5.71 o
  -1   4  16          4.82          5.18         1.57 o
   0   4  16         50.53         50.28         3.40 o
   1   4  16          3.49          4.98         2.79 o
   2   4  16          1.74          0.38         1.51 o
   3   4  16         36.80         35.31         3.79 o
   4   4  16          2.83          3.89         2.55 o
   5   4  16          0.71          1.26         2.30 o
  -2   5  16         54.30         54.94         6.13 o
  -1   5  16         33.79         42.08         4.93 o
   0   5  16         52.00         52.55         5.55 o
   1   5  16          8.51         13.43         2.74 o
   2   5  16         43.16         43.78         5.46 o
   3   5  16          0.79         14.50         3.59 o
   4   5  16          2.38          2.39         1.93 o
   5   5  16          2.61          3.47         2.39 o
  -2   6  16          0.13          1.18         2.66 o
  -1   6  16         30.55         31.19         4.37 o
   0   6  16         45.72         43.29         7.37 o
   1   6  16          2.42          2.97         3.27 o
   2   6  16         24.36         18.42         3.99 o
   3   6  16          0.60         -1.61         1.63 o
   4   6  16          3.01          3.00         2.12 o
  -1   7  16         17.20         10.74         4.09 o
   0   7  16         44.39         41.03         6.46 o
   1   7  16         21.60         22.97         5.15 o
   2   7  16         23.55         23.30         5.31 o
   3   7  16          0.63          1.57         2.66 o
   4   7  16         35.41         25.06         3.02 o
   1   8  16         40.50         42.10         6.40 o
   2   8  16         26.56         29.49         5.92 o
   3   8  16          0.39          2.90         2.29 o
   1   9  16         47.81         46.80         4.96 o
   2   9  16         31.39         29.10         4.09 o
   0  -5  17         14.37         10.74         2.38 o
   1  -5  17          6.49          2.71         2.18 o
   2  -5  17         26.51         28.16         4.89 o
  -1  -4  17          5.02          9.09         3.40 o
   0  -4  17         12.81         15.51         2.59 o
   1  -4  17         34.32         58.94         6.94 o
   2  -4  17         53.47         62.28         4.73 o
   3  -4  17          7.19          9.79         3.96 o
  -1  -3  17         44.16         52.99         5.92 o
   0  -3  17          2.84          2.67         2.84 o
   1  -3  17          0.77          2.47         2.38 o
   2  -3  17         26.22         17.34         6.84 o
   3  -3  17          7.35         14.64         2.87 o
  -2  -2  17         20.57         29.74         3.31 o
  -1  -2  17         31.00         34.60         4.38 o
   0  -2  17          0.18         -1.87         1.87 o
   1  -2  17          3.31          1.84         2.34 o
   2  -2  17          5.36          4.74         1.95 o
   3  -2  17         53.17         55.39         4.39 o
  -2  -1  17         35.41         35.37         4.24 o
  -1  -1  17          3.90          5.26         2.12 o
   0  -1  17          3.59          4.70         2.35 o
   1  -1  17         40.45         54.36         8.57 o
   2  -1  17          0.06          2.28         2.02 o
   3  -1  17          3.44          5.17         1.74 o
   4  -1  17         33.02         28.16         3.17 o
  -2   0  17          3.34          3.21         3.08 o
  -1   0  17         28.51         32.56         3.20 o
   0   0  17         55.83         81.45         6.98 o
   1   0  17         55.19         59.58         5.15 o
   2   0  17          1.13          0.77         2.12 o
   3   0  17          2.42          2.78         2.30 o
   4   0  17          0.87          0.77         1.75 o
  -2   1  17          0.03          1.69         2.58 o
  -1   1  17         21.13         30.39         3.34 o
   0   1  17          0.35          6.12         2.10 o
   1   1  17          0.00         -1.04         1.93 o
   2   1  17         11.28         17.94         2.38 o
   3   1  17         18.04         17.62         4.08 o
   4   1  17          1.16         -1.00         1.82 o
  -2   2  17          0.66          3.16         2.12 o
  -1   2  17          2.41          2.47         1.91 o
   0   2  17          1.28          3.52         3.65 o
   1   2  17         58.14         74.00         5.86 o
   2   2  17         37.56         39.69         8.88 o
   3   2  17         60.59         65.98         4.46 o
   4   2  17          0.76          3.61         2.10 o
  -2   3  17         13.70          9.36         2.64 o
  -1   3  17          1.15          1.89         1.50 o
   0   3  17          0.35          0.34         1.40 o
   1   3  17         36.13         40.21         5.12 o
   2   3  17          5.65          7.02         1.92 o
   3   3  17          4.20          4.37         1.71 o
   4   3  17         18.64         18.91         3.26 o
  -2   4  17         32.91         32.07         4.18 o
  -1   4  17         40.32         66.43         5.28 o
   0   4  17          5.01          4.43         1.52 o
   1   4  17          1.32          4.16         2.11 o
   2   4  17          0.03          0.93         1.90 o
   3   4  17         64.32         66.53         4.55 o
   4   4  17         23.16         27.62         3.55 o
  -1   5  17         14.16          8.30         2.46 o
   0   5  17         12.51         12.03         3.23 o
   1   5  17          0.72          0.88         1.51 o
   2   5  17          3.01          3.79         1.82 o
   3   5  17         30.20         32.63         6.17 o
   4   5  17         14.40         13.58         2.78 o
   0   6  17         38.60         45.86         3.98 o
   1   6  17         51.80         49.36         5.25 o
   2   6  17          9.19          9.86         2.32 o
   3   6  17          0.04          0.37         2.31 o
   1   7  17         21.35         16.10         2.82 o
   2   7  17          4.71          4.02         2.20 o
   0  -2  18          5.18          6.41         2.27 o
   1  -2  18         25.46         19.50         2.94 o
   2  -2  18         14.47         12.17         4.18 o
  -1  -1  18         68.76         89.40         9.99 o
   0  -1  18         45.41         50.49         4.39 o
   1  -1  18         10.55         15.68         6.17 o
   2  -1  18         49.99         52.69         4.01 o
  -1   0  18         61.80         53.52         7.17 o
   0   0  18          3.07          7.05         2.83 o
   1   0  18         31.34         30.30         4.25 o
   2   0  18          1.64          4.11         2.02 o
   3   0  18         15.51         11.09         2.29 o
  -1   1  18         12.66         12.40         1.97 o
   0   1  18         27.33         52.87         5.51 o
   1   1  18        145.86        172.35         8.03 o
   2   1  18         53.65         57.94         4.71 o
   3   1  18          8.81          9.83         3.98 o
  -1   2  18          1.38          5.82         3.23 o
   0   2  18          0.02          0.66         2.04 o
   1   2  18         53.49         53.28         6.19 o
   2   2  18          6.79         22.06         4.78 o
   3   2  18         25.25         17.81         3.69 o
   0   3  18         63.90         62.70         5.02 o
   1   3  18         10.23         15.61         4.43 o
   2   3  18         17.43         24.30         2.78 o
   3   3  18        150.88        156.46        10.39 o
   0   4  18         14.23         16.91         2.37 o
   1   4  18          4.96          7.30         3.03 o
   2   4  18          3.17          2.65         2.62 o
   1   5  18          3.67          3.89         2.18 o
                                                
